# Supplementary material for: An integrated transcriptomics and metabolomics analysis of the Cucurbita pepo nectary implicates key modules of primary metabolism involved in nectar synthesis and secretion
Source: Plant Direct. 2019 Feb 28;3(2):e00120. doi: 10.1002/pld3.120 (PMC6508809; doi:10.1002/pld3.120)
Supplement: Supplementary file 4 [file PLD3-3-e00120-s004.xlsx]

## Sheet: Sheet1
C. melo ID	C. melo Description	C. pepo ID and description	Athaliana ID	Athaliana Description	F -24h-1	F -24h-2	F -24h-3	M -24h-1	M -24h-2	M -24h-3	F -15h-1	F -15h-2	M -15h-1	M -15h-2	M -15h-3	F 0h-1	F 0h-2	F 0h-3	M 0h-1	M 0h-2	M 0h-3	F +9-1	F +9-2	F +9-3	M +9-1	M +9-2	M +9-3	F -24h AVG	F -12h-AVG	F 0h AVG	F +9h AVG	F -24h SD	F -15h SD	F 0h SD	F +9 SD	M -24h avg	M -15h AVG	M 0h AVG	M +9h AVG	M -24h SD	M-15h SD	M 0h SD	M +9h SD	F&M -24h AVG	F&M -15h AVG	F&M 0h AVG	F&M +9h AVG	F&M -24h SD	F&M -15h SD
gi|659075982|ref|XM_008440214.1|	beta-amylase 1, chloroplastic-like (LOC103483532), mRNA	XM_023671176.1 PREDICTED: Cucurbita pepo subsp. pepo beta-amylase 1, chloroplastic-like (LOC111790317), mRNA	AT3G23920	beta-amylase 1	578	842	1375	67422	50399	68420	109033	66315	106231	176202	96975	390671	369522	312997	465645	412162	434746	50644	4838	4303	14906	29860	47366	931	87674	357730	19928	405.995	30206.2	40157.2	26601.9	62080	126469	437517	30710	10128.6	43317.7	26849	16246.7	31506	110951	397624	25319.5	34100.6	40222.4
gi|659101342|ref|XM_008453336.1|	indole-3-acetic acid-induced protein ARG2-like (LOC103492803), mRNA	XM_023693228.1 PREDICTED: Cucurbita pepo subsp. pepo indole-3-acetic acid-induced protein ARG2 (LOC111807484), mRNA			2195	1556	1543	101987	62046	100249	86090	82803	73739	61275	39949	323649	291227	352879	341767	322060	443283	35168	6632	2307	3064	15636	18463	1764	84446	322585	14702	372.736	2324.26	30839.8	17855.2	88094	58321	369036	12387	22575	17087.6	65049.8	8197.32	44929.3	68771.2	345811	13545	49393.7	18764.5
gi|659082384|ref|XM_008443590.1|	bidirectional sugar transporter NEC1-like (LOC103485863), mRNA	XM_023681010.1 PREDICTED: Cucurbita pepo subsp. pepo bidirectional sugar transporter NEC1-like (LOC111798057), mRNA	AT5G50800	Nodulin MtN3 family protein	136	220	165	151449	44688	107888	292544	188998	366606	543926	403286	300500	269060	356879	329298	375013	539149	22863	368	951	9931	38423	18516	173	240771	308813	8060	42.6654	73218.1	44495.8	12822.5	101341	437939	414486	22290	53680.7	93601.5	110354	14616.1	50757.7	359072	361650	15175.3	64985.7	131846
gi|659120995|ref|XM_008462231.1|	nitrate reductase [NADH] (LOC103499266), mRNA	XM_023695517.1 PREDICTED: Cucurbita pepo subsp. pepo nitrate reductase [NADH] (LOC111809152), mRNA	AT1G77760;AT1G37130	nitrate reductase 1;nitrate reductase 2	1067	1744	804	9636	5292	10028	23113	13949	12082	62241	29290	258173	212224	168081	265021	231930	232731	17685	1376	4429	10489	22010	24163	1205	18531	212826	7830	484.957	6479.93	45049	8670.12	8318	34537	243227	18887	2628.49	25487.9	18878.1	7352.4	4761.83	28135	228027	13358.7	4247.23	20302.2
gi|659126404|ref|XM_008464945.1|	sucrose synthase 5 (LOC103501373), mRNA	XM_023695907.1 PREDICTED: Cucurbita pepo subsp. pepo sucrose synthase 5-like (LOC111809443), mRNA	AT1G73370;AT5G37180	sucrose synthase 6;sucrose synthase 5	505	1457	5824	40535	25023	17389	47769	23186	23098	56410	30487	215600	223349	198252	179272	170963	155568	34783	24527	13595	12548	50115	30119	2595	35477	212400	24301	2836.33	17382.8	12850.8	10595.8	27649	36665	168601	30927	11794.3	17494.2	12027.2	18796.5	15122.2	36190	190501	27614.5	15721.5	15132.3
gi|659093788|ref|XM_008449496.1|	GDP-L-galactose phosphorylase 1 (LOC103490128), mRNA	XM_023669157.1 PREDICTED: Cucurbita pepo subsp. pepo GDP-L-galactose phosphorylase 1-like (LOC111788707), mRNA	AT4G26850	mannose-1-phosphate guanylyltransferase (GDP)s;GDP-galactose:mannose-1-phosphate guanylyltransferases;GDP-galactose:glucose-1-phosphate guanylyltransferases;GDP-galactose:myoinositol-1-phosphate guanylyltransferases;glucose-1-phosphate guanylyltransferase	1201	1464	1191	4390	2458	3482	1736	1617	1211	2991	1188	227839	194050	153457	259875	226905	166240	33130	2543	3673	1309	2258	11781	1285	1676	191782	13115	154.811	84.1457	37242.8	17342.4	3443	1796	217673	5116	966.58	1034.39	47495.2	5791.53	2364.33	1748.6	204728	9115.67	1334.31	735.582
gi|659114631|ref|XM_008458932.1|	probable sucrose-phosphate synthase 2 (LOC103496894), mRNA	XM_023658084.1 PREDICTED: Cucurbita pepo subsp. pepo probable sucrose-phosphate synthase 2 (LOC111778331), transcript variant X1, mRNA	AT1G04920	sucrose phosphate synthase 3F	27544	44036	54801	188267	203315	202237	208546	144523	176164	232348	191259	252574	162382	136965	268431	259129	182272	17980	760	1059	3789	17842	17516	42127	176534	183973	6599	13728.4	45271.1	60753.7	9856.79	197939	199923	236610	13049	8394.1	29076.9	47287.9	8021.05	120033	190568	210292	9824.33	85946.8	33154.5
gi|659121633|ref|XM_008462536.1|	probable galactinol--sucrose galactosyltransferase 2 (LOC103499514), transcript variant X1, mRNA	XM_023689415.1 PREDICTED: Cucurbita pepo subsp. pepo probable galactinol--sucrose galactosyltransferase 2 (LOC111804563), mRNA	AT3G57520	seed imbibition 2	3460	12713	58069	177707	190447	164585	123044	116248	82331	106720	101859	164229	181993	163184	193307	165422	186281	24974	10498	8650	25059	30692	33712	24747	119646	169802	14707	29225.9	4805.5	10570.6	8939.08	177579	96970	181670	29821	12931.5	12908.6	14503.1	4391.76	101164	106040	175736	22264.2	86115.4	15599.7
gi|659107491|ref|XM_008455480.1|	cadmium/zinc-transporting ATPase HMA3-like (LOC103494350), partial mRNA	XM_023661037.1 PREDICTED: Cucurbita pepo subsp. pepo cadmium/zinc-transporting ATPase HMA3-like (LOC111780596), mRNA	AT4G30110	heavy metal atpase 2	468	701	1723	21854	16009	22009	47135	37783	33002	91375	33288	165749	104143	115324	140115	110581	78937	9940	5611	6803	3454	24402	21731	964	42459	128405	7451	667.557	6612.86	32820.2	2236.14	19957	52555	109877	16529	3420.24	33619.4	30595.1	11401.8	10460.7	48516.6	119142	11990.2	10634	24630.1
gi|659086485|ref|XM_008445736.1|	probable galactinol--sucrose galactosyltransferase 6 (LOC103487423), transcript variant X1, mRNA	XM_023659973.1 PREDICTED: Cucurbita pepo subsp. pepo probable galactinol--sucrose galactosyltransferase 6 (LOC111779815), transcript variant X1, mRNA	AT5G20250	Raffinose synthase family protein	62522	78188	73999	122302	131368	159546	210929	180192	147280	238720	192364	73836	158741	124437	105701	204303	290110	11674	4055	2209	9586	28374	16964	71569	195560	119004	5979	8110.62	21734.3	42712.4	5017.35	137738	192788	200038	18308	19422.1	45721.5	92278.5	9465.83	104654	193897	159521	12143.7	38609.6	34141.3
gi|659099742|ref|XM_008452532.1|	cytochrome P450 CYP72A219-like (LOC103492242), mRNA	XM_023664709.1 PREDICTED: Cucurbita pepo subsp. pepo cytochrome P450 CYP72A219-like (LOC111783883), mRNA	AT3G14620;AT3G14610	cytochrome P450, family 72, subfamily A, polypeptide 7;cytochrome P450, family 72, subfamily A, polypeptide 8	110	214	2268	38456	14172	19054	14902	40270	17043	31725	14618	157102	125199	63751	155321	132721	101704	53678	35127	23750	22210	46397	54787	864	27586	115350	37518	1217.01	17937.9	47448.3	15106.6	23894	21128	129915	41131	12845.1	9256.45	26918.4	16914.8	12379	23711.6	122633	39324.8	15023.5	11653
gi|659133774|ref|XM_008468672.1|	mitochondrial uncoupling protein 5-like (LOC103504228), partial mRNA	XM_023682256.1 PREDICTED: Cucurbita pepo subsp. pepo mitochondrial uncoupling protein 5-like (LOC111798908), mRNA	AT4G24570	dicarboxylate carrier 2	140	144	40	15535	2093	13964	41183	51534	43515	92794	37844	133281	101907	67684	176055	198571	331422	5434	171	242	874	2928	2706	108	46358	100957	1949	58.9237	7319.26	32808.8	3018.31	10530	58051	235349	2169	7349.33	30221.6	83959.6	1127.27	5319.33	53374	168153	2059.17	7361.8	22607.1
gi|659085643|ref|XM_008445303.1|	myb-related protein 305 (LOC103487095), mRNA	XM_023672629.1 PREDICTED: Cucurbita pepo subsp. pepo myb-related protein 305-like (LOC111791337), transcript variant X2, mRNA	AT5G40348	other RNA	37	64	37	47096	41446	44062	58835	48362	49533	69687	61695	104104	90598	100162	114828	128670	118650	7748	1101	352	854	2638	2959	46	53598	98288	3067	15.5885	7405.53	6945.28	4071.13	44201	60305	120716	2150	2827.58	10148.6	7148.53	1134.07	22123.7	57622.4	109502	2608.67	24250.9	8871.36
gi|659128133|ref|XM_008465841.1|	alpha-glucan phosphorylase, H isozyme (LOC103502043), transcript variant X1, mRNA	XM_023656828.1 PREDICTED: Cucurbita pepo subsp. pepo alpha-glucan phosphorylase, H isozyme (LOC111777292), mRNA	AT3G46970	alpha-glucan phosphorylase 2	60717	102947	151019	225920	259972	296743	294751	316029	320505	232038	320278	66486	112501	94049	46887	53403	96682	22429	994	1921	18254	24926	13231	104894	305390	91012	8448	45182.5	15045.8	23157.3	12116.8	260878	290940	65657	18803	35420.2	51011	27065	5866.84	182886	296720	78334.7	13625.8	92831.7	37686.8
gi|659125143|ref|XM_008464309.1|	enolase (LOC103500869), mRNA	XM_023688027.1 PREDICTED: Cucurbita pepo subsp. pepo enolase (LOC111803558), mRNA	AT2G36530	Enolase	36755	46183	31660	79555	87284	140460	114199	86694	112462	106899	96468	87571	85507	97815	89786	106912	148775	19280	8138	7970	26591	31837	25795	38199	100446	90297	11796	7368.44	19449	6591.49	6481.88	102433	105276	115157	28074	33158.3	8119.53	30346.6	3282.78	70316.2	103344	102728	19935.2	41222.5	11598.6
gi|659067434|ref|XM_008441195.1|	glyceraldehyde-3-phosphate dehydrogenase 2, cytosolic-like (LOC103484230), mRNA	XM_023663423.1 PREDICTED: Cucurbita pepo subsp. pepo glyceraldehyde-3-phosphate dehydrogenase, cytosolic-like (LOC111782639), mRNA	AT3G04120	glyceraldehyde-3-phosphate dehydrogenase C subunit 1	33474	42781	26968	142485	119266	146219	204592	130173	205299	288222	181826	63480	100857	105074	94788	185778	251973	14305	4272	3888	11658	22478	17258	34407	167382	89803	7488	7947.74	52622.2	22894.3	5906.53	135990	225115	177513	17131	14603.2	55897.7	78917.8	5411.11	85198.8	202022	133658	12309.8	56623.8	57048.1
gi|659126512|ref|XM_008465000.1|	probable aquaporin PIP1-4 (LOC103501427), mRNA	XM_023655880.1 PREDICTED: Cucurbita pepo subsp. pepo probable aquaporin PIP1-4 (LOC111776443), mRNA	AT4G23400	plasma membrane intrinsic protein 1;5	1039	874	542	4714	2826	629	115	92	116	36	66	103755	65889	61832	108753	77677	46984	19189	5705	5598	18326	17165	17405	818	103	77158	10164	253.133	16.2635	23122.3	7816.06	2723	72	77804	17632	2044.45	40.4145	30884.7	612.884	1770.67	85	77481.7	13898	1669.09	34.176
gi|659119980|ref|XM_008461725.1|	succinyl-CoA ligase [ADP-forming] subunit beta, mitochondrial (LOC103498914), mRNA	XM_023658205.1 PREDICTED: Cucurbita pepo subsp. pepo succinate--CoA ligase [ADP-forming] subunit beta, mitochondrial (LOC111778409), mRNA	AT2G20420	ATP citrate lyase (ACL) family protein	15529	20928	11311	88885	98269	104105	123520	112965	127038	117817	106871	75618	76222	75876	93408	115724	124263	13480	2340	1748	7735	21184	15969	15922	118242	75905	5856	4820.57	7463.51	303.067	6609.21	97086	117242	111131	14962	7678.61	10095.8	15931.9	6780.74	56504.5	117642	93518.5	10409.3	44823.5	8073.96
gi|659119746|ref|XM_008461600.1|	protein LHY-like (LOC103498835), transcript variant X1, mRNA	XM_023693682.1 PREDICTED: Cucurbita pepo subsp. pepo protein LHY (LOC111807810), transcript variant X1, mRNA	AT1G01060	Homeodomain-like superfamily protein	600	429	262	20838	17112	12254	218	874	669	598	437	101822	53890	62994	95707	54166	22774	14725	835	564	1892	4036	9799	430	546	72902	5374	169.004	463.862	25455.8	8098.76	16734	568	57549	5242	4304.42	118.874	36584	4089.2	8582.5	559.2	65225.5	5308.5	9336.6	246.987
gi|659084589|ref|XM_008444746.1|	sucrose-phosphatase 1 (LOC103486711), mRNA	XM_023684488.1 PREDICTED: Cucurbita pepo subsp. pepo sucrose-phosphatase 1 (LOC111800682), mRNA	AT1G51420	sucrose-phosphatase 1	9965	19315	20996	112157	92807	78885	95117	85726	119508	151843	128399	58537	58894	85134	54760	54713	68826	9782	1625	937	8624	19067	11702	16758	90421	67521	4114	5943.22	6640.44	15253.8	4920.1	94616	133250	59433	13131	16709.6	16704.4	8134.61	5366.15	55687.5	116119	63477.3	8622.83	44094.9	26473.1
gi|543862373|gb|KF151861.1|	Cucumis melo cultivar Yuntian-930 S-adenosylmethionine decarboxylase (SAMDC) mRNA, complete cds	XM_023671589.1 PREDICTED: Cucurbita pepo subsp. pepo S-adenosylmethionine decarboxylase proenzyme-like (LOC111790613), transcript variant X1, mRNA	AT3G02470	S-adenosylmethionine decarboxylase	30606	29083	13587	18846	21507	20967	14359	20500	15320	25195	15875	73990	73913	52700	55566	53719	42176	32048	48309	37286	29317	45060	43013	24425	17429	66867	39214	9417.11	4342.34	12269.6	8300.23	20440	18796	50487	39130	1406.6	5548.06	7256.54	8559.72	22432.7	18249.8	58677.3	39172.2	6405.39	4545.9
gi|659076492|ref|XM_008440489.1|	stem-specific protein TSJT1 (LOC103483735), mRNA	XM_023672599.1 PREDICTED: Cucurbita pepo subsp. pepo stem-specific protein TSJT1 (LOC111791308), mRNA	AT5G19140	Aluminium induced protein with YGL and LRDR motifs	3709	6469	8367	57675	49851	54691	61293	63510	41979	47294	51062	73767	68750	56494	62065	61576	66582	6132	2516	2725	36576	32497	16256	6181	62401	66337	3791	2342.26	1567.66	8885.72	2030.06	54072	46778	63407	28443	3948.52	4563.4	2759.9	10749.5	30127	53027.6	64872.3	16117	26391	9178.87
gi|659072855|ref|XM_008468908.1|	uncharacterized LOC103504558 (LOC103504558), mRNA	XM_023695463.1 PREDICTED: Cucurbita pepo subsp. pepo uncharacterized protein At4g22758-like (LOC111809111), mRNA	AT1G23149	conserved peptide upstream open reading frame 29	658	580	226	1083	797	792	568	319	672	1239	517	65912	62693	68794	66524	72949	67866	18998	11997	3174	3193	5942	11408	488	443	65799	11389	230.226	176.07	3052.05	7929.46	890	809	69113	6847	166.584	380.087	3389.16	4181.71	689.333	663	67456.3	9118.67	284.506	346.603
gi|83284965|gb|DQ288986.1|	Cucumis melo putative alcohol dehydrogenases (ADH1) mRNA, complete cds	XM_023679134.1 PREDICTED: Cucurbita pepo subsp. pepo alcohol dehydrogenase 1 (LOC111796495), mRNA	AT1G77120	alcohol dehydrogenase 1	731	918	139	6060	753	10466	2270	2064	948	14574	5460	95436	58441	38375	102154	91718	65644	7949	222	203	4604	11755	7998	596	2167	64084	2791	406.668	145.664	28946	4466.68	5759	6994	86505	8119	4863.46	6941.31	18804.9	3577.04	3177.83	5063.2	75294.7	5455.17	4186.46	5575.5
gi|659084904|ref|XM_008444914.1|	uncharacterized LOC103486817 (LOC103486817), mRNA	XM_023670763.1 PREDICTED: Cucurbita pepo subsp. pepo probable lysophospholipase BODYGUARD 4 (LOC111790007), mRNA	AT5G17780	alpha/beta-Hydrolases superfamily protein	85	81	42	733	266	140	554	228	386	2166	356	81760	47801	55636	86781	77620	57278	7149	482	692	504	920	3737	69	391	61732	2774	23.7557	230.517	17781.4	3790.03	379	969	73893	1720	312.414	1036.45	15100.5	1758.83	224.5	738	67812.7	2247.33	261.072	806.686
gi|659131044|ref|XM_008467260.1|	ubiquinol oxidase, mitochondrial-like (LOC103503097), mRNA	XM_023696233.1 PREDICTED: Cucurbita pepo subsp. pepo ubiquinol oxidase, mitochondrial-like (LOC111809803), mRNA	AT5G64210	alternative oxidase 2	180	290	643	36379	36685	36895	26117	21111	34657	34421	21663	64285	59458	60843	54386	49427	38977	14287	885	2707	20766	31398	27046	371	23614	61528	5959	241.895	3539.78	2485.48	7268.99	36653	30247	47596	26403	259.484	7434.9	7865.87	5345.06	18512	27593.8	54562.7	16181.5	19873.7	6631.02
gi|659121539|ref|XM_008462489.1|	beta-amylase 1, chloroplastic (LOC103499475), mRNA	XM_023693591.1 PREDICTED: Cucurbita pepo subsp. pepo beta-amylase 1, chloroplastic-like (LOC111807732), mRNA	AT3G23920	beta-amylase 1	93	80	67	51	116	53	66	46	54	55	29	66029	52999	65520	52211	27926	13762	4193	5664	2101	5480	8001	6828	80	56	61516	3986	13	14.1421	7380.33	1790.5	73	46	31299	6769	36.9639	14.7309	19445.2	1261.51	76.6667	50	46407.8	5377.83	25.0493	13.7295
gi|659074045|ref|XM_008439170.1|	probable trehalase (LOC103482823), mRNA	XM_023678639.1 PREDICTED: Cucurbita pepo subsp. pepo probable trehalase (LOC111795975), mRNA	AT4G24040	trehalase 1	4003	4259	7745	5852	5051	4533	6342	6199	6900	13738	7361	68390	65606	50055	67634	61731	47159	28373	6381	11096	8128	23066	22659	5335	6270	61350	15283	2090.47	101.116	9880.59	11578.5	5145	9333	58841	17951	664.541	3821.8	10538.9	8509.4	5240.5	8108	60095.8	16617.2	1391.23	3181.09
gi|659096405|ref|XM_008450856.1|	probable serine/threonine-protein kinase WNK11 (LOC103491054), mRNA	XM_023697605.1 PREDICTED: Cucurbita pepo subsp. pepo probable serine/threonine-protein kinase WNK11 (LOC111810804), transcript variant X2, mRNA	AT5G55560	Protein kinase superfamily protein	8	26	45	9672	11820	11977	8508	19785	22129	26905	17884	63079	45384	58660	66946	55092	53798	11065	758	1351	3538	9141	9014	26	14146	55707	4391	18.5023	7974.04	9209.53	5787.17	11156	22306	58612	7231	1287.87	4513.1	7246.4	3198.86	5591.33	19042.2	57159.8	5811.17	6150.34	6786.28
gi|659066960|ref|XM_008469088.1|	probable succinyl-CoA ligase [ADP-forming] subunit alpha, mitochondrial (LOC103504689), mRNA	XM_023664298.1 PREDICTED: Cucurbita pepo subsp. pepo succinate--CoA ligase [ADP-forming] subunit alpha-2, mitochondrial (LOC111783372), mRNA	AT5G08300	Succinyl-CoA ligase, alpha subunit	9227	13693	13335	53226	64513	62217	86429	65514	81221	82637	74307	57386	54695	53819	61875	76115	81476	5284	2242	1573	4223	7386	3248	12085	75971	55300	3033	2481.56	14789.1	1858.87	1977.91	59985	79388	73155	4952	5965.26	4457.15	10130.1	2163.26	36035.2	78021.6	64227.7	3992.67	26552.4	8253.19
gi|659125399|ref|XM_008464445.1|	uncharacterized LOC103500970 (LOC103500970), partial mRNA	XM_023689156.1 PREDICTED: Cucurbita pepo subsp. pepo sulfite exporter TauE/SafE family protein 4 (LOC111804378), mRNA	AT2G25737;AT2G36630	Sulfite exporter TauE/SafE family protein	47	83	46	521	903	265	51	137	338	164	115	60418	59808	43113	71754	75069	50425	9489	1358	719	988	3662	4721	58	94	54446	3855	21.0792	60.8112	9819.69	4889.35	563	205	65749	3123	321.067	117.194	13374.4	1923.84	310.833	161	60097.8	3489.5	343.099	107.389
gi|659090996|ref|XM_008448092.1|	alpha-amylase 3, chloroplastic (LOC103489088), mRNA	XM_023686492.1 PREDICTED: Cucurbita pepo subsp. pepo alpha-amylase 3, chloroplastic-like (LOC111802209), mRNA	AT1G69830	alpha-amylase-like 3	1436	2839	6599	78908	96030	95504	57302	78185	75884	77968	85435	56829	56688	46139	64637	78071	87563	18918	11238	6635	24380	41050	24989	3624	67743	53218	12263	2669.66	14766.5	6131.58	6205.4	90147	79762	76757	30139	9737.1	5021.96	11519.3	9453.53	46886	74954.8	64987.8	21201.7	47818.7	10509.9
gi|659092164|ref|XM_008448709.1|	annexin-like protein RJ4 (LOC103489496), mRNA	XM_023685946.1 PREDICTED: Cucurbita pepo subsp. pepo annexin-like protein RJ4 (LOC111801791), mRNA			6355	11695	9169	19356	15102	18388	29021	21372	29344	41772	26122	39082	49505	50944	47513	59440	51887	15639	1158	10135	26941	30971	31331	9073	25196	46510	8977	2671.29	5408.66	6473.24	7309.58	17615	32412	52946	29747	2229.77	8263.97	6033.7	2437.3	13344.2	29526.2	49728.5	19362.5	5170.54	7555.26
gi|659122901|ref|XM_008463162.1|	S-adenosylmethionine synthase 2-like (LOC103499979), mRNA	XM_023692041.1 PREDICTED: Cucurbita pepo subsp. pepo S-adenosylmethionine synthase 1 (LOC111806663), mRNA	AT3G17390;AT1G02500	S-adenosylmethionine synthetase family protein;S-adenosylmethionine synthetase 1	11923	9195	7773	37819	27085	28795	59856	52390	40612	111015	58265	60442	42884	34418	49290	35615	26146	14311	5535	13275	7710	3667	8310	9630	56123	45914	11040	2108.97	5279.26	13274.1	4795.82	31233	69964	37017	6562	5767.37	36630.5	11635.5	2525.32	20431.7	64427.6	41465.8	8801.33	12453.4	27117.1
gi|659084277|ref|XM_008444581.1|	fructose-bisphosphate aldolase cytoplasmic isozyme (LOC103486577), transcript variant X1, mRNA	XM_023683889.1 PREDICTED: Cucurbita pepo subsp. pepo fructose-bisphosphate aldolase 6, cytosolic (LOC111800274), mRNA	AT2G36460	Aldolase superfamily protein	403	497	357	24276	10337	38756	137855	107167	97150	202977	109221	23284	62416	50267	24347	43986	88295	2914	780	925	1876	7976	2309	419	122511	45322	1539	71.3583	21699.7	20029.1	1192.41	24456	136449	52209	4053	14210.4	57929.9	32757.5	3403.73	12437.7	130874	48765.8	2796.67	15940.9	43057.4
gi|659131955|ref|XM_008467720.1|	protein NRT1/ PTR FAMILY 7.3-like (LOC103503512), mRNA	XM_023677313.1 PREDICTED: Cucurbita pepo subsp. pepo protein NRT1/ PTR FAMILY 7.3-like (LOC111795074), transcript variant X2, mRNA	AT1G32450	nitrate transporter 1.5	30	43	30	12597	5532	9681	2500	1157	1542	10171	3030	62738	40043	29026	70520	64699	63309	3265	100	64	1571	3971	3240	34	1828	43935	1143	7.50555	949.644	17189.8	1837.79	9270	4914	66176	2927	3550.39	4612.8	3825.67	1230.17	4652.17	3680	55055.8	2035.17	5534.56	3704.21
gi|659124600|ref|XM_008464027.1|	ethylene-responsive transcription factor RAP2-12-like (LOC103500652), mRNA	XM_023692449.1 PREDICTED: Cucurbita pepo subsp. pepo ethylene-responsive transcription factor RAP2-12-like (LOC111806921), mRNA	AT3G14230	related to AP2 2	4743	6185	8525	32300	31653	31121	41054	35397	37488	57040	55914	52141	41863	35183	57949	56373	52587	10047	5153	4485	16215	29350	20665	6484	38225	43062	6561	1908.69	4000.1	8542.38	3036.81	31691	50147	55636	22076	590.434	10977.8	2755.86	6680.32	19087.8	45378.6	49349.3	14319.2	13864.1	10339
gi|659097606|ref|XM_008451494.1|	MATE efflux family protein 1 (LOC103491512), transcript variant X1, mRNA	XM_023657520.1 PREDICTED: Cucurbita pepo subsp. pepo protein DETOXIFICATION 42-like (LOC111777801), transcript variant X2, mRNA	AT1G51340	MATE efflux family protein	49	35	75	236	178	214	241	176	340	1858	411	63785	32243	27285	60698	45188	24833	9145	521	1612	2221	4856	4705	53	208	41104	3759	20.2978	45.9619	19797.9	4695.92	209	869	43573	3927	29.2803	856.658	17987	1479.66	131.167	605.2	42338.7	3843.33	88.5425	706.117
gi|659133565|ref|XM_008468571.1|	4-hydroxyphenylpyruvate dioxygenase (LOC103504117), mRNA	XM_023669628.1 PREDICTED: Cucurbita pepo subsp. pepo 4-hydroxyphenylpyruvate dioxygenase (LOC111789016), mRNA	AT1G06570	phytoene desaturation 1	619	755	796	10283	5547	8002	9704	2334	4796	9914	8162	41849	32552	48243	37387	27575	15034	9413	1323	811	17744	33096	40315	723	6019	40881	3849	92.6517	5211.38	7890.13	4825.36	7944	7624	26665	30385	2368.53	2601.07	11204.2	11527.1	4333.67	6982	33773.3	17117	4229.52	3308.35
gi|659130501|ref|XM_008466984.1|	zinc finger CCCH domain-containing protein 29-like (LOC103502869), mRNA	XM_023683296.1 PREDICTED: Cucurbita pepo subsp. pepo zinc finger CCCH domain-containing protein 29-like (LOC111799814), mRNA	AT2G40140	zinc finger (CCCH-type) family protein	1658	911	1847	2647	2471	2817	2234	2135	1736	3482	11158	44243	45116	30928	42102	40485	31947	17837	3276	6331	7557	9610	10831	1472	2184	40095	9148	494.945	70.0036	7951.42	7678.37	2645	5458	38178	9332	173.009	5012.38	5456.44	1654.53	2058.5	4149	39136.8	9240.33	723.008	3972.31
gi|659112075|ref|XM_008457831.1|	ferredoxin-like (LOC103496101), mRNA	XM_023696535.1 PREDICTED: Cucurbita pepo subsp. pepo ferredoxin-like (LOC111810006), mRNA	AT1G60950	2Fe-2S ferredoxin-like superfamily protein	11	21	5	208	62	96	13	19	31	15	9	56704	27589	33032	46562	31454	10245	2430	28	65	166	445	1163	12	16	39108	841	8.0829	4.24264	15479.4	1376.24	122	18	29420	591	76.3937	11.3725	18243.7	514.356	67.1667	17.4	34264.3	716.167	77.2565	8.41427
gi|659070618|ref|XM_008457668.1|	putative calcium-transporting ATPase 13, plasma membrane-type (LOC103495964), mRNA	XM_023681333.1 PREDICTED: Cucurbita pepo subsp. pepo putative calcium-transporting ATPase 13, plasma membrane-type (LOC111798281), mRNA	AT3G22910	ATPase E1-E2 type family protein / haloacid dehalogenase-like hydrolase family protein	50	151	149	1115	666	657	241	415	619	1922	1155	37396	33975	40978	35425	22062	7905	9769	6548	2478	4797	7160	8476	116	328	37449	6265	57.7437	123.037	3501.81	3653.73	812	1232	21797	6811	261.867	654.904	13761.9	1864.16	464.667	870.4	29623.5	6538	417.239	680.734
gi|659131941|ref|XM_008467712.1|	two-component response regulator-like APRR2 (LOC103503507), transcript variant X4, mRNA	XM_023698930.1 PREDICTED: Cucurbita pepo subsp. pepo two-component response regulator-like APRR2 (LOC111811886), transcript variant X1, mRNA	AT2G20570;AT4G18020	GBF's pro-rich region-interacting factor 1;CheY-like two-component responsive regulator family protein	855	6020	31496	111123	65568	75502	6034	8979	10862	18407	15666	58698	25777	26961	55590	39446	23472	8756	582	2872	19104	13642	17219	12790	7506	37145	4070	16404.1	2082.43	18674.5	4216.63	84064	14978	39502	16655	23954.1	3819.22	16059.1	2774.33	48427.3	11989.6	38324	10362.5	43141.1	5012.57
gi|659069737|ref|XM_008453341.1|	plasma membrane ATPase 4 (LOC103492804), mRNA	XM_023689897.1 PREDICTED: Cucurbita pepo subsp. pepo plasma membrane ATPase 4 (LOC111805035), mRNA	AT4G30190;AT1G80660;AT5G57350	H(+)-ATPase 2;H(+)-ATPase 3;H(+)-ATPase 9	2578	3347	3255	45145	48972	54195	86725	48065	72494	100728	66100	35464	41208	30339	48659	73494	93626	25680	27717	14491	16113	17318	14173	3060	67395	35670	22629	419.951	27336.7	5437.44	7121.21	49437	79774	71926	15868	4542.91	18426.2	22524.5	1586.75	26248.7	74822.4	53798.3	19248.7	25565.3	20063.8
gi|659119885|ref|XM_008461673.1|	pyruvate dehydrogenase E1 component subunit beta-1, mitochondrial (LOC103498877), transcript variant X1, mRNA	XM_023658656.1 PREDICTED: Cucurbita pepo subsp. pepo pyruvate dehydrogenase E1 component subunit beta-1, mitochondrial-like (LOC111778688), mRNA	AT5G50850	Transketolase family protein	10298	14980	16646	33598	35043	32431	42118	32197	35836	32375	28082	37824	35997	29609	38441	40173	38790	8366	4436	4338	7214	10283	7292	13974	37157	34476	5713	3291.25	7015.21	4313.36	2297.8	33690	32097	39134	8263	1308.46	3884.43	915.998	1749.81	23832.7	34121.6	36805.7	6988.17	11028.8	5246.74
gi|659122734|ref|XM_008463074.1|	uncharacterized LOC103499927 (LOC103499927), mRNA	XM_023656513.1 PREDICTED: Cucurbita pepo subsp. pepo uncharacterized LOC111777076 (LOC111777076), mRNA			1	6	3	15	11	17	63	13	32	134	37	58421	22141	22408	34141	21467	9501	2656	41	207	1023	1582	2784	3	38	34323	968	2.51661	35.3553	20869.6	1464.21	14	67	21703	1796	3.05505	57.5007	12321.7	899.852	8.83333	55.8	28013.2	1382.17	6.52431	47.2197
gi|659079053|ref|XM_008441828.1|	chromoplast-specific carotenoid-associated protein, chromoplast (LOC103484642), mRNA	XM_023662635.1 PREDICTED: Cucurbita pepo subsp. pepo chromoplast-specific carotenoid-associated protein, chromoplastic-like (LOC111781900), mRNA	AT4G04020	fibrillin	1912	2824	4286	8419	8652	9198	9288	9156	10115	10704	8698	31059	29015	41854	24958	22175	17850	14945	3825	5379	19059	24856	29050	3007	9222	33976	8049	1197.57	93.3381	6898.67	6021.87	8756	9839	21661	24321	399.843	1031.09	3581.77	5016.89	5881.83	9592.2	27818.5	16185.7	3248.53	804.957
gi|659132509|ref|XM_008468014.1|	aspartate aminotransferase, cytoplasmic (LOC103503710), mRNA	XM_023679676.1 PREDICTED: Cucurbita pepo subsp. pepo aspartate aminotransferase, cytoplasmic (LOC111796879), mRNA	AT5G11520	aspartate aminotransferase 3	3373	5153	3593	6166	4383	4632	5099	8478	15036	21342	15468	26586	32393	42380	22566	24032	22618	22138	5674	6175	23484	47601	35007	4039	6788	33786	11329	970.429	2389.31	7988.66	9364.22	5060	17282	23072	35364	965.595	3522.69	831.791	12062.5	4550	13084.6	28429.2	23346.5	1030.62	6376.99
gi|659093721|ref|XM_008449461.1|	uncharacterized LOC103490094 (LOC103490094), mRNA	XM_023665268.1 PREDICTED: Cucurbita pepo subsp. pepo protein TIC 214-like (LOC111784624), mRNA	ATMG00020	mitochondrial 26S ribosomal RNA protein	895	1520	4201	5609	12221	6610	18556	6254	14110	11846	6343	45725	35657	19519	61162	28843	15120	72619	84599	40392	12185	3770	27413	2205	12405	33633	65870	1756.32	8698.83	13219.6	22863.2	8146	10766	35041	14456	3563.8	3994.48	23638.6	11984	5176	11421.8	34337.7	40163	4111.44	5263.16
gi|659080645|ref|XM_008442682.1|	isocitrate dehydrogenase [NAD] regulatory subunit 1, mitochondrial (LOC103485186), mRNA	XM_023689217.1 PREDICTED: Cucurbita pepo subsp. pepo isocitrate dehydrogenase [NAD] regulatory subunit 1, mitochondrial-like (LOC111804417), transcript variant X1, mRNA	AT4G35260	isocitrate dehydrogenase 1	6396	8989	6636	26953	26797	24290	38461	28686	35821	46545	32215	26906	30974	37862	26545	32842	38391	5343	3052	2477	4182	10432	7969	7340	33573	31914	3624	1432.82	6911.97	5538.16	1516.2	26013	38193	32592	7527	1494.49	7453.82	5926.93	3148.29	16676.8	36345.6	32253.3	5575.83	10311.1	6791.71
gi|659110557|ref|XM_008457066.1|	ATP-dependent zinc metalloprotease FTSH 2, chloroplastic (LOC103495489), mRNA	XM_023698370.1 PREDICTED: Cucurbita pepo subsp. pepo ATP-dependent zinc metalloprotease FTSH 2, chloroplastic (LOC111811493), transcript variant X1, mRNA	AT2G30950;AT1G06430	FtsH extracellular protease family;FTSH protease 8	589	599	962	1334	1277	1381	198	361	244	107	235	43130	22101	29315	37006	25675	11901	6092	947	643	1807	3787	5992	716	279	31515	2560	212.524	115.258	10685.8	3062	1330	195	24860	3862	52.0801	76.6312	12572.3	2093.51	1023.67	229	28188	3211.33	363.662	91.556
gi|659117231|ref|XM_008460269.1|	inactive beta-amylase 9 (LOC103497884), transcript variant X1, mRNA	XM_023691930.1 PREDICTED: Cucurbita pepo subsp. pepo inactive beta-amylase 9-like (LOC111806562), mRNA	AT5G18670	beta-amylase 3	313	459	993	1156	1259	700	1423	595	829	1260	1294	33289	28465	32020	34570	29061	28013	7870	3332	1778	2414	2550	4110	588	1009	31258	4326	357.974	585.484	2500.65	3165.46	1038	1127	30548	3024	297.497	259.211	3522.35	942.383	813.333	1080.2	30903	3675.67	383.94	351.451
gi|659114574|ref|XM_008458900.1|	aspartic proteinase PCS1 (LOC103496869), mRNA	XM_023670614.1 PREDICTED: Cucurbita pepo subsp. pepo aspartic proteinase PCS1-like (LOC111789896), mRNA	AT5G37540	Eukaryotic aspartyl protease family protein	168	319	431	120	533	156	53	107	126	183	381	33914	30301	28381	37567	30901	25427	4909	717	1010	1346	1456	3347	306	80	30865	2212	131.981	38.1838	2809.34	2340.26	269	230	31298	2049	228.763	133.839	6079.75	1124.87	287.833	170	31081.8	2130.83	168.216	126.771
gi|659118016|ref|XM_008460684.1|	heat shock cognate 70 kDa protein 2-like (LOC103498170), mRNA	XM_023675969.1 PREDICTED: Cucurbita pepo subsp. pepo heat shock cognate 70 kDa protein 2-like (LOC111793900), mRNA	AT3G12580	heat shock protein 70	11773	8931	11711	16917	10032	12680	19090	7673	5162	13042	9170	26479	20355	44391	29711	29710	27457	14131	5137	2255	16127	15003	30911	10805	13381	30408	7174	1623.23	8073.04	12490.5	6194.59	13209	9124	28959	20680	3472.93	3940.2	1301.06	8877.82	12007.3	10827.4	29683.8	13927.3	2759.2	5430.68
gi|659086421|ref|XM_008445704.1|	pyrophosphate-energized vacuolar membrane proton pump (LOC103487401), mRNA	XM_023660072.1 PREDICTED: Cucurbita pepo subsp. pepo pyrophosphate-energized vacuolar membrane proton pump (LOC111779886), mRNA	AT1G15690	Inorganic H pyrophosphatase family protein	54814	87294	53134	85975	100610	93145	159767	155599	124115	140458	102108	20293	36079	31647	27029	47128	57356	4292	5599	2880	3150	7049	4909	65080	157683	29339	4257	19255.6	2947.22	8142.01	1359.84	93243	122227	43837	5036	7318	19244.6	15428.9	1952.6	79162	136409	36588.7	4646.5	20190.9	23758.9
gi|209978713|gb|FJ231520.1|	Cucumis melo invertase 2 (INV2) mRNA, complete cds	XM_023694333.1 PREDICTED: Cucurbita pepo subsp. pepo acid beta-fructofuranosidase 1, vacuolar-like (LOC111808396), mRNA	AT1G12240	Glycosyl hydrolases family 32 protein	3707	7110	3255	49655	36154	30773	95153	60868	48590	91697	50163	36228	30069	20209	47554	61650	71004	4645	3860	2177	3639	5988	5536	4690	78010	28835	3560	2107.36	24243.2	8080.44	1260.93	38860	63483	60069	5054	9727.64	24446.4	11804.6	1246.38	21775.7	69294.2	44452.3	4307.5	19746	22562.3
gi|659097014|ref|XM_008451176.1|	uncharacterized LOC103491296 (LOC103491296), mRNA	XM_023698211.1 PREDICTED: Cucurbita pepo subsp. pepo uncharacterized LOC111811395 (LOC111811395), mRNA	AT1G22930;AT4G09150	T-complex protein 11	280	278	378	671	1268	659	1327	808	576	1143	849	40019	26151	20190	33801	23057	12513	5855	6227	3252	1982	3075	4082	312	1067	28786	5111	57.1664	366.988	10173.9	1620.94	866	856	23123	3046	348.194	283.565	10644.2	1050.29	589	940.6	25955.2	4078.83	376.666	295.456
gi|659067812|ref|XM_008443200.1|	polyubiquitin-like (LOC103485541), mRNA	XM_023686898.1 PREDICTED: Cucurbita pepo subsp. pepo polyubiquitin (LOC111802502), mRNA	AT5G20620;AT4G05050;AT4G05320	ubiquitin 11;ubiquitin 4;polyubiquitin 10	14310	15039	16117	20997	20886	23042	31454	30407	30346	32077	23875	30902	28126	24748	31923	28508	27600	34630	32628	23970	37258	83308	54856	15155	30930	27925	30409	909.1	740.341	3081.9	5665.75	21641	28766	29343	58474	1213.99	4323.25	2279.44	23237.2	18398.5	29631.8	28634.5	44441.7	3679.93	3299.67
gi|659126685|ref|XM_008465091.1|	2,3-bisphosphoglycerate-independent phosphoglycerate mutase (LOC103501500), transcript variant X1, mRNA	XM_023688739.1 PREDICTED: Cucurbita pepo subsp. pepo 2,3-bisphosphoglycerate-independent phosphoglycerate mutase-like (LOC111804059), mRNA	AT1G09780;AT3G08590	Phosphoglycerate mutase, 2,3-bisphosphoglycerate-independent	14767	17059	14105	33723	30856	28265	55335	27443	30587	48344	34052	27288	27606	27636	29078	31394	41005	7439	9026	4992	11355	12086	10983	15310	41389	27510	7152	1550.14	19722.6	192.842	2032.22	30948	37661	33825	11474	2730.16	9412.57	6324.4	561.153	23129.2	39152.2	30667.8	9313.5	8792.25	12071.2
gi|659108670|ref|XM_008456105.1|	bifunctional epoxide hydrolase 2-like (LOC103494761), mRNA	XM_023672998.1 PREDICTED: Cucurbita pepo subsp. pepo epoxide hydrolase A-like (LOC111791604), mRNA	AT4G02340;AT3G05600	alpha/beta-Hydrolases superfamily protein	2217	3385	6143	9201	41463	33849	64143	65470	37112	66790	43086	26113	34345	21210	26282	43112	50525	4531	1045	2303	7289	5736	4549	3915	64806	27222	2626	2015.95	938.331	6637.44	1765.35	28171	48996	39973	5858	16863.8	15696.9	12422.6	1374.07	16043	55320.2	33597.8	4242.17	17084.7	14085.7
gi|659122476|ref|XM_008462943.1|	acetylornithine aminotransferase, mitochondrial (LOC103499829), mRNA	XM_023693068.1 PREDICTED: Cucurbita pepo subsp. pepo acetylornithine aminotransferase, mitochondrial (LOC111807369), mRNA	AT1G80600	HOPW1-1-interacting 1	1323	1471	1021	1232	619	2175	767	9788	5229	9976	4007	39671	28009	13777	26541	36388	23730	2417	797	895	767	1127	1032	1271	5277	27152	1369	229.35	6378.81	12968.2	908.34	1342	6404	28886	975	783.811	3153.21	6646.93	186.57	1306.83	5953.4	28019.3	1172.5	517.946	3940.1
gi|659111464|ref|XM_008457528.1|	4-alpha-glucanotransferase DPE2 (LOC103495851), mRNA	XM_023687667.1 PREDICTED: Cucurbita pepo subsp. pepo 4-alpha-glucanotransferase DPE2 (LOC111803321), mRNA	AT2G40840	disproportionating enzyme 2	22057	42434	35705	158315	192161	212083	182241	202590	165808	140122	169394	19253	31887	29426	18931	31328	47850	3463	1192	1398	5779	8929	4605	33398	192415	26855	2017	10382.4	14388.9	6697.82	1255.93	187519	158441	32703	6437	27182.8	15966	14508.4	2235.98	110459	172031	29779.2	4227.67	86398.3	22923.6
gi|659107688|ref|XM_008455584.1|	histone H3.3 (LOC103494422), mRNA	XM_023697253.1 PREDICTED: Cucurbita pepo subsp. pepo histone H3.3 (LOC111810542), transcript variant X2, mRNA	AT5G10400;AT5G10390	Histone superfamily protein	12326	13302	12752	18802	20006	19072	23810	20847	23262	24967	22048	27800	21671	29313	24976	21176	19680	18917	19115	17546	13109	17148	18411	12793	22328	26261	18526	489.311	2095.16	4046.69	854.459	19293	23425	21944	16222	631.779	1466.37	2730.25	2769.47	16043.3	22986.8	24102.7	17374.3	3595.89	1591.75
gi|659089676|ref|XM_008447417.1|	bifunctional riboflavin biosynthesis protein RIBA 1, chloroplastic-like (LOC103488598), mRNA	XM_023694633.1 PREDICTED: Cucurbita pepo subsp. pepo bifunctional riboflavin biosynthesis protein RIBA 1, chloroplastic-like (LOC111808559), transcript variant X1, mRNA	AT5G64300	GTP cyclohydrolase II	1355	1839	2585	3442	2943	2835	2478	3019	2678	3659	2551	31987	23227	21932	31616	23459	15313	13463	2679	3552	3152	4919	7570	1926	2748	25715	6564	619.633	382.545	5469.88	5990.06	3073	2962	23462	5213	323.809	606.376	8151.5	2223.69	2499.83	2877	24589	5889.17	768.246	483.933
gi|659132431|ref|XM_008467972.1|	isoamylase 3, chloroplastic (LOC103503684), transcript variant X1, mRNA	XM_023679415.1 PREDICTED: Cucurbita pepo subsp. pepo isoamylase 3, chloroplastic (LOC111796685), transcript variant X2, mRNA	AT4G09020	isoamylase 3	12694	20324	23734	37313	44279	46148	60710	44544	49567	64094	54977	32215	19473	23838	31653	33025	30036	3749	552	534	2473	3651	3234	18917	52627	25175	1611	5652.83	11431.1	6475.41	1851.01	42580	56212	31571	3119	4656.1	7341.91	1496.17	597.313	30748.7	54778.4	28373.3	2365.5	13763.4	7967.2
gi|659091786|ref|XM_008448510.1|	dnaJ protein homolog (LOC103489367), mRNA	XM_023674043.1 PREDICTED: Cucurbita pepo subsp. pepo dnaJ protein homolog (LOC111792522), mRNA	AT3G44110	DNAJ homologue 3	21722	26725	31182	21601	16952	14167	19096	17137	16274	18271	14204	25391	24045	25752	25515	25525	24292	11959	6479	6884	8234	13540	13772	26543	18116	25062	8440	4732.63	1385.22	899.619	3053.69	17573	16249	25110	11848	3755.75	2033.61	709.004	3132.54	22058.2	16996.4	25086.7	10144.7	6223.97	1895.52
gi|659128561|ref|XM_008466042.1|	CBL-interacting protein kinase 2 (LOC103502189), mRNA	XM_023687652.1 PREDICTED: Cucurbita pepo subsp. pepo CBL-interacting protein kinase 18 (LOC111803312), transcript variant X1, mRNA	AT5G58380;AT5G07070	CBL-interacting protein kinase 2;SOS3-interacting protein 1	2341	2392	2427	6091	5537	5306	4597	4856	4248	6129	4215	31358	21223	21276	31399	28045	23638	8695	4908	3911	6805	8238	9405	2386	4726	24619	5838	43.2474	183.141	5836.21	2523.95	5644	4864	27694	8149	403.423	1095.65	3892.39	1302.27	4015.67	4809	26156.5	6993.67	1802.84	783.759
gi|659080333|ref|XM_008442513.1|	soluble inorganic pyrophosphatase (LOC103485061), transcript variant X1, mRNA	XM_023661681.1 PREDICTED: Cucurbita pepo subsp. pepo soluble inorganic pyrophosphatase-like (LOC111781209), transcript variant X2, mRNA	AT3G53620;AT2G18230	pyrophosphorylase 4;pyrophosphorylase 2	10139	15965	37813	31005	38158	30395	38715	32288	46679	24825	28038	22582	25700	25236	19349	22568	25253	8094	4894	3207	6687	10327	6475	21305	35501	24506	5398	14589.5	4544.58	1682.31	2482.23	33186	33180	22390	7829	4316.67	11799.8	2956.02	2165.35	27245.8	34109	23448	6614	11616.3	8740.51
gi|659127011|ref|XM_008465256.1|	actin-depolymerizing factor 2 (LOC103501640), transcript variant X1, mRNA	XM_023695013.1 PREDICTED: Cucurbita pepo subsp. pepo actin-depolymerizing factor 2-like (LOC111808817), mRNA	AT5G59890;AT3G46010	actin depolymerizing factor 1;actin depolymerizing factor 4	3327	3023	1385	4575	3055	3861	3279	2314	3787	6177	3392	32494	16820	23458	30429	24218	20344	4126	1041	1105	2156	3291	3262	2578	2796	24257	2090	1044.58	682.358	7867.51	1762.94	3830	4452	24997	2903	760.464	1506.89	5087.43	647.083	3204.33	3789.8	24627.2	2496.83	1066.78	1440.13
gi|659089094|ref|XM_008447101.1|	SKP1-like protein 1B (LOC103488389), mRNA	XM_023691200.1 PREDICTED: Cucurbita pepo subsp. pepo SKP1-like protein 1B (LOC111805910), mRNA	AT4G34210	SKP1-like 11	6330	6475	6289	13958	12053	10437	11693	9224	12390	12199	10344	24816	20895	26527	24024	19850	22047	7734	5186	7172	7767	9464	7593	6364	10458	24079	6697	97.7258	1745.85	2887.36	1338.68	12149	11644	21973	8274	1762.48	1130.16	2087.97	1033.66	9257	11170	23026.5	7486	3359.32	1350
gi|659108718|ref|XM_008456131.1|	ABC transporter C family member 14-like (LOC103494778), transcript variant X1, mRNA	XM_023670559.1 PREDICTED: Cucurbita pepo subsp. pepo ABC transporter C family member 14-like (LOC111789852), transcript variant X1, mRNA	AT3G62700	multidrug resistance-associated protein 10	400	339	39	14486	12046	11424	15290	5006	11063	19669	12232	30026	23483	18327	36741	32611	21877	14419	10415	8285	4797	11340	23521	259	10148	23945	11039	193.236	7271.89	5863.19	3114.35	12652	14321	30409	13219	1618.45	4667.95	7672.62	9502.42	6455.67	12652	27177.5	12129.5	6865.58	5416.64
gi|659083807|ref|XM_008444332.1|	metallothionein-like protein type 2 (LOC103486389), mRNA	XM_023673350.1 PREDICTED: Cucurbita pepo subsp. pepo metallothionein-like protein type 2 B (LOC111791852), mRNA	AT5G02380	metallothionein 2B	2026	2229	538	934	4979	1647	1288	6553	3274	721	953	26510	29401	14341	9375	12938	16233	41159	36527	34138	51239	50393	62557	1597	3920	23417	37274	923.294	3722.92	7992.14	3569.71	2520	1649	12848	54729	2159.19	1411.78	3429.87	6791.85	2058.83	2557.8	18133	46002.2	1568.77	2451.34
gi|659110846|ref|XM_008457220.1|	aconitate hydratase, cytoplasmic (LOC103495599), mRNA	XM_023698593.1 PREDICTED: Cucurbita pepo subsp. pepo aconitate hydratase, cytoplasmic-like (LOC111811641), mRNA	AT2G05710	aconitase 3	19047	28075	23244	50210	44508	55375	72636	46048	51746	48616	61019	18593	28460	22858	20261	32712	36377	9644	5747	3375	16853	31929	27648	23455	59342	23303	6255	4517.71	18800.6	4948.57	3165.26	50031	53793	29783	25476	5435.71	6450.06	8447.73	7769.01	36743.2	56013	26543.5	15866	15227	10881.3
gi|659072850|ref|XM_008468906.1|	DELLA protein GAIP-B (LOC103504555), mRNA	XM_023688054.1 PREDICTED: Cucurbita pepo subsp. pepo DELLA protein GAIP-B (LOC111803571), mRNA	AT1G14920	GRAS family transcription factor family protein	2695	2883	3128	7112	7065	7790	9579	10075	8337	12785	7298	25395	21837	22431	28052	28557	24717	5043	1262	2024	5341	10646	11035	2902	9827	23221	2776	217.124	350.725	1906.02	1999.62	7322	9473	27108	9007	405.692	2914.66	2086.58	3181.09	5112.17	9614.8	25164.8	5891.83	2438.54	2077.47
gi|17016982|gb|AF436850.1|	Cucumis melo polyubiquitin mRNA, partial cds	XM_023688563.1 PREDICTED: Cucurbita pepo subsp. pepo polyubiquitin (LOC111803940), mRNA	AT4G02890;AT4G05050;AT4G05320	ubiquitin 11;polyubiquitin 10;Ubiquitin family protein	7428	7295	7846	13429	10391	10933	11624	9976	10948	13690	8527	24498	23038	21773	26570	23357	22446	22366	15069	11807	16498	32103	26854	7523	10800	23103	16414	287.522	1165.31	1363.66	5406.47	11584	11055	24124	25151	1620.35	2583.16	2166.44	7940.56	9553.67	10953	23613.7	20782.8	2455.93	1922.33
gi|659067432|ref|XM_008441186.1|	glyceraldehyde-3-phosphate dehydrogenase, cytosolic (LOC103484224), mRNA	XM_023663424.1 PREDICTED: Cucurbita pepo subsp. pepo glyceraldehyde-3-phosphate dehydrogenase, cytosolic (LOC111782640), mRNA	AT1G13440;AT3G04120	glyceraldehyde-3-phosphate dehydrogenase C subunit 1;glyceraldehyde-3-phosphate dehydrogenase C2	872	950	754	3122	2966	1519	1593	3101	3123	2453	3157	23827	20595	24685	24974	18903	12258	3863	337	854	1945	1610	2286	858	2347	23035	1684	98.6779	1066.32	2156.78	1904.12	2535	2911	18711	1947	883.907	397.004	6360.16	338.004	1697.17	2685.4	20873.7	1815.83	1077.08	677.121
gi|659131299|ref|XM_008467391.1|	F-box/kelch-repeat protein SKIP11-like (LOC103503254), partial mRNA	XM_023685546.1 PREDICTED: Cucurbita pepo subsp. pepo F-box/kelch-repeat protein SKIP11-like (LOC111801525), mRNA	AT1G14330;AT2G02870	Galactose oxidase/kelch repeat superfamily protein	649	849	869	8030	7381	7344	9298	6778	6231	15173	10510	26796	20881	21257	27709	24476	19590	27820	24211	16144	18083	17799	15204	789	8038	22978	22725	121.655	1781.91	3311.83	5978.16	7585	10638	23925	17028	385.825	4472.37	4087.45	1586.58	4187	9598	23451.5	19876.8	3731.11	3580.9
gi|659119318|ref|XM_008461370.1|	non-lysosomal glucosylceramidase (LOC103498676), transcript variant X1, mRNA	XM_023668958.1 PREDICTED: Cucurbita pepo subsp. pepo non-lysosomal glucosylceramidase-like (LOC111788578), transcript variant X4, mRNA	AT1G33700	Beta-glucosidase, GBA2 type family protein	57	100	44	1467	834	1088	7157	835	3593	21673	6478	32788	19750	16032	22599	23380	18600	2211	606	486	1152	2051	2440	67	3996	22856	1101	29.3087	4470.33	8799.4	963.159	1129	10581	21526	1881	318.55	9713.37	2564.19	660.614	598.333	7947.2	22191.5	1491	616.207	8073.46
gi|659083775|ref|XM_008444314.1|	uncharacterized LOC103486381 (LOC103486381), mRNA	XM_023672856.1 PREDICTED: Cucurbita pepo subsp. pepo suppressor of disruption of TFIIS-like (LOC111791485), mRNA	AT2G32150;AT5G59490;AT5G59480;AT5G02230	Haloacid dehalogenase-like hydrolase (HAD) superfamily protein	2159	3045	2655	24425	22933	24212	10162	25657	20634	16221	18601	30619	18939	18468	26672	21447	23786	6412	6805	7850	10687	12994	6913	2619	17909	22675	7022	444.056	10956.6	6883.45	743.227	23856	18485	23968	10198	806.977	2208.77	2617.27	3069.85	13238.2	18255	23321.8	8610.17	11646.6	5705.32
gi|659090746|ref|XM_008447957.1|	alpha-glucan water dikinase, chloroplastic (LOC103488983), mRNA	XM_023687146.1 PREDICTED: Cucurbita pepo subsp. pepo alpha-glucan water dikinase, chloroplastic (LOC111802688), transcript variant X1, mRNA	AT1G10760	Pyruvate phosphate dikinase, PEP/pyruvate binding domain	15423	42652	59637	140902	144484	201605	235396	224717	205881	261798	260357	16003	29479	21008	19932	38177	61923	7210	1387	1992	20590	39188	23761	39237	230056	22163	3529	22303.9	7551.19	6811.88	3201.58	162330	242678	40010	27846	34060	31875.9	21055.5	9949.31	100784	237630	31087	15688	72170.5	23876.5
gi|659128559|ref|XM_008466041.1|	proactivator polypeptide-like 1 (LOC103502188), mRNA	XM_023662678.1 PREDICTED: Cucurbita pepo subsp. pepo proactivator polypeptide-like 1 (LOC111781936), mRNA	AT3G51730	saposin B domain-containing protein	1317	1662	2074	5795	5844	4404	4901	3833	4055	5183	5070	26586	19848	19233	26538	20077	18725	18938	23352	16328	17881	29723	21520	1684	4367	21889	19539	378.994	755.19	4079.33	3550.4	5347	4769	21780	23041	817.606	621.206	4175.63	6065.81	3516	4608.4	21834.5	21290.3	2085.87	619.748
gi|659095465|ref|XM_008450374.1|	cyclin-dependent kinase F-4-like (LOC103490725), transcript variant X1, mRNA	XM_023696536.1 PREDICTED: Cucurbita pepo subsp. pepo cyclin-dependent kinase F-4-like (LOC111810007), transcript variant X1, mRNA	AT4G19112	conserved peptide upstream open reading frame 25	4296	5205	5894	23250	21217	25190	19865	21333	16585	27965	20313	24097	21598	19268	24637	21350	19085	10896	8280	6463	7402	13197	13322	5131	20599	21654	8546	801.52	1038.03	2414.99	2228.47	23219	21621	21690	11307	1986.68	5801.66	2791.63	3382.41	14175.3	21212.2	21672.5	9926.67	9999.06	4172.81
gi|659080455|ref|XM_008442579.1|	histone H1 (LOC103485111), mRNA	XM_023688488.1 PREDICTED: Cucurbita pepo subsp. pepo histone H1 (LOC111803883), mRNA	AT2G18050	histone H1-3	474	843	730	3798	6721	3173	3612	1918	2073	1590	2308	20493	18792	25447	16105	9907	6785	24764	13520	9373	17638	26685	33893	682	2765	21577	15885	189.062	1197.84	3457.47	7963.54	4564	1990	10932	26072	1893.98	366.069	4743.85	8144.82	2623.17	2300.2	16254.8	20978.8	2443.23	778.293
gi|659069768|ref|XM_008453473.1|	NADPH--cytochrome P450 reductase-like (LOC103492914), mRNA	XM_023690319.1 PREDICTED: Cucurbita pepo subsp. pepo NADPH--cytochrome P450 reductase-like (LOC111805311), mRNA	AT4G30210	P450 reductase 2	1812	2157	3060	3298	3265	3397	4569	2827	2832	3600	3932	26320	19380	18852	20207	15674	9257	4653	3122	3116	3749	4921	5563	2343	3698	21517	3630	644.456	1231.78	4167.6	885.66	3320	3454	15046	4744	68.695	564.217	5501.95	919.814	2831.5	3552	18281.7	4187.33	674.074	745.825
gi|659087729|ref|XM_008446385.1|	ADP,ATP carrier protein 1, mitochondrial (LOC103487876), partial mRNA	XM_023658845.1 PREDICTED: Cucurbita pepo subsp. pepo ADP,ATP carrier protein 1, mitochondrial-like (LOC111778857), mRNA	AT5G13490	ADP/ATP carrier 2	76551	92335	67143	36188	36521	33039	49085	51210	49232	31759	32582	15736	25347	22755	15275	23251	30729	7049	4107	4878	6623	7494	5699	78676	50147	21279	5344	12729.8	1502.6	4972.53	1525.51	35249	37857	23085	6605	1921.43	9859.05	7728.34	897.63	56962.8	42773.6	22182.2	5975	25140.9	9719.92
gi|659125271|ref|XM_008464379.1|	uncharacterized LOC103500920 (LOC103500920), mRNA	XM_023687553.1 PREDICTED: Cucurbita pepo subsp. pepo uncharacterized LOC111803236 (LOC111803236), mRNA	AT5G06220	LETM1-like protein	498	470	801	1234	1135	1042	664	543	879	1386	756	21474	16766	25171	21481	15072	13542	4622	677	593	1073	2233	2610	589	603	21137	1964	183.555	85.5599	4212.62	2302.28	1137	1007	16698	1972	96.0156	333.936	4211.97	801.051	863.333	845.6	18917.7	1968	327.165	326.237
gi|659122095|ref|XM_008462744.1|	phosphatidylinositol/phosphatidylcholine transfer protein SFH8-like (LOC103499694), mRNA	XM_023656307.1 PREDICTED: Cucurbita pepo subsp. pepo phosphatidylinositol/phosphatidylcholine transfer protein SFH8-like (LOC111776901), mRNA	AT4G39170;AT3G24840;AT2G21520	Sec14p-like phosphatidylinositol transfer family protein	2676	2983	2518	6017	5454	6605	5693	5152	6488	8045	5080	28940	18400	16063	26226	22910	21386	4364	3620	3796	4538	3304	3610	2725	5422	21134	3926	236.445	382.545	6860.15	388.831	6025	6537	23507	3817	575.545	1483.12	2474.67	642.596	4375.5	6091.6	22320.8	3872	1849.65	1228.61
gi|659089160|ref|XM_008447137.1|	eukaryotic translation initiation factor 5-like (LOC103488416), transcript variant X1, mRNA	XM_023690233.1 PREDICTED: Cucurbita pepo subsp. pepo eukaryotic translation initiation factor 5-like (LOC111805253), transcript variant X1, mRNA	AT1G36732;AT1G77840	conserved peptide upstream open reading frame 19;Translation initiation factor IF2/IF5	10107	10321	6889	8497	8035	8539	8239	7059	8352	9640	7012	18046	24471	20285	19005	16795	15093	18589	4946	4883	10780	15367	19994	9105	7649	20934	9472	1922.67	834.386	3261.3	7895.04	8357	8334	16964	15380	279.65	1314.09	1961.49	4607.01	8731.33	8060.4	18949.2	12426.5	1295.41	1085.59
gi|659124587|ref|XM_008464020.1|	1-phosphatidylinositol-3-phosphate 5-kinase FAB1B (LOC103500645), transcript variant X2, mRNA	XM_023693133.1 PREDICTED: Cucurbita pepo subsp. pepo 1-phosphatidylinositol-3-phosphate 5-kinase FAB1B-like (LOC111807414), transcript variant X4, mRNA	AT3G14270	phosphatidylinositol-4-phosphate 5-kinase family protein	4575	6744	8067	13225	10294	11489	16428	12429	18607	24199	19812	25940	17625	18547	20265	18911	14777	9189	3804	5288	7268	8276	8940	6462	14428	20704	6093	1763	2827.72	4557.88	2781.43	11669	20872	17984	8161	1473.8	2943.02	2858.95	841.877	9065.67	18295	19344.2	7127.5	3201.09	4334.5
gi|659109343|ref|XM_008456444.1|	NAC domain-containing protein 72-like (LOC103495020), mRNA	XM_023667627.1 PREDICTED: Cucurbita pepo subsp. pepo NAC domain-containing protein 72-like (LOC111787610), mRNA	AT3G15500	NAC domain containing protein 3	15	8	16	85	47	21	30	17	35	56	29	19502	13932	28580	15291	6281	3628	23268	15572	12227	9257	10125	12606	13	23	20671	17022	4.3589	9.19239	7393.68	5661.58	51	40	8400	10662	32.187	14.1774	6113.43	1738.03	32	33.4	14535.7	13842.5	29.2438	14.2583
gi|659086204|ref|XM_008445589.1|	tetraspanin-8-like (LOC103487314), mRNA	XM_023676002.1 PREDICTED: Cucurbita pepo subsp. pepo tetraspanin-8 (LOC111793925), mRNA	AT2G23810	tetraspanin8	376	474	604	406	434	260	344	402	300	492	719	15379	22295	24075	15161	17545	15978	30389	9992	16148	13212	17300	23832	484	373	20583	18843	114.374	41.0122	4593.83	10462.2	366	503	16228	18114	93.4309	209.743	1211.5	5356.67	425.667	451.4	18405.5	18478.8	113.585	165.948
gi|659106897|ref|XM_008455243.1|	MATE efflux family protein 5-like (LOC103494167), mRNA	XM_023660022.1 PREDICTED: Cucurbita pepo subsp. pepo protein DETOXIFICATION 16-like (LOC111779850), mRNA	AT5G52450	MATE efflux family protein	920	621	398	4181	2476	3506	1222	2207	3000	2625	1255	20510	18320	22770	23269	16430	19555	12193	6153	7498	5411	4716	8202	646	1714	20533	8614	261.92	696.5	2225.09	3171.06	3387	2293	19751	6109	858.637	918.563	3423.72	1845.03	2017	2061.8	20142.3	7362.17	1605.25	802.292
gi|659121408|ref|XM_008462424.1|	malate dehydrogenase, cytoplasmic (LOC103499421), mRNA	XM_023692746.1 PREDICTED: Cucurbita pepo subsp. pepo malate dehydrogenase (LOC111807156), mRNA	AT5G56720;AT1G04410	Lactate/malate dehydrogenase family protein	32011	40638	28674	36593	34739	33206	47812	40954	39807	33610	33991	14870	20701	24521	16683	20914	24373	6384	2809	4049	10723	12305	11422	33774	44383	20030	4414	6173.84	4849.34	4860.29	1815.23	34846	35802	20656	11483	1696.03	3473.08	3851.45	792.781	34310.2	39234.8	20343.7	7948.67	4091.66	5830.68
gi|659107560|ref|XM_008455516.1|	succinate dehydrogenase [ubiquinone] flavoprotein subunit 1, mitochondrial (LOC103494381), mRNA	XM_023696707.1 PREDICTED: Cucurbita pepo subsp. pepo succinate dehydrogenase [ubiquinone] flavoprotein subunit 1, mitochondrial (LOC111810124), mRNA	AT5G66760	succinate dehydrogenase 1-1	10234	13258	7973	12648	12734	12734	19345	18287	15127	12782	15979	19996	18396	19962	17891	16283	15201	8253	3344	2292	7714	14152	14679	10488	18816	19451	4629	2651.66	748.119	914.104	3181.68	12705	14629	16458	12181	49.6521	1655.58	1353.54	3878.08	11596.8	16304	17954.8	8405.67	2070.76	2601.7
gi|659123472|ref|XM_008463460.1|	telomere repeat-binding protein 4 (LOC103500226), transcript variant X1, mRNA	XM_023674276.1 PREDICTED: Cucurbita pepo subsp. pepo telomere repeat-binding protein 4-like (LOC111792712), transcript variant X1, mRNA	AT3G53790;AT3G12560;AT5G13820	telomeric DNA binding protein 1;TRF-like 9;TRF-like 4	664	756	981	3273	3193	2667	3134	2759	3758	5643	3537	16644	19614	22071	17592	15605	14691	7155	9880	5214	3842	7400	4737	800	2946	19443	7416	163.084	265.165	2717.54	2343.95	3044	4312	15962	5326	329.219	1157.39	1483.2	1850.76	1922.33	3766.2	17702.8	6371.33	1250.86	1116.82
gi|659096962|ref|XM_008451151.1|	histone H1 (LOC103491272), mRNA	XM_023677874.1 PREDICTED: Cucurbita pepo subsp. pepo histone H1 (LOC111795442), mRNA	AT2G30620;AT1G06760	winged-helix DNA-binding transcription factor family protein	9470	11167	9339	26981	27221	24426	35907	22470	30017	32377	22101	28064	17172	13023	30367	28105	20023	18879	9361	7277	13830	16491	20322	9992	29188	19419	11839	1019.69	9501.39	7768.33	6185.22	26209	28165	26165	16881	1549.07	5382.52	5438.04	3263.52	18100.7	28574.4	22792.3	14360	8959.71	6113.03
gi|659105779|ref|XM_008454950.1|	protein NRT1/ PTR FAMILY 2.11-like (LOC103493967), mRNA	XM_023660354.1 PREDICTED: Cucurbita pepo subsp. pepo protein NRT1/ PTR FAMILY 2.11-like (LOC111780078), mRNA	AT3G47960;AT5G62680	Major facilitator superfamily protein	11	17	109	243	112	85	25	15	47	63	45	10979	19318	26713	12809	9416	12376	17840	5381	7965	16211	33114	23156	45	20	19003	10395	54.9303	7.07107	7871.72	6575.45	146	51	11533	24160	84.5123	9.86577	1846.69	8496.14	96.1667	39	15268.5	17277.8	84.4048	19.0263
gi|124021382|gb|EF173162.1|	Cucumis melo NAC transcription factor (ATAF) mRNA, complete cds	XM_023677967.1 PREDICTED: Cucurbita pepo subsp. pepo NAC domain-containing protein 2-like (LOC111795504), mRNA	AT1G01720	NAC (No Apical Meristem) domain transcriptional regulator superfamily protein	54	45	35	161	92	156	79	122	102	162	94	25012	14502	17289	21661	17465	12472	9282	2290	3055	1582	1121	3916	44	100	18934	4875	9.50438	30.4056	5444.76	3835.12	136	119	17199	2206	38.4751	37.1663	4600.26	1498.45	90.5	111.8	18066.8	3541	56.1168	32.0656
gi|659075781|ref|XM_008440105.1|	chaperone protein dnaJ 20, chloroplastic-like (LOC103483465), mRNA	XM_023670624.1 PREDICTED: Cucurbita pepo subsp. pepo chaperone protein dnaJ 20, chloroplastic-like (LOC111789906), transcript variant X2, mRNA	AT4G13830	DNAJ-like 20	269	444	1475	5986	4384	6713	6313	4234	6550	8205	5293	17716	14645	24078	18157	14764	9606	11045	2550	1894	4142	15736	16843	729	5273	18813	5163	651.667	1470.07	4811.23	5104.51	5694	6682	14175	12240	1191.58	1460.53	4305.75	7035.17	3211.83	6119	16494.3	8701.67	2851.87	1484.11
gi|209978715|gb|FJ231521.1|	Cucumis melo galactokinase mRNA, complete cds	XM_023672181.1 PREDICTED: Cucurbita pepo subsp. pepo galactokinase-like (LOC111791010), mRNA	AT3G06580	Mevalonate/galactokinase family protein	26843	36478	32152	35945	37486	34157	37875	44548	40337	28936	34707	19238	20322	16778	17214	19981	24105	6389	2738	2900	9406	9599	4948	31824	41211	18779	4009	4825.85	4718.52	1815.98	2062.73	35862	34660	20433	7984	1666.03	5700.65	3467.7	2631.31	33843.5	37280.6	19606.3	5996.67	3913.85	5889.94
gi|659082453|ref|XM_008443627.1|	isopentenyl-diphosphate Delta-isomerase I-like (LOC103485883), mRNA	XM_023690973.1 PREDICTED: Cucurbita pepo subsp. pepo isopentenyl-diphosphate Delta-isomerase I-like (LOC111805754), mRNA	AT3G02780;AT5G16440	isopentenyl pyrophosphate:dimethylallyl pyrophosphate isomerase 2;isopentenyl diphosphate isomerase 1	2601	4134	3632	72867	96169	88648	113431	109305	131880	81497	89223	15038	22628	18659	22315	43964	55279	2930	655	1030	3086	3839	2349	3455	111368	18775	1538	781.564	2917.52	3796.33	1219.72	85894	100866	40519	3091	11892.5	27134.7	16749.8	745.014	44675.2	105067	29647.2	2314.83	45778.5	20083.8
gi|659120148|ref|XM_008461817.1|	salt tolerance protein-like (LOC103498974), transcript variant X3, mRNA	XM_023665106.1 PREDICTED: Cucurbita pepo subsp. pepo B-box zinc finger protein 24-like (LOC111784396), transcript variant X2, mRNA	AT2G31380	salt tolerance homologue	156	191	212	2154	989	1020	336	381	542	429	389	20617	16254	19427	21262	18593	16667	3262	401	645	1346	2595	3036	186	358	18766	1436	28.2902	31.8198	2255.36	1586.06	1387	453	18840	2325	663.845	79.3494	2307.49	876.602	787	415.4	18803.3	1880.83	780.741	78.098
gi|659090799|ref|XM_008447986.1|	carbonic anhydrase 2-like (LOC103489011), transcript variant X1, mRNA	XM_023687606.1 PREDICTED: Cucurbita pepo subsp. pepo carbonic anhydrase 2-like (LOC111803266), transcript variant X2, mRNA	AT1G70410	beta carbonic anhydrase 4	69	95	243	2404	1419	997	1859	191	35	183	304	16998	18309	20806	14782	6598	3950	10962	4202	4726	10686	4350	8234	135	1025	18704	6630	93.858	1179.45	1934.54	3760.76	1606	174	8443	7756	722.029	134.726	5646.86	3194.86	871.167	514.4	13573.8	7193.33	928.012	757.703
gi|659133394|ref|XM_008468488.1|	photosystem II 22 kDa protein, chloroplastic (LOC103504056), mRNA	XM_023693831.1 PREDICTED: Cucurbita pepo subsp. pepo photosystem II 22 kDa protein, chloroplastic-like (LOC111808052), mRNA	AT1G44575	Chlorophyll A-B binding family protein	10	9	3	27	22	23	9	4	21	5	4	22253	14527	19155	20432	15963	11500	2296	19	13	54	307	633	7	6	18645	776	3.78594	3.53553	3888.17	1316.36	24	10	15965	331	2.64575	9.53939	4466	290.266	15.6667	8.6	17305	553.667	9.58471	7.23187
gi|659102102|ref|XM_008453732.1|	uncharacterized LOC103493102 (LOC103493102), mRNA	XM_023672500.1 PREDICTED: Cucurbita pepo subsp. pepo uncharacterized LOC111791234 (LOC111791234), transcript variant X1, mRNA	AT4G10970	unknown protein; FUNCTIONS IN: molecular_function unknown; INVOLVED IN: biological_process unknown; LOCATED IN: cellular_component unknown; EXPRESSED IN: 25 plant structures; EXPRESSED DURING: 14 growth stages; BEST Arabidopsis thaliana protein match is:	4071	5480	8165	12273	11294	11439	10843	14186	10391	17401	20732	24240	15547	15619	23401	13669	12951	10692	22075	18095	12803	8966	11596	5905	12514	18468	16954	2079.88	2363.86	4998.25	5776.64	11668	16174	16673	11121	528.366	5278.45	5837.09	1961.99	8787	14710.6	17571.2	14037.8	3436.11	4398.52
gi|659132477|ref|XM_008467997.1|	14-3-3-like protein (LOC103503696), mRNA	XM_023680163.1 PREDICTED: Cucurbita pepo subsp. pepo 14-3-3-like protein A (LOC111797213), mRNA	AT1G35160;AT4G09000;AT3G02520	general regulatory factor 7;GF14 protein phi chain;general regulatory factor 1	8428	8155	9926	29444	28253	27023	30032	18801	18875	22696	20764	24244	14735	16305	22158	21006	18425	5543	2059	5870	6288	5271	3989	8836	24416	18428	4490	953.5	7941.52	5097.61	2112.22	28240	20778	20529	5182	1210.55	1910.54	1911.54	1152.04	18538.2	22233.6	19478.8	4836.67	10672.4	4643.58
gi|659118765|ref|XM_008461072.1|	ATPase 11, plasma membrane-type-like (LOC103498467), mRNA	XM_023681546.1 PREDICTED: Cucurbita pepo subsp. pepo ATPase 11, plasma membrane-type-like (LOC111798419), mRNA	AT1G80660;AT5G62670	H(+)-ATPase 9;H(+)-ATPase 11	1758	3627	7752	36613	36041	47636	44918	42944	48196	67989	47613	18966	23232	12579	22078	35141	42952	13616	6321	5644	34565	47785	25409	4379	43931	18259	8527	3066.94	1395.83	5361.58	4420.18	40096	54599	33390	35919	6535.52	11599.5	10546.5	11249.3	22237.8	50332	25824.7	22223.3	20089.1	10094.8
gi|659132860|ref|XM_008468201.1|	E3 ubiquitin-protein ligase KEG (LOC103503837), transcript variant X1, mRNA	XM_023679594.1 PREDICTED: Cucurbita pepo subsp. pepo E3 ubiquitin-protein ligase KEG (LOC111796827), mRNA	AT4G32250	Protein kinase superfamily protein	601	877	2215	9926	10293	10693	9111	9124	6715	15219	9413	26236	15915	12560	19935	18081	11964	16611	11171	8552	18318	54189	37032	1231	9117	18237	12111	863.271	9.19239	7127.55	4110.97	10304	10449	16660	36513	383.618	4345.63	4171.17	17941.1	5767.5	9916.4	17448.5	24312.2	5005.27	3158.18
gi|659112220|ref|XM_008457899.1|	ferredoxin--nitrite reductase, chloroplastic (LOC103496153), mRNA	XM_023696765.1 PREDICTED: Cucurbita pepo subsp. pepo ferredoxin--nitrite reductase, chloroplastic (LOC111810166), mRNA	AT2G15620	nitrite reductase 1	457	773	984	520	371	553	642	590	579	1035	1057	22593	17025	14919	23233	13830	9826	2313	210	247	283	968	1876	738	616	18179	923	265.238	36.7696	3965.02	1203.63	481	890	15629	1042	96.9656	269.847	6882.3	799.097	609.667	780.6	16904.3	982.833	227.299	243.566
gi|659077672|ref|XM_008441104.1|	ubiquitin-conjugating enzyme E2 10 (LOC103484148), mRNA	XM_023696564.1 PREDICTED: Cucurbita pepo subsp. pepo ubiquitin-conjugating enzyme E2 10 (LOC111810029), mRNA	AT5G53300	ubiquitin-conjugating enzyme 10	6311	6434	6875	10487	10827	10292	12006	10400	10831	14420	12245	22049	17732	14234	19559	16791	16305	9325	9772	8559	8142	8395	8402	6540	11203	18005	9218	296.565	1135.61	3914.65	613.451	10535	12498	17551	8313	270.755	1807.9	1755.3	148.132	8537.67	11980.4	17778.3	8765.83	2203.02	1568.53
gi|659084279|ref|XM_008444582.1|	fructose-bisphosphate aldolase cytoplasmic isozyme (LOC103486577), transcript variant X2, mRNA	XM_023683889.1 PREDICTED: Cucurbita pepo subsp. pepo fructose-bisphosphate aldolase 6, cytosolic (LOC111800274), mRNA	AT2G36460	Aldolase superfamily protein	10959	14682	12712	21975	16549	25791	51822	46442	28649	67966	45384	11457	24456	17305	12164	19854	33734	6213	2046	3230	8890	11422	10410	12784	49132	17739	3829	1862.55	3804.23	6510.38	2147.25	21438	47333	21917	10240	4644.31	19730.8	10932	1274.47	17111.3	48052.6	19828.3	7035.17	5699.39	14115.3
gi|659102909|ref|XM_008454159.1|	cytochrome c (LOC103493436), mRNA	XM_023675004.1 PREDICTED: Cucurbita pepo subsp. pepo cytochrome c (LOC111793220), mRNA	AT1G22840	CYTOCHROME C-1	10059	13460	14385	42575	44713	41532	42261	28560	39669	20662	24081	14101	18831	20118	16890	20871	22684	4179	2770	2733	1989	3299	2544	12634	35410	17683	3227	2278.04	9688.07	3168.43	824.375	42940	28137	20148	2610	1621.61	10132	2963.83	657.54	27787.3	31046.6	18915.8	2919	16692.9	9521.7
gi|659095710|ref|XM_008450505.1|	type I inositol 1,4,5-trisphosphate 5-phosphatase 2 (LOC103490810), transcript variant X1, mRNA	XM_023696812.1 PREDICTED: Cucurbita pepo subsp. pepo type I inositol polyphosphate 5-phosphatase 2 (LOC111810199), transcript variant X2, mRNA	AT4G18010	myo-inositol polyphosphate 5-phosphatase 2	394	656	839	4088	2524	5110	2435	4034	2543	4492	2887	19905	14675	18419	14666	10907	8712	2109	343	1682	2291	2690	1241	629	3234	17666	1378	223.666	1130.66	2695.01	921.413	3907	3307	11428	2074	1302.43	1040.27	3011.04	748.476	2268.5	3278.2	14547.3	1726	1980.27	928.586
gi|90820119|gb|DQ445483.1|	Cucumis melo UDP-glucose pyrophosphorylase mRNA, complete cds	XM_023670613.1 PREDICTED: Cucurbita pepo subsp. pepo UTP--glucose-1-phosphate uridylyltransferase-like (LOC111789895), mRNA	AT5G17310;AT3G03250	UDP-glucose pyrophosphorylase 2;UDP-GLUCOSE PYROPHOSPHORYLASE 1	13180	17264	9828	48201	48835	54821	94370	65360	61953	68389	54921	10304	22009	20201	12849	25391	43401	3105	3631	1477	2550	3389	3251	13424	79865	17504	2737	3724	20513.2	6301.14	1123	50619	61754	27213	3063	3652.82	6736.2	15357.3	449.883	32021.5	68998.6	22359.2	2900.5	20637.9	15042.8
gi|659108773|ref|XM_008456160.1|	PXMP2/4 family protein 4 (LOC103494798), mRNA	XM_023669504.1 PREDICTED: Cucurbita pepo subsp. pepo PXMP2/4 family protein 4-like (LOC111788921), mRNA	AT2G14860	Peroxisomal membrane 22 kDa (Mpv17/PMP22) family protein	538	365	262	322	280	216	449	364	699	1365	258	22081	15590	14565	26915	31540	27379	2737	69	87	48	84	697	388	406	17412	964	139.472	60.1041	4075.82	1535.2	272	774	28611	276	53.3791	557.298	2546.89	364.752	330.5	627	23011.7	620.333	113.729	443.521
gi|659079572|ref|XM_008442106.1|	isoflavone 2'-hydroxylase (LOC103484810), mRNA	XM_023687425.1 PREDICTED: Cucurbita pepo subsp. pepo cytochrome P450 81E8-like (LOC111803141), mRNA	AT1G66540	Cytochrome P450 superfamily protein	11	4	18	89	55	39	37	19	45	36	22	15886	17859	18489	14214	10985	9326	38104	8180	6307	8609	31466	69095	11	28	17411	17530	7	12.7279	1358.02	17841.9	61	34	11508	36390	25.5343	11.5902	2485.67	30542.2	36	31.8	14459.8	26960.2	32.0998	10.9407
gi|659086935|ref|XM_008445966.1|	NAC domain-containing protein 2-like (LOC103487603), mRNA	XM_023680813.1 PREDICTED: Cucurbita pepo subsp. pepo NAC domain-containing protein 2-like (LOC111797707), mRNA	AT1G01720;AT5G08790	NAC (No Apical Meristem) domain transcriptional regulator superfamily protein	297	557	349	15126	9913	19862	12852	11902	12304	13784	11329	16127	14965	20991	15206	13211	19288	14693	3111	2280	3561	5084	10182	401	12377	17361	6694	137.579	671.751	3196.91	6939.21	14967	12472	15901	6275	4976.41	1236.13	3097.65	3467.63	7684	12434.2	16631.3	6485.17	8576.94	937.84
gi|659081904|ref|XM_008443347.1|	F-box protein SKP2A (LOC103485661), transcript variant X1, mRNA	XM_023694304.1 PREDICTED: Cucurbita pepo subsp. pepo F-box protein SKP2A-like (LOC111808371), mRNA	AT1G21410;AT1G77000	F-box/RNI-like superfamily protein;RNI-like superfamily protein	303	455	844	5219	4037	2148	2398	2461	2739	4163	2278	18870	16067	17143	20455	18520	18485	3146	10772	2076	3409	5538	4112	534	2429	17360	5331	279.018	44.5477	1414.04	4742.03	3801	3060	19153	4353	1549	982.643	1127.41	1084.77	2167.67	2807.8	18256.7	4842.17	2047.81	776.24
gi|659101946|ref|XM_008453652.1|	glycine-rich protein A3-like (LOC103493032), mRNA	XM_023697726.1 PREDICTED: Cucurbita pepo subsp. pepo glycine-rich protein A3-like (LOC111810895), mRNA	AT5G45350	proline-rich family protein	2005	2340	3088	10261	7757	8575	6914	9296	12278	12277	11852	16109	17868	16425	14789	15057	16515	22610	12767	15887	26420	29837	33738	2477	8105	16800	17088	554.469	1684.33	937.744	5030.21	8864	12135	15453	29998	1276.83	245.663	928.858	3661.67	5671	10523.4	16127.2	23543.2	3607.21	2369.24
gi|659130793|ref|XM_008467134.1|	ABC transporter F family member 1 (LOC103502994), transcript variant X1, mRNA	XM_023665650.1 PREDICTED: Cucurbita pepo subsp. pepo ABC transporter F family member 1-like (LOC111785238), mRNA	AT5G60790	ABC transporter family protein	4170	3752	3303	3430	3276	4105	6509	5755	6803	8318	6360	12517	21066	15822	12759	15456	15948	8650	3129	1811	3020	4882	8150	3741	6132	16468	4530	433.592	533.159	4310.99	3628.37	3603	7160	14721	5350	440.943	1026.75	1716.86	2596.91	3672.67	6749	15594.7	4940.33	398.354	956.77
gi|659093469|ref|XM_008449329.1|	NADP-dependent malic enzyme (LOC103489969), transcript variant X1, mRNA	XM_023669112.1 PREDICTED: Cucurbita pepo subsp. pepo NADP-dependent malic enzyme-like (LOC111788678), mRNA	AT1G79750;AT5G11670	NADP-malic enzyme 2;NADP-malic enzyme 4	1717	1538	1451	2003	1496	891	360	499	344	336	387	12541	17133	19128	7488	5064	3400	2095	624	1066	762	1017	1700	1568	429	16267	1261	135.626	98.2878	3377.75	754.768	1463	355	5317	1159	556.719	27.4287	2055.74	485.001	1516	385.2	10792.3	1210.67	366.962	66.5335
gi|659107712|ref|XM_008455596.1|	probable LRR receptor-like serine/threonine-protein kinase At5g10290 (LOC103494431), transcript variant X1, mRNA	XM_023697302.1 PREDICTED: Cucurbita pepo subsp. pepo probable LRR receptor-like serine/threonine-protein kinase At5g10290 (LOC111810577), transcript variant X2, mRNA	AT5G10290;AT5G65240	Leucine-rich repeat protein kinase family protein;leucine-rich repeat transmembrane protein kinase family protein	1459	1629	1763	6852	5706	8095	15263	11204	11470	27821	22028	22001	13349	12472	22371	19874	19468	3639	2149	2954	4225	7591	4556	1617	13233	15940	2914	152.355	2870.15	5266.69	745.805	6884	20439	20571	5457	1194.83	8290.41	1572.01	1855.21	4250.67	17557.2	18255.8	4185.67	2983.92	7211.35
gi|659122687|ref|XM_008463052.1|	zinc finger A20 and AN1 domain-containing stress-associated protein 8-like (LOC103499910), mRNA	XM_023693251.1 PREDICTED: Cucurbita pepo subsp. pepo zinc finger A20 and AN1 domain-containing stress-associated protein 8-like (LOC111807505), mRNA	AT1G51200	A20/AN1-like zinc finger family protein	2020	1884	1935	2396	2262	2274	3686	2750	4285	3735	3172	12953	15594	19267	14114	14837	19457	6281	3306	2312	5837	9618	8764	1946	3218	15938	3966	68.7047	661.852	3171.03	2065.25	2310	3730	16136	8073	74.144	556.513	2898.7	1982.95	2128.5	3525.6	16037	6019.67	209.544	585.844
gi|659117600|ref|XM_008460465.1|	protein DEHYDRATION-INDUCED 19 homolog 4-like (LOC103498016), mRNA	XM_023693315.1 PREDICTED: Cucurbita pepo subsp. pepo protein DEHYDRATION-INDUCED 19 homolog 4-like (LOC111807550), transcript variant X1, mRNA	AT1G02750;AT5G49230;AT3G06760	Drought-responsive family protein	1418	1978	3157	11825	10369	12218	12900	10856	11802	12127	12277	20513	12968	14082	21018	16580	18231	6068	1912	2665	1947	2907	3863	2184	11878	15854	3548	887.671	1445.33	4072.79	2214.34	11470	12068	18609	2905	974.097	242.813	2243.1	958.001	6827.5	11992.4	17232	3227	5154.18	750.085
gi|659110714|ref|XM_008457151.1|	probable serine/threonine-protein kinase drkD (LOC103495557), transcript variant X1, mRNA	XM_023698662.1 PREDICTED: Cucurbita pepo subsp. pepo uncharacterized LOC111811668 (LOC111811668), transcript variant X2, mRNA	AT4G03260	Outer arm dynein light chain 1 protein	562	595	570	1253	1109	1068	806	617	766	1281	903	18373	13291	15742	22964	15815	13213	5360	2178	895	819	1262	3336	575	711	15802	2811	17.2143	133.643	2541.53	2298.82	1143	983	17330	1805	97.1614	266.733	5049.1	1343.69	859.5	874.6	16566.3	2308.33	317.125	249.412
gi|659127382|ref|XM_008465452.1|	probable galactinol--sucrose galactosyltransferase 1 (LOC103501768), transcript variant X1, mRNA	XM_023669405.1 PREDICTED: Cucurbita pepo subsp. pepo probable galactinol--sucrose galactosyltransferase 1 (LOC111788850), mRNA	AT3G57520;AT4G01265	seed imbibition 2;raffinose synthase family protein / seed imbibition protein-related	4119	5844	1435	1490	1393	3261	21427	20097	33725	72368	40013	13860	19525	13831	13451	23464	36933	1487	1180	509	314	450	612	3799	20762	15738	1058	2221.81	940.452	3279.09	500.162	2048	48702	24616	458	1051.61	20735.1	11783.3	149.189	2923.67	37526	20177.3	758.667	1826.77	21198.7
gi|659067366|ref|XM_008440859.1|	serine/threonine-protein kinase AFC2 (LOC103483972), transcript variant X1, mRNA	XM_023663606.1 PREDICTED: Cucurbita pepo subsp. pepo serine/threonine-protein kinase AFC2-like (LOC111782807), transcript variant X1, mRNA	AT4G24740	FUS3-complementing gene 2	4787	5799	6628	12946	13776	15601	12958	14077	14397	18583	18039	18092	13088	15300	18232	15222	18823	11631	13480	10314	10611	11892	13088	5738	13517	15493	11808	922.015	791.252	2507.6	1590.43	14107	17006	17425	11863	1358.22	2276.06	1931.17	1238.74	9922.83	15610.8	16459.5	11836	4700.36	2529.49
gi|659115253|ref|XM_008459242.1|	uncharacterized LOC103497146 (LOC103497146), mRNA	XM_023666149.1 PREDICTED: Cucurbita pepo subsp. pepo uncharacterized LOC111785758 (LOC111785758), transcript variant X1, mRNA	AT5G02230	Haloacid dehalogenase-like hydrolase (HAD) superfamily protein	374	784	165	2081	4597	2712	3194	2651	2872	1469	2504	21239	13649	11368	18907	14930	15106	2728	250	620	846	2635	2262	441	2922	15418	1199	314.892	383.959	5167.97	1336.73	3130	2281	16314	1914	1309.05	727.445	2247.04	943.814	1785.5	2538	15866.5	1556.83	1701.27	651.648
gi|659131224|ref|XM_008467351.1|	CBL-interacting serine/threonine-protein kinase 11 (LOC103503208), mRNA	XM_023677867.1 PREDICTED: Cucurbita pepo subsp. pepo CBL-interacting serine/threonine-protein kinase 11 (LOC111795435), mRNA	AT2G30360	SOS3-interacting protein 4	700	592	517	1231	861	770	1039	1047	723	1820	1071	12895	14692	17785	14754	13768	16022	6704	3993	3432	4170	4544	4670	603	1043	15124	4709	91.9946	5.65685	2473.46	1749.77	954	1204	14848	4461	244.166	560.582	1129.94	260.049	778.5	1140	14986	4585.5	253.362	406.171
gi|659084498|ref|XM_008444698.1|	BEL1-like homeodomain protein 1 (LOC103486682), mRNA	XM_023670477.1 PREDICTED: Cucurbita pepo subsp. pepo BEL1-like homeodomain protein 1 (LOC111789788), transcript variant X1, mRNA	AT2G35940	BEL1-like homeodomain 1	1076	1409	3593	7558	9266	7026	9624	11578	8041	14234	9258	15885	16663	12642	19055	17663	13649	11616	17760	11235	10683	18290	14561	2026	10601	15063	13537	1367.24	1381.69	2132.71	3662.18	7950	10511	16789	14511	1170.32	3281.13	2806.98	3803.74	4988	10547	15926.2	14024.2	3438.56	2421.28
gi|659087512|ref|XM_008446271.1|	vacuolar-processing enzyme-like (LOC103487795), mRNA	XM_023690857.1 PREDICTED: Cucurbita pepo subsp. pepo vacuolar-processing enzyme-like (LOC111805689), mRNA	AT4G32940;AT3G20210;AT2G25940	gamma vacuolar processing enzyme;delta vacuolar processing enzyme;alpha-vacuolar processing enzyme	669	934	1542	4870	5966	7145	4309	5213	3962	3876	3749	18856	14687	11494	15275	13230	12529	17355	34008	21058	24445	31117	21029	1048	4761	15012	24140	447.589	639.225	3691.77	8743.92	5993	3862	13678	25530	1137.75	107.156	1426.76	5130.83	3521	4221.8	14345.2	24835.3	2816.88	591.755
gi|659086314|ref|XM_008445646.1|	CBL-interacting serine/threonine-protein kinase 6-like (LOC103487362), mRNA	XM_023660232.1 PREDICTED: Cucurbita pepo subsp. pepo CBL-interacting serine/threonine-protein kinase 6-like (LOC111780001), mRNA	AT5G01810;AT4G30960	SOS3-interacting protein 3;CBL-interacting protein kinase 15	4601	5819	5853	37774	29563	27893	42835	42227	37672	53099	34520	9242	20355	15337	17063	34643	51412	3553	530	354	1214	5487	3733	5424	42531	14978	1479	713.23	429.921	5565.19	1798.29	31743	41763	34372	3478	5289.04	9942.39	17176.1	2147.88	18583.8	42070.6	24675.3	2478.5	14805.4	7046.16
gi|659067154|ref|XM_008439716.1|	uncharacterized LOC103483212 (LOC103483212), mRNA	XM_023663677.1 PREDICTED: Cucurbita pepo subsp. pepo uncharacterized LOC111782858 (LOC111782858), mRNA	AT3G48140	B12D protein	5105	6940	7015	10601	10842	8999	14608	11469	13440	8782	10607	15758	13170	16001	13930	13128	15866	6221	3492	4173	6204	6653	4500	6353	13038	14976	4628	1081.74	2219.61	1569.04	1420.42	10147	10943	14308	5785	1001.76	2347.11	1407.6	1135.83	8250.33	11781.2	14642.2	5207.17	2277.67	2302.92
gi|659088038|ref|XM_008446547.1|	cysteine proteinase RD19a-like (LOC103488015), mRNA	XM_023681535.1 PREDICTED: Cucurbita pepo subsp. pepo cysteine protease RD19A-like (LOC111798412), mRNA	AT4G39090	Papain family cysteine protease	2340	3151	3718	4960	5119	6850	1483	4068	1474	815	1901	13533	15532	15549	12119	8904	7234	8660	7312	7207	9536	17339	15948	3069	2775	14871	7726	692.591	1827.87	1159.06	810.282	5643	1396	9419	14274	1048.31	547.115	2482.89	4162.04	4356.33	1948.2	12145.2	11000.3	1618.04	1247.12
gi|659120144|ref|XM_008461815.1|	salt tolerance protein-like (LOC103498974), transcript variant X1, mRNA	XM_023665105.1 PREDICTED: Cucurbita pepo subsp. pepo B-box zinc finger protein 24-like (LOC111784396), transcript variant X1, mRNA	AT1G06040	B-box zinc finger family protein	42	40	34	212	185	50	8	3	15	11	5	14292	11495	18824	12763	10478	7923	4486	263	247	410	1284	2562	38	5	14870	1665	4.16333	3.53553	3698.57	2442.78	149	10	10388	1418	86.7929	5.03322	2421.25	1082.3	93.8333	8.4	12629.2	1542	81.6833	4.77493
gi|659130753|ref|XM_008467111.1|	thioredoxin-like 1-1, chloroplastic (LOC103502978), transcript variant X1, mRNA	XM_023673263.1 PREDICTED: Cucurbita pepo subsp. pepo thioredoxin-like 1-1, chloroplastic (LOC111791786), mRNA	AT1G08570	atypical CYS HIS rich thioredoxin 4	140	159	470	1566	1778	1346	1593	1141	959	1434	1134	15181	13236	15812	16399	15278	10662	2473	2335	852	962	2376	2117	256	1367	14743	1886	185.284	319.612	1342.69	898.7	1563	1175	14113	1818	216.012	240.226	3040.76	752.828	909.833	1252.2	14428	1852.5	738.154	255.685
gi|659092490|ref|XM_008448864.1|	glyceraldehyde-3-phosphate dehydrogenase GAPCP2, chloroplastic (LOC103489630), mRNA	XM_023655723.1 PREDICTED: Cucurbita pepo subsp. pepo glyceraldehyde-3-phosphate dehydrogenase GAPCP2, chloroplastic-like (LOC111776302), mRNA	AT1G79529;AT1G79530	other RNA;glyceraldehyde-3-phosphate dehydrogenase of plastid 1	3593	6410	10057	88979	58446	100708	59811	63980	44648	38863	34029	13585	23129	7441	12751	24184	34764	1484	274	317	1491	2109	884	6686	61895	14718	691	3240.87	2947.93	7905.17	686.518	82711	39180	23899	1494	21817.1	5316.59	11009.3	612.508	44698.8	48266.2	19309	1093.17	43914.7	13080.7
gi|659115630|ref|XM_008459430.1|	eukaryotic translation initiation factor 1A (LOC103497302), transcript variant X1, mRNA	XM_023684962.1 PREDICTED: Cucurbita pepo subsp. pepo eukaryotic translation initiation factor 1A-like (LOC111801009), transcript variant X2, mRNA	AT5G35680;AT2G04520	Nucleic acid-binding, OB-fold-like protein	7158	8269	8557	11152	10080	9381	11448	10730	12322	9577	12083	14903	14320	14649	14054	13161	15321	11156	6389	7726	8747	10864	10677	7994	11089	14624	8423	738.745	507.703	292.303	2458.89	10204	11327	14178	10096	892.023	1520.54	1085.38	1172	9099.5	11232	14401.3	9259.83	1414.7	1112.43
gi|659130757|ref|XM_008467113.1|	cathepsin B-like (LOC103502979), transcript variant X1, mRNA	XM_023684532.1 PREDICTED: Cucurbita pepo subsp. pepo cathepsin B-like protease 2 (LOC111800718), mRNA	AT1G02305	Cysteine proteinases superfamily protein	1883	2082	2632	5628	5099	4112	5614	3143	4062	4909	4315	14946	11830	17043	15075	13937	11615	8443	9979	11509	14282	15651	12836	2199	4378	14606	9977	387.965	1747.26	2623.05	1533	4946	4428	13542	14256	769.444	434.79	1763.44	1407.68	3572.67	4408.6	14074.3	12116.7	1600.43	926.556
gi|659098223|ref|XM_008451814.1|	succinate dehydrogenase [ubiquinone] iron-sulfur subunit 2, mitochondrial (LOC103491745), mRNA	XM_023671718.1 PREDICTED: Cucurbita pepo subsp. pepo succinate dehydrogenase [ubiquinone] iron-sulfur subunit 2, mitochondrial (LOC111790698), mRNA	AT5G40650	succinate dehydrogenase 2-2	6101	7523	7489	21166	24496	19096	20635	13602	17393	6423	10142	14267	13614	15916	11924	11277	11288	5643	3270	1620	7825	9125	8176	7037	17118	14599	3511	811.355	4973.08	1186.37	2022.3	21586	11319	11496	8375	2724.39	5578.96	370.411	672.533	14311.8	13639	13047.7	5943.17	8168.75	5642.2
gi|659128577|ref|XM_008466050.1|	acetyl-CoA acetyltransferase, cytosolic 1-like (LOC103502200), transcript variant X1, mRNA	XM_023664228.1 PREDICTED: Cucurbita pepo subsp. pepo acetyl-CoA acetyltransferase, cytosolic 1-like (LOC111783306), mRNA	AT5G47720;AT5G48230	Thiolase family protein;acetoacetyl-CoA thiolase 2	1740	2468	3450	5050	4728	4987	5049	4985	4492	6027	4614	15617	12515	14698	14391	14381	12163	5924	3881	2934	6671	8968	7927	2552	5017	14276	4246	858.138	45.2548	1593.34	1528.11	4921	5044	13645	7855	170.653	853.198	1283.46	1150.18	3737.17	5033.4	13960.8	6050.83	1410.62	603.912
gi|659110516|ref|XM_008457044.1|	nuclear transcription factor Y subunit C-2 (LOC103495470), transcript variant X1, mRNA	XM_023673482.1 PREDICTED: Cucurbita pepo subsp. pepo nuclear transcription factor Y subunit C-2-like (LOC111792149), transcript variant X1, mRNA	AT1G56170	nuclear factor Y, subunit C2	600	743	1478	3174	3296	3800	5087	4747	6161	8329	5095	15172	12487	15093	15317	15765	12641	4437	1473	952	1891	4576	4975	940	4917	14250	2287	471.091	240.416	1527.89	1879.8	3423	6528	14574	3814	331.857	1648	1689.23	1677.27	2181.83	5883.8	14412.5	3050.67	1407.98	1466.74
gi|659104681|ref|XM_008454734.1|	catalase isozyme 1 (LOC103493812), mRNA	XM_023680718.1 PREDICTED: Cucurbita pepo subsp. pepo catalase isozyme 1-like (LOC111797651), mRNA	AT4G35090;AT1G20620	catalase 2;catalase 3	2365	2250	1714	3057	2537	2507	1950	2230	1663	1582	2148	15293	15378	11816	14885	10945	6452	18460	10795	8810	31373	37417	41344	2109	2090	14162	12688	347.448	197.99	2032.43	5095.99	2700	1797	10760	36711	309.246	306.089	4219.52	5022.82	2405	1914.6	12461.5	24699.8	437.273	286.85
gi|659107758|ref|XM_008455621.1|	glutamate dehydrogenase 2 (LOC103494446), mRNA	XM_023679624.1 PREDICTED: Cucurbita pepo subsp. pepo glutamate dehydrogenase 2 (LOC111796843), mRNA	AT5G07440	glutamate dehydrogenase 2	341	355	333	1799	1642	2015	2653	2675	3525	6137	3145	13088	14377	14952	12738	11870	11906	6095	613	788	2440	8575	18087	343	2664	14139	2498	11.1355	15.5563	954.519	3115.74	1818	4269	12171	9700	187.276	1628.85	491.078	7884	1080.83	3627	13155.2	6099.67	816.919	1448.95
gi|659076609|ref|XM_008440551.1|	sugar transporter ERD6-like 16 (LOC103483783), transcript variant X1, mRNA	XM_023670748.1 PREDICTED: Cucurbita pepo subsp. pepo sugar transporter ERD6-like 16 (LOC111789994), transcript variant X1, mRNA	AT2G48020	Major facilitator superfamily protein	19	23	19	56124	25186	41017	39739	40717	54037	68993	56145	12759	16589	12912	15312	20464	30196	1429	325	360	310	2068	402	20	40228	14086	704	2.3094	691.55	2168.43	627.535	40775	59725	21990	926	15470.4	8095.23	7558.53	989.493	20398	51926.2	18038.7	815.667	24372.8	12121.3
gi|659092468|ref|XM_008448854.1|	inosine-5'-monophosphate dehydrogenase 2 (LOC103489623), mRNA	XM_023697993.1 PREDICTED: Cucurbita pepo subsp. pepo inosine-5'-monophosphate dehydrogenase 2 (LOC111811234), mRNA	AT1G79470;AT1G16350	Aldolase-type TIM barrel family protein	7457	8158	4258	3597	2916	2526	3874	3434	2332	5337	3327	15834	13590	12768	15613	13510	9801	2246	4178	989	2535	2934	3202	6624	3654	14064	2471	2079.06	311.127	1587.01	1606.36	3013	3665	12974	2890	542.049	1530.8	2942.75	335.637	4818.67	3660.8	13519.3	2680.67	2399.8	1093.58
gi|659087463|ref|XM_008446244.1|	glycine dehydrogenase (decarboxylating), mitochondrial (LOC103487785), mRNA	XM_023690382.1 PREDICTED: Cucurbita pepo subsp. pepo glycine dehydrogenase (decarboxylating), mitochondrial-like (LOC111805345), transcript variant X1, mRNA	AT4G33010;AT2G26080	glycine decarboxylase P-protein 2;glycine decarboxylase P-protein 1	2300	2354	1866	1034	1177	739	741	812	616	462	501	21299	9658	11134	12085	6335	2424	1869	1460	961	629	626	1335	2173	776	14030	1430	267.524	50.2046	6337.96	454.743	983	526	6948	863	223.352	80.0646	4859.58	408.478	1578.33	626.4	10489.2	1146.67	688.05	150.367
gi|659102527|ref|XM_008453958.1|	uncharacterized LOC103493278 (LOC103493278), transcript variant X1, mRNA	XM_023696280.1 PREDICTED: Cucurbita pepo subsp. pepo uncharacterized LOC111809841 (LOC111809841), transcript variant X4, mRNA	AT2G02370	SNARE associated Golgi protein family	245	335	461	5083	4945	5513	5878	3273	5325	7516	4860	18904	11185	11773	19485	16239	14761	2556	1343	930	1518	3043	1592	347	4575	13954	1609	108.499	1842.01	4296.9	845.164	5180	5900	16828	2051	296.245	1418.39	2416.51	859.894	2763.67	5370.4	15391.2	1830.33	2654.83	1542.96
gi|659081995|ref|XM_008443389.1|	uncharacterized LOC103485693 (LOC103485693), mRNA	XM_023694731.1 PREDICTED: Cucurbita pepo subsp. pepo uncharacterized LOC111808623 (LOC111808623), transcript variant X2, mRNA	AT1G21590;AT1G77280	Protein kinase protein with adenine nucleotide alpha hydrolases-like domain	601	1119	2816	1630	1589	1951	2774	2954	2577	3218	2384	11819	13659	16331	10716	10982	6736	12002	20840	10092	10739	22655	17536	1512	2864	13936	14311	1158.62	127.279	2268.75	5734.08	1723	2726	9478	16976	198.228	436.594	2378.36	5977.66	1617.67	2781.4	11707.2	15644	752.379	324.103
gi|659101599|ref|XM_008453470.1|	uncharacterized LOC103492915 (LOC103492915), transcript variant X1, mRNA	XM_023696671.1 PREDICTED: Cucurbita pepo subsp. pepo probable E3 ubiquitin-protein ligase ZFP1 (LOC111810097), mRNA	AT1G53190	RING/U-box superfamily protein	1894	2073	3536	5563	5676	6373	5959	4989	5959	11939	6862	17985	12981	10795	15335	14272	11115	5104	5989	4827	2694	4367	3685	2501	5474	13920	5306	900.794	685.894	3685.89	606.932	5870	8253	13574	3582	438.687	3223.66	2194.88	841.243	4185.83	7141.6	13747.2	4444.33	1951.4	2762.43
gi|659112728|ref|XM_008458081.1|	uncharacterized LOC103496289 (LOC103496289), mRNA	XM_023677010.1 PREDICTED: Cucurbita pepo subsp. pepo uncharacterized LOC111794846 (LOC111794846), mRNA	AT1G79570;AT1G16270	Protein kinase superfamily protein with octicosapeptide/Phox/Bem1p domain	1186	1375	2019	3115	3572	3877	2510	2664	2397	3505	3230	15756	13269	12487	14648	11221	8550	4326	1963	3274	4898	3274	3942	1526	2587	13837	3187	436.72	108.894	1707	1183.86	3521	3044	11473	4038	383.518	576.943	3056.8	816.245	2524	2861.2	12655.2	3612.83	1152.71	481.716
gi|659103516|ref|XM_008454419.1|	interferon-related developmental regulator 1 (LOC103493601), mRNA	XM_023679457.1 PREDICTED: Cucurbita pepo subsp. pepo interferon-related developmental regulator 1-like (LOC111796716), mRNA	AT1G27760	interferon-related developmental regulator family protein / IFRD protein family	2506	3014	2861	4570	4187	4923	6049	6291	4287	8753	7217	13712	14668	13130	12278	10144	11213	10410	3405	4473	3542	5729	7205	2793	6170	13836	6096	260.608	171.12	776.542	3774	4560	6752	11211	5492	368.102	2268.97	1067	1842.96	3676.83	6519.4	12524.2	5794	1008.64	1638.04
gi|659099702|ref|XM_008452513.1|	sodium/hydrogen exchanger 2 (LOC103492225), mRNA	XM_023689500.1 PREDICTED: Cucurbita pepo subsp. pepo sodium/hydrogen exchanger 2 (LOC111804729), mRNA	AT3G05030;AT5G27150	sodium hydrogen exchanger 2;Na+/H+ exchanger 1	523	394	591	1065	909	869	280	283	282	257	268	13440	11941	15812	13220	10591	9758	3814	1911	803	1135	1702	2705	502	281	13731	2176	100.062	2.12132	1951.84	1522.89	947	269	11189	1847	103.563	12.53	1806.98	795.026	725.167	274	12460.3	2011.67	260.197	11.2472
gi|659067934|ref|XM_008443738.1|	external alternative NAD(P)H-ubiquinone oxidoreductase B2, mitochondrial (LOC103485958), mRNA	XM_023664105.1 PREDICTED: Cucurbita pepo subsp. pepo external alternative NAD(P)H-ubiquinone oxidoreductase B2, mitochondrial (LOC111783204), mRNA	AT4G05020;AT2G20800	NAD(P)H dehydrogenase B4;NAD(P)H dehydrogenase B2	601	1749	1953	44020	41666	59995	60955	31802	32219	38205	23783	11363	17064	12641	11246	16044	20886	8402	1981	1124	2322	3781	4543	1434	46378	13689	3835	728.86	20614.3	2991.59	3977.71	48560	31402	16058	3548	9972.41	7245.6	4820.02	1128.58	24997.3	37392.8	14874	3692.17	26575.4	14134.1
gi|659120779|ref|XM_008462125.1|	alanine aminotransferase 2-like (LOC103499198), transcript variant X1, mRNA	XM_023672101.1 PREDICTED: Cucurbita pepo subsp. pepo alanine aminotransferase 2-like (LOC111790958), mRNA	AT1G72330	alanine aminotransferase 2	2556	3357	2116	3502	3958	4456	4646	4913	3479	4792	3950	16539	13196	11285	13926	11789	8125	3107	1638	1511	3336	3608	3548	2676	4779	13673	2085	629.19	188.798	2659.33	887.065	3972	4073	11280	3497	477.154	665.178	2933.8	142.903	3324.17	4356	12476.7	2791.33	867.783	616.119
gi|659075817|ref|XM_008440125.1|	translation machinery-associated protein 7 homolog (LOC103483473), mRNA	XM_023678551.1 PREDICTED: Cucurbita pepo subsp. pepo translation machinery-associated protein 7-like (LOC111795911), transcript variant X1, mRNA	AT1G15270	Translation machinery associated TMA7	6875	8000	5982	9743	10504	9270	10249	8477	12657	6038	7845	13734	11691	14957	12180	11517	12634	8093	8943	8464	8398	7952	6355	6952	9363	13460	8500	1011.22	1252.99	1650.07	426.142	9839	8846	12110	7568	622.576	3421.3	561.749	1074.18	8395.67	9053.2	12785.5	8034.17	1750.41	2514.98
gi|659084073|ref|XM_008444472.1|	cell division control protein 48 homolog E (LOC103486491), mRNA	XM_023671804.1 PREDICTED: Cucurbita pepo subsp. pepo cell division control protein 48 homolog E (LOC111790762), mRNA	AT3G09840;AT5G03340;AT3G53230	cell division cycle 48;ATPase, AAA-type, CDC48 protein	7307	7327	5680	10812	10714	10370	9899	8590	10821	10820	8697	15804	13511	10844	16519	15532	11040	5175	2630	2201	6168	6906	7158	6771	9244	13386	3335	945.175	925.603	2482.35	1607.57	10632	10112	14363	6744	232.129	1226	2920.38	514.498	8701.67	9765.4	13875	5039.67	2202.34	1091.71
gi|659122842|ref|XM_008463132.1|	pheophytinase, chloroplastic (LOC103499960), transcript variant X1, mRNA	XM_023693015.1 PREDICTED: Cucurbita pepo subsp. pepo pheophytinase, chloroplastic (LOC111807337), transcript variant X1, mRNA	AT5G13800	pheophytinase	716	834	764	8165	6584	7614	5740	6503	9441	9037	7037	12948	12014	14572	9962	9161	6226	11244	6355	5709	19399	28859	17629	771	6121	13178	7769	59.3408	539.522	1294.42	3026.44	7454	8505	8449	21962	802.503	1287.27	1966.96	6037.9	4112.83	7551.6	10813.8	14865.8	3695.64	1614.2
gi|659112663|ref|XM_008458069.1|	ALA-interacting subunit 3-like (LOC103496281), mRNA	XM_023656446.1 PREDICTED: Cucurbita pepo subsp. pepo ALA-interacting subunit 3-like (LOC111777009), mRNA	AT3G12740	ALA-interacting subunit 1	1360	1329	1986	4674	4005	3841	6044	4195	5389	7606	4805	17065	11881	10441	16069	13973	10387	6107	3248	4383	4317	4723	4548	1558	5119	13129	4579	370.694	1307.44	3483.89	1439.58	4173	5933	13476	4529	441.276	1477.71	2873.38	203.643	2865.83	5607.8	13302.7	4554.33	1477.95	1310.67
gi|659098892|ref|XM_008452118.1|	protein SMG7 (LOC103491976), mRNA	XM_023676077.1 PREDICTED: Cucurbita pepo subsp. pepo protein SMG7-like (LOC111793983), mRNA	AT5G19400	Telomerase activating protein Est1	2429	2558	3741	5154	4298	5058	4885	4695	5495	8804	7005	14300	13412	11541	17043	16158	11485	6814	6286	4021	5774	7654	9756	2909	4790	13084	5707	723.127	134.35	1408.38	1483.79	4836	7101	14895	7728	468.962	1656.6	2986.4	1992.03	3873	6176.8	13989.8	6717.5	1188.07	1726.08
gi|659071238|ref|XM_008460627.1|	hexokinase-1-like (LOC103498127), transcript variant X1, mRNA	XM_023690103.1 PREDICTED: Cucurbita pepo subsp. pepo hexokinase-1-like (LOC111805175), transcript variant X2, mRNA	AT4G29130	hexokinase 1	13374	17843	26505	59509	56707	40413	64850	46585	64324	53003	50559	9653	14589	15002	10260	15791	19650	3284	6248	1443	1895	7264	5072	19240	55717	13081	3658	6676.14	12915.3	2976.2	2424.27	52209	55962	15233	4743	10311.8	7344.08	4719.74	2699.52	35725.2	55864.2	14157.5	4201	19658.3	8287.76
gi|659122610|ref|XM_008463012.1|	citrate synthase, mitochondrial (LOC103499882), transcript variant X1, mRNA	XM_023693166.1 PREDICTED: Cucurbita pepo subsp. pepo citrate synthase, mitochondrial (LOC111807433), mRNA	AT3G60100	citrate synthase 5	4599	6049	3445	25043	26827	28753	41229	28816	38700	35660	35806	9853	13493	15780	13704	17301	24748	4183	3040	4067	2679	3167	2316	4697	35022	13042	3763	1304.8	8777.32	2989.13	629.104	26874	36722	18584	2720	1855.45	1714.55	5632.73	427.027	15786	36042.2	15813.2	3242	12231.1	4647.22
gi|659111986|ref|XM_008457786.1|	transcription elongation factor 1 homolog (LOC103496063), transcript variant X1, mRNA	XM_023655972.1 PREDICTED: Cucurbita pepo subsp. pepo transcription elongation factor 1 homolog (LOC111776480), mRNA	AT5G46030	unknown protein; CONTAINS InterPro DOMAIN/s: Protein of unknown function DUF701, zinc-binding putative (InterPro:IPR007808); Has 30201 Blast hits to 17322 proteins in 780 species: Archae - 12; Bacteria - 1396; Metazoa - 17338; Fungi - 3422; Plants - 5037;	2362	2245	1662	3424	3954	2746	4999	4129	3499	4116	4542	14388	10873	13558	14099	10663	13701	6951	2168	2154	2751	4319	3778	2089	4564	12939	3757	374.962	615.183	1837.27	2765.52	3374	4052	12821	3616	605.509	524.407	1879.45	796.454	2732.17	4257	12880.3	3686.83	835.621	557.364
gi|12802326|gb|AF297643.1|	Cucumis melo mitochondrial processing peptidase beta subunit mRNA, complete cds; nuclear gene for mitochondrial product	XM_023672008.1 PREDICTED: Cucurbita pepo subsp. pepo probable mitochondrial-processing peptidase subunit beta, mitochondrial (LOC111790895), mRNA	AT3G02090	Insulinase (Peptidase family M16) protein	13212	18768	12724	16173	17194	17076	23496	21425	17345	18748	20041	13453	13953	11407	13335	14734	16932	2942	1590	2035	5356	5529	4116	14901	22460	12937	2189	3357.51	1464.42	1348.96	689.03	16814	18711	15000	5000	558.536	1348.37	1813.23	770.725	15857.8	20211	13969	3594.67	2394.12	2379.51
gi|659098450|ref|XM_008451922.1|	V-type proton ATPase subunit E (LOC103491820), mRNA	XM_023673154.1 PREDICTED: Cucurbita pepo subsp. pepo V-type proton ATPase subunit E-like (LOC111791695), mRNA	AT1G64200;AT4G11150	vacuolar ATP synthase subunit E1;vacuolar H+-ATPase subunit E isoform 3	5204	7477	7788	11308	10785	9952	13318	13552	11289	10342	11675	11345	13846	12927	11165	12858	17240	3738	2676	3059	4546	5532	3566	6823	13435	12706	3157	1410.69	165.463	1265.06	537.831	10681	11102	13754	4548	683.88	685.893	3135.12	983.002	8752.33	12035.2	13230.2	3852.83	2334.5	1369.28
gi|659082227|ref|XM_008443508.1|	basic leucine zipper and W2 domain-containing protein 2-like (LOC103485807), mRNA	XM_023669194.1 PREDICTED: Cucurbita pepo subsp. pepo basic leucine zipper and W2 domain-containing protein 2-like (LOC111788731), mRNA	AT5G36230	ARM repeat superfamily protein	11741	11553	11052	13635	13821	16614	13839	15213	17208	14778	11901	12394	13359	12251	12834	15218	17445	7531	5230	6650	8596	10160	9470	11448	14526	12668	6470	356.152	971.565	602.68	1160.97	14690	14629	15165	9408	1668.83	2656.64	2305.95	783.802	13069.3	14587.8	13916.8	7939.5	2077.64	1941.14
gi|659074286|ref|XM_008439302.1|	scarecrow-like protein 8 (LOC103482912), mRNA	XM_023694245.1 PREDICTED: Cucurbita pepo subsp. pepo scarecrow-like protein 8 (LOC111808326), mRNA	AT5G52510	SCARECROW-like 8	296	421	786	4477	3867	4715	6269	4523	3784	6748	5075	14721	11999	11158	17054	18747	23093	5721	5383	4414	5510	5567	5405	501	5396	12626	5172	254.608	1234.61	1862.41	678.412	4353	5202	19631	5494	437.388	1486.1	3115.11	82.1766	2427	5279.8	16128.7	5333.33	2133.97	1223.34
gi|659104634|ref|XM_008454719.1|	ATP-dependent zinc metalloprotease FTSH, chloroplastic (LOC103493800), mRNA	XM_023679216.1 PREDICTED: Cucurbita pepo subsp. pepo ATP-dependent zinc metalloprotease FTSH, chloroplastic-like (LOC111796546), mRNA	AT1G50250	FTSH protease 1	1801	2136	2159	2149	1896	1465	1742	2451	2230	1045	1580	12482	12070	12969	8750	6549	4958	3488	497	1180	3582	4227	4438	2032	2096	12507	1721	200.382	501.339	450.021	1567.35	1836	1618	6752	4082	345.839	593.429	1904.16	445.96	1934.33	1809.6	9629.67	2902	274.499	554.533
gi|659087249|ref|XM_008446129.1|	ATP-citrate synthase alpha chain protein 1 (LOC103487704), mRNA	XM_023691373.1 PREDICTED: Cucurbita pepo subsp. pepo ATP-citrate synthase alpha chain protein 1-like (LOC111806037), mRNA	AT1G10670	ATP-citrate lyase A-1	4165	5848	4856	9652	10629	10359	13311	11114	10452	14928	15303	14754	12179	10405	18126	17720	16829	1995	496	876	1521	2424	1689	4956	12212	12446	1122	845.974	1553.51	2186.76	779.269	10213	13561	17558	1878	504.526	2698.99	663.441	480.253	7584.83	13021.6	15002.2	1500.17	2946	2188.87
gi|659094597|ref|XM_008449923.1|	ankyrin repeat domain-containing protein 2 (LOC103490431), mRNA	XM_023656861.1 PREDICTED: Cucurbita pepo subsp. pepo ankyrin repeat domain-containing protein 2B-like (LOC111777320), mRNA	AT4G35450;AT2G17390;AT3G49430	ankyrin repeat-containing 2B;SER/ARG-rich protein 34A;ankyrin repeat-containing protein 2	5439	5240	4803	4830	4867	5327	2161	2330	2720	1923	2172	14240	11063	11713	14285	10054	6678	3215	2371	2046	3863	4475	4475	5160	2245	12338	2544	325.337	119.501	1678.37	603.396	5008	2271	10339	4271	276.881	407.741	3811.5	353.338	5084.33	2261.2	11338.8	3407.5	282.834	294.791
gi|659101748|ref|XM_008453552.1|	mitogen-activated protein kinase 19-like (LOC103492960), transcript variant X1, mRNA	XM_023696609.1 PREDICTED: Cucurbita pepo subsp. pepo mitogen-activated protein kinase 19-like (LOC111810063), mRNA	AT1G53510	mitogen-activated protein kinase 18	732	854	1133	2460	2398	1865	1421	1180	1175	1432	1352	13592	11425	11994	12418	9813	7383	6032	5726	3055	2881	2816	4267	906	1300	12337	4937	205.559	170.413	1123.48	1637.6	2241	1319	9871	3321	327.098	131.516	2518.01	819.616	1573.67	1312	11104.2	4129.5	770.778	126.564
gi|659096689|ref|XM_008451012.1|	isocitrate dehydrogenase [NAD] catalytic subunit 5, mitochondrial (LOC103491169), mRNA	XM_023688282.1 PREDICTED: Cucurbita pepo subsp. pepo isocitrate dehydrogenase [NAD] catalytic subunit 5, mitochondrial-like (LOC111803747), mRNA	AT5G03290;AT3G09810	isocitrate dehydrogenase V;isocitrate dehydrogenase VI	6649	9393	5961	36540	34624	37839	51418	38468	45630	37618	45926	8964	13405	14630	9251	15830	25602	2230	2431	1938	2644	3710	2218	7334	44943	12333	2199	1815.74	9157.03	2981.24	247.896	36334	43058	16894	2857	1617.34	4713.5	8227.3	768.537	21834.3	43812	14613.7	2528.5	15958.2	5756.5
gi|659108706|ref|XM_008456124.1|	phytochrome A-associated F-box protein (LOC103494775), mRNA	XM_023671053.1 PREDICTED: Cucurbita pepo subsp. pepo phytochrome A-associated F-box protein-like (LOC111790204), mRNA	AT4G02440	F-box family protein	482	364	327	577	551	419	147	217	130	157	119	16586	11142	9263	15153	12750	13331	2462	537	292	199	193	531	391	182	12330	1097	80.9506	49.4975	3803.38	1188.45	515	135	13744	307	84.7191	19.5533	1253.77	193.436	453.333	154	13037.5	702.333	100.77	38.1707
gi|659101852|ref|XM_008453604.1|	photosystem II 10 kDa polypeptide, chloroplastic (LOC103492995), mRNA	XM_023697776.1 PREDICTED: Cucurbita pepo subsp. pepo photosystem II 10 kDa polypeptide, chloroplastic (LOC111810927), mRNA	AT1G79040	photosystem II subunit R	476	432	280	2245	1240	1308	68	277	145	54	163	15833	8459	12483	12715	6439	4973	5304	917	1499	3876	5427	6758	396	172	12258	2573	102.84	147.785	3692.13	2382.66	1597	120	8042	5353	561.637	58.4323	4112.5	1442.4	996.833	141.4	10150.3	3963.5	750.737	89.2933
gi|659099279|ref|XM_008452298.1|	shaggy-related protein kinase NtK-1 (LOC103492102), mRNA	XM_023665029.1 PREDICTED: Cucurbita pepo subsp. pepo shaggy-related protein kinase alpha (LOC111784243), transcript variant X1, mRNA	AT5G26751;AT3G05840	shaggy-related kinase 11;Protein kinase superfamily protein	5870	7089	7294	10462	9988	9876	9992	7750	6802	11978	9703	13417	11939	11360	15769	14414	10100	2669	2670	2637	4086	3857	3318	6751	8871	12238	2658	769.823	1585.33	1060.74	18.7705	10108	9494	13427	3753	311.078	2594.3	2960.41	394.29	8429.83	9245	12833.2	3206.17	1912.57	2027.33
gi|659078236|ref|XM_008441398.1|	peroxisomal (S)-2-hydroxy-acid oxidase GLO1 (LOC103484358), transcript variant X1, mRNA	XM_023662770.1 PREDICTED: Cucurbita pepo subsp. pepo (S)-2-hydroxy-acid oxidase GLO1-like (LOC111782015), transcript variant X1, mRNA	AT3G14420;AT3G14415	Aldolase-type TIM barrel family protein	868	997	1789	4274	3559	4598	9873	4310	4510	4971	2245	10121	11520	14941	11276	11882	13694	4228	2465	2636	8807	10374	9986	1218	7091	12194	3109	498.689	3933.64	2479.68	972.272	4143	3908	12284	9722	531.62	1459.1	1258.13	816.096	2680.83	5181.8	12239	6416	1667.45	2823.47
gi|659073512|ref|XM_008438878.1|	L-lactate dehydrogenase B (LOC103482619), mRNA	XM_023678245.1 PREDICTED: Cucurbita pepo subsp. pepo L-lactate dehydrogenase A-like (LOC111795690), mRNA	AT4G17260	Lactate/malate dehydrogenase family protein	142	121	128	1284	854	2105	2097	1452	994	1775	730	13098	10182	13099	12832	11977	12057	1185	169	179	155	294	396	130	1774	12126	511	10.6927	456.084	1683.84	583.723	1414	1166	12288	281	635.602	543.397	472.238	120.972	772.333	1409.6	12207.5	396.333	810.086	557.318
gi|659122923|ref|XM_008463173.1|	probable protein phosphatase 2C 49 (LOC103499991), mRNA	XM_023692050.1 PREDICTED: Cucurbita pepo subsp. pepo probable protein phosphatase 2C 2 (LOC111806671), mRNA	AT1G48040	Protein phosphatase 2C family protein	318	346	379	720	719	461	455	499	578	488	1078	9058	12926	14159	7567	7022	7506	11614	8465	3826	4989	4784	7444	347	477	12047	7968	30.5341	31.1127	2661.51	3917.68	633	714	7365	5739	149.246	317.857	298.608	1480.13	490.5	619.6	9706.33	6853.67	183.751	260.2
gi|659103342|ref|XM_008454367.1|	low-temperature-induced cysteine proteinase-like (LOC103493570), mRNA	XM_023679046.1 PREDICTED: Cucurbita pepo subsp. pepo low-temperature-induced cysteine proteinase-like (LOC111796444), mRNA	AT1G47128;AT5G43060	Granulin repeat cysteine protease family protein	3376	4277	4053	8410	8723	9281	7169	10568	6583	4501	5432	7237	16482	12051	6047	5368	5379	48167	76343	44697	77513	91735	62495	3902	8868	11923	56402	469.096	2403.46	4623.82	17356.1	8804	5505	5598	77247	441.206	1042.94	388.884	14621.8	6353.33	6850.6	8760.67	66825	2716.01	2319.76
gi|659073366|ref|XM_008438799.1|	4-coumarate--CoA ligase-like 10 (LOC103482575), mRNA	XM_023695398.1 PREDICTED: Cucurbita pepo subsp. pepo oxalate--CoA ligase-like (LOC111809065), mRNA	AT3G48990	AMP-dependent synthetase and ligase family protein	269	342	417	443	443	410	163	115	211	228	210	17103	9023	9607	20010	15284	8577	4374	443	545	1960	2315	5519	342	139	11911	1787	74.0023	33.9411	4505.88	2240.7	432	216	14623	3264	19.0526	10.116	5745.03	1960.36	387.333	185.4	13267.3	2526	68.774	46.1877
gi|659099841|ref|XM_008452581.1|	6-phosphofructokinase 7-like (LOC103492278), mRNA	XM_023660675.1 PREDICTED: Cucurbita pepo subsp. pepo ATP-dependent 6-phosphofructokinase 3-like (LOC111780304), mRNA	AT5G56630	phosphofructokinase 7	3101	3446	5308	7166	7946	6820	4232	6855	9760	4395	5686	13419	12095	10198	14824	13939	11450	6600	12656	4023	5908	8461	8779	3951	5543	11904	7759	1187.22	1854.74	1618.97	4431.79	7310	6613	13404	7716	576.771	2800.22	1749.39	1573.83	5631.17	6185.6	12654.2	7737.83	2020.33	2263.67
gi|659117290|ref|XM_008460300.1|	uncharacterized LOC103497904 (LOC103497904), mRNA	XM_023658973.1 PREDICTED: Cucurbita pepo subsp. pepo uncharacterized LOC111778959 (LOC111778959), mRNA			4343	4421	6186	5986	4588	6038	6820	5864	6030	7333	14119	11437	13006	11220	9777	9072	12823	11112	6316	8095	12126	9285	9952	4983	6342	11887	8507	1042.27	675.994	974.564	2424.48	5537	9160	10557	10454	822.558	4343.18	1993.54	1485.62	5260.33	8033.2	11222.5	9481	892.886	3453.89
gi|659126614|ref|XM_008465054.1|	ubiquitin-conjugating enzyme E2 28 (LOC103501476), mRNA	XM_023687479.1 PREDICTED: Cucurbita pepo subsp. pepo ubiquitin-conjugating enzyme E2 28-like (LOC111803188), mRNA	AT5G41700;AT1G64230;AT5G53300	ubiquitin conjugating enzyme 8;ubiquitin-conjugating enzyme 10;ubiquitin-conjugating enzyme 28	3592	3631	4438	7870	7792	8096	7493	6240	8183	9162	6972	14196	11073	10187	11761	11006	9729	5112	7436	7899	7598	8320	5702	3887	6866	11818	6815	477.578	886.005	2105.95	1493.47	7919	8105	10832	7206	157.89	1097.05	1027.11	1352.16	5903.17	7610	11325.3	7011.17	2231.39	1121.9
gi|659123280|ref|XM_008463359.1|	uridine kinase-like protein 2, chloroplastic (LOC103500150), mRNA	XM_023669899.1 PREDICTED: Cucurbita pepo subsp. pepo uridine kinase-like protein 2, chloroplastic (LOC111789203), mRNA	AT3G27190	uridine kinase-like 2	2337	2120	1458	14321	17285	18011	27741	9713	18856	23582	28038	13959	10618	10532	12734	13322	13706	3321	2304	2203	4158	5139	3039	1971	18727	11703	2609	457.889	12747.7	1954.23	618.387	16539	23492	13254	4112	1954.84	4591.66	489.555	1050.76	9255.33	21586	12478.5	3360.67	8079.27	7614.42
gi|659070964|ref|XM_008459272.1|	EIN3-binding F-box protein 1-like (LOC103497170), mRNA	XM_023681538.1 PREDICTED: Cucurbita pepo subsp. pepo EIN3-binding F-box protein 1-like (LOC111798414), mRNA	AT5G25350;AT2G25490	EIN3-binding F box protein 2;EIN3-binding F box protein 1	625	723	1384	2608	2386	2285	7056	3204	2872	6818	3813	15836	11567	7690	15193	16952	10414	1355	514	929	1062	1838	1687	910	5130	11697	932	412.837	2723.78	4074.57	420.512	2426	4501	14186	1529	165.234	2061	3383.25	411.421	1668.5	4752.6	12942	1230.83	876.509	2024.18
gi|659102049|ref|XM_008453704.1|	probable serine/threonine-protein kinase clkA (LOC103493079), mRNA	XM_023666254.1 PREDICTED: Cucurbita pepo subsp. pepo uncharacterized protein MAL13P1.336-like (LOC111785894), mRNA	AT5G42050	DCD (Development and Cell Death) domain protein	1172	1293	1398	1662	1326	1492	1535	1469	1485	2573	2596	11365	13614	9966	11023	9706	11454	8985	1014	1877	4520	4318	6466	1287	1502	11648	3958	113.094	46.669	1840.43	4374.27	1493	2218	10727	5101	168.004	634.901	910.655	1186.14	1390.5	1931.6	11188	4530	170.575	596.566
gi|659095314|ref|XM_008450294.1|	NEP1-interacting protein 2-like (LOC103490668), mRNA	XM_023696073.1 PREDICTED: Cucurbita pepo subsp. pepo NEP1-interacting protein 2-like (LOC111809691), mRNA	AT5G66070;AT4G35840	RING/U-box superfamily protein	193	273	501	6705	3748	3502	2741	2050	2004	4338	2199	12011	9518	13011	11532	9712	8728	4870	1147	1123	1598	3163	4421	322	2395	11513	2380	159.817	488.611	1798.89	2156.44	4651	2847	9990	3060	1782.49	1294.92	1422.62	1414.28	2487	2666.4	10752	2720.33	2627.56	979.413
gi|659085673|ref|XM_008445318.1|	shaggy-related protein kinase epsilon (LOC103487105), mRNA	XM_023674444.1 PREDICTED: Cucurbita pepo subsp. pepo shaggy-related protein kinase epsilon-like (LOC111792845), mRNA	AT5G14640	shaggy-like kinase 13	3277	2929	3406	6425	7987	9041	5263	8219	9019	8254	6582	11804	10665	11843	12123	9691	9045	5217	3067	4287	4717	5237	5229	3204	6741	11437	4190	246.737	2090.21	669.144	1078.25	7817	7951	10286	5061	1316.2	1246.31	1623.06	297.94	5510.83	7467.4	10861.8	4625.67	2665.16	1519.41
gi|659087935|ref|XM_008446492.1|	5'-nucleotidase domain-containing protein 4 (LOC103487969), transcript variant X1, mRNA	XM_023691082.1 PREDICTED: Cucurbita pepo subsp. pepo 5'-nucleotidase domain-containing protein 4-like (LOC111805838), transcript variant X2, mRNA	AT1G75210	HAD-superfamily hydrolase, subfamily IG, 5'-nucleotidase	499	695	693	2985	2690	2522	2219	2112	1977	2266	2060	12462	9450	12280	11921	7853	5331	3218	5042	1227	1928	1744	2487	629	2165	11397	3162	112.588	75.6604	1688.89	1908.11	2732	2101	8368	2053	234.385	148.799	3325.09	386.951	1680.67	2126.8	9882.83	2607.67	1163.72	117.259
gi|659079820|ref|XM_008442240.1|	malate dehydrogenase, glyoxysomal (LOC103484892), mRNA	XM_023662695.1 PREDICTED: Cucurbita pepo subsp. pepo malate dehydrogenase, glyoxysomal (LOC111781951), mRNA	AT2G22780	peroxisomal NAD-malate dehydrogenase 1	1432	1590	1870	4068	4190	4117	4287	4199	4757	3915	4357	12806	9694	11654	13017	10997	12627	4940	1407	1146	3611	5527	5463	1630	4243	11384	2497	221.814	62.2254	1573.39	2119.14	4125	4343	12213	4867	61.3922	421.175	1071.56	1088.2	2877.83	4303	11799.2	3682.33	1373.94	304.404
gi|659085058|ref|XM_008444999.1|	R3H domain-containing protein 2-like (LOC103486865), transcript variant X2, mRNA	XM_023684338.1 PREDICTED: Cucurbita pepo subsp. pepo uncharacterized LOC111800583 (LOC111800583), mRNA	AT3G10770;AT5G05100	Single-stranded nucleic acid binding R3H protein	3427	4261	5123	6115	5804	4754	6123	6493	5586	7269	6247	11426	10980	11469	10014	10053	7464	4588	4083	4053	4602	5299	5561	4270	6308	11291	4241	848.039	261.63	270.766	300.597	5557	6367	9177	5154	713.155	847.928	1483.63	495.67	4914	6343.6	10234.3	4697.67	994.119	614.54
gi|659093614|ref|XM_008449401.1|	dihydrolipoyllysine-residue acetyltransferase component 3 of pyruvate dehydrogenase complex, mitochondrial (LOC103490036), mRNA	XM_023671935.1 PREDICTED: Cucurbita pepo subsp. pepo dihydrolipoyllysine-residue acetyltransferase component 2 of pyruvate dehydrogenase complex, mitochondrial-like (LOC111790842), transcript variant X4, mRNA	AT1G54220;AT3G13930	Dihydrolipoamide acetyltransferase, long form protein	7688	12798	23416	29476	40748	45287	50077	35863	43552	39182	39135	7182	12629	14060	7992	14130	18305	2310	2098	1759	2042	3467	2284	14634	42970	11290	2055	8023.13	10050.8	3629.15	277.929	38503	40623	13475	2597	8140.93	2536.7	5187.54	762.526	26568.8	41561.8	12383	2326.67	14939.4	5488.59
gi|659092891|ref|XM_008449050.1|	uncharacterized LOC103489748 (LOC103489748), transcript variant X4, mRNA	XM_023658122.1 PREDICTED: Cucurbita pepo subsp. pepo uncharacterized LOC111778349 (LOC111778349), transcript variant X3, mRNA	AT3G24740	Protein of unknown function (DUF1644)	4601	5340	6238	10145	10665	10251	16347	10308	11648	16701	11743	15326	9272	9225	14462	11654	11663	11243	15897	12127	10315	10976	10433	5393	13327	11274	13089	819.786	4270.22	3508.92	2471.64	10353	13364	12593	10574	274.782	2890.32	1618.61	352.537	7873.33	13349.4	11933.7	11831.8	2771.55	2955.68
gi|659072909|ref|XM_008468939.1|	ATP synthase subunit beta, mitochondrial-like (LOC103504581), mRNA	XM_023694784.1 PREDICTED: Cucurbita pepo subsp. pepo ATP synthase subunit beta, mitochondrial-like (LOC111808668), mRNA	AT5G08690;ATCG00480;AT5G08670	ATP synthase alpha/beta family protein;ATP synthase subunit beta	38895	43716	25783	21368	21435	20350	27758	28559	24659	17241	20002	9097	13217	11400	8822	12973	15215	3996	3405	3981	5794	6136	4651	36131	28158	11238	3794	9280.44	566.393	2064.77	336.967	21051	20634	12336	5527	608.007	3749.17	3243.66	777.672	28591.2	23643.8	11787.3	4660.5	10140.2	4908.54
gi|659088285|ref|XM_008446679.1|	uncharacterized protein C6C3.02c-like (LOC103488112), mRNA	XM_023689586.1 PREDICTED: Cucurbita pepo subsp. pepo coiled-coil-helix-coiled-coil-helix domain-containing protein 10, mitochondrial (LOC111804796), mRNA	AT5G64400	BEST Arabidopsis thaliana protein match is: Cox19-like CHCH family protein (TAIR:AT5G09570.1); Has 127 Blast hits to 125 proteins in 40 species: Archae - 0; Bacteria - 9; Metazoa - 16; Fungi - 2; Plants - 64; Viruses - 0; Other Eukaryotes - 36 (source: NC	12464	12625	5991	8570	9579	7279	10527	8958	11133	6920	7110	10336	10176	12982	9517	9050	9054	5057	3668	3845	5302	5912	6031	10360	9742	11164	4190	3784.52	1109.45	1575.89	756.042	8476	8387	9207	5748	1152.88	2379.43	268.475	391.089	9418	8929.6	10185.8	4969.17	2706.57	1920.74
gi|659100246|ref|XM_008452779.1|	uncharacterized LOC103492414 (LOC103492414), transcript variant X1, mRNA	XM_023676153.1 PREDICTED: Cucurbita pepo subsp. pepo uncharacterized LOC111794042 (LOC111794042), mRNA	AT3G13460;AT1G55500	evolutionarily conserved C-terminal region 4;evolutionarily conserved C-terminal region 2	19640	20580	18742	7806	7128	7197	9481	7686	7072	11022	8716	12768	11586	9119	12260	12565	11675	8060	3199	5096	4682	3747	6328	19654	8583	11157	5451	919.08	1269.26	1861.83	2449.94	7377	8936	12166	4919	373.123	1984.22	452.281	1306.72	13515.5	8795.4	11662.2	5185.33	6753.59	1552.01
gi|659084976|ref|XM_008444954.1|	NADH dehydrogenase [ubiquinone] flavoprotein 1, mitochondrial (LOC103486839), transcript variant X1, mRNA	XM_023690475.1 PREDICTED: Cucurbita pepo subsp. pepo NADH dehydrogenase [ubiquinone] flavoprotein 1, mitochondrial-like (LOC111805397), transcript variant X1, mRNA	AT5G08530	51 kDa subunit of complex I	7657	9372	8685	9868	11383	10256	12307	13976	14215	10236	11983	10952	12298	10161	9595	11593	13690	2590	2184	1892	3246	3968	3456	8571	13141	11137	2222	863.132	1180.16	1080.44	350.548	10502	12144	11626	3556	786.967	1994.42	2047.7	371.378	9536.83	12543.4	11381.5	2889.33	1290.1	1623.32
gi|659095561|ref|XM_008450425.1|	lysine-specific demethylase lid (LOC103490755), transcript variant X1, mRNA	XM_023697466.1 PREDICTED: Cucurbita pepo subsp. pepo lysine-specific demethylase JMJ706-like (LOC111810711), transcript variant X1, mRNA			244	221	184	455	491	600	1055	1337	978	3125	935	14157	11946	7101	13616	13380	10350	3591	476	1026	874	645	974	216	1196	11068	1697	30.271	199.404	3609.01	1662.58	515	1679	12448	831	75.5006	1252.17	1821.33	168.662	365.833	1486	11758.3	1264.33	171.659	929.509
gi|659078260|ref|XM_008441411.1|	gibberellin 2-beta-dioxygenase-like (LOC103484366), mRNA	XM_023689303.1 PREDICTED: Cucurbita pepo subsp. pepo gibberellin 2-beta-dioxygenase (LOC111804480), mRNA	AT2G34555	gibberellin 2-oxidase 3	1	9	0	3	10	13	1	8	11	27	4	13595	7745	11539	13097	7180	4303	6195	193	318	860	2638	5027	3	4	10959	2235	4.93288	4.94975	2967.72	3429.74	8	14	8193	2841	5.1316	11.7898	4483.72	2090.95	6	10.2	9576.5	2538.5	5.36656	10.1341
gi|659102015|ref|XM_008453686.1|	uncharacterized LOC103493060 (LOC103493060), mRNA	XM_023696691.1 PREDICTED: Cucurbita pepo subsp. pepo protein NUCLEAR FUSION DEFECTIVE 4-like (LOC111810115), mRNA	AT5G45275;AT3G01630	Major facilitator superfamily protein	1984	2335	1316	2809	2477	2863	2058	3290	2182	2302	2592	18983	7768	5872	16961	10646	7288	1503	574	172	697	982	1120	1878	2674	10874	749	517.653	871.156	7086.01	682.667	2716	2358	11631	933	209.02	210.792	4911.25	215.715	2297.33	2484.8	11253	841.333	579.081	491.706
gi|659115207|ref|XM_008459219.1|	probable protein phosphatase 2C 24 (LOC103497127), mRNA	XM_023667290.1 PREDICTED: Cucurbita pepo subsp. pepo probable protein phosphatase 2C 24 (LOC111787194), mRNA	AT3G11410;AT2G29380	highly ABA-induced PP2C gene 3;protein phosphatase 2CA	275	302	706	1566	1364	1529	2324	2507	1905	2383	2292	10067	9386	12972	9323	8982	10568	5222	2626	1417	2597	4362	5452	427	2415	10808	3088	241.421	129.401	1904.48	1944.18	1486	2193	9624	4137	107.547	253.816	834.836	1440.74	957	2282.2	10216.3	3612.67	603.467	226.285
gi|659091907|ref|XM_008448576.1|	phosphoglucan phosphatase DSP4, amyloplastic (LOC103489419), transcript variant X1, mRNA	XM_023657608.1 PREDICTED: Cucurbita pepo subsp. pepo phosphoglucan phosphatase DSP4, amyloplastic-like (LOC111777875), mRNA	AT3G52180	dual specificity protein phosphatase (DsPTP1) family protein	11593	16404	10870	9786	10828	13151	18467	23583	23856	18637	26441	8376	13764	10281	7393	11506	16358	4291	548	1229	7403	8118	4970	12955	21025	10807	2022	3008.14	3617.56	2732.24	1993.73	11255	22978	11752	6830	1722.66	3975.4	4487.57	1650.28	12105.3	22196.8	11279.7	4426.5	2382.07	3509.68
gi|659075181|ref|XM_008439786.1|	protein BPS1, chloroplastic-like (LOC103483255), transcript variant X1, mRNA	XM_023670939.1 PREDICTED: Cucurbita pepo subsp. pepo protein BPS1, chloroplastic-like (LOC111790116), transcript variant X4, mRNA	AT2G46080;AT3G61490	Pectin lyase-like superfamily protein;CONTAINS InterPro DOMAIN/s: Protein BYPASS related (InterPro:IPR008511); BEST Arabidopsis thaliana protein match is: Protein of unknown function (DUF793) (TAIR:AT1G01550.2); Has 153 Blast hits to 139 proteins in 20 sp	2904	3148	3366	6842	7488	6305	7923	6313	6737	11623	8573	14653	8652	9079	14955	12097	12348	9943	7766	5823	7068	7885	7858	3139	7118	10794	7844	231.122	1138.44	3348.23	2061.11	6878	8977	13133	7603	592.336	2468.01	1582.59	464.097	5008.83	8233.8	11964	7723.83	2087.04	2099.3
gi|659090921|ref|XM_008448054.1|	paired amphipathic helix protein Sin3-like 4 (LOC103489052), transcript variant X1, mRNA	XM_023669248.1 PREDICTED: Cucurbita pepo subsp. pepo paired amphipathic helix protein Sin3-like 4 (LOC111788746), transcript variant X4, mRNA	AT1G24190;AT5G15020;AT1G10450;AT1G70060	SIN3-like 2;SIN3-like 3;SIN3-like 4;SIN3-like 6	2974	3039	3583	3575	3743	3884	3796	3267	3590	6328	4479	13885	10077	8332	15068	11460	7767	4466	4193	2709	3086	3989	4345	3198	3531	10764	3789	334.425	374.059	2839.65	945.501	3734	4799	11431	3806	154.696	1396.77	3650.58	649.003	3466.33	4292	11098.2	3798	374.544	1221.65
gi|659129525|ref|XM_008466495.1|	1-aminocyclopropane-1-carboxylate oxidase homolog 1-like (LOC103502535), mRNA	XM_023694124.1 PREDICTED: Cucurbita pepo subsp. pepo 1-aminocyclopropane-1-carboxylate oxidase homolog 3-like (LOC111808250), mRNA	AT1G03400	2-oxoglutarate (2OG) and Fe(II)-dependent oxygenase superfamily protein	989	1095	979	2938	2504	3984	2699	3231	2913	3111	2569	11225	9051	11791	9770	8942	7578	7193	5196	6635	15843	12440	12518	1021	2965	10689	6341	64.2806	376.181	1446.5	1030.38	3142	2864	8763	13600	760.797	274.258	1106.87	1942.6	2081.5	2904.6	9726.17	9970.83	1258.08	275.73
gi|659109271|ref|XM_008456408.1|	myosin-2-like (LOC103494996), mRNA	XM_023679277.1 PREDICTED: Cucurbita pepo subsp. pepo myosin-2-like (LOC111796588), mRNA	AT5G54280	myosin 2	577	505	633	1158	1357	1088	2256	891	1582	4093	1841	11987	10073	9889	11333	9993	7675	1512	480	258	374	419	830	571	1573	10649	750	64.1665	965.201	1161.81	669.182	1201	2505	9667	541	139.56	1381.04	1850.66	251.291	886.333	2132.6	10158.3	645.5	358.128	1202.93
gi|659101439|ref|XM_008453384.1|	glutathione S-transferase-like (LOC103492839), mRNA	XM_023692894.1 PREDICTED: Cucurbita pepo subsp. pepo glutathione S-transferase-like (LOC111807250), mRNA	AT2G02930	glutathione S-transferase F3	24002	26466	8318	19471	20938	13770	20820	23745	16172	14251	18114	11391	9420	10959	8426	7784	8102	3058	1178	3379	3478	1522	1742	19595	22282	10590	2538	9843.86	2068.29	1036.02	1188.97	18059	16179	8104	2247	3786.68	1931.51	321.005	1071.45	18827.5	18620.4	9347	2392.83	6723.37	3756.41
gi|659111227|ref|XM_008457421.1|	dentin sialophosphoprotein (LOC103495765), transcript variant X1, mRNA	XM_023696779.1 PREDICTED: Cucurbita pepo subsp. pepo protein LNK1-like (LOC111810176), transcript variant X2, mRNA	AT5G64170	dentin sialophosphoprotein-related	744	633	617	10568	10296	6137	1881	2504	2388	3020	2850	10979	10943	9816	9717	6845	5681	5665	1281	1196	1489	1443	2383	664	2192	10579	2714	69.1689	440.528	661.311	2555.99	9000	2752	7414	1771	2483.45	327.049	2077.36	529.93	4832.5	2528.6	8996.83	2242.83	4828.45	442.869
gi|659084041|ref|XM_008444454.1|	V-type proton ATPase subunit G1-like (LOC103486476), mRNA	XM_023672569.1 PREDICTED: Cucurbita pepo subsp. pepo V-type proton ATPase subunit G-like (LOC111791288), transcript variant X2, mRNA	AT3G01390	vacuolar membrane ATPase 10	5196	8096	6838	20727	20905	16280	24269	20963	24220	12776	19421	9528	10139	11917	9284	11037	19892	3974	3994	3653	4369	5209	3027	6710	22616	10528	3873	1454.23	2337.7	1241.1	191.364	19304	18805	13404	4201	2620.37	5746.76	5686.44	1100.58	13007	20329.8	11966.2	4037.67	7153.68	4715.34
gi|659118597|ref|XM_008460981.1|	probable GPI-anchored adhesin-like protein PGA55 (LOC103498397), transcript variant X1, mRNA	XM_023678424.1 PREDICTED: Cucurbita pepo subsp. pepo uncharacterized LOC111795829 (LOC111795829), transcript variant X2, mRNA	AT5G16680	RING/FYVE/PHD zinc finger superfamily protein	1495	1816	2687	2533	2730	2549	1796	2026	1639	2610	2198	11215	11261	9029	12777	10214	6794	6003	3009	3198	6759	5118	6153	1999	1911	10501	4070	616.785	162.635	1275.57	1676.69	2604	2149	9928	6010	109.412	487.351	3001.71	829.793	2301.67	2053.8	10215	5040	516.376	377.308
gi|659086058|ref|XM_008445522.1|	probable UDP-N-acetylglucosamine--peptide N-acetylglucosaminyltransferase SEC (LOC103487257), mRNA	XM_023660084.1 PREDICTED: Cucurbita pepo subsp. pepo probable UDP-N-acetylglucosamine--peptide N-acetylglucosaminyltransferase SEC (LOC111779893), mRNA	AT3G04240	Tetratricopeptide repeat (TPR)-like superfamily protein	2711	3482	3811	4367	4388	4357	4933	4325	3560	6400	5249	11080	10233	9984	11586	9065	7071	9254	5765	3615	4428	7148	9219	3334	4629	10432	6211	564.606	429.921	574.547	2845.87	4370	5069	9240	6931	15.8219	1428.47	2262.62	2402.82	3852.67	4893.4	9836.5	6571.5	670.523	1060.53
gi|659107307|ref|XM_008455386.1|	uncharacterized LOC103494269 (LOC103494269), transcript variant X1, mRNA	XM_023675394.1 PREDICTED: Cucurbita pepo subsp. pepo uncharacterized LOC111793489 (LOC111793489), transcript variant X1, mRNA	AT4G30240	Syntaxin/t-SNARE family protein	790	879	1343	2277	2355	1814	3401	2957	4273	5106	3718	11351	9526	10262	10430	9593	7671	3571	2156	1561	1557	2029	2961	1004	3179	10379	2429	296.936	313.955	918.172	1032.5	2148	4365	9231	2182	292.442	698.625	1414.61	714.449	1576.33	3891	9805.5	2305.83	680.115	831.344
gi|659076386|ref|XM_008440430.1|	non-specific lipid-transfer protein-like protein At2g13820 (LOC103483695), mRNA	XM_023683710.1 PREDICTED: Cucurbita pepo subsp. pepo non-specific lipid-transfer protein-like protein At2g13820 (LOC111800123), mRNA	AT3G22600	Bifunctional inhibitor/lipid-transfer protein/seed storage 2S albumin superfamily protein	42	44	42	46	117	21	15	25	42	24	33	7948	8632	14513	6241	4017	2554	3462	483	1609	142	490	527	42	20	10364	1851	1.1547	7.07107	3609.09	1504.21	61	33	4270	386	49.8029	9	1856.54	212.406	52	27.8	7317.5	1118.83	33.124	10.1833
gi|659126845|ref|XM_008465171.1|	probable chlorophyll(ide) b reductase NYC1, chloroplastic (LOC103501561), mRNA	XM_023660111.1 PREDICTED: Cucurbita pepo subsp. pepo probable chlorophyll(ide) b reductase NYC1, chloroplastic (LOC111779919), mRNA	AT4G13250	NAD(P)-binding Rossmann-fold superfamily protein	382	522	885	2397	2285	2579	2546	1821	2123	147	1223	11146	10150	9775	7671	5866	5686	5072	13832	3549	4401	8579	7624	596	2183	10357	7484	259.608	512.652	708.553	5549.73	2420	1164	6407	6868	148.382	989.305	1097.77	2189.19	1508.33	1572	8382.33	7176.17	1016.79	930.954
gi|659094298|ref|XM_008449764.1|	peptidyl-prolyl cis-trans isomerase (LOC103490307), mRNA	XM_023674034.1 PREDICTED: Cucurbita pepo subsp. pepo peptidyl-prolyl cis-trans isomerase 1 (LOC111792517), mRNA	AT4G38740	rotamase CYP 1	89740	86770	34359	20311	20724	19563	34525	34740	42195	24933	26046	9318	13571	8069	8594	9618	16835	6308	9910	3862	18432	13465	10564	70289	34632	10319	6693	31152.3	152.028	2884.44	3042.36	20199	31058	11682	14153	588.5	9660.97	4491.62	3978.95	45244.5	32487.8	11000.8	10423.5	33779.2	7106.76
gi|659128760|ref|XM_008466134.1|	staphylococcal nuclease domain-containing protein 1 (LOC103502266), mRNA	XM_023660527.1 PREDICTED: Cucurbita pepo subsp. pepo ribonuclease TUDOR 1-like (LOC111780194), mRNA	AT5G07350;AT5G61780	TUDOR-SN protein 1;TUDOR-SN protein 2	9443	9836	7999	7696	6830	8813	8485	7897	7820	12984	8505	11887	11532	7493	13278	15030	12083	5207	3116	3918	4153	4982	6101	9092	8191	10304	4080	967.312	415.779	2440.86	1054.91	7779	9769	13463	5078	994.144	2804.69	1482.25	977.591	8436.17	9138.2	11883.8	4579.5	1134.37	2173.48
gi|659115916|ref|XM_008459583.1|	protein DA1-related 1-like (LOC103497408), transcript variant X1, mRNA	XM_023656771.1 PREDICTED: Cucurbita pepo subsp. pepo protein DA1-related 1 (LOC111777253), transcript variant X1, mRNA	AT1G19270;AT4G36860	DA1;LIM domain-containing protein	189	329	786	1403	1494	1439	1806	1261	1413	2288	1885	12618	8910	9367	12376	9829	6385	2319	1524	2379	2288	2506	2225	434	1533	10298	2074	312.212	385.373	2021.84	477.258	1445	1862	9530	2339	45.8294	437.953	3006.67	147.453	940	1730.6	9914.17	2206.83	588.443	406.698
gi|659133406|ref|XM_008468493.1|	chlorophyllide a oxygenase, chloroplastic (LOC103504061), mRNA	XM_023695122.1 PREDICTED: Cucurbita pepo subsp. pepo chlorophyllide a oxygenase, chloroplastic-like (LOC111808890), mRNA	AT1G44446	Pheophorbide a oxygenase family protein with Rieske [2Fe-2S] domain	79	58	130	851	639	482	37	106	88	70	46	10914	9511	10294	8200	6007	3682	2533	495	500	679	1184	2644	89	71	10239	1176	37.027	48.7904	703.076	1175.2	657	68	5963	1502	185.182	21.0713	2259.32	1020.45	373.167	69.4	8101.33	1339.17	333.416	28.6496
gi|659117143|ref|XM_008460222.1|	kinesin-13A (LOC103497851), transcript variant X1, mRNA	XM_023691792.1 PREDICTED: Cucurbita pepo subsp. pepo kinesin-like protein KIN-13A (LOC111806462), transcript variant X2, mRNA	AT3G16630	P-loop containing nucleoside triphosphate hydrolases superfamily protein	2631	2594	2902	5867	6188	5988	7810	7676	8273	10637	7808	12056	10032	8549	12676	10876	9099	3655	3141	2774	2878	3153	3244	2709	7743	10212	3190	168.164	94.7523	1760.44	442.539	6014	8906	10883	3091	162.112	1517.01	1788.51	190.553	4361.67	8440.8	10548	3140.83	1816.42	1248.47
gi|659107473|ref|XM_008455470.1|	uncharacterized LOC103494340 (LOC103494340), mRNA	XM_023675968.1 PREDICTED: Cucurbita pepo subsp. pepo uncharacterized LOC111793899 (LOC111793899), mRNA			44	40	28	1820	457	122	412	172	252	373	241	8347	8622	13516	9509	10696	14668	1268	85	492	308	464	741	37	292	10161	615	8.32666	169.706	2908.19	601.015	799	288	11624	504	899.37	73.2416	2701.88	219.3	418.5	290	10893	559.667	705.634	99.4259
gi|659076971|ref|XM_008440742.1|	calmodulin-related protein (LOC103483899), mRNA	XM_023670556.1 PREDICTED: Cucurbita pepo subsp. pepo calmodulin-beta-like (LOC111789848), mRNA	AT5G49480	Ca2+-binding protein 1	2431	2107	1230	565	320	406	176	65	161	234	311	9556	10652	10239	13757	13105	22202	4570	1739	765	714	561	1114	1922	120	10149	2358	621.357	78.4889	553.515	1976.58	430	235	16354	796	124.299	75.0089	5074.42	285.546	1176.5	189.4	13251.8	1577.17	910.347	91.1554
gi|659102301|ref|XM_008453835.1|	probable salt tolerance-like protein At1g78600 (LOC103493176), mRNA	XM_023696576.1 PREDICTED: Cucurbita pepo subsp. pepo B-box zinc finger protein 18-like (LOC111810038), mRNA	AT2G21320	B-box zinc finger family protein	152	135	99	1244	915	464	99	89	85	67	75	10665	8298	11436	11043	7244	5222	3057	246	133	180	153	546	128	94	10133	1145	27.0617	7.07107	1635.25	1656.52	874	75	7836	293	391.587	9.0185	2955.36	219.52	501.5	83	8984.67	719.167	477.948	12.4097
gi|659084390|ref|XM_008444640.1|	beta-fructofuranosidase, insoluble isoenzyme 1-like (LOC103486629), mRNA	XM_023684302.1 PREDICTED: Cucurbita pepo subsp. pepo beta-fructofuranosidase, insoluble isoenzyme 1-like (LOC111800553), mRNA	AT3G52600	cell wall invertase 2	1370	2840	4140	18062	9381	4941	8442	9549	10537	19249	15842	8361	7838	13983	8246	11730	16751	613	277	317	245	1116	298	2783	8995	10060	402	1385.87	782.767	3406.89	183.536	10794	15209	12242	553	6673.75	4390.32	4275.58	488.292	6789	12723.8	11151.5	477.667	6151.28	4623.22
gi|659119756|ref|XM_008461606.1|	protein LHY-like (LOC103498835), transcript variant X6, mRNA	XM_023693682.1 PREDICTED: Cucurbita pepo subsp. pepo protein LHY (LOC111807810), transcript variant X1, mRNA			54	62	37	4160	3929	2541	39	104	113	52	38	13910	6760	8985	12742	7100	2663	1666	76	55	124	512	1125	51	71	9885	599	12.7671	45.9619	3658.98	924.109	3543	67	7501	587	875.696	39.879	5051.49	504.697	1797.17	69.2	8693.33	593	1991.41	36.4376
gi|659122127|ref|XM_008462760.1|	BEL1-like homeodomain protein 7 (LOC103499705), transcript variant X1, mRNA	XM_023656814.1 PREDICTED: Cucurbita pepo subsp. pepo BEL1-like homeodomain protein 7 (LOC111777282), mRNA	AT4G34610;AT2G16400	BEL1-like homeodomain 7;BEL1-like homeodomain 6	1126	1435	3199	12864	12696	12685	15023	7993	15048	24960	14851	13155	7503	8721	13436	12151	10212	1195	969	489	392	1130	1430	1920	11508	9793	884	1118.37	4970.96	2974.59	360.535	12748	18286	11933	984	100.321	5780.4	1623.02	534.18	7334.17	15575	10863	934.167	5973.29	6055.4
gi|659076312|ref|XM_008440390.1|	stem-specific protein TSJT1 (LOC103483669), mRNA	XM_023671416.1 PREDICTED: Cucurbita pepo subsp. pepo stem-specific protein TSJT1-like (LOC111790496), mRNA	AT3G22850	Aluminium induced protein with YGL and LRDR motifs	9153	9212	4255	10670	11707	8771	17741	9516	15044	14604	12452	4930	6458	17724	6223	7057	8120	1586	1085	980	1503	2347	1648	7540	13628	9704	1217	2845.05	5815.95	6987.42	323.847	10382	14033	7133	1832	1488.94	1387.03	950.801	451.287	8961.33	13871.4	8418.67	1524.83	2559.05	3076.92
gi|659122528|ref|XM_008462969.1|	26S protease regulatory subunit 7 (LOC103499849), mRNA	XM_023693169.1 PREDICTED: Cucurbita pepo subsp. pepo 26S proteasome regulatory subunit 7 (LOC111807436), mRNA	AT1G53750	regulatory particle triple-A 1A	6402	5386	3827	4904	4788	4706	6506	5555	6613	7850	5954	10963	9348	8782	10684	10500	9476	3632	1945	1910	2942	3687	3093	5205	6030	9697	2495	1297.01	672.459	1131.76	984.249	4799	6805	10220	3240	99.4853	962.572	650.858	393.84	5002.17	6495.6	9958.83	2868.17	852.185	869.82
gi|659123752|ref|XM_008463600.1|	50S ribosomal protein L1, chloroplastic (LOC103500332), mRNA	XM_023669647.1 PREDICTED: Cucurbita pepo subsp. pepo 50S ribosomal protein L1, chloroplastic-like (LOC111789032), mRNA	AT3G63490	Ribosomal protein L1p/L10e family	247	173	86	851	719	290	4	29	17	9	7	9133	8631	11270	6762	4459	3292	2605	676	223	472	772	1950	168	16	9678	1168	80.5874	17.6777	1401.37	1264.92	620	11	4837	1064	293.31	5.2915	1765.72	781.256	394.333	13.2	7257.83	1116.33	313.242	10.0598
gi|659093260|ref|XM_008449229.1|	S-adenosylmethionine synthase 2 (LOC103489895), mRNA	XM_023671856.1 PREDICTED: Cucurbita pepo subsp. pepo S-adenosylmethionine synthase 2-like (LOC111790795), mRNA	AT4G01850;AT1G02500	S-adenosylmethionine synthetase 1;S-adenosylmethionine synthetase 2	11566	11448	9518	6709	7395	6501	6664	9795	7621	8623	8125	11155	9177	8657	10189	5751	6282	4745	1286	2657	3278	5960	8236	10844	8229	9663	2896	1149.86	2213.95	1318.01	1741.84	6868	8123	7407	5824	467.813	501.003	2423.58	2481.77	8856.17	8165.6	8535.17	4360.33	2314.78	1163.74
gi|659074407|ref|XM_008439366.1|	spermine synthase (LOC103482957), transcript variant X2, mRNA	XM_023677078.1 PREDICTED: Cucurbita pepo subsp. pepo spermine synthase-like (LOC111794892), transcript variant X5, mRNA	AT5G53120	spermidine synthase 3	775	1066	1174	9144	9089	2855	4254	6431	11545	5399	5134	10782	10009	8176	14138	14575	9000	1631	7048	462	954	2126	1684	1005	5342	9655	3047	206.376	1539.37	1338.45	3513.92	7029	7359	12571	1588	3615.18	3627.31	3100.29	591.868	4017.17	6552.6	11113.3	2317.5	4016.55	2896.79
gi|659122043|ref|XM_008462719.1|	uncharacterized protein C167.05 (LOC103499676), mRNA	XM_023656457.1 PREDICTED: Cucurbita pepo subsp. pepo uncharacterized LOC111777016 (LOC111777016), mRNA	AT2G21620	Adenine nucleotide alpha hydrolases-like superfamily protein	814	1014	1476	801	660	803	968	624	595	884	666	14719	7074	7166	14099	9075	5090	3207	614	737	448	1136	2332	1101	796	9653	1519	339.531	243.245	4387.53	1462.86	754	715	9421	1305	81.9898	150.602	4514.47	953.346	928	747.4	9537.17	1412.33	291.298	167.633
gi|659085412|ref|XM_008445183.1|	cytochrome P450 CYP72A219-like (LOC103486999), mRNA	XM_023673725.1 PREDICTED: Cucurbita pepo subsp. pepo cytochrome P450 CYP72A219-like (LOC111792333), mRNA	AT3G14660	cytochrome P450, family 72, subfamily A, polypeptide 13	9	8	16	1537	1428	2581	3596	3003	3313	5888	3605	14430	9006	5492	18547	16607	12242	4301	6696	3513	3525	4148	4839	11	3299	9642	4836	4.3589	419.314	4502.88	1657.73	1848	4268	15798	4170	636.557	1409.96	3229.29	657.293	929.833	3881	12720.7	4503.67	1084.06	1148.8
gi|659094307|ref|XM_008449769.1|	alkaline/neutral invertase CINV2 (LOC103490310), mRNA	XM_023673885.1 PREDICTED: Cucurbita pepo subsp. pepo probable alkaline/neutral invertase B (LOC111792427), transcript variant X1, mRNA	AT4G34860	Plant neutral invertase family protein	1174	1050	484	5452	6653	9081	9331	3690	6248	7828	3245	9432	10723	8703	10884	13138	14805	1960	136	284	582	1067	1249	902	6510	9619	793	367.839	3988.79	1022.95	1013.07	7062	5773	12942	966	1848.75	2328.03	1967.81	344.78	3982.33	6068.4	11280.8	879.667	3578.06	2617.32
gi|659072409|ref|XM_008467286.1|	cytochrome b-c1 complex subunit Rieske-4, mitochondrial-like (LOC103503125), mRNA	XM_023694267.1 PREDICTED: Cucurbita pepo subsp. pepo cytochrome b-c1 complex subunit Rieske-4, mitochondrial-like (LOC111808345), mRNA	AT5G13440	Ubiquinol-cytochrome C reductase iron-sulfur subunit	12231	14078	9019	17921	20013	19202	25114	20574	26250	17525	19946	9657	10595	8584	11029	13604	14696	3557	2233	2107	3920	4361	3511	11776	22844	9612	2632	2560.01	3210.26	1006.25	803.259	19045	21240	13109	3930	1054.76	4504.21	1882.82	425.1	15410.7	21881.8	11360.8	3281.5	4349.65	3673.13
gi|659111556|ref|XM_008457566.1|	EGF domain-specific O-linked N-acetylglucosamine transferase-like (LOC103495884), mRNA	XM_023688891.1 PREDICTED: Cucurbita pepo subsp. pepo EGF domain-specific O-linked N-acetylglucosamine transferase-like (LOC111804175), transcript variant X1, mRNA	AT2G41640;AT3G10320	Glycosyltransferase family 61 protein	2	18	3	282	51	135	9	4	47	1200	33	10941	9010	8786	10848	10835	9750	3702	1805	5401	3006	3921	5283	7	6	9579	3636	8.96289	3.53553	1184.83	1798.91	156	426	10477	4070	116.923	669.763	630.211	1145.79	81.8333	258.6	10028.3	3853	110.006	526.551
gi|659093221|ref|XM_008449208.1|	actin-depolymerizing factor (LOC103489879), transcript variant X1, mRNA	XM_023678084.1 PREDICTED: Cucurbita pepo subsp. pepo actin-depolymerizing factor-like (LOC111795576), mRNA	AT2G31200;AT4G34970	actin depolymerizing factor 9;actin depolymerizing factor 6	2924	3774	5138	13919	13570	14422	14899	14155	19844	16441	16956	8786	10229	9683	9366	10878	10981	6444	4803	4028	5751	9382	9462	3945	14527	9566	5091	1116.9	526.087	728.58	1233.6	13970	17747	10408	8198	428.313	1834.22	904.155	2119.83	8957.83	16459	9987.17	6645	5542.79	2204.97
gi|659122530|ref|XM_008462971.1|	probable serine incorporator (LOC103499850), mRNA	XM_023659514.1 PREDICTED: Cucurbita pepo subsp. pepo probable serine incorporator (LOC111779360), mRNA	AT1G16180	Serinc-domain containing serine and sphingolipid biosynthesis protein	1755	2150	3285	4168	4832	4546	5979	4437	4561	6199	5146	11868	8548	8244	11409	10865	10006	5061	4689	4487	5694	6396	5083	2396	5208	9553	4745	794.266	1090.36	2010.31	291.165	4515	5302	10760	5724	333.061	830.068	707.369	657.025	3456	5264.4	10156.7	5235	1281.93	802.731
gi|659132565|ref|XM_008468045.1|	uncharacterized LOC103503727 (LOC103503727), transcript variant X1, mRNA	XM_023679868.1 PREDICTED: Cucurbita pepo subsp. pepo uncharacterized LOC111797019 (LOC111797019), mRNA	AT5G24810	ABC1 family protein	455	488	1104	2529	2334	2555	2153	2413	2084	2826	2323	15860	7160	5533	12882	9528	4868	4104	3174	1957	2418	3782	4949	682	2283	9517	3078	365.547	183.848	5552.54	1076.69	2472	2411	9092	3716	120.79	378.747	4024.7	1266.78	1577.5	2359.8	9305.17	3397.33	1010.38	291.701
gi|659115088|ref|XM_008459159.1|	uncharacterized LOC103497089 (LOC103497089), mRNA	XM_023663931.1 PREDICTED: Cucurbita pepo subsp. pepo uncharacterized LOC111783056 (LOC111783056), transcript variant X1, mRNA	AT1G07280	Tetratricopeptide repeat (TPR)-like superfamily protein	623	1178	1530	24491	18099	26875	10199	10238	4029	7010	5119	8547	10245	9607	8148	11588	14772	1874	627	643	869	2775	2244	1110	10218	9466	1048	457.271	27.5772	857.695	715.382	23155	5386	11502	1962	4537.97	1508.33	3312.82	983.652	12132.7	7319	10484.5	1505.33	12414.2	2853.71
gi|659115873|ref|XM_008459560.1|	zeaxanthin epoxidase, chloroplastic (LOC103497391), mRNA	XM_023677552.1 PREDICTED: Cucurbita pepo subsp. pepo zeaxanthin epoxidase, chloroplastic (LOC111795247), mRNA	AT5G67030	zeaxanthin epoxidase (ZEP) (ABA1)	342	412	431	1876	1450	1565	174	681	181	86	235	6843	9008	12446	6256	3278	2466	6037	2804	1185	4304	6778	8813	395	427	9432	3342	46.8722	358.503	2825.5	2470.34	1630	167	4000	6631	220.387	75.4343	1995.49	2258.06	1012.67	271.4	6716.17	4986.83	691.463	235.122
gi|659089705|ref|XM_008447432.1|	uncharacterized LOC103488611 (LOC103488611), transcript variant X1, mRNA	XM_023694691.1 PREDICTED: Cucurbita pepo subsp. pepo uncharacterized LOC111808604 (LOC111808604), transcript variant X1, mRNA	AT1G68580	agenet domain-containing protein / bromo-adjacent homology (BAH) domain-containing protein	2062	2299	2106	3098	3410	3904	3003	3272	2799	4439	3371	10498	9334	8420	9781	8685	6013	6703	8760	5868	4760	4052	5714	2155	3137	9417	7110	126.065	190.212	1041.5	1488.41	3470	3536	8159	4842	406.41	832.407	1938.15	834.029	2813.17	3376.8	8788.5	5976.17	768.89	634.993
gi|659086437|ref|XM_008445712.1|	probable sucrose-phosphate synthase 1 (LOC103487408), mRNA	XM_023659893.1 PREDICTED: Cucurbita pepo subsp. pepo probable sucrose-phosphate synthase 1 (LOC111779763), mRNA	AT5G11110;AT5G20280	sucrose phosphate synthase 2F;sucrose phosphate synthase 1F	8408	11462	16546	30249	40867	41800	45169	28238	35544	35951	34907	11599	10923	5537	13754	16277	14343	2701	1427	1666	2404	3382	2512	12138	36703	9353	1931	4110.98	11972	3321.99	677.178	37638	35467	14791	2766	6416.62	526.206	1319.9	536.198	24888.7	35961.8	12072.2	2348.67	14775.1	6035.66
gi|659113501|ref|XM_008458386.1|	transcription factor DIVARICATA (LOC103496517), mRNA	XM_023695170.1 PREDICTED: Cucurbita pepo subsp. pepo transcription factor DIVARICATA-like (LOC111808923), mRNA	AT5G04760;AT5G08520	Duplicated homeodomain-like superfamily protein	30	41	60	493	333	449	166	97	227	254	224	7918	8641	11387	8469	4537	3738	5511	669	1223	1399	4066	8030	43	131	9315	2467	15.1767	48.7904	1830.17	2650.12	425	235	5581	4498	82.6559	16.5227	2532.5	3336.57	234.333	193.6	7448.33	3483	215.521	62.8116
gi|659089147|ref|XM_008447130.1|	phosphoglycerate mutase (LOC103488412), transcript variant X1, mRNA	XM_023681521.1 PREDICTED: Cucurbita pepo subsp. pepo 2,3-bisphosphoglycerate-dependent phosphoglycerate mutase-like (LOC111798405), transcript variant X1, mRNA	AT1G22170	Phosphoglycerate mutase family protein	325	293	175	506	336	461	1149	712	728	2636	1083	12212	7940	7758	13256	9947	8165	2369	489	749	204	305	444	264	930	9303	1202	79.0021	309.006	2520.62	1018.69	434	1482	10456	317	88.0814	1014.75	2583.39	120.5	349.333	1261.6	9879.67	760	119.457	793.779
gi|659131836|ref|XM_008467659.1|	ras-related protein RABD2c (LOC103503466), mRNA	XM_023698421.1 PREDICTED: Cucurbita pepo subsp. pepo GTP-binding protein YPTM2 (LOC111811529), mRNA	AT1G66480;AT4G17530;AT1G02130;AT5G47200	plastid movement impaired 2;RAB GTPase homolog 1A;RAS 5;RAB GTPase homolog 1C	1791	1610	1352	2753	3315	2756	3745	2583	4126	4089	3459	11284	7974	8594	9478	8026	7938	2940	2653	2284	2690	2310	2007	1584	3164	9284	2625	220.623	821.658	1759.57	328.853	2941	3891	8480	2335	323.608	374.868	864.836	342.223	2262.83	3600.4	8882.33	2480.67	783.45	630.672
gi|659067972|ref|XM_008443921.1|	katanin p80 WD40 repeat-containing subunit B1 homolog (LOC103486088), transcript variant X1, mRNA	XM_023663617.1 PREDICTED: Cucurbita pepo subsp. pepo katanin p80 WD40 repeat-containing subunit B1 homolog (LOC111782813), transcript variant X1, mRNA	AT1G61210	Transducin/WD40 repeat-like superfamily protein	1019	1271	1808	1615	1477	1694	1096	1305	1136	1846	1546	9985	7295	10477	9080	5260	3497	2895	2051	1541	1290	1473	2128	1366	1200	9252	2162	402.988	147.785	1712.86	683.831	1595	1509	5945	1630	109.829	356.417	2853.96	440.598	1480.67	1385.8	7599	1896.33	292.511	312.394
gi|659078279|ref|XM_008441420.1|	la-related protein 6A (LOC103484374), mRNA	XM_023687749.1 PREDICTED: Cucurbita pepo subsp. pepo la-related protein 6A-like (LOC111803382), mRNA	AT5G46250	RNA-binding protein	2568	2990	3621	5516	7055	5339	7071	7353	8584	5435	7957	10811	9424	7485	10094	10058	8375	7728	2725	2779	17679	17618	17829	3059	7212	9240	4410	529.946	199.404	1670.62	2873.02	5970	7325	9509	17708	943.796	1666.82	982.238	108.583	4514.83	7280	9374.5	11059.7	1734.83	1184.46
gi|659087913|ref|XM_008446482.1|	glucose-6-phosphate isomerase, cytosolic (LOC103487962), transcript variant X1, mRNA	XM_023690627.1 PREDICTED: Cucurbita pepo subsp. pepo glucose-6-phosphate isomerase, cytosolic (LOC111805518), transcript variant X1, mRNA	AT5G42740	Sugar isomerase (SIS) family protein	12970	17074	14342	14843	13104	12234	13983	9386	12373	11773	10381	7282	7512	12679	6127	7003	7451	2659	492	814	2305	2543	3423	14795	11684	9157	1321	2089.22	3250.57	3051.73	1169.3	13393	11509	6860	2757	1328.4	1021.9	673.431	588.921	14094.5	11579.2	8009	2039.33	1743.9	1781.27
gi|659110998|ref|XM_008457301.1|	squalene monooxygenase-like (LOC103495674), mRNA	XM_023698185.1 PREDICTED: Cucurbita pepo subsp. pepo squalene monooxygenase-like (LOC111811375), transcript variant X1, mRNA	AT2G22830	squalene epoxidase 2	1423	3026	6515	10323	10963	9730	13499	7145	9307	16081	10419	12922	7444	7041	11506	11313	8019	5216	4759	6014	10078	15826	13226	3654	10322	9135	5329	2603.56	4492.96	3285.25	635.174	10338	11935	10279	13043	616.649	3632.76	1959.88	2878.35	6996.67	11290.2	9707.5	9186.5	4033.15	3525.1
gi|659131520|ref|XM_008467504.1|	serine/threonine-protein kinase STN7, chloroplastic (LOC103503342), transcript variant X1, mRNA	XM_023697623.1 PREDICTED: Cucurbita pepo subsp. pepo serine/threonine-protein kinase STN7, chloroplastic (LOC111810816), mRNA	AT1G68830	STT7 homolog STN7	64	53	55	447	324	288	1	28	9	5	8	9404	6590	11393	8982	6574	4406	2354	213	115	584	780	1574	57	14	9129	894	5.85947	19.0919	2413.28	1265.35	353	7	6654	979	83.3727	2.08167	2289.05	524.238	205.167	10.2	7891.5	936.667	170.352	10.4259
gi|659084195|ref|XM_008444539.1|	uncharacterized protein At3g50808-like (LOC103486541), transcript variant X1, mRNA	XM_023684254.1 PREDICTED: Cucurbita pepo subsp. pepo uncharacterized LOC111800522 (LOC111800522), transcript variant X1, mRNA	AT2G27930	PLATZ transcription factor family protein	187	302	196	7472	7693	6989	15321	8651	15695	16924	13234	6216	6260	14885	5040	6862	11500	905	510	457	267	401	328	228	11986	9120	624	63.9557	4716.4	4992.4	244.792	7384	15284	7800	332	360.034	1878.97	3330.72	67.0895	3806.5	13965	8460.5	478	3926.5	3254.24
gi|659089848|ref|XM_008447492.1|	probable E3 ubiquitin-protein ligase ARI8 (LOC103488661), mRNA	XM_023692971.1 PREDICTED: Cucurbita pepo subsp. pepo probable E3 ubiquitin-protein ligase ARI8 (LOC111807304), mRNA	AT1G63760	pseudogene, ARI protein, similar to ARI protein (A Drosophila RING Finger Motif Involved in Axonal Path-finding in the Central Nervous System) GB:CAA66953 (Drosophila melanogaster); blastp match of 86% identity and 5.3e-235 P-value to GP	577	716	942	2641	2414	2476	2409	2109	2259	2800	1816	10861	7837	8664	12506	10658	8560	2446	1604	878	1148	2029	2184	745	2259	9120	1642	184.22	212.132	1562.87	784.715	2510	2291	10574	1787	117.33	492.813	1974.32	558.791	1627.67	2278.6	9847.67	1714.83	976.73	364.695
gi|659092506|ref|XM_008448873.1|	phosphoglycerate kinase, cytosolic (LOC103489632), mRNA	XM_023698458.1 PREDICTED: Cucurbita pepo subsp. pepo phosphoglycerate kinase 3, cytosolic (LOC111811554), mRNA	AT1G79550;AT3G12780	phosphoglycerate kinase;phosphoglycerate kinase 1	28754	42746	31325	31735	30733	32009	25928	33456	36816	14193	18133	5084	10127	11979	5456	8483	12170	3592	3117	2747	5274	6309	4671	34275	29692	9063	3152	7447.88	5323.1	3568.44	423.586	31492	23047	8703	5418	671.721	12085.7	3362.4	828.44	32883.7	25705.2	8883.17	4285	4969.09	9662.34
gi|659117317|ref|XM_008460314.1|	BI1-like protein (LOC103497913), mRNA	XM_023692160.1 PREDICTED: Cucurbita pepo subsp. pepo BI1-like protein (LOC111806723), mRNA	AT4G15470	Bax inhibitor-1 family protein	2272	2289	3187	5686	5789	5541	5029	4686	5104	5428	4380	9854	8916	8033	9635	9682	9596	7662	4424	6092	8928	13142	12699	2582	4857	8934	6059	523.437	242.538	910.638	1619.25	5672	4970	9637	11589	124.591	536.572	43.062	2315.69	4127.33	4925.4	9286	8824.5	1725.98	403.116
gi|659075229|ref|XM_008439812.1|	uncharacterized LOC103483267 (LOC103483267), transcript variant X1, mRNA	XM_023672248.1 PREDICTED: Cucurbita pepo subsp. pepo ATG8-interacting protein 1-like (LOC111791061), transcript variant X2, mRNA	AT2G45980	unknown protein; FUNCTIONS IN: molecular_function unknown; INVOLVED IN: biological_process unknown; LOCATED IN: cellular_component unknown; EXPRESSED IN: 25 plant structures; EXPRESSED DURING: 15 growth stages; BEST Arabidopsis thaliana protein match is:	762	809	1391	3681	2919	3815	4083	3337	2754	3686	2501	11495	7612	7674	12011	10257	9032	2910	2444	2087	1619	2737	2463	987	3710	8927	2480	350.375	527.502	2224.17	412.701	3471	2980	10433	2273	483.29	624.08	1497.31	582.714	2229.5	3272.2	9680.17	2376.67	1412.13	651.173
gi|659125131|ref|XM_008464303.1|	pyruvate kinase, cytosolic isozyme-like (LOC103500863), mRNA	XM_023688476.1 PREDICTED: Cucurbita pepo subsp. pepo pyruvate kinase 1, cytosolic (LOC111803875), transcript variant X1, mRNA	AT3G52990;AT2G36580	Pyruvate kinase family protein	6807	7037	5980	13272	12958	17554	17293	14089	17201	19486	17811	9071	9942	7770	10065	13667	12492	4598	2313	2672	4338	4403	4642	6608	15691	8927	3194	555.889	2265.57	1093.07	1228.79	14594	18166	12074	4461	2567.66	1183.14	1836.91	160.084	10601.3	17176	10501.2	3827.67	4679.4	1954.69
gi|659085626|ref|XM_008445295.1|	formate dehydrogenase, mitochondrial (LOC103487087), mRNA	XM_023671291.1 PREDICTED: Cucurbita pepo subsp. pepo formate dehydrogenase, mitochondrial (LOC111790408), mRNA	AT5G14780	formate dehydrogenase	11342	15270	12943	11204	10455	11088	11560	13939	12506	9236	11202	8168	9930	8663	7564	8989	9007	6727	5814	11682	10001	11563	9180	13185	12749	8920	8074	1975.15	1682.21	908.75	3157.5	10915	10981	8520	10248	403.143	1646.13	827.969	1210.55	12050.3	11688.6	8720.17	9161.17	1780.58	1732.12
gi|659085679|ref|XM_008445321.1|	DEAD-box ATP-dependent RNA helicase 46 (LOC103487108), mRNA	XM_023672154.1 PREDICTED: Cucurbita pepo subsp. pepo DEAD-box ATP-dependent RNA helicase 46-like (LOC111790994), transcript variant X1, mRNA	AT3G01540	DEAD box RNA helicase 1	1924	1962	2058	1776	1801	2066	3270	3573	3240	5014	3874	9123	9140	8382	11220	11382	10649	4120	5620	2619	2354	4087	4325	1981	3421	8881	4119	69.0604	214.253	432.808	1500.5	1881	4042	11083	3588	160.702	898.947	385.048	1075.85	1931.17	3794.2	9982.67	3854.17	123.522	728.892
gi|659088207|ref|XM_008446637.1|	histone H3.3 (LOC103488080), mRNA	XM_023691263.1 PREDICTED: Cucurbita pepo subsp. pepo histone H3.3 (LOC111805953), mRNA	AT5G65360;AT4G40030;AT5G10400	Histone superfamily protein	4525	5623	5437	6563	6402	6830	9108	7917	8990	7884	7408	9540	9047	8047	9133	9232	9723	6550	2468	2499	3598	5160	5758	5195	8512	8878	3839	587.643	842.164	760.712	2347.85	6598	8094	9362	4838	216.177	811.638	315.959	1115.28	5896.67	8261.4	9120.33	4338.83	864.654	747.817
gi|659088633|ref|XM_008446863.1|	uncharacterized protein DDB_G0271670-like (LOC103488230), transcript variant X1, mRNA	XM_023690364.1 PREDICTED: Cucurbita pepo subsp. pepo probable E3 ubiquitin-protein ligase RHG1A (LOC111805334), transcript variant X1, mRNA	AT5G10650	RING/U-box superfamily protein	277	383	489	2173	2098	2171	2166	1908	1911	3899	3117	11382	8397	6678	11927	9188	6359	3878	3178	1829	2542	4150	3043	383	2037	8819	2961	106	182.434	2380.22	1041.49	2147	2975	9158	3245	42.7356	1001.51	2784.12	822.812	1265.17	2600.2	8988.5	3103.33	969.065	879.862
gi|659066337|ref|XM_008441373.1|	protein REVEILLE 2-like (LOC103484320), mRNA	XM_023663743.1 PREDICTED: Cucurbita pepo subsp. pepo protein REVEILLE 7-like (LOC111782903), transcript variant X1, mRNA	AT3G10113	Homeodomain-like superfamily protein	63	63	79	532	452	324	507	494	402	1137	457	8206	9756	8441	12409	13393	14131	2493	1084	260	233	367	792	68	500	8801	1279	9.2376	9.19239	835.359	1129.2	436	665	13311	464	104.919	409.4	863.924	291.851	252.167	599.4	11056	871.5	212.111	303.276
gi|659097302|ref|XM_008451330.1|	uncharacterized protein C24B11.05 (LOC103491402), mRNA	XM_023691661.1 PREDICTED: Cucurbita pepo subsp. pepo uncharacterized LOC111806371 (LOC111806371), transcript variant X2, mRNA	AT2G32150	Haloacid dehalogenase-like hydrolase (HAD) superfamily protein	371	1385	2521	12257	10979	6273	48787	17802	27391	40745	42128	4336	7814	14239	2848	4224	5687	3740	4035	1501	23467	27288	11394	1425	33294	8796	3092	1075.58	21909.7	5024.05	1385.72	9836	36754	4253	20716	3151.4	8138.6	1419.72	8296.35	5631	35370.6	6524.67	11904.2	5065.28	12518.7
gi|659075608|ref|XM_008440013.1|	uncharacterized LOC103483404 (LOC103483404), mRNA				272	342	820	1977	1533	1385	1806	1444	1724	2712	2423	11015	5869	9386	9832	6626	7021	2538	1155	1579	1009	1571	2031	478	1625	8756	1757	298.242	255.973	2630.09	708.537	1631	2286	7826	1537	308.087	507.981	1748.15	511.848	1054.83	2021.8	8291.5	1647.17	687.626	525.938
gi|659100424|ref|XM_008452871.1|	protein ETHYLENE INSENSITIVE 3 (LOC103492471), mRNA	XM_023660020.1 PREDICTED: Cucurbita pepo subsp. pepo protein ETHYLENE INSENSITIVE 3 (LOC111779848), mRNA	AT3G20770	Ethylene insensitive 3 family protein	5561	7690	11499	16458	18563	14327	18468	14972	13871	24468	18605	8773	10090	7397	10686	14319	13886	8033	7344	6624	11962	17641	12466	8250	16720	8753	7333	3008.35	2472.05	1346.61	704.557	16449	18981	12963	14023	2118.01	5308.51	1984.36	3143.4	12349.7	18076.8	10858.5	10678.3	5057.98	4141.5
gi|659123655|ref|XM_008463550.1|	uncharacterized protein At1g04910 (LOC103500296), mRNA	XM_023672864.1 PREDICTED: Cucurbita pepo subsp. pepo O-fucosyltransferase 20-like (LOC111791492), mRNA	AT2G44500;AT3G07900	O-fucosyltransferase family protein	254	167	152	209	175	97	191	64	89	480	148	11908	6095	8093	11497	8727	5158	1692	726	3870	3835	878	587	191	127	8698	2096	55.0727	89.8026	2953.45	1610.46	160	239	8460	1766	57.4224	210.787	3177.88	1797.13	175.667	194.4	8579.67	1931.33	53.0497	167.216
gi|659069072|ref|XM_008449809.1|	uncharacterized protein At5g02240 (LOC103490333), mRNA	XM_023689368.1 PREDICTED: Cucurbita pepo subsp. pepo uncharacterized protein At5g02240-like (LOC111804526), mRNA	AT2G37660	NAD(P)-binding Rossmann-fold superfamily protein	2880	3021	2068	1841	1693	1974	2398	2379	2004	1982	1664	9159	8347	8543	9704	9150	8828	1337	199	325	779	816	1212	2656	2388	8683	620	514.366	13.435	423.717	623.841	1836	1883	9227	935	140.567	190.266	443.091	240.026	2246.17	2085.4	8955.17	778	561.798	307.74
gi|659096726|ref|XM_008451033.1|	aquaporin PIP2-2-like (LOC103491189), mRNA	XM_023661446.1 PREDICTED: Cucurbita pepo subsp. pepo aquaporin PIP2-1-like (LOC111781048), mRNA	AT3G54820	plasma membrane intrinsic protein 2;5	3560	3503	1804	6181	5209	3202	233	392	237	232	253	10478	8049	7487	11081	10209	6193	766	52	469	212	239	392	2955	312	8671	429	997.78	112.43	1589.65	358.677	4864	240	9161	281	1519.17	10.9697	2607.08	97.0721	3909.83	269.4	8916.17	355	1553.67	69.0529
gi|659123122|ref|XM_008463280.1|	glutelin type-A 1-like (LOC103500083), mRNA	XM_023679987.1 PREDICTED: Cucurbita pepo subsp. pepo glutelin type-D 1-like (LOC111797090), mRNA	AT1G07750	RmlC-like cupins superfamily protein	409	643	616	9290	1230	2490	1797	8147	4916	9543	8824	11132	8288	6558	15228	16841	20760	4492	2424	3571	16373	38904	24265	556	4972	8659	3495	128.02	4490.13	2309.5	1036.06	4336	7761	17609	26514	4335.73	2489.93	2844.98	11432.6	2446.33	6645.4	13134.5	15004.8	3437.15	3236.32
gi|659084095|ref|XM_008444484.1|	axoneme-associated protein mst101(2)-like (LOC103486498), mRNA	XM_023672191.1 PREDICTED: Cucurbita pepo subsp. pepo heavy metal-associated isoprenylated plant protein 5-like (LOC111791019), mRNA	AT2G36950;AT5G03380	Heavy metal transport/detoxification superfamily protein	1071	1459	1741	4034	3269	4470	1629	2579	2650	2289	2696	9093	6129	10704	8124	5501	4002	17167	30057	17871	14230	28682	26460	1423	2104	8642	21698	336.395	671.751	2320.6	7247.37	3924	2545	5875	23124	607.964	222.892	2086.38	7782.14	2674	2368.6	7258.83	22411.2	1438.44	442.716
gi|659097777|ref|XM_008451587.1|	F-box/kelch-repeat protein At2g44130-like (LOC103491585), mRNA	XM_023656957.1 PREDICTED: Cucurbita pepo subsp. pepo F-box/kelch-repeat protein At2g44130-like (LOC111777391), mRNA			409	576	1193	1423	839	1243	291	580	407	790	480	5427	7621	12835	5706	4814	5023	8860	6499	4477	10612	22667	16522	726	435	8627	6612	412.964	204.354	3805.21	2193.68	1168	559	5181	16600	299.074	203.354	466.518	6027.88	947.167	509.6	6904.33	11606.2	403.35	188.924
gi|659122713|ref|XM_008463064.1|	ATP synthase subunit O, mitochondrial-like (LOC103499921), mRNA	XM_023692213.1 PREDICTED: Cucurbita pepo subsp. pepo ATP synthase subunit O, mitochondrial-like (LOC111806767), mRNA	AT5G13450	delta subunit of Mt ATP synthase	7181	9006	8928	11762	13332	10863	16463	15954	16989	10682	13736	7578	9316	8977	7560	9412	11817	2124	1698	1657	2256	2428	1616	8371	16208	8623	1826	1031.88	359.917	921.3	258.601	11985	13802	9596	2100	1249.6	3154.02	2134.48	427.888	10178.7	14764.8	9110	1963.17	2229.08	2596.77
gi|659091422|ref|XM_008448320.1|	protein CHUP1, chloroplastic (LOC103489243), transcript variant X1, mRNA	XM_023673948.1 PREDICTED: Cucurbita pepo subsp. pepo protein CHUP1, chloroplastic-like (LOC111792452), transcript variant X3, mRNA	AT3G25690	Hydroxyproline-rich glycoprotein family protein	555	597	548	2414	2137	1890	2970	1873	3199	3044	2150	8186	7591	9969	6817	5755	4322	1139	239	367	550	1089	884	566	2421	8582	581	26.5016	775.696	1237.47	486.889	2147	2797	5631	841	262.143	566.225	1252.09	272.061	1356.83	2647.2	7106.67	711.333	881.479	594.291
gi|659110801|ref|XM_008457196.1|	protein translation factor SUI1 homolog (LOC103495584), transcript variant X1, mRNA	XM_023698877.1 PREDICTED: Cucurbita pepo subsp. pepo protein translation factor SUI1 homolog 2-like (LOC111811834), transcript variant X2, mRNA	AT5G54940;AT1G54290;AT5G54760	Translation initiation factor SUI1 family protein	2923	3119	2999	4015	3386	3361	3183	3058	2956	3198	3730	9628	7313	8762	9595	7032	8221	6807	3403	4417	6493	6572	8202	3013	3120	8567	4875	98.8197	88.3883	1169.67	1747.74	3587	3294	8282	7089	370.581	395.951	1282.61	964.695	3300.5	3225	8425.17	5982.33	396.946	299.069
gi|659088531|ref|XM_008446810.1|	ADP-ribosylation factor-binding protein GGA2 (LOC103488195), mRNA	XM_023690495.1 PREDICTED: Cucurbita pepo subsp. pepo TOM1-like protein 9 (LOC111805411), mRNA	AT4G32760;AT3G08790	ENTH/VHS/GAT family protein	1354	1628	2455	1944	1966	1856	2126	2028	1481	3194	2037	9624	8782	7060	10642	9397	5667	3517	2962	1675	1690	2725	3396	1812	2077	8488	2718	573.179	69.2965	1306.93	944.93	1922	2237	8568	2603	58.2065	873.895	2588.87	859.448	1867.17	2173.2	8528.67	2660.83	369.293	625.107
gi|659078611|ref|XM_008441594.1|	protein DEHYDRATION-INDUCED 19 homolog 4-like (LOC103484501), transcript variant X2, mRNA	XM_023661259.1 PREDICTED: Cucurbita pepo subsp. pepo protein DEHYDRATION-INDUCED 19-like (LOC111780909), transcript variant X1, mRNA			541	468	426	836	572	495	323	281	327	387	253	9200	7037	9222	8865	6929	5479	2774	1051	743	473	606	1460	478	302	8486	1522	58.1922	29.6985	1255.21	1094.57	634	322	7091	846	178.842	67.1218	1698.8	535.595	556.333	314.2	7788.67	1184.5	146.455	50.9627
gi|659075110|ref|XM_008439749.1|	mitochondrial adenine nucleotide transporter ADNT1 (LOC103483229), mRNA	XM_023672546.1 PREDICTED: Cucurbita pepo subsp. pepo mitochondrial adenine nucleotide transporter ADNT1 (LOC111791270), mRNA	AT4G01100	adenine nucleotide transporter 1	9173	9236	4417	3627	3043	3494	1337	2039	1518	762	1204	10533	8174	6682	10670	9677	6486	2714	390	493	1978	2148	2725	7608	1688	8463	1199	2764.24	496.389	1941.7	1313.04	3388	1161	8944	2283	306.09	379.802	2186.11	391.544	5498.33	1372	8703.67	1741.33	2904.84	465.767
gi|659124677|ref|XM_008464068.1|	uncharacterized LOC103500683 (LOC103500683), mRNA	XM_023659574.1 PREDICTED: Cucurbita pepo subsp. pepo uncharacterized LOC111779403 (LOC111779403), mRNA			48	74	148	536	828	650	714	496	324	515	331	10025	8351	6941	8079	6913	6078	1543	1778	1548	1209	846	1102	90	605	8439	1623	51.8845	154.149	1543.88	134.257	671	390	7023	1052	147.164	108.31	1005.05	186.527	380.667	476	7731.17	1337.67	333.353	160.23
gi|659076014|ref|XM_008440231.1|	uncharacterized LOC103483542 (LOC103483542), mRNA	XM_023670883.1 PREDICTED: Cucurbita pepo subsp. pepo uncharacterized LOC111790084 (LOC111790084), mRNA			1153	1507	1517	32116	30942	36504	36919	26320	34851	34311	38487	6694	8884	9690	7387	12418	17753	1356	1180	1656	2804	2582	1491	1392	31619	8422	1397	207.329	7494.62	1550.36	240.677	33187	35883	12519	2292	2931.69	2271.24	5183.74	702.796	17289.8	34177.6	10471	1844.83	17513.8	4698.39
gi|659125314|ref|XM_008464400.1|	digalactosyldiacylglycerol synthase 1, chloroplastic (LOC103500937), mRNA	XM_023687885.1 PREDICTED: Cucurbita pepo subsp. pepo digalactosyldiacylglycerol synthase 1, chloroplastic-like (LOC111803471), mRNA	AT3G11670	UDP-Glycosyltransferase superfamily protein	623	737	563	1033	844	1124	929	703	499	955	720	10554	7905	6774	9974	8155	6455	4231	2282	2157	1591	1752	3772	641	816	8411	2890	88.3855	159.806	1940.14	1163.02	1000	724	8194	2371	142.83	228.036	1759.84	1215.39	820.667	761.2	8302.83	2630.83	223.654	186.781
gi|659082684|ref|XM_008443756.1|	uncharacterized LOC103485979 (LOC103485979), transcript variant X1, mRNA	XM_023688260.1 PREDICTED: Cucurbita pepo subsp. pepo casein kinase 1-like protein HD16 (LOC111803734), transcript variant X1, mRNA	AT5G18190;AT2G25760	Protein kinase family protein	3471	3809	4116	3642	3888	3587	4212	3768	3627	5120	3785	9231	8504	7178	10133	9132	7460	3592	3292	2910	3987	4418	3900	3798	3990	8304	3264	322.624	313.955	1040.96	341.821	3705	4177	8908	4101	160.282	820.187	1350.46	277.385	3752.17	4102.4	8606.33	3683.17	233.464	609.527
gi|659107653|ref|XM_008455564.1|	probable trehalose-phosphate phosphatase J (LOC103494413), transcript variant X2, mRNA	XM_023657393.1 PREDICTED: Cucurbita pepo subsp. pepo probable trehalose-phosphate phosphatase J (LOC111777656), mRNA	AT1G35910	Haloacid dehalogenase-like hydrolase (HAD) superfamily protein	9	17	36	104	76	50	24	26	60	46	45	9653	9727	5459	6461	3607	3170	1386	307	1084	282	367	494	20	25	8279	925	13.8684	1.41421	2443.05	556.653	76	50	4412	381	27.0062	8.3865	1787.31	106.691	48.6667	40.2	6346.17	653.333	36.1866	15.1063
gi|659095310|ref|XM_008450292.1|	DNA-directed RNA polymerase II subunit 1 (LOC103490666), mRNA	XM_023696074.1 PREDICTED: Cucurbita pepo subsp. pepo DNA-directed RNA polymerase II subunit 1 (LOC111809692), mRNA	AT4G35800	RNA polymerase II large subunit	1936	2120	2592	10793	6764	8252	5227	4339	1985	4338	3033	10969	8843	4912	10602	9484	6037	4046	2469	1496	3159	3513	3332	2216	4783	8241	2670	338.373	627.911	3073	1286.87	8603	3118	8707	3334	2037.3	1178.84	2379.46	177.015	5409.5	3784.4	8474.5	3002.5	3734.19	1274.52
gi|659085988|ref|XM_008445488.1|	zinc finger CCCH domain-containing protein ZFN-like (LOC103487234), mRNA	XM_023660216.1 PREDICTED: Cucurbita pepo subsp. pepo zinc finger CCCH domain-containing protein ZFN-like (LOC111779989), transcript variant X2, mRNA	AT3G02830;AT5G16540	zinc finger protein 1;zinc finger nuclease 3	1647	2112	3577	3041	3236	2868	2812	2346	2658	2844	2132	8314	7742	8582	8925	7676	7565	1953	2587	1322	1194	1422	1645	2445	2579	8212	1954	1007.25	329.512	429.07	632.501	3048	2544	8055	1420	184.11	369.282	755.196	225.505	2746.83	2558.4	8134	1687.17	726.956	309.326
gi|659100342|ref|XM_008452826.1|	cysteine proteinase inhibitor A-like (LOC103492450), mRNA	XM_023674627.1 PREDICTED: Cucurbita pepo subsp. pepo cysteine proteinase inhibitor A-like (LOC111792983), mRNA	AT5G05110	Cystatin/monellin family protein	2976	3800	3943	6902	7245	6373	8557	7355	9144	3661	7720	7028	8387	9171	6021	6864	11690	4923	2389	5334	6177	4086	2930	3573	7956	8195	4215	521.938	849.942	1084.28	1594.95	6840	6841	8191	4397	439.294	2845.07	3058.83	1645.78	5206.5	7287.4	8193.5	4306.5	1840.69	2144.84
gi|659073018|ref|XM_008468996.1|	transcriptional corepressor SEUSS-like (LOC103504621), transcript variant X2, mRNA	XM_023693863.1 PREDICTED: Cucurbita pepo subsp. pepo probable transcriptional regulator SLK2 (LOC111808075), transcript variant X1, mRNA	AT4G25520;AT5G62090	SEUSS-like 1;SEUSS-like 2	533	723	1553	2009	2123	1854	2574	2964	2565	3634	2438	7076	9327	8163	6147	5423	4964	9671	3971	2657	2222	3515	6213	936	2769	8188	5433	542.433	275.772	1125.72	3728.56	1995	2879	5511	3983	135.02	656.925	596.426	2036.3	1465.83	2835	6850	4708.17	679.286	488.281
gi|659103791|ref|XM_008454482.1|	NADH dehydrogenase [ubiquinone] iron-sulfur protein 7, mitochondrial (LOC103493646), mRNA	XM_023679041.1 PREDICTED: Cucurbita pepo subsp. pepo NADH dehydrogenase [ubiquinone] iron-sulfur protein 7, mitochondrial-like (LOC111796440), mRNA	AT5G11770	NADH-ubiquinone oxidoreductase 20 kDa subunit, mitochondrial	4378	5384	4692	7002	8827	6715	8779	9603	10727	5383	6282	8934	8418	7191	6683	7687	7340	4191	2407	2430	3417	4130	3333	4818	9191	8181	3009	514.7	582.656	895.343	1023.42	7514	7464	7236	3626	1145.54	2861.37	509.914	437.918	6166.33	8154.8	7708.83	3318	1677.04	2252.41
gi|659098533|ref|XM_008451963.1|	cytochrome c1-2, heme protein, mitochondrial (LOC103491848), transcript variant X7, mRNA	XM_023696974.1 PREDICTED: Cucurbita pepo subsp. pepo cytochrome c1-2, heme protein, mitochondrial (LOC111810287), transcript variant X2, mRNA	AT3G27240	Cytochrome C1 family	9682	10898	7175	9849	10207	10070	11361	10481	11273	8911	8581	7327	8573	8591	7984	8747	9935	2178	2042	2113	3083	2754	2258	9251	10921	8163	2111	1898.44	622.254	724.63	68.0221	10042	9588	8888	2698	180.635	1468.26	983.185	415.308	9646.83	10121.4	8526.17	2404.67	1281.43	1306.71
gi|659091927|ref|XM_008448587.1|	malate dehydrogenase [NADP], chloroplastic (LOC103489426), mRNA	XM_023685732.1 PREDICTED: Cucurbita pepo subsp. pepo malate dehydrogenase [NADP], chloroplastic (LOC111801663), mRNA	AT5G58330	lactate/malate dehydrogenase family protein	594	683	907	988	1211	1205	728	851	603	592	938	8692	6938	8828	7908	6328	6386	1982	1216	775	2505	2441	2841	728	789	8152	1324	161.279	86.9741	1054.13	610.749	1134	711	6874	2595	127.052	196.665	895.94	214.861	931.333	742.4	7513.33	1960	257.827	151.915
gi|659102082|ref|XM_008453721.1|	long chain acyl-CoA synthetase 4-like (LOC103493094), transcript variant X1, mRNA	XM_023696873.1 PREDICTED: Cucurbita pepo subsp. pepo long chain acyl-CoA synthetase 4-like (LOC111810227), mRNA	AT1G64400	AMP-dependent synthetase and ligase family protein	476	488	444	96	106	80	108	136	117	471	174	9254	6404	8731	7990	5452	3021	5270	4799	3102	8732	12378	8886	469	122	8129	4390	22.745	19.799	1517.18	1140.31	94	254	5487	9998	13.1149	190.076	2484.69	2062	281.667	201.2	6808.67	7194.5	206.248	152.937
gi|659085469|ref|XM_008445214.1|	mitochondrial outer membrane protein porin of 34 kDa (LOC103487026), mRNA	XM_023672371.1 PREDICTED: Cucurbita pepo subsp. pepo mitochondrial outer membrane protein porin of 34 kDa (LOC111791142), transcript variant X1, mRNA	AT5G15090	voltage dependent anion channel 3	30119	30794	17513	13150	16837	12779	18464	15908	20969	11759	11926	6982	8522	8666	7419	9279	10749	3129	2913	2606	3145	3366	3175	26142	17186	8056	2882	7480.55	1807.36	933.47	262.816	14255	14884	9149	3228	2243.47	5269.85	1668.8	119.876	20198.7	15805.2	8602.83	3055.67	8172.18	4036.23
gi|659122685|ref|XM_008463051.1|	zinc finger A20 and AN1 domain-containing stress-associated protein 5 (LOC103499909), mRNA	XM_023693431.1 PREDICTED: Cucurbita pepo subsp. pepo zinc finger A20 and AN1 domain-containing stress-associated protein 5-like (LOC111807628), mRNA	AT3G12630	A20/AN1-like zinc finger family protein	588	592	1147	4300	3731	3937	6400	3795	4304	6273	6092	7509	7902	8757	8055	8581	11883	5501	2833	2672	3785	3833	4153	775	5097	8056	3668	321.59	1842.01	638.093	1588.89	3989	5556	9506	3923	288.087	1088.32	2074.99	200.053	2382.5	5372.8	8781.17	3796.17	1781.25	1226.23
gi|659070853|ref|XM_008458750.1|	topless-related protein 4-like (LOC103496740), transcript variant X5, mRNA	XM_023690183.1 PREDICTED: Cucurbita pepo subsp. pepo topless-related protein 4-like (LOC111805224), transcript variant X1, mRNA	AT3G15880	WUS-interacting protein 2	964	1049	1046	1041	1095	1044	741	868	815	1099	813	8760	6135	9079	7557	4103	2583	3684	2904	1680	2049	4045	3263	1019	804	7991	2756	48.2321	89.8026	1615.52	1010.16	1060	909	4747	3119	30.348	164.548	2548.89	1005.76	1039.83	867.2	6369.5	2937.5	42.2725	137.223
gi|659104774|ref|XM_008454751.1|	HMG1/2-like protein (LOC103493820), transcript variant X1, mRNA	XM_023680530.1 PREDICTED: Cucurbita pepo subsp. pepo HMG1/2-like protein (LOC111797513), mRNA	AT1G20693;AT1G20696	high mobility group B2;high mobility group B3	6991	6975	3955	7215	6626	6271	5379	6536	6275	6516	5181	9029	7492	7422	6641	5542	6336	6126	10629	9342	5063	4707	5598	5973	5957	7981	8699	1748.23	818.123	908.269	2319.34	6704	5990	6173	5122	476.809	711.471	567.342	448.487	6338.83	5977.4	7077	6910.83	1213.87	648.657
gi|659114791|ref|XM_008459007.1|	elongation factor 1-alpha (LOC103496960), mRNA	XM_023658143.1 PREDICTED: Cucurbita pepo subsp. pepo elongation factor 1-alpha-like (LOC111778365), mRNA	AT1G07940;AT5G60390;AT1G07930;AT1G07920	GTP binding Elongation factor Tu family protein	145753	117004	56402	11258	11784	11658	18618	18914	14816	19413	16652	7313	9029	7571	8081	9535	10800	10171	3294	4938	18458	14284	20707	106386	18766	7971	6134	45612	209.304	925.291	3591.2	11566	16960	9472	17816	274.637	2313.96	1360.59	3259.22	58976.5	17682.6	8721.5	11975.3	59409.1	1914.75
gi|659087504|ref|XM_008446266.1|	ferrochelatase-2, chloroplastic (LOC103487793), mRNA	XM_023690779.1 PREDICTED: Cucurbita pepo subsp. pepo ferrochelatase-2, chloroplastic (LOC111805636), transcript variant X1, mRNA	AT5G26030	ferrochelatase 1	703	861	1282	8263	7159	8161	6799	5988	5372	9136	5847	8505	7218	8188	9116	9794	9080	6658	2341	3067	4215	4722	7178	948	6393	7970	4022	299.29	573.464	670.542	2311.52	7861	6785	9330	5371	610.085	2049.83	402.239	1584.74	4404.83	6628.4	8650.17	4696.83	3810.36	1493.02
gi|659087646|ref|XM_008446339.1|	U-box domain-containing protein 4 (LOC103487841), mRNA	XM_023691379.1 PREDICTED: Cucurbita pepo subsp. pepo U-box domain-containing protein 4-like (LOC111806043), mRNA	AT3G01400	ARM repeat superfamily protein	71	109	204	182	143	94	156	93	64	185	107	9198	6690	7993	8311	6162	4790	2170	867	1003	584	571	614	128	124	7960	1346	68.5055	44.5477	1254.32	716.263	139	118	6421	589	44.0946	61.3379	1774.73	22.053	133.833	121	7190.67	968.167	51.9208	48.8621
gi|659083518|ref|XM_008444179.1|	acyl-coenzyme A oxidase 4, peroxisomal (LOC103486279), transcript variant X1, mRNA	XM_023671976.1 PREDICTED: Cucurbita pepo subsp. pepo acyl-coenzyme A oxidase 4, peroxisomal (LOC111790869), mRNA	AT3G51840	acyl-CoA oxidase 4	3224	4826	4203	10967	11087	10867	16322	14553	11936	12147	13427	5891	9448	8438	5184	6264	9395	4229	2197	3216	9041	9602	7633	4084	15437	7925	3214	807.566	1250.87	1833.01	1016	10973	12503	6947	8758	110.151	806.846	2187.16	1014.41	7529	13677	7436.67	5986.33	3808.49	1816.44
gi|659092126|ref|XM_008448691.1|	ATP synthase subunit d, mitochondrial (LOC103489484), mRNA	XM_023685493.1 PREDICTED: Cucurbita pepo subsp. pepo ATP synthase subunit d, mitochondrial (LOC111801481), mRNA	AT3G52300	ATP synthase D chain, mitochondrial	9539	11312	8501	14142	15643	12933	16774	17071	21783	11071	14299	6640	8884	8190	6227	9097	12485	2435	2052	2028	2207	2907	2015	9784	16922	7904	2171	1421.42	210.011	1148.89	228.369	14239	15717	9269	2376	1357.62	5495.11	3132.57	469.491	12011.7	16199.6	8587.17	2274	2738.69	3942.67
gi|659075060|ref|XM_008439722.1|	BTB/POZ domain-containing protein POB1-like (LOC103483213), mRNA	XM_023671279.1 PREDICTED: Cucurbita pepo subsp. pepo BTB/POZ domain-containing protein POB1-like (LOC111790397), mRNA	AT3G61600	POZ/BTB containin G-protein 1	1657	1720	1796	1955	2136	2096	3143	1826	2218	4541	2972	9447	6879	7383	9084	8286	6944	2557	3227	2198	2246	2992	2685	1724	2484	7903	2660	69.6012	931.26	1360.68	522.274	2062	3243	8104	2641	95.0807	1185.09	1081.46	374.941	1893.33	2940	8003.83	2650.83	199.567	1044.95
gi|659101417|ref|XM_008453373.1|	uncharacterized LOC103492829 (LOC103492829), transcript variant X1, mRNA	XM_023692175.1 PREDICTED: Cucurbita pepo subsp. pepo uncharacterized LOC111806738 (LOC111806738), mRNA	AT1G02890;AT5G52882;AT4G02480	AAA-type ATPase family protein;P-loop containing nucleoside triphosphate hydrolases superfamily protein	1276	1565	1742	2093	1966	1889	2205	2037	1851	2722	1877	8697	7577	7412	8779	7181	5464	3023	3866	2826	2208	2517	2840	1527	2121	7895	3238	235.233	118.794	699.148	552.428	1982	2150	7141	2521	103.016	495.537	1657.86	316.026	1755.17	2138.4	7518.33	2880	297.466	355.751
gi|659117048|ref|XM_008460174.1|	probable protein phosphatase 2C 73 (LOC103497822), mRNA	XM_023691853.1 PREDICTED: Cucurbita pepo subsp. pepo probable protein phosphatase 2C 41 (LOC111806507), mRNA	AT3G05640	Protein phosphatase 2C family protein	310	346	831	6273	4101	4194	1495	2882	1136	1283	1420	10306	6986	6378	12461	9750	7772	2603	632	802	342	851	1375	495	2188	7890	1345	290.964	980.757	2114.29	1092.2	4856	1279	9994	856	1228.04	142.029	2354.03	516.518	2675.83	1643.2	8942.17	1100.83	2518.1	705.94
gi|659075689|ref|XM_008440055.1|	ATP synthase subunit delta', mitochondrial (LOC103483438), mRNA	XM_023684513.1 PREDICTED: Cucurbita pepo subsp. pepo ATP synthase subunit delta', mitochondrial-like (LOC111800702), mRNA	AT5G47030	ATPase, F1 complex, delta/epsilon subunit	9488	11064	9965	9664	11464	9193	11775	11938	10095	6266	6676	7052	9256	7198	5401	7731	8478	2502	3022	2766	2530	2813	1713	10172	11856	7835	2763	808.198	115.258	1232.5	260.01	10107	7679	7203	2352	1198.56	2102.34	1604.93	571.194	10139.7	9350	7519.33	2557.67	914.972	2729.23
gi|659133191|ref|XM_008468381.1|	J domain-containing protein required for chloroplast accumulation response 1 (LOC103503973), transcript variant X1, mRNA	XM_023667850.1 PREDICTED: Cucurbita pepo subsp. pepo J domain-containing protein required for chloroplast accumulation response 1-like (LOC111787798), mRNA	AT1G75100	J-domain protein required for chloroplast accumulation response 1	35	34	42	80	92	62	98	93	220	131	115	7843	5436	10127	6104	2805	2371	919	178	251	169	291	753	37	95	7802	449	4.3589	3.53553	2345.77	408.378	78	155	3760	404	15.0997	56.5715	2041.53	308.054	57.5	131.4	5781	426.833	24.5581	51.7426
gi|659093810|ref|XM_008449509.1|	dihydrolipoyllysine-residue succinyltransferase component of 2-oxoglutarate dehydrogenase complex 1, mitochondrial (LOC103490134), mRNA	XM_023679850.1 PREDICTED: Cucurbita pepo subsp. pepo dihydrolipoyllysine-residue succinyltransferase component of 2-oxoglutarate dehydrogenase complex 1, mitochondrial-like (LOC111797006), mRNA	AT4G26910;AT5G55070	Dihydrolipoamide succinyltransferase	15170	22051	15907	22510	21216	26204	29965	27135	25572	22583	22118	6560	8329	8512	7310	10692	14664	3779	2376	2099	2188	2590	3011	17709	28550	7800	2751	3778.01	2001.11	1078.05	900.698	23310	23424	10888	2596	2588.44	1874.41	3680.94	411.537	20509.7	25474.6	9344.5	2673.83	4218.96	3261.83
gi|659128807|ref|XM_008466158.1|	long chain base biosynthesis protein 2a (LOC103502283), mRNA	XM_023660776.1 PREDICTED: Cucurbita pepo subsp. pepo long chain base biosynthesis protein 2a (LOC111780393), mRNA	AT5G23670	long chain base2	1437	1352	1428	2012	1810	2016	2374	1908	2346	3128	2680	9545	5548	8295	9310	6401	4210	2720	557	809	1332	2496	2543	1405	2141	7796	1362	46.694	329.512	2044.69	1182.79	1946	2718	6640	2123	117.796	392.382	2558.41	686.006	1675.83	2487.2	7218.17	1742.83	306.611	451.669
gi|659100955|ref|XM_008453133.1|	protein TIME FOR COFFEE (LOC103492669), transcript variant X1, mRNA	XM_023692013.1 PREDICTED: Cucurbita pepo subsp. pepo protein TIME FOR COFFEE-like (LOC111806634), mRNA			1553	2190	3511	6422	6657	6788	7598	6829	5477	10999	9240	8702	9292	5389	8210	9620	6449	6000	13401	8056	5781	9379	8097	2418	7213	7794	9152	998.714	543.765	2103.86	3820.36	6622	8572	8093	7752	185.446	2820.96	1588.73	1823.59	4520.17	8028.6	7943.67	8452.33	2390.74	2146.27
gi|659116724|ref|XM_008460004.1|	signal peptide peptidase-like 4 (LOC103497713), mRNA	XM_023692197.1 PREDICTED: Cucurbita pepo subsp. pepo signal peptide peptidase-like 4 (LOC111806757), transcript variant X1, mRNA	AT5G07070;AT1G63690	CBL-interacting protein kinase 2;SIGNAL PEPTIDE PEPTIDASE-LIKE 2	1216	1420	1971	1885	2106	1720	1439	1635	1426	1472	1574	10273	7796	5288	7803	6042	5990	8762	14428	11640	13580	14333	9523	1535	1537	7785	11610	390.564	138.593	2492.52	2833.12	1903	1490	6611	12478	193.676	75.7452	1032.05	2587.22	1719.67	1509.2	7198.67	12044.3	341.537	91.185
gi|659128541|ref|XM_008466031.1|	alanine--glyoxylate aminotransferase 2 homolog 2, mitochondrial-like (LOC103502182), transcript variant X2, mRNA	XM_023688197.1 PREDICTED: Cucurbita pepo subsp. pepo alanine--glyoxylate aminotransferase 2 homolog 3, mitochondrial-like (LOC111803681), mRNA	AT2G38400	alanine:glyoxylate aminotransferase 3	2071	2979	6952	12696	16986	13018	14526	12837	16191	7574	11952	6358	6656	10272	4798	5872	5910	1245	317	820	3180	4189	1890	4000	13681	7762	794	2595.94	1194.3	2178.82	464.546	14233	11905	5526	3086	2389.31	4308.69	631.33	1152.36	9117	12616	6644.33	1940.17	6032.52	3253.47
gi|659093322|ref|XM_008449260.1|	plastidic ATP/ADP-transporter-like (LOC103489919), mRNA	XM_023671774.1 PREDICTED: Cucurbita pepo subsp. pepo plastidic ATP/ADP-transporter-like (LOC111790743), mRNA	AT1G15500	TLC ATP/ADP transporter	11905	14492	12434	12954	15575	21126	20892	20863	26100	21194	21218	7261	7613	8389	11804	14240	20447	9784	17606	17287	7479	18173	17598	12943	20877	7754	14892	1366.73	20.5061	577.129	4426.82	16551	22837	15497	14416	4172.63	2825.58	4456.5	6015.07	14747.7	22053.4	11625.7	14654.5	3408.34	2268.11
gi|659078603|ref|XM_008441589.1|	dnaJ protein homolog 1-like (LOC103484498), mRNA	XM_023688408.1 PREDICTED: Cucurbita pepo subsp. pepo dnaJ protein homolog 1-like (LOC111803827), transcript variant X1, mRNA	AT4G28480;AT2G20560	DNAJ heat shock family protein	1116	1369	1418	1785	1830	1390	1727	1143	1237	1969	1372	6873	4486	11802	7736	6288	5834	1875	504	425	1517	1983	3055	1301	1435	7720	934	162.077	412.95	3730.88	815.31	1668	1526	6619	2185	242.092	389.542	993.347	788.647	1484.67	1489.6	7169.83	1559.83	272.821	347.833
gi|659108249|ref|XM_008455875.1|	peroxisomal membrane protein 13 (LOC103494610), mRNA	XM_023672469.1 PREDICTED: Cucurbita pepo subsp. pepo peroxisomal membrane protein 13 (LOC111791210), transcript variant X1, mRNA	AT3G07560	peroxin 13	1351	1498	1341	4331	4204	3861	4666	3481	3704	4574	3474	8873	7435	6744	9381	7693	6614	3006	1516	1568	3051	4350	4321	1396	4073	7684	2030	87.8996	837.922	1086.12	845.641	4132	3917	7896	3907	243.132	580.201	1394.63	741.748	2764.33	3979.8	7790	2968.67	1507.1	592.589
gi|659096070|ref|XM_008450689.1|	uncharacterized LOC103490935 (LOC103490935), mRNA	XM_023697272.1 PREDICTED: Cucurbita pepo subsp. pepo uncharacterized LOC111810555 (LOC111810555), mRNA	AT4G22740	glycine-rich protein	1233	1150	1340	1933	2106	2372	2292	2292	2443	2873	2251	7909	6940	8163	7338	6457	7049	4303	1809	1625	2893	3922	4550	1241	2292	7670	2579	95.2523	0	645.395	1495.86	2137	2522	6948	3788	221.136	318.499	449.1	836.548	1689	2430.2	7309.33	3183.67	513.843	258.141
gi|659082013|ref|XM_008443397.1|	glutamate synthase [NADH], amyloplastic (LOC103485701), transcript variant X1, mRNA	XM_023696719.1 PREDICTED: Cucurbita pepo subsp. pepo glutamate synthase [NADH], amyloplastic (LOC111810135), transcript variant X2, mRNA	AT5G53460	NADH-dependent glutamate synthase 1	2598	4622	8620	1036	1884	2017	3949	2810	2513	1975	2939	11064	10164	1699	10493	9061	5523	9577	27348	6660	7381	9823	14170	5280	3379	7642	14528	3064.45	805.395	5166.71	11197.5	1645	2475	8359	10458	532.158	483.083	2558.29	3438.76	3462.83	2837.2	8000.67	12493.2	2798.59	723.826
gi|659101734|ref|XM_008453544.1|	ubiquitin-conjugating enzyme E2 36 (LOC103492954), mRNA	XM_023697432.1 PREDICTED: Cucurbita pepo subsp. pepo ubiquitin-conjugating enzyme E2 35 (LOC111810686), transcript variant X1, mRNA	AT1G78870	ubiquitin-conjugating enzyme 35	6917	7637	8312	10907	11617	9190	12150	11131	14469	10541	10671	6277	7945	8678	5745	6405	7775	4516	5648	6571	5328	4949	4373	7622	11640	7633	5578	697.621	720.542	1230.47	1029.27	10571	11893	6641	4883	1247.83	2231.25	1035.49	480.875	9096.67	11792.4	7137.5	5230.83	1851.24	1624.27
gi|659071299|ref|XM_008460896.1|	gamma-glutamyltranspeptidase 3 (LOC103498319), transcript variant X1, mRNA	XM_023665746.1 PREDICTED: Cucurbita pepo subsp. pepo glutathione hydrolase 3-like (LOC111785338), transcript variant X1, mRNA	AT4G29210	gamma-glutamyl transpeptidase 4	214	308	528	2800	2332	2314	1380	1500	1056	2522	1649	10849	6200	5793	11463	8767	6079	2414	1586	1752	3668	3343	3027	350	1440	7614	1917	161.158	84.8528	2808.97	438.061	2482	1742	8769	3346	275.543	737.443	2692	320.511	1416	1621.4	8191.83	2631.67	1185.07	548.756
gi|659096308|ref|XM_008450803.1|	uncharacterized LOC103491021 (LOC103491021), mRNA	XM_023697631.1 PREDICTED: Cucurbita pepo subsp. pepo uncharacterized LOC111810825 (LOC111810825), mRNA	AT3G09950	unknown protein; BEST Arabidopsis thaliana protein match is: unknown protein (TAIR:AT5G41761.1); Has 128 Blast hits to 128 proteins in 12 species: Archae - 0; Bacteria - 0; Metazoa - 0; Fungi - 0; Plants - 128; Viruses - 0; Other Eukaryotes - 0 (source: N	43	120	316	161	116	140	46	134	93	58	144	5550	7413	9819	6236	3510	3899	3765	1011	1338	6885	17142	14814	159	90	7594	2038	140.756	62.2254	2140.25	1504.54	139	98	4548	12947	22.5167	43.2474	1474.45	5377.34	149.333	95	6071.17	7492.5	90.8618	43.8634
gi|659127890|ref|XM_008465721.1|	aquaporin PIP2-7 (LOC103501948), mRNA	XM_023657227.1 PREDICTED: Cucurbita pepo subsp. pepo aquaporin PIP2-7 (LOC111777567), mRNA	AT3G53420;AT5G60660	plasma membrane intrinsic protein 2A;plasma membrane intrinsic protein 2;4	1495	1506	1538	313	313	121	19	27	34	23	33	7629	6797	8320	6936	3162	1511	2429	795	1117	2319	1940	4101	1513	23	7582	1447	22.3383	5.65685	762.587	865.543	249	30	3869	2786	110.851	6.08276	2780.87	1153.91	881	27.2	5725.83	2116.83	696.005	6.41872
gi|659128272|ref|XM_008465907.1|	triosephosphate isomerase, cytosolic-like (LOC103502084), mRNA	XM_023676512.1 PREDICTED: Cucurbita pepo subsp. pepo triosephosphate isomerase, cytosolic-like (LOC111794478), mRNA	AT3G55440	triosephosphate isomerase	19016	25666	19623	21895	25790	20223	31781	31835	32235	13603	21431	4497	9731	8518	4402	7584	18298	2253	820	1514	2295	2887	1776	21435	31808	7582	1529	3676.7	38.1838	2739.66	716.618	22636	22423	10094	2319	2856.52	9355.53	7280.27	555.9	22035.5	26177	8838.33	1924.17	3017.26	8377.76
gi|113171383|gb|DQ851867.1|	Cucumis melo cytosolic glutamine synthetase (GS1) mRNA, complete cds	AT5G37600;AT3G17820	AT5G37600;AT3G17820	glutamine synthetase 1.3;glutamine synthase clone R1	8927	11091	5697	30608	36426	36706	33483	37308	33125	21494	22191	6226	8929	7560	7599	9458	10888	4956	7453	9887	36482	8678	4010	8571	35395	7571	7432	2714.5	2704.68	1351.54	2465.57	34580	25603	9315	16390	3442.7	6523.27	1649.16	17556	21575.8	29520.2	8443.33	11911	14512.7	7202.17
gi|659087763|ref|XM_008446402.1|	protein WEAK CHLOROPLAST MOVEMENT UNDER BLUE LIGHT 1-like (LOC103487893), mRNA	XM_023681622.1 PREDICTED: Cucurbita pepo subsp. pepo protein WEAK CHLOROPLAST MOVEMENT UNDER BLUE LIGHT 1-like (LOC111798463), mRNA	AT2G26570;AT4G33390	Plant protein of unknown function (DUF827)	1017	1416	1220	1715	1330	946	1695	2210	1309	1971	1564	5662	7805	9229	5525	5132	5418	2024	2507	1198	538	2268	1854	1217	1952	7565	1909	199.51	364.16	1795.54	661.947	1330	1614	5358	1553	384.5	333.896	203.181	903.341	1274	1749.8	6461.83	1731.5	280.831	350.907
gi|659099780|ref|XM_008452551.1|	tRNA(adenine(34)) deaminase, chloroplastic (LOC103492254), mRNA	XM_023660103.1 PREDICTED: Cucurbita pepo subsp. pepo guanine deaminase-like (LOC111779907), mRNA	AT5G28050	Cytidine/deoxycytidylate deaminase family protein	1888	2152	957	10295	9604	9848	8301	9542	8523	7398	7041	6238	7493	8965	5559	5790	5642	5052	14366	3866	5133	8679	7245	1665	8921	7565	7761	627.758	877.52	1364.94	5750.47	9915	7654	5663	7019	350.434	773.455	117.014	1783.77	5790.67	8161	6614.5	7390.17	4541.53	986.708
gi|659087198|ref|XM_008446102.1|	ADP-ribosylation factor 2-like (LOC103487690), transcript variant X3, mRNA	XM_023689447.1 PREDICTED: Cucurbita pepo subsp. pepo ADP-ribosylation factor 1 (LOC111804695), transcript variant X1, mRNA	AT2G47170	Ras-related small GTP-binding family protein	5748	5135	3860	6514	5581	4346	5880	5030	5747	7044	6180	7296	6981	8417	7430	7663	7952	4204	3796	5949	6395	5849	6761	4914	5455	7564	4649	963.149	601.041	754.758	1143.6	5480	6323	7681	6335	1087.5	660.327	261.5	458.951	5197.33	5976.2	7623.17	5492.33	969.656	731.234
gi|659096954|ref|XM_008451147.1|	ETO1-like protein 1 (LOC103491270), transcript variant X1, mRNA	XM_023655741.1 PREDICTED: Cucurbita pepo subsp. pepo ETO1-like protein 1 (LOC111776318), transcript variant X1, mRNA	AT4G02680	ETO1-like 1	2850	2862	3307	4649	4243	4600	4809	3594	3753	6210	4497	8040	7049	7603	8630	8270	6456	3146	3400	2629	3077	3832	4257	3006	4201	7564	3058	260.454	859.135	496.65	392.905	4497	4820	7785	3722	221.618	1259.94	1165.22	597.641	3751.83	4572.6	7674.67	3390.17	844.81	1045.48
gi|659122155|ref|XM_008462774.1|	cysteine proteinase RD19a-like (LOC103499710), mRNA	XM_023656106.1 PREDICTED: Cucurbita pepo subsp. pepo cysteine protease RD19A (LOC111776760), mRNA	AT4G39090	Papain family cysteine protease	2257	2739	2778	4179	4552	2765	5546	6899	8820	7106	8152	8793	7970	5821	7021	6176	6105	19899	68458	47583	31127	46291	24281	2591	6222	7528	45313	290.197	956.715	1534.51	24358.9	3832	8026	6434	33899	942.682	863.919	509.595	11263.9	3211.67	7304.6	6981	39606.5	922.454	1256.1
gi|659124849|ref|XM_008464158.1|	protein EARLY FLOWERING 3 (LOC103500750), transcript variant X1, mRNA	XM_023692153.1 PREDICTED: Cucurbita pepo subsp. pepo protein HEADING DATE 3B-like (LOC111806720), transcript variant X1, mRNA			417	437	728	3032	2145	1776	2309	1780	1773	3028	1818	10002	6917	5662	10465	9350	6886	1429	889	1070	586	749	836	527	2044	7527	1129	174.07	374.059	2233.38	274.846	2317	2206	8900	723	645.557	711.94	1831.38	126.911	1422.5	2141.6	8213.67	926.5	1067.9	544.303
gi|7208433|gb|AF230211.1|	Cucumis melo translationally controlled tumor protein-related protein mRNA, complete cds	XM_023684179.1 PREDICTED: Cucurbita pepo subsp. pepo translationally-controlled tumor protein homolog (LOC111800471), mRNA	AT3G16640	translationally controlled tumor protein	28331	30814	25670	20291	15041	13116	15685	20612	20467	10826	16947	6260	7588	8701	5947	7359	14937	3997	3296	4298	4756	5233	3966	28271	18148	7516	3863	2572.51	3483.92	1222.08	514.135	16149	16080	9414	4651	3713.69	4878.63	4834.6	639.911	22210.5	16907.4	8465.33	4257.67	7228.35	4027.22
gi|659068914|ref|XM_008449069.1|	protein MODIFIER OF SNC1 11-like (LOC103489757), mRNA	XM_023688013.1 PREDICTED: Cucurbita pepo subsp. pepo protein MODIFIER OF SNC1 11-like (LOC111803550), transcript variant X1, mRNA	AT5G02770	unknown protein; Has 469 Blast hits to 336 proteins in 126 species: Archae - 0; Bacteria - 54; Metazoa - 249; Fungi - 22; Plants - 47; Viruses - 0; Other Eukaryotes - 97 (source: NCBI BLink).	4222	4804	5536	6812	5838	8294	4712	7540	5622	6834	5943	8169	8049	6267	8039	8299	10030	4431	3356	3648	3646	4308	4779	4854	6126	7495	3811	658.425	1999.7	1065.17	555.874	6981	6133	8789	4244	1236.73	627.942	1082.28	569.177	5917.67	6130.2	8142.17	4028	1463.85	1094.01
gi|659067253|ref|XM_008440246.1|	iron-sulfur cluster assembly protein 1-like (LOC103483550), mRNA		AT4G22220	SufE/NifU family protein	2341	2461	2759	6702	7737	6931	5530	5553	5934	4469	5583	7341	7621	7449	6811	6276	8007	7630	4434	3695	6192	11862	12859	2520	5541	7470	5253	215.224	16.2635	141.214	2091.44	7123	5328	7031	10304	543.645	764.899	886.285	3596.1	4821.83	5413.8	7250.83	7778.67	2548.14	553.345
gi|659086650|ref|XM_008445827.1|	axial regulator YABBY 5-like (LOC103487499), mRNA	XM_023673783.1 PREDICTED: Cucurbita pepo subsp. pepo axial regulator YABBY 5-like (LOC111792374), mRNA	AT2G26580	plant-specific transcription factor YABBY family protein	3518	3527	6453	33139	30084	27223	41343	25399	38544	56781	38606	6217	7191	8884	5285	9431	15046	470	80	135	154	253	285	4499	33371	7430	228	1691.93	11274.1	1349.56	211.088	30148	44643	9920	230	2958.53	10511.3	4898.89	68.2959	17324	40134.6	8675.67	229.5	14213.1	11186.7
gi|659130806|ref|XM_008467140.1|	uncharacterized protein DDB_G0273453/DDB_G0273565-like (LOC103502999), mRNA	XM_023678591.1 PREDICTED: Cucurbita pepo subsp. pepo P-loop NTPase domain-containing protein LPA1 homolog 2-like (LOC111795946), mRNA	AT5G60760	P-loop containing nucleoside triphosphate hydrolases superfamily protein	760	1032	2093	5299	5368	5745	1442	1708	1503	3103	1991	7430	7535	7279	9884	8332	5778	1600	895	633	1170	1517	2358	1295	1575	7414	1042	704.343	188.09	128.687	500.126	5470	2199	7998	1681	240.072	820.029	2073.28	610.878	3382.83	1949.4	7706.33	1362.17	2335.03	679.618
gi|659099775|ref|XM_008452549.1|	mediator-associated protein 1 (LOC103492252), mRNA	XM_023660090.1 PREDICTED: Cucurbita pepo subsp. pepo probable transcription factor At3g04930 (LOC111779899), mRNA	AT5G28040;AT3G04930	DNA-binding storekeeper protein-related transcriptional regulator	772	1002	1179	2479	2154	2376	3902	3097	2509	4655	2935	8182	7297	6739	9175	8626	6796	2954	1138	1325	1862	3423	3236	984	3499	7406	1805	204.074	569.221	727.649	998.872	2336	3366	8199	2840	166.091	1136.16	1245.66	852.405	1660.33	3419.6	7802.5	2323	758.989	855.427
gi|659125886|ref|XM_008464685.1|	polyadenylate-binding protein-interacting protein 12 (LOC103501175), mRNA	XM_023696755.1 PREDICTED: Cucurbita pepo subsp. pepo polyadenylate-binding protein-interacting protein 12 (LOC111810155), transcript variant X2, mRNA	AT3G49390;AT5G24440;AT1G32790;AT4G10610	CTC-interacting domain 13;CTC-interacting domain 12;CTC-interacting domain 11;CTC-interacting domain 10	2773	2826	2801	3570	2989	3364	2848	2320	2086	2888	2675	9055	6809	6326	9673	8234	5995	4425	2129	1955	3314	5460	6418	2800	2584	7396	2836	26.5141	373.352	1456.32	1378.57	3307	2549	7967	5064	294.568	415.43	1853.44	1589.44	3053.83	2563.4	7682	3950.17	335.122	348.558
gi|659096372|ref|XM_008450838.1|	protein CWC15 homolog (LOC103491040), mRNA	XM_023697616.1 PREDICTED: Cucurbita pepo subsp. pepo protein CWC15 homolog (LOC111810812), mRNA	AT3G13200	Cwf15 / Cwc15 cell cycle control family protein	2441	2285	2277	4599	4727	4601	5255	4494	5276	4720	5541	8247	6808	7101	8795	7546	6751	5381	2831	2564	3729	5487	5527	2334	4874	7385	3592	92.4626	538.108	760.47	1555.06	4642	5179	7697	4914	73.3303	419.007	1030.37	1026.72	3488.33	5057.2	7541.33	4253.17	1266.35	433.578
gi|659069452|ref|XM_008451703.1|	vacuolar cation/proton exchanger 3-like (LOC103491652), mRNA	XM_023689374.1 PREDICTED: Cucurbita pepo subsp. pepo vacuolar cation/proton exchanger 3-like (LOC111804530), mRNA	AT2G38170;AT3G51860	cation exchanger 3;cation exchanger 1	40	57	113	81	239	53	239	133	785	926	278	10522	7317	4248	8517	10779	8049	804	475	364	548	2165	686	70	186	7362	547	38.1969	74.9533	3137.25	228.824	124	663	9115	1133	100.286	340.792	1459.94	896.398	97.1667	472.2	8238.67	840.333	74.1092	357.397
gi|659085833|ref|XM_008445412.1|	dnaJ protein homolog (LOC103487185), mRNA	XM_023659740.1 PREDICTED: Cucurbita pepo subsp. pepo dnaJ protein homolog (LOC111779647), transcript variant X1, mRNA	AT3G44110;AT5G22060	DNAJ homologue 2;DNAJ homologue 3	1885	2315	2306	1956	1436	2293	2082	2144	1124	1318	1159	6874	8362	6846	4871	4654	3965	2789	1806	1270	4154	3170	4909	2168	2113	7360	1955	245.704	43.8406	867.293	770.384	1895	1200	4496	4077	431.744	103.394	473.048	872.009	2031.83	1565.4	5928.67	3016.33	348.105	505.682
gi|659116633|ref|XM_008459953.1|	protein BPS1, chloroplastic (LOC103497694), transcript variant X1, mRNA	XM_023692495.1 PREDICTED: Cucurbita pepo subsp. pepo protein BPS1, chloroplastic-like (LOC111806949), transcript variant X1, mRNA	AT2G46080	CONTAINS InterPro DOMAIN/s: Protein BYPASS related (InterPro:IPR008511); BEST Arabidopsis thaliana protein match is: Protein of unknown function (DUF793) (TAIR:AT1G01550.2); Has 153 Blast hits to 139 proteins in 20 species: Archae - 0; Bacteria - 2; Metaz	2930	2614	3614	4536	5486	4647	4575	4040	4208	5048	6347	7441	7575	6906	6861	5737	5049	19341	9922	15966	15292	14377	19877	3052	4307	7307	15076	511.161	378.302	353.964	4772.11	4889	5201	5882	16515	519.413	1077.68	914.701	2947.02	3971.17	4843.6	6594.83	15795.8	1106.71	925.189
gi|209978717|gb|FJ231522.1|	Cucumis melo hexokinase 1 mRNA, complete cds	XM_023690102.1 PREDICTED: Cucurbita pepo subsp. pepo hexokinase-1-like (LOC111805175), transcript variant X1, mRNA	AT4G29130	hexokinase 1	8091	13742	16886	20046	16609	18446	25588	23853	15038	31502	28840	5896	9380	6634	6837	11166	13273	1272	1898	302	1209	4528	2796	12906	24720	7303	1157	4456.65	1226.83	1835.91	804.155	18367	25126	10425	2844	1719.86	8837.84	3281.31	1660.03	15636.7	24964.2	8864.33	2000.83	4251.3	6283.27
gi|659107185|ref|XM_008455342.1|	uncharacterized LOC103494239 (LOC103494239), mRNA	XM_023660071.1 PREDICTED: Cucurbita pepo subsp. pepo uncharacterized LOC111779885 (LOC111779885), mRNA	AT4G30010	unknown protein; FUNCTIONS IN: molecular_function unknown; INVOLVED IN: biological_process unknown; LOCATED IN: mitochondrion, plastid; EXPRESSED IN: 26 plant structures; EXPRESSED DURING: 15 growth stages; Has 39 Blast hits to 39 proteins in 18 species:	7561	9376	9350	11585	11142	11817	12257	12800	13936	8226	9497	7037	7839	7020	5895	7034	9742	2578	3275	2350	2645	2904	2162	8762	12528	7298	2734	1040.47	383.959	468.02	481.909	11514	10553	7557	2570	342.952	2997.9	1976.11	376.593	10138.5	11343.2	7427.83	2652.33	1659.12	2387.74
gi|659108829|ref|XM_008456186.1|	CYSTM1 family protein A-like (LOC103494821), transcript variant X1, mRNA	XM_023696138.1 PREDICTED: Cucurbita pepo subsp. pepo cysteine-rich and transmembrane domain-containing protein WIH2-like (LOC111809738), mRNA	AT2G41420	proline-rich family protein	935	854	1026	15612	12915	11826	11878	9037	10209	7214	8790	7629	7357	6868	7239	7446	7490	8567	2385	5924	5867	5076	6742	938	10457	7284	5625	86.0484	2008.89	385.622	3101.8	13451	8737	7391	5895	1949.08	1498.19	134.031	833.353	7194.67	9425.6	7338.17	5760.17	6963.66	1737.39
gi|659128235|ref|XM_008465889.1|	telomere repeat-binding protein 5-like (LOC103502076), transcript variant X1, mRNA	XM_023676419.1 PREDICTED: Cucurbita pepo subsp. pepo telomere repeat-binding protein 5-like (LOC111794418), transcript variant X1, mRNA	AT5G13820	telomeric DNA binding protein 1	1201	1849	4691	3985	3946	3930	3780	3384	2635	3201	3291	8667	6920	6106	9112	7966	6289	2320	915	997	2262	3101	2872	2580	3582	7231	1410	1856.38	280.014	1308.52	788.572	3953	3042	7789	2745	28.2902	355.62	1419.8	433.678	3267	3258.2	7510	2077.83	1394.49	412.561
gi|659092677|ref|XM_008448946.1|	uncharacterized LOC103489685 (LOC103489685), transcript variant X1, mRNA	XM_023673709.1 PREDICTED: Cucurbita pepo subsp. pepo uncharacterized LOC111792322 (LOC111792322), transcript variant X2, mRNA	AT1G68140	Protein of unknown function (DUF1644)	1581	1990	2881	3449	3477	4099	5844	4201	4535	6210	5714	6266	6826	8539	5754	6454	6594	2765	2135	1614	2464	5557	4244	2150	5022	7210	2171	664.726	1161.78	1184.24	576.36	3675	5486	6267	4088	367.462	860.395	450.037	1552.36	2912.83	5300.8	6738.83	3129.83	963.241	878.7
gi|659093616|ref|XM_008449402.1|	protein phosphatase 2C 16 (LOC103490037), transcript variant X1, mRNA	XM_023668148.1 PREDICTED: Cucurbita pepo subsp. pepo probable protein phosphatase 2C 50 (LOC111788013), mRNA	AT1G17550;AT1G72770	homology to ABI2;HYPERSENSITIVE TO ABA1	496	594	1041	928	1110	815	926	734	946	841	616	5438	6688	9505	5133	4510	4446	4319	2012	1655	2339	3393	4092	710	830	7210	2662	290.528	135.765	2083.21	1446.06	951	801	4696	3274	148.839	168.597	379.516	882.471	830.667	812.6	5953.33	2968.33	244.949	138.104
gi|659111103|ref|XM_008457358.1|	14-3-3-like protein (LOC103495723), transcript variant X1, mRNA	XM_023670152.1 PREDICTED: Cucurbita pepo subsp. pepo 14-3-3-like protein A (LOC111789391), mRNA	AT5G38480;AT5G16050;AT4G09000	general regulatory factor 5;general regulatory factor 1;general regulatory factor 3	6516	5731	5732	5602	5507	4725	7131	5513	3820	5791	6631	10262	5953	5359	9176	8108	8417	3661	3024	4881	4620	2235	2251	5993	6322	7191	3855	452.932	1144.1	2675.81	943.629	5278	5414	8567	3035	481.262	1442.92	549.573	1372.38	5635.5	5777.2	7879.17	3445.33	572.775	1271.06
gi|659122695|ref|XM_008463055.1|	E3 ubiquitin-protein ligase makorin (LOC103499913), transcript variant X3, mRNA	XM_023692185.1 PREDICTED: Cucurbita pepo subsp. pepo E3 ubiquitin-protein ligase makorin-like (LOC111806746), transcript variant X3, mRNA	AT3G08505	zinc finger (CCCH-type/C3HC4-type RING finger) family protein	679	723	682	2052	1991	1964	1399	1364	1510	2153	1742	7387	6080	8087	8961	6830	7562	1990	1237	846	2006	2573	2830	694	1381	7184	1357	24.5832	24.7487	1018.68	581.467	2002	1801	7784	2469	45.0814	325.626	1082.76	421.607	1348.5	1633.6	7484.5	1913.67	716.974	325.778
gi|659134079|ref|XM_008468798.1|	heat shock protein 90-2 (LOC103504440), partial mRNA	XM_023675661.1 PREDICTED: Cucurbita pepo subsp. pepo heat shock cognate protein 80-like (LOC111793671), mRNA	AT5G56010	heat shock protein 81-3	18927	13699	13422	5433	3343	4169	7716	3015	1986	3666	3506	6611	4684	10186	7790	8009	7049	3084	1259	868	6060	1956	3475	15349	5365	7160	1737	3101.44	3324.11	2791.83	1182.8	4315	3052	7616	3830	1052.62	927.218	503.097	2074.95	9832.17	3977.8	7388.17	2783.67	6388.88	2190.22
gi|659078891|ref|XM_008441739.1|	polyubiquitin-like (LOC103484592), mRNA	XM_023688563.1 PREDICTED: Cucurbita pepo subsp. pepo polyubiquitin (LOC111803940), mRNA	AT5G20620	ubiquitin 4	5685	5986	7726	4110	5431	5911	13959	11510	16351	11079	10551	7913	7027	6454	6980	5415	6626	13879	14245	16426	15520	39737	20989	6465	12734	7131	14850	1101.81	1731.7	735.074	1377.07	5150	12660	6340	25415	932.652	3207.1	820.677	12700.8	5808.17	12690	6735.83	20132.7	1162.88	2427.77
gi|659122612|ref|XM_008463013.1|	citrate synthase, mitochondrial (LOC103499882), transcript variant X2, mRNA	XM_023693166.1 PREDICTED: Cucurbita pepo subsp. pepo citrate synthase, mitochondrial (LOC111807433), mRNA	AT3G60100	citrate synthase 5	4070	5772	3389	9978	10299	12856	17502	14489	12486	19253	18170	5854	8744	6716	8404	11838	17640	2754	1121	1324	3980	4112	2969	4410	15995	7104	1733	1227.41	2130.51	1483.69	890.019	11044	16636	12627	3687	1577.14	3634.86	4668.32	625.299	7727.33	16380	9866	2710	3847.15	2804.29
gi|659094180|ref|XM_008449704.1|	V-type proton ATPase subunit B 2 (LOC103490265), transcript variant X1, mRNA	XM_023698392.1 PREDICTED: Cucurbita pepo subsp. pepo V-type proton ATPase subunit B 2 (LOC111811508), transcript variant X1, mRNA	AT1G76030;AT4G38510;AT1G20260	ATPase, V1 complex, subunit B protein	7565	9930	10912	11053	10310	11154	9371	10671	9831	10852	9737	7208	8081	6021	7221	9076	9304	3345	3026	3252	5007	5614	4702	9469	10021	7103	3207	1720.46	919.239	1033.98	164.056	10839	10140	8533	5107	460.902	618.399	1142.5	464.259	10154	10092.4	7818.5	4157.67	1353.53	637.736
gi|659066549|ref|XM_008451565.1|	ATP synthase subunit gamma, mitochondrial (LOC103491541), mRNA	XM_023663796.1 PREDICTED: Cucurbita pepo subsp. pepo ATP synthase subunit gamma, mitochondrial (LOC111782940), mRNA	AT2G33040	gamma subunit of Mt ATP synthase	13270	15602	9816	10298	10646	8984	13070	13854	12969	10494	13102	5858	7357	8070	5581	7064	12269	2321	1208	1862	3823	3603	2406	12896	13462	7095	1797	2911.07	554.372	1129.03	559.34	9976	12188	8304	3277	876.541	1468.84	3512.37	762.572	11436	12697.8	7699.83	2537.17	2501	1281.5
gi|659066905|ref|XM_008468530.1|	dihydropyrimidine dehydrogenase [NADP(+)] (LOC103504066), mRNA	XM_023664049.1 PREDICTED: Cucurbita pepo subsp. pepo dihydropyrimidine dehydrogenase (NADP(+)), chloroplastic-like (LOC111783149), mRNA	AT3G17810	pyrimidine 1	3173	4452	3168	5802	6370	5298	6079	6580	7456	4678	4973	5797	6720	8757	6331	4917	5612	6335	1333	3214	15217	18448	15885	3597	6329	7091	3627	739.879	354.26	1514.54	2526.49	5823	5702	5620	16516	536.318	1525.87	707.034	1705.61	4710.5	5953.2	6355.67	10072	1349.11	1146.08
gi|659124532|ref|XM_008463991.1|	mannosyl-oligosaccharide 1,2-alpha-mannosidase MNS1 (LOC103500624), mRNA	XM_023692478.1 PREDICTED: Cucurbita pepo subsp. pepo mannosyl-oligosaccharide 1,2-alpha-mannosidase MNS1 (LOC111806937), mRNA	AT1G51590;AT3G21160	alpha-mannosidase 1;alpha-mannosidase 2	1948	2043	2784	6677	5663	6780	7233	4951	4506	6270	5774	7937	6598	6671	8328	6597	5760	2571	5063	2871	4094	5967	3323	2258	6092	7068	3501	457.712	1613.62	752.884	1360.45	6373	5516	6895	4461	617.319	909.719	1309.68	1359.74	4315.83	5746.8	6981.83	3981.5	2305.69	1078.91
gi|659117195|ref|XM_008460250.1|	cullin-1 (LOC103497868), mRNA	XM_023692418.1 PREDICTED: Cucurbita pepo subsp. pepo cullin-1 (LOC111806899), transcript variant X1, mRNA	AT1G43140;AT4G02570	cullin 1;Cullin family protein	4396	4270	3567	2755	3153	3332	2933	3327	2805	3497	2759	7397	7501	6270	8092	7504	5889	3875	3415	2221	3438	4246	4083	4077	3130	7056	3170	446.715	278.6	682.679	853.713	3080	3020	7161	3922	295.346	413.446	1140.7	427.29	3578.83	3064.2	7108.83	3546.33	642.896	329.365
gi|659074373|ref|XM_008439347.1|	ubiquitin-conjugating enzyme E2 10-like (LOC103482944), mRNA	XM_023678974.1 PREDICTED: Cucurbita pepo subsp. pepo ubiquitin-conjugating enzyme E2 10 (LOC111796218), transcript variant X2, mRNA	AT5G53300	ubiquitin-conjugating enzyme 10	2050	2108	2997	4896	4183	4500	5126	3988	5552	5927	4439	6991	6508	7664	6527	6651	7391	2215	1712	1455	1629	2044	1983	2385	4557	7054	1794	530.8	804.688	580.597	386.579	4526	5306	6856	1885	357.229	773.901	467.167	224.077	3455.67	5006.4	6955.33	1839.67	1240.7	793.5
gi|659103060|ref|XM_008454231.1|	proton pump-interactor 1 (LOC103493484), transcript variant X1, mRNA	XM_023679301.1 PREDICTED: Cucurbita pepo subsp. pepo proton pump-interactor 1-like (LOC111796604), mRNA	AT4G27500	proton pump interactor 1	4637	4296	4506	5603	5211	6067	7614	5101	5299	8152	5597	6656	7016	7376	7603	9085	8335	4270	2152	2145	4768	4937	6537	4479	6357	7016	2855	172.018	1776.96	360	1224.85	5627	6349	8341	5414	428.504	1568.25	741.018	976.211	5053.33	6352.6	7678.5	4134.83	692.961	1420.96
gi|659124821|ref|XM_008464143.1|	inorganic pyrophosphatase 2-like (LOC103500739), mRNA	XM_023692340.1 PREDICTED: Cucurbita pepo subsp. pepo inorganic pyrophosphatase 2 (LOC111806844), mRNA	AT1G73010	phosphate starvation-induced gene 2	76	15	20	16	64	5	15	31	13	16	9	7679	7483	5813	2929	1699	1320	13525	3211	2350	1197	155	2025	37	23	6991	6362	33.8674	11.3137	1025.45	6218.26	28	12	1982	1125	31.3741	3.51188	841.172	937.039	32.6667	16.8	4487.17	3743.83	29.5815	8.37854
gi|659093103|ref|XM_008449152.1|	3-oxo-Delta(4,5)-steroid 5-beta-reductase (LOC103489839), mRNA	XM_023680157.1 PREDICTED: Cucurbita pepo subsp. pepo 3-oxo-Delta(4,5)-steroid 5-beta-reductase-like (LOC111797206), mRNA	AT4G24220	NAD(P)-binding Rossmann-fold superfamily protein	4682	6657	8296	24667	21743	14713	22155	16366	13937	11657	14037	6971	6735	7225	8151	7880	10615	3150	1399	5282	5109	4379	4230	6545	19260	6977	3277	1809.6	4093.44	245.055	1944.61	20374	13210	8882	4572	5116.2	1346.16	1506.93	470.415	13459.7	15630.4	7929.5	3924.83	8315.96	4009.55
gi|659073867|ref|XM_008439075.1|	puromycin-sensitive aminopeptidase (LOC103482761), mRNA	XM_023694608.1 PREDICTED: Cucurbita pepo subsp. pepo puromycin-sensitive aminopeptidase-like (LOC111808548), transcript variant X1, mRNA	AT1G63770	Peptidase M1 family protein	9051	9692	7794	7605	7970	9364	12432	12150	8887	11321	11539	7217	7424	6089	7613	8581	7507	3219	2697	2658	4279	4548	4302	8845	12291	6910	2858	965.517	199.404	718.501	313.243	8313	10582	7900	4376	928.309	1472.24	591.852	149.112	8579.33	11265.8	7405.17	3617.17	895.942	1403.41
gi|659108896|ref|XM_008456223.1|	transcription factor GTE7 (LOC103494849), mRNA	XM_023697691.1 PREDICTED: Cucurbita pepo subsp. pepo transcription factor GTE7-like (LOC111810873), transcript variant X2, mRNA	AT5G09590;AT5G65630	mitochondrial HSO70 2;global transcription factor group E7	8278	9200	11823	5848	6324	6407	10785	11702	8632	14895	10729	7021	6916	6767	6504	7289	6092	7566	6965	6129	7312	7966	7489	9767	11243	6901	6886	1839.26	648.417	127.634	721.695	6193	11418	6628	7589	301.647	3187.95	608.109	338.274	7980	11348.6	6764.83	7237.83	2285.08	2279.44
gi|659114852|ref|XM_008459036.1|	3-ketoacyl-CoA thiolase 2, peroxisomal-like (LOC103496981), mRNA	XM_023693263.1 PREDICTED: Cucurbita pepo subsp. pepo 3-ketoacyl-CoA thiolase 2, peroxisomal-like (LOC111807516), mRNA	AT2G33150	peroxisomal 3-ketoacyl-CoA thiolase 3	3023	3975	5913	12953	13667	17724	24407	25101	21671	26518	28572	5397	8823	6455	6620	11331	15713	15754	8835	7539	47459	49466	46421	4303	24754	6891	10709	1472.77	490.732	1754.25	4416.61	14781	25587	11221	47782	2573.31	3543.45	4547.49	1547.98	9542.5	25253.8	9056.5	29245.7	6037.45	2558.59
gi|659082700|ref|XM_008443765.1|	uncharacterized LOC103485984 (LOC103485984), mRNA	XM_023688605.1 PREDICTED: Cucurbita pepo subsp. pepo uncharacterized LOC111803976 (LOC111803976), mRNA	AT3G03870	unknown protein; BEST Arabidopsis thaliana protein match is: unknown protein (TAIR:AT5G18130.1); Has 47 Blast hits to 47 proteins in 13 species: Archae - 0; Bacteria - 0; Metazoa - 2; Fungi - 0; Plants - 45; Viruses - 0; Other Eukaryotes - 0 (source: NCBI	543	768	1632	1253	905	781	554	581	875	847	858	2724	6492	11422	2902	2040	1497	8371	6129	8316	9138	12045	14202	981	567	6879	7605	574.897	19.0919	4361.92	1278.84	979	860	2146	11795	244.698	14.1067	708.51	2541.24	980.333	743	4512.83	9700.17	395.164	160.803
gi|659113188|ref|XM_008458223.1|	elongation factor 2 (LOC103496388), mRNA	XM_023656545.1 PREDICTED: Cucurbita pepo subsp. pepo elongation factor 2 (LOC111777103), transcript variant X1, mRNA	AT1G56070	Ribosomal protein S5/Elongation factor G/III/V family protein	49851	46791	27726	9026	8752	9904	11397	11163	9801	12527	10400	6385	8123	6077	6983	9023	10323	6654	2987	3876	9172	8196	9576	41456	11280	6861	4505	11988.6	165.463	1103.15	1912.87	9227	10909	8776	8981	601.812	1432.6	1683.61	709.482	25341.7	11057.6	7819	6743.5	19215.6	1036.45
gi|659067709|ref|XM_008442676.1|	aspartic proteinase (LOC103485179), mRNA	XM_023663940.1 PREDICTED: Cucurbita pepo subsp. pepo aspartic proteinase (LOC111783063), transcript variant X2, mRNA	AT4G04460	Saposin-like aspartyl protease family protein	1882	2007	2783	7182	7468	6405	6111	6017	5966	6547	5487	7164	6267	7060	6065	6131	6102	8677	7102	6852	9904	20411	12344	2224	6064	6830	7543	488.126	66.468	490.624	989.423	7018	6000	6099	14219	550.075	530.817	33.0807	5498.9	4621.17	6025.6	6464.83	10881.7	2666.84	378.44
gi|659095746|ref|XM_008450525.1|	haloacid dehalogenase-like hydrolase domain-containing protein Sgpp (LOC103490819), mRNA	XM_023697369.1 PREDICTED: Cucurbita pepo subsp. pepo haloacid dehalogenase-like hydrolase domain-containing protein Sgpp (LOC111810635), transcript variant X1, mRNA	AT2G38740	Haloacid dehalogenase-like hydrolase (HAD) superfamily protein	1514	1790	737	6549	6670	4909	4273	3403	2941	750	1957	5686	6730	7921	8787	7667	6281	906	277	536	279	334	186	1347	3838	6779	573	546.003	615.183	1118.31	316.128	6042	1882	7578	266	983.646	1097.39	1255.35	74.8086	3694.83	2664.8	7178.67	419.667	2668.53	1357.85
gi|659069988|ref|XM_008454555.1|	signal recognition particle receptor subunit alpha homolog (LOC103493693), transcript variant X1, mRNA	XM_023691008.1 PREDICTED: Cucurbita pepo subsp. pepo signal recognition particle receptor subunit alpha-like (LOC111805779), transcript variant X1, mRNA	AT4G30600	signal recognition particle receptor alpha subunit family protein	1590	1792	2203	4163	4078	3762	3161	3223	3379	5233	3196	7360	7320	5633	7192	6716	6580	4685	3374	3604	4595	4760	6674	1861	3192	6771	3887	312.382	43.8406	985.74	700.022	4001	3936	6829	5343	211.298	1126.96	321.355	1155.63	2931.33	3638.4	6800.17	4615.33	1195.79	895.296
gi|659073631|ref|XM_008438945.1|	zinc finger A20 and AN1 domain-containing stress-associated protein 1-like (LOC103482674), mRNA	XM_023677969.1 PREDICTED: Cucurbita pepo subsp. pepo zinc finger A20 and AN1 domain-containing stress-associated protein 1-like (LOC111795505), transcript variant X1, mRNA	AT4G22820;AT1G12440	A20/AN1-like zinc finger family protein	3794	4738	7025	7810	8109	7503	8597	6423	9232	9538	10947	8196	6353	5637	7948	7257	6743	11220	15467	11535	11763	9809	10420	5185	7510	6728	12740	1661.37	1537.25	1320.21	2366.32	7807	9905	7316	10664	303.009	914.708	604.663	999.59	6496.5	8947.4	7022.33	11702.3	1789.62	1652.54
gi|659109617|ref|XM_008456574.1|	micronuclear linker histone polyprotein-like (LOC103495111), transcript variant X2, mRNA	XM_023685374.1 PREDICTED: Cucurbita pepo subsp. pepo protein WVD2-like 7 (LOC111801392), mRNA			888	930	2221	13947	12237	12478	12643	8636	6794	8008	6834	6853	5770	7559	7142	7550	5821	1454	374	567	698	1595	1286	1346	10639	6727	798	757.775	2833.38	901.096	575.966	12887	7212	6837	1193	925.576	689.646	903.783	455.674	7116.83	8583	6782.5	995.667	6366.38	2401.9
gi|659125767|ref|XM_008464630.1|	maltose excess protein 1, chloroplastic-like (LOC103501131), partial mRNA	XM_023678269.1 PREDICTED: Cucurbita pepo subsp. pepo maltose excess protein 1-like, chloroplastic (LOC111795709), mRNA	AT5G17523;AT5G17520	root cap 1 (RCP1);Similar to Maltose excess protein 1	6699	8061	9706	26606	37682	41280	38771	40265	55099	35162	33836	5978	7939	6123	6135	11475	14511	1088	946	964	1009	1990	916	8155	39518	6680	999	1505.72	1056.42	1092.73	77.3132	35189	41365	10707	1305	7647.98	11911.9	4240.48	595.047	21672.3	40626.6	8693.5	1152.17	15606.2	8499.98
gi|659126538|ref|XM_008465012.1|	uncharacterized LOC103501438 (LOC103501438), transcript variant X2, mRNA	XM_023671324.1 PREDICTED: Cucurbita pepo subsp. pepo uncharacterized LOC111790433 (LOC111790433), mRNA	AT2G40095	Alpha/beta hydrolase related protein	78	62	45	333	218	26	132	46	52	152	114	8383	4675	6901	5827	3651	2933	4351	1902	1164	577	1041	2230	61	89	6653	2472	16.5025	60.8112	1866.4	1668.29	192	106	4137	1282	155.101	50.4777	1506.97	852.587	127	99.2	5395	1877.5	121.875	47.8038
gi|659083686|ref|XM_008444264.1|	phosphatidylinositol:ceramide inositolphosphotransferase 1 (LOC103486340), mRNA	XM_023671068.1 PREDICTED: Cucurbita pepo subsp. pepo phosphatidylinositol:ceramide inositolphosphotransferase 1-like (LOC111790219), transcript variant X2, mRNA	AT2G29525;AT3G54020	Arabidopsis Inositol phosphorylceramide synthase 1;Arabidopsis Inositol phosphorylceramide synthase 3	306	288	290	791	454	424	295	372	333	529	340	8899	5515	5522	7112	6712	4907	535	293	296	199	155	253	294	333	6645	374	9.86577	54.4472	1951.74	138.861	556	400	6243	202	203.78	111.195	1174.74	49.085	425.5	373.8	6444.5	288.5	192.848	90.9764
gi|659069009|ref|XM_008449477.1|	heat shock cognate 70 kDa protein 2 (LOC103490108), mRNA	XM_023662082.1 PREDICTED: Cucurbita pepo subsp. pepo heat shock cognate 70 kDa protein 2-like (LOC111781472), mRNA	AT5G02500	heat shock cognate protein 70-1	15382	11424	8291	7308	4971	6694	12042	5949	3580	7926	5314	5355	5122	9427	5203	6613	6536	2995	1161	1182	4219	1522	1981	11699	8995	6634	1779	3553.49	4308.4	2421.04	1052.85	6324	5606	6117	2574	1211.56	2187.73	792.771	1442.98	9011.67	6962.2	6376	2176.67	3782.09	3237.12
gi|659115331|ref|XM_008459281.1|	ATP-dependent Clp protease ATP-binding subunit clpA homolog CD4B, chloroplastic-like (LOC103497178), mRNA	XM_023667001.1 PREDICTED: Cucurbita pepo subsp. pepo ATP-dependent Clp protease ATP-binding subunit ClpA homolog CD4B, chloroplastic-like (LOC111786769), transcript variant X1, mRNA	AT5G50920	CLPC homologue 1	3979	4556	3830	3832	4873	4275	4247	4425	4908	3762	3764	6840	7247	5634	5756	5486	3861	7707	3100	1846	6351	14005	16775	4121	4336	6573	4217	383.451	125.865	838.834	3086.21	4326	4144	5034	12377	522.42	661.067	1025.07	5399.33	4224.17	4221.2	5804	8297.33	424.959	483.164
gi|659131329|ref|XM_008467408.1|	methylenetetrahydrofolate reductase 2-like (LOC103503268), partial mRNA	XM_023695027.1 PREDICTED: Cucurbita pepo subsp. pepo methylenetetrahydrofolate reductase 2-like (LOC111808828), mRNA	AT2G44160	methylenetetrahydrofolate reductase 2	4090	4145	2033	1138	808	662	1624	515	1299	7872	3162	7722	4400	7536	8881	6732	6620	964	304	863	3007	3785	1758	3422	1069	6552	710	1203.8	784.181	1866.58	355.5	869	4111	7411	2850	243.855	3387.7	1274.29	1022.58	2146	2894.4	6981.83	1780.17	1599.78	2944.01
gi|659111834|ref|XM_008457710.1|	protein NRT1/ PTR FAMILY 6.4 (LOC103495995), mRNA	XM_023657183.1 PREDICTED: Cucurbita pepo subsp. pepo protein NRT1/ PTR FAMILY 6.4-like (LOC111777539), mRNA	AT3G21670	Major facilitator superfamily protein	124	100	82	1205	761	977	189	281	262	285	319	1852	6560	11182	3191	5910	11393	7493	4664	6002	17629	33248	19699	102	235	6531	6053	21.0713	65.0538	4665.07	1415.19	981	288	6831	23525	222.027	28.6764	4177.9	8483.45	541.5	267.2	6681.33	14789.2	501.685	48.3032
gi|659082211|ref|XM_008443500.1|	probable protein phosphatase 2C 33 (LOC103485801), transcript variant X1, mRNA	XM_023668917.1 PREDICTED: Cucurbita pepo subsp. pepo probable protein phosphatase 2C 33 (LOC111788556), transcript variant X1, mRNA	AT3G02750;AT1G79630;AT5G36250	Protein phosphatase 2C family protein	1388	1628	1902	3584	2983	3646	3187	3304	2555	3221	3202	5519	6706	7355	5973	5148	6689	9232	1415	1980	2009	2980	5737	1639	3245	6526	4209	257.187	82.7315	931.045	4359.21	3404	2992	5936	3575	366.2	379.149	771.142	1933.99	2521.83	3093.8	6231.67	3892.17	1007.31	304.575
gi|659087942|ref|XM_008446496.1|	sugar transporter ERD6-like 6 (LOC103487972), transcript variant X1, mRNA	XM_023690129.1 PREDICTED: Cucurbita pepo subsp. pepo sugar transporter ERD6-like 6 (LOC111805192), transcript variant X1, mRNA	AT1G19450	Major facilitator superfamily protein	607	740	595	57523	52418	68000	92029	66664	64389	106139	74645	4648	8640	6216	6256	12993	27851	893	380	380	711	2151	1132	647	79346	6501	551	80.4757	17935.8	2011.24	296.181	59313	81724	15700	1331	7943.84	21756.7	11049.1	740.406	29980.5	80773.2	11100.7	941.167	32523.3	17854.9
gi|659075853|ref|XM_008440145.1|	cytochrome b5 isoform B-like (LOC103483485), mRNA	XM_023671506.1 PREDICTED: Cucurbita pepo subsp. pepo cytochrome b5-like (LOC111790557), mRNA	AT2G32720	cytochrome B5 isoform B	5116	5088	3828	15768	10618	12339	11548	7249	6101	9811	9327	8652	5176	5639	9770	8049	8306	2516	766	1494	3153	1843	2571	4677	9398	6489	1592	735.677	3039.85	1887.46	879.106	12908	8413	8708	2522	2621.78	2016.82	928.366	656.355	8792.83	8807.2	7598.67	2057.17	4826.05	2152.98
gi|659075787|ref|XM_008440108.1|	uncharacterized LOC103483467 (LOC103483467), transcript variant X1, mRNA	XM_023670576.1 PREDICTED: Cucurbita pepo subsp. pepo uncharacterized LOC111789864 (LOC111789864), transcript variant X9, mRNA	AT3G23900	RNA recognition motif (RRM)-containing protein	1690	1963	2497	2991	2158	2679	4464	2805	2038	4085	3230	9477	5783	4203	9894	8777	6650	1750	1399	957	1490	1965	1668	2050	3634	6487	1368	410.474	1173.09	2706.69	397.369	2609	3117	8440	1707	420.847	1028.11	1648	239.972	2329.67	3324.4	7464	1538.17	481.764	976.052
gi|659070976|ref|XM_008459336.1|	SPX domain-containing protein 1 (LOC103497222), mRNA	XM_023681816.1 PREDICTED: Cucurbita pepo subsp. pepo SPX domain-containing protein 1-like (LOC111798574), mRNA	AT2G26660	SPX domain gene 2	618	465	235	1246	995	924	2266	1421	1615	2524	1999	8803	5679	4965	7754	6288	6075	5882	4770	3484	948	1794	2997	439	1843	6482	4712	192.786	597.505	2041.22	1200.05	1055	2046	6705	1913	169.177	456.319	914.108	1029.67	747.167	1965	6594	3312.5	374.204	453.507
gi|659119750|ref|XM_008461602.1|	protein LHY-like (LOC103498835), transcript variant X3, mRNA	XM_023693683.1 PREDICTED: Cucurbita pepo subsp. pepo protein LHY (LOC111807810), transcript variant X2, mRNA	AT1G01060	Homeodomain-like superfamily protein	54	48	24	1363	1451	1114	18	115	84	50	40	9406	4962	5075	10075	5359	2484	1391	81	84	227	422	947	42	66	6481	518	15.8745	68.5894	2533.75	755.464	1309	58	5972	532	174.792	23.0651	3832.53	372.391	675.667	61.4	6226.83	525.333	702.966	38.2596
gi|659107505|ref|XM_008455488.1|	zinc finger CCCH domain-containing protein 44-like (LOC103494359), transcript variant X1, mRNA	XM_023696367.1 PREDICTED: Cucurbita pepo subsp. pepo zinc finger CCCH domain-containing protein 44-like (LOC111809898), mRNA	AT2G16485	nucleic acid binding;zinc ion binding;DNA binding	1004	1186	1578	2727	2491	2474	3332	3334	3110	4204	2533	5453	6416	7553	5903	5708	5049	6782	5504	4408	2331	3907	5035	1256	3333	6474	5564	293.333	1.41421	1051.2	1188.16	2564	3282	5553	3757	141.418	848.725	447.516	1358.17	1910	3302.6	6013.67	4661.17	745.437	600.781
gi|659087271|ref|XM_008446140.1|	uncharacterized LOC103487715 (LOC103487715), mRNA	XM_023689793.1 PREDICTED: Cucurbita pepo subsp. pepo lipase-like (LOC111804952), mRNA	AT1G10740	alpha/beta-Hydrolases superfamily protein	392	447	717	232	202	129	182	113	161	165	134	4660	5138	9621	5165	3228	2438	1246	863	678	1130	963	1089	518	147	6473	929	173.949	48.7904	2736.7	289.695	187	153	3610	1060	52.9748	16.8622	1403.13	87.0306	353.167	151	5041.67	994.833	214.696	27.3404
gi|659110480|ref|XM_008457025.1|	mediator of RNA polymerase II transcription subunit 15a (LOC103495458), transcript variant X1, mRNA	XM_023697962.1 PREDICTED: Cucurbita pepo subsp. pepo mediator of RNA polymerase II transcription subunit 15a-like (LOC111811208), transcript variant X1, mRNA	AT1G15780	unknown protein; BEST Arabidopsis thaliana protein match is: unknown protein (TAIR:AT2G10440.1); Has 103701 Blast hits to 43153 proteins in 1828 species: Archae - 30; Bacteria - 7385; Metazoa - 38639; Fungi - 11531; Plants - 7727; Viruses - 307; Other Euk	2760	3164	4878	3986	4710	4334	4464	4189	4001	4929	3461	7033	6523	5832	6849	6328	4986	3544	5395	4253	2964	4166	3673	3600	4326	6462	4397	1124.5	194.454	602.769	933.903	4343	4130	6054	3601	362.09	742.497	961.178	604.226	3972	4208.8	6258.5	3999.17	850.709	544.654
gi|659115357|ref|XM_008459294.1|	calcium-transporting ATPase 4, endoplasmic reticulum-type-like (LOC103497190), mRNA	XM_023663521.1 PREDICTED: Cucurbita pepo subsp. pepo calcium-transporting ATPase 1, endoplasmic reticulum-type-like (LOC111782730), transcript variant X1, mRNA	AT1G07670;AT1G07810	endomembrane-type CA-ATPase 4;ER-type Ca2+-ATPase 1	3999	4072	3023	3499	3465	3778	3491	3840	3824	4338	3384	8384	6539	4451	8105	7166	5728	3724	2768	2716	4222	4993	5269	3698	3665	6458	3069	585.706	246.78	1967.75	567.554	3580	3848	6999	4828	171.739	477.478	1197.2	542.652	3639.33	3775.4	6728.83	3948.67	391.342	373.206
gi|659082427|ref|XM_008443613.1|	sodium-coupled neutral amino acid transporter 4-like (LOC103485880), transcript variant X2, mRNA	XM_023671788.1 PREDICTED: Cucurbita pepo subsp. pepo amino acid transporter AVT6A-like (LOC111790755), mRNA	AT5G38820	Transmembrane amino acid transporter family protein	1072	1388	2018	2425	1884	2290	2242	2505	1512	2386	1959	5679	6564	7107	5436	4891	4558	8676	9071	7750	14589	18392	13234	1492	2373	6450	8499	481.607	185.969	720.793	678.054	2199	1952	4961	15405	281.585	437.038	443.245	2674.07	1846.17	2120.8	5705.83	11952	523.879	396.688
gi|659130439|ref|XM_008466950.1|	uncharacterized LOC103502837 (LOC103502837), mRNA	XM_023684003.1 PREDICTED: Cucurbita pepo subsp. pepo uncharacterized LOC111800356 (LOC111800356), mRNA	AT5G11680	FUNCTIONS IN: molecular_function unknown; INVOLVED IN: biological_process unknown; LOCATED IN: cytosol, plasma membrane; EXPRESSED IN: 26 plant structures; EXPRESSED DURING: 15 growth stages; CONTAINS InterPro DOMAIN/s: WW-domain-binding protein (InterPro	627	731	763	1881	2230	1753	2058	1436	1835	1581	1789	6737	5177	7428	5487	4294	3649	3423	1584	1237	4473	6624	6293	707	1747	6447	2081	71.1056	439.82	1153.12	1174.8	1954	1735	4476	5796	246.885	135.337	932.516	1158.21	1330.83	1739.8	5462	3939	702.428	239.92
gi|659083296|ref|XM_008444051.1|	cationic amino acid transporter 3, mitochondrial-like (LOC103486182), mRNA	XM_023687675.1 PREDICTED: Cucurbita pepo subsp. pepo cationic amino acid transporter 2, vacuolar-like (LOC111803327), transcript variant X1, mRNA	AT5G36940;AT1G58030	cationic amino acid transporter 2;cationic amino acid transporter 3	881	1263	2345	1193	1905	2120	1467	1950	983	1194	1361	6804	6628	5891	5828	4554	3379	10309	13194	9074	13159	14991	9626	1496	1708	6441	10859	759.38	341.533	484.375	2114.35	1739	1179	4587	12592	485.197	189.426	1224.83	2727.07	1617.83	1391	5514	11725.5	585.273	362.088
gi|659109086|ref|XM_008456320.1|	polyubiquitin (LOC103494931), mRNA	XM_023679316.1 PREDICTED: Cucurbita pepo subsp. pepo polyubiquitin-like (LOC111796612), mRNA	AT1G55060;AT5G20620;AT4G02890;AT1G65350	ubiquitin 4;ubiquitin 13;ubiquitin 12;Ubiquitin family protein	447	472	890	714	791	1020	1249	1005	1197	1035	1222	8608	5246	5351	8930	6180	6275	2986	2195	668	764	2103	2375	603	1127	6401	1949	248.863	172.534	1911.46	1178.31	841	1151	7128	1747	159.168	101.52	1561.01	862.383	722.333	1141.6	6765	1848.5	228.025	113.017
gi|659113026|ref|XM_008458185.1|	small ubiquitin-related modifier 1 (LOC103496358), mRNA	XM_023656270.1 PREDICTED: Cucurbita pepo subsp. pepo small ubiquitin-related modifier 1 (LOC111776876), mRNA	AT4G26840	small ubiquitin-like modifier 1	5878	6392	4428	7459	7485	6988	8045	6473	7979	5923	7145	6795	5917	6474	6624	6099	7391	3799	7282	4285	3999	4158	3315	5566	7259	6395	5122	1018.49	1111.57	444.255	1886.33	7310	7015	6704	3824	279.74	1034.08	649.766	447.919	6438.33	7113	6550	4473	1165.93	928.077
gi|659125196|ref|XM_008464338.1|	zinc finger A20 and AN1 domain-containing stress-associated protein 4 (LOC103500891), mRNA	XM_023689205.1 PREDICTED: Cucurbita pepo subsp. pepo zinc finger A20 and AN1 domain-containing stress-associated protein 6-like (LOC111804410), transcript variant X1, mRNA	AT3G52800;AT2G36320	A20/AN1-like zinc finger family protein	2695	3697	4088	8651	9742	8721	6941	7543	7589	8400	6401	6779	6137	6168	6335	6493	4995	5814	6264	9424	6807	6900	6022	3493	7242	6361	7167	718.486	425.678	362.042	1967.24	9038	7463	5941	6576	610.686	1005.41	823.06	482.314	6265.67	7374.8	6151.17	6871.83	3094.94	751.944
gi|659081649|ref|XM_008443221.1|	nematode resistance protein-like HSPRO2 (LOC103485560), mRNA	XM_023695850.1 PREDICTED: Cucurbita pepo subsp. pepo nematode resistance protein-like HSPRO2 (LOC111809400), mRNA	AT2G40000	ortholog of sugar beet HS1 PRO-1 2	76	33	59	810	647	508	1206	892	912	1322	1310	8163	6129	4748	6621	6241	5101	8491	4180	4440	2683	3174	3590	56	1049	6346	5703	21.6564	222.032	1717.87	2417.4	655	1181	5987	3149	151.159	233.327	791.033	454.017	355.5	1128.4	6167.17	4426.33	342.005	211.657
gi|659110803|ref|XM_008457197.1|	protein translation factor SUI1 homolog (LOC103495584), transcript variant X2, mRNA	XM_023698876.1 PREDICTED: Cucurbita pepo subsp. pepo protein translation factor SUI1 homolog 2-like (LOC111811834), transcript variant X1, mRNA	AT5G54940;AT5G54760;AT1G54290	Translation initiation factor SUI1 family protein	1903	1815	1494	2601	2216	2308	2130	1801	2117	2219	2079	6480	5430	7119	6558	4914	5897	6080	3984	6147	5768	5097	6301	1737	1965	6343	5403	215.277	232.638	852.794	1229.92	2375	2138	5789	5722	201.055	72.3971	827.239	603.317	2056.17	2069.2	6066.33	5562.83	395.844	158.468
gi|659073780|ref|XM_008439028.1|	4-coumarate--CoA ligase-like 10 (LOC103482735), mRNA	XM_023678317.1 PREDICTED: Cucurbita pepo subsp. pepo oxalate--CoA ligase-like (LOC111795752), mRNA	AT3G48990	AMP-dependent synthetase and ligase family protein	250	587	2166	7149	7263	9646	5952	7436	5501	4340	5132	5387	7895	5732	5325	5566	5728	6002	1271	5463	5067	10550	27562	1001	6694	6338	4245	1022.89	1049.35	1359.39	2589.91	8019	4991	5539	14393	1409.89	593.204	202.786	11729.6	4510.17	5672.2	5938.83	9319.17	3998.84	1149.47
gi|659094363|ref|XM_008449799.1|	uncharacterized LOC103490330 (LOC103490330), transcript variant X1, mRNA	XM_023680297.1 PREDICTED: Cucurbita pepo subsp. pepo uncharacterized LOC111797318 (LOC111797318), mRNA			4681	5282	3805	7731	9129	7593	10366	7784	11704	5461	7563	5584	5624	7736	5204	5350	6548	1681	1162	1375	1424	1699	1332	4589	9075	6314	1406	742.755	1825.75	1231.07	260.885	8151	8242	5700	1485	849.779	3176.51	737.434	190.953	6370.17	8575.6	6007.67	1445.5	2077.3	2467.04
gi|659091903|ref|XM_008448574.1|	3-phosphoinositide-dependent protein kinase 1 (LOC103489417), mRNA	XM_023691204.1 PREDICTED: Cucurbita pepo subsp. pepo 3-phosphoinositide-dependent protein kinase 1-like (LOC111805909), mRNA	AT3G10540;AT5G04510	3-phosphoinositide-dependent protein kinase;3'-phosphoinositide-dependent protein kinase 1	2990	3177	3060	4401	4218	4555	6267	5538	5127	7372	5769	7240	6541	5037	8560	8260	8439	1648	1992	1518	1389	1832	1616	3075	5902	6272	1719	94.4793	515.481	1125.75	244.919	4391	6089	8419	1612	168.708	1156.27	150.932	221.523	3733.5	6014.6	7346.17	1665.83	730.923	863.357
gi|659132503|ref|XM_008468011.1|	cryptochrome-1 (LOC103503708), transcript variant X2, mRNA	XM_023679944.1 PREDICTED: Cucurbita pepo subsp. pepo cryptochrome-1-like (LOC111797061), mRNA	AT4G08920	cryptochrome 1	640	671	984	1220	1252	985	668	484	539	763	654	7502	5351	5939	7916	5578	3948	2441	2897	1870	1504	2139	1920	765	576	6264	2402	190.292	130.108	1111.72	514.572	1152	652	5814	1854	145.796	112.013	1994.5	322.553	958.667	621.6	6039	2128.5	260.759	110.627
gi|659120055|ref|XM_008461767.1|	phosphatidylinositol 4-kinase gamma 4 (LOC103498938), mRNA	XM_023692437.1 PREDICTED: Cucurbita pepo subsp. pepo phosphatidylinositol 4-kinase gamma 4-like (LOC111806914), mRNA	AT1G64460	Protein kinase superfamily protein	1226	1469	1409	1675	1711	1418	2341	1761	1548	2387	2120	7490	6701	4582	6737	6402	5087	4715	1681	3419	4121	2543	3153	1368	2051	6257	3271	126.582	410.122	1503.84	1522.36	1601	2018	6075	3272	159.788	428.64	872.157	795.739	1484.67	2031.4	6166.5	3272	181.536	366.383
gi|659113216|ref|XM_008458238.1|	mitochondrial outer membrane protein porin of 36 kDa-like (LOC103496403), mRNA	XM_023670006.1 PREDICTED: Cucurbita pepo subsp. pepo mitochondrial outer membrane protein porin of 36 kDa-like (LOC111789287), mRNA	AT3G01280	voltage dependent anion channel 1	8722	9865	5948	6811	10229	6598	10513	8399	8698	4925	4431	5773	7330	5664	6102	7085	8558	3049	1682	1943	2257	2989	2617	8178	9456	6255	2224	2014.3	1494.82	931.995	725.723	7879	6018	7248	2621	2037.66	2334.05	1236.12	366.016	8028.83	7393.2	6752	2422.83	1819.5	2613.14
gi|659070752|ref|XM_008458261.1|	CBL-interacting serine/threonine-protein kinase 6-like (LOC103496422), mRNA	XM_023691223.1 PREDICTED: Cucurbita pepo subsp. pepo CBL-interacting serine/threonine-protein kinase 6-like (LOC111805926), mRNA	AT4G30960	SOS3-interacting protein 3	2653	3088	4239	9345	7838	8166	10163	8713	11299	10840	9301	3835	7413	7500	5276	7004	10473	4108	788	763	2046	3067	3677	3326	9438	6249	1886	819.494	1025.3	2091.33	1924.06	8449	10480	7584	2930	792.535	1046.52	2646.66	824.086	5888.17	10063.2	6916.83	2408.17	2897.14	1065.9
gi|659130025|ref|XM_008466740.1|	tubulin alpha-3 chain-like (LOC103502708), mRNA	XM_023670279.1 PREDICTED: Cucurbita pepo subsp. pepo tubulin alpha-3 chain-like (LOC111789643), mRNA	AT5G19780;AT4G14960	Tubulin/FtsZ family protein;tubulin alpha-5	5451	5930	4679	17869	22112	18207	13063	10299	7081	10321	10516	6529	6980	5228	7005	8518	9572	5130	2246	3797	11432	11115	9617	5353	11681	6245	3724	631.193	1954.44	909.717	1443.37	19396	9306	8365	10721	2358.19	1929.37	1290.32	969.426	12374.7	10256	7305.33	7222.83	7844.92	2123.3
gi|659128955|ref|XM_008466234.1|	transcription factor GTE10 (LOC103502334), transcript variant X1, mRNA	XM_023661102.1 PREDICTED: Cucurbita pepo subsp. pepo transcription factor GTE10-like (LOC111780641), transcript variant X1, mRNA	AT5G14270;AT5G63320	bromodomain and extraterminal domain protein 9;nuclear protein X1	889	1002	1308	1386	1513	2039	2053	1680	2258	2574	1763	6716	6179	5796	5821	5115	3953	2558	2443	1469	1203	1818	1986	1066	1866	6230	2156	216.782	263.751	462.143	598.306	1646	2198	4963	1669	346.221	408.779	943.231	412.217	1356.17	2065.6	5596.67	1912.83	409.328	366.026
gi|659096827|ref|XM_008451087.1|	uncharacterized LOC103491223 (LOC103491223), mRNA	XM_023692897.1 PREDICTED: Cucurbita pepo subsp. pepo uncharacterized LOC111807253 (LOC111807253), mRNA	AT3G55760	unknown protein; LOCATED IN: chloroplast stroma, chloroplast; EXPRESSED IN: 16 plant structures; EXPRESSED DURING: 10 growth stages; BEST Arabidopsis thaliana protein match is: unknown protein (TAIR:AT1G42430.2); Has 176 Blast hits to 125 proteins in 40 s	6302	9448	9260	16019	22066	20145	16644	10820	12726	10900	9691	7055	5303	6295	8590	8712	5604	959	137	53	82	432	516	8336	13732	6217	383	1764.58	4118.19	878.556	500.596	19410	11105	7635	343	3089.78	1527.92	1760.24	230.185	13873.3	12156.2	6926.5	363.167	6469.14	2734.31
gi|659070624|ref|XM_008457701.1|	GDP-mannose 3,5-epimerase 2 (LOC103495988), transcript variant X1, mRNA	XM_023691306.1 PREDICTED: Cucurbita pepo subsp. pepo GDP-mannose 3,5-epimerase 2 (LOC111805991), mRNA	AT5G28840	GDP-D-mannose 3',5'-epimerase	1497	1584	1369	6223	6477	5663	4757	3239	3908	2711	2473	6321	6059	6212	6020	5633	5497	1175	855	1188	728	634	788	1483	3998	6197	1072	108.15	1073.39	131.614	188.617	6121	3030	5716	716	416.476	769.055	271.353	77.623	3802.17	3417.6	5957	894.667	2554.69	929.776
gi|34014755|gb|AY354208.1|	Cucumis melo Hemed aminotransferase 1 mRNA, complete cds	XM_023661016.1 PREDICTED: Cucurbita pepo subsp. pepo serine--glyoxylate aminotransferase-like (LOC111780582), mRNA	AT2G13360	alanine:glyoxylate aminotransferase	19	32	17	215	115	247	80	63	117	184	82	5294	4779	8489	3963	2999	2333	644	392	537	608	1291	1074	22	71	6187	524	8.14453	12.0208	2009.87	126.477	192	127	3098	991	68.8573	51.8298	819.528	348.983	107.5	105.2	4642.83	757.667	102.757	48.2255
gi|659074548|ref|XM_008439441.1|	two-component response regulator-like PRR95 (LOC103483004), mRNA	XM_023677689.1 PREDICTED: Cucurbita pepo subsp. pepo two-component response regulator-like APRR9 (LOC111795336), transcript variant X1, mRNA	AT5G60100;AT5G24470	pseudo-response regulator 5;pseudo-response regulator 3	121	173	330	2752	2776	3526	3298	5754	5194	6279	4837	5286	6832	6340	4648	4856	6434	5334	1245	884	637	2101	3651	208	4526	6152	2487	108.807	1736.65	789.841	2471.6	3018	5436	5312	2129	440.105	751.004	976.656	1507.2	1613	5072.4	5732.67	2308.67	1565.58	1133.49
gi|659076937|ref|XM_008440723.1|	ubiquitin-conjugating enzyme E2 32 (LOC103483888), mRNA	XM_023684908.1 PREDICTED: Cucurbita pepo subsp. pepo ubiquitin-conjugating enzyme E2 32-like (LOC111800970), mRNA	AT3G17000	ubiquitin-conjugating enzyme 32	627	633	879	1934	1996	1929	2533	2214	2205	3111	2013	6666	5726	6053	6406	6168	5662	2961	1945	1308	1456	2203	2881	713	2373	6148	2071	143.792	225.567	477.196	833.71	1953	2443	6078	2180	37.3229	586.416	379.96	712.778	1333	2415.2	6113.5	2125.67	685.644	431.406
gi|659105358|ref|XM_008454855.1|	pentatricopeptide repeat-containing protein At4g33170-like (LOC103493901), mRNA	XM_023680364.1 PREDICTED: Cucurbita pepo subsp. pepo pentatricopeptide repeat-containing protein At4g33170 (LOC111797380), mRNA	AT2G26280	CTC-interacting domain 7	3744	4730	5844	7527	7447	8747	6836	7316	6372	11349	10572	7206	6087	5134	7694	6974	6366	4293	5576	4773	7808	9562	7604	4772	7076	6142	4880	1050.65	339.411	1037.11	648.241	7907	9431	7011	8324	728.56	2677.51	664.787	1076.41	6339.83	8489	6576.83	6602.67	1897.65	2297.2
gi|659103822|ref|XM_008454494.1|	serine/threonine-protein kinase EDR1 (LOC103493655), transcript variant X1, mRNA	XM_023679770.1 PREDICTED: Cucurbita pepo subsp. pepo probable serine/threonine-protein kinase SIS8 (LOC111796950), mRNA	AT5G11850	Protein kinase superfamily protein	485	630	860	2277	2206	2055	2739	1968	2234	2726	2127	8001	5297	5117	7991	5227	4120	1809	2128	1590	918	1254	1547	658	2353	6138	1842	189.099	545.179	1615.63	270.545	2179	2362	5779	1239	113.377	319.456	1993.73	314.745	1418.83	2358.8	5958.83	1541	844.676	354.055
gi|659100668|ref|XM_008452987.1|	uncharacterized LOC103492572 (LOC103492572), mRNA	XM_023698741.1 PREDICTED: Cucurbita pepo subsp. pepo uncharacterized LOC111811725 (LOC111811725), mRNA	AT4G38225	unknown protein; FUNCTIONS IN: molecular_function unknown; INVOLVED IN: biological_process unknown; LOCATED IN: chloroplast; EXPRESSED IN: 21 plant structures; EXPRESSED DURING: 13 growth stages; Has 35333 Blast hits to 34131 proteins in 2444 species: Arc	890	1225	1880	3953	4652	4382	2940	4044	4641	3342	2799	6016	5594	6709	6704	7152	6734	3928	1739	1582	2779	3832	3822	1331	3492	6106	2416	503.546	780.646	562.962	1311.49	4329	3594	6863	3477	352.501	946.504	250.442	605.084	2830.33	3553.2	6484.83	2947	1687.11	776.793
gi|659096018|ref|XM_008450660.1|	flavin-containing monooxygenase FMO GS-OX-like 3 (LOC103490913), mRNA	XM_023696274.1 PREDICTED: Cucurbita pepo subsp. pepo flavin-containing monooxygenase FMO GS-OX-like 3 (LOC111809837), mRNA	AT1G62600	Flavin-binding monooxygenase family protein	458	602	647	1014	2453	2132	4764	2130	1145	1716	1095	10150	6337	1817	9078	7905	5221	1401	279	897	1532	869	857	569	3447	6101	859	98.7269	1862.52	4171.5	561.964	1866	1318	7401	1086	755.39	345.008	1977.21	386.294	1217.67	2170	6751.33	972.5	858.526	1511.85
gi|659131336|ref|XM_008467411.1|	transcription factor bHLH68-like (LOC103503272), partial mRNA	XM_023659523.1 PREDICTED: Cucurbita pepo subsp. pepo transcription factor bHLH68-like (LOC111779368), mRNA	AT2G20100	basic helix-loop-helix (bHLH) DNA-binding superfamily protein	100	196	183	533	573	240	364	359	220	555	392	10185	4919	3176	6211	2737	2496	1286	1263	404	59	205	162	159	361	6093	984	52.0801	3.53553	3649.08	502.715	448	389	3814	142	181.814	167.52	2078.78	75.0267	304.167	378	4954	563.167	198.403	119.422
gi|659114431|ref|XM_008458829.1|	probable calcium-binding protein CML27 (LOC103496821), mRNA	XM_023670675.1 PREDICTED: Cucurbita pepo subsp. pepo calcium-binding protein CML24-like (LOC111789941), mRNA	AT1G18210	Calcium-binding EF-hand family protein	352	178	52	185	418	660	645	92	505	1051	2542	5657	5591	6997	3915	4212	5209	4398	1002	1463	1863	946	2986	194	368	6081	2287	150.639	391.03	793.389	1842.08	421	1366	4445	1931	237.514	1054.4	677.822	1021.73	307.5	967	5263.5	2109.67	217.027	944.78
gi|659074000|ref|XM_008439146.1|	ubiquitin-conjugating enzyme E2-17 kDa (LOC103482803), mRNA	XM_023694443.1 PREDICTED: Cucurbita pepo subsp. pepo ubiquitin-conjugating enzyme E2-17 kDa-like (LOC111808458), mRNA	AT5G41700	ubiquitin conjugating enzyme 8	4339	5093	9018	12682	12952	11368	13798	11414	14612	8388	12343	6084	5681	6469	4908	6085	6968	2431	1732	1906	3129	3150	2305	6150	12606	6078	2023	2512.21	1685.74	394.034	363.891	12334	11781	5987	2861	847.403	3149.83	1033.49	481.913	9242	12111	6032.5	2442.17	3779.45	2423.91
gi|659087719|ref|XM_008446380.1|	E3 ubiquitin-protein ligase RLIM-like (LOC103487873), transcript variant X1, mRNA	XM_023689951.1 PREDICTED: Cucurbita pepo subsp. pepo probable E3 ubiquitin-protein ligase RHG1A (LOC111805078), transcript variant X2, mRNA	AT1G45180;AT5G42940	RING/U-box superfamily protein	1427	1580	1657	1138	1087	1071	1720	1462	1301	2432	1276	5928	6370	5893	6164	5831	5001	2753	3203	3937	2686	2370	1939	1554	1591	6063	3297	117.074	182.434	265.869	597.65	1098	1669	5665	2331	34.9905	660.318	598.938	374.972	1326.67	1638.2	5864.5	2814.67	261.444	477.689
gi|659089407|ref|XM_008447270.1|	proteasome subunit beta type-5 (LOC103488492), mRNA	XM_023691315.1 PREDICTED: Cucurbita pepo subsp. pepo proteasome subunit beta type-5-like (LOC111805998), transcript variant X1, mRNA	AT3G26340;AT1G13060	20S proteasome beta subunit E1;N-terminal nucleophile aminohydrolases (Ntn hydrolases) superfamily protein	5993	5366	2840	4601	4433	3883	4055	3914	4413	4534	3883	6950	5654	5584	6943	6823	7200	2441	1086	1205	2223	2582	2199	4733	3984	6062	1577	1669.09	99.7021	769.25	750.32	4305	4276	6988	2334	375.555	346.252	192.604	214.533	4519.33	4159.8	6525.67	1956	1107.04	296.713
gi|659099504|ref|XM_008452412.1|	REF/SRPP-like protein At3g05500 (LOC103492163), mRNA	XM_023674513.1 PREDICTED: Cucurbita pepo subsp. pepo REF/SRPP-like protein At3g05500 (LOC111792892), mRNA	AT3G05500	Rubber elongation factor protein (REF)	1253	1801	2965	3412	4659	6774	4163	4978	4950	2763	4122	4477	7396	6250	3446	3329	3361	22294	2516	3031	3626	4917	15045	2006	4570	6041	9280	874.275	576.292	1470.68	11273.1	4948	3945	3378	7862	1699.57	1104.19	60.4676	6253.49	3477.33	4195.2	4709.83	8571.5	2014.39	900.013
gi|659108646|ref|XM_008456090.1|	fumarate hydratase 1, mitochondrial (LOC103494751), mRNA	XM_023670198.1 PREDICTED: Cucurbita pepo subsp. pepo fumarate hydratase 1, mitochondrial (LOC111789428), mRNA	AT2G47510;AT5G50950	fumarase 1;FUMARASE 2	3531	4335	2060	5142	6030	5904	8262	5632	8829	8573	7210	6634	6550	4927	7136	7129	7748	1957	829	1119	1851	1595	1424	3308	6947	6037	1301	1153.68	1859.69	962.205	585.766	5692	8204	7337	1623	480.462	870.294	355.376	214.905	4500.33	7701.2	6687.33	1462.5	1526.04	1310.47
gi|659114611|ref|XM_008458921.1|	stromal 70 kDa heat shock-related protein, chloroplastic (LOC103496889), mRNA	XM_023694321.1 PREDICTED: Cucurbita pepo subsp. pepo stromal 70 kDa heat shock-related protein, chloroplastic (LOC111808387), mRNA	AT4G24280;AT5G49910	chloroplast heat shock protein 70-2;chloroplast heat shock protein 70-1	9220	8403	5840	8893	4850	7224	13744	6819	6658	12196	8465	5977	5991	6094	5411	6935	6090	4744	494	998	2440	2820	4587	7821	10281	6020	2078	1763.56	4896.71	63.8931	2321.96	6989	9106	6145	3282	2031.72	2824.15	763.505	1145.74	7405	9576.4	6083	2680.5	1761.5	3224.39
gi|659097448|ref|XM_008451410.1|	hydroxymethylglutaryl-CoA lyase, mitochondrial (LOC103491459), transcript variant X1, mRNA	XM_023657029.1 PREDICTED: Cucurbita pepo subsp. pepo hydroxymethylglutaryl-CoA lyase, mitochondrial (LOC111777432), transcript variant X1, mRNA	AT2G26800	Aldolase superfamily protein	235	295	525	1314	1175	1276	1422	1350	1212	1664	1850	5936	5912	6167	6668	5152	4719	7725	2490	1143	2935	6097	10538	351	1386	6005	3786	153.08	50.9117	140.808	3477.12	1255	1575	5513	6523	71.8401	328.112	1023.42	3819.39	803.333	1499.6	5759	5154.67	506.203	255.403
gi|659076993|ref|XM_008440753.1|	leghemoglobin reductase (LOC103483908), mRNA	XM_023683952.1 PREDICTED: Cucurbita pepo subsp. pepo dihydrolipoyl dehydrogenase 1, mitochondrial (LOC111800316), mRNA	AT1G48030	mitochondrial lipoamide dehydrogenase 1	5881	6889	6144	7472	9049	8208	13621	11339	11851	8654	10072	4762	6958	6291	5182	6854	8137	1484	1289	1041	1376	1674	1332	6304	12480	6003	1271	522.854	1613.62	1125.84	222.028	8243	10192	6724	1460	789.082	1601.89	1481.76	186.057	7273.83	11107.4	6364	1366	1218.83	1871.9
gi|659133336|ref|XM_008468461.1|	uncharacterized LOC103504035 (LOC103504035), mRNA		ATCG00930	tRNA-Ile	176	307	1103	4479	5178	5225	4978	4489	4728	6275	4306	10210	4188	3588	10309	6590	5264	831	2670	1936	364	551	672	528	4733	5995	1812	501.682	345.775	3662.32	925.716	4960	5103	7387	529	417.797	1036.68	2615.38	155.174	2744.67	4955.2	6691.5	1170.67	2462.37	779.874
gi|659073974|ref|XM_008439131.1|	uncharacterized LOC103482798 (LOC103482798), transcript variant X1, mRNA	XM_023694519.1 PREDICTED: Cucurbita pepo subsp. pepo uncharacterized LOC111808504 (LOC111808504), transcript variant X1, mRNA	AT5G64552;AT1G64142	conserved peptide upstream open reading frame 22;conserved peptide upstream open reading frame 23	2331	3098	3695	1735	1812	1296	2507	2693	2742	3053	3783	5724	6645	5566	4224	3573	3438	7596	24988	10385	7523	9015	9139	3041	2600	5978	14323	683.763	131.522	582.73	9340.84	1614	3192	3745	8559	278.36	534.369	420.282	899.342	2327.83	2955.6	4861.67	11441	910.442	502.47
gi|659131466|ref|XM_008467479.1|	probable inactive purple acid phosphatase 2 (LOC103503324), mRNA	XM_023681880.1 PREDICTED: Cucurbita pepo subsp. pepo probable inactive purple acid phosphatase 2 (LOC111798624), mRNA	AT1G13900;AT2G03450	Purple acid phosphatases superfamily protein;purple acid phosphatase 9	200	279	373	875	912	785	1583	1512	1130	1915	1104	8127	4905	4864	7689	7325	5836	897	535	677	809	2020	1102	284	1547	5965	703	86.6083	50.2046	1872.17	182.395	857	1383	6950	1310	65.3172	460.909	981.769	631.809	570.667	1448.8	6457.67	1006.67	321.435	339.067
gi|659074722|ref|XM_008439539.1|	nucleoside diphosphate kinase (LOC103483100), mRNA	XM_023684441.1 PREDICTED: Cucurbita pepo subsp. pepo nucleoside diphosphate kinase (LOC111800652), transcript variant X1, mRNA	AT4G09320	Nucleoside diphosphate kinase family protein	61241	76133	61690	32115	36822	19932	37766	45643	34779	8258	15605	3674	7184	7003	3003	4615	12611	4624	2006	2600	2058	1828	1732	66354	41704	5953	3076	8471.26	5569.88	1976.32	1372.55	29623	19547	6743	1872	8716.4	13693	5145.36	167.527	47988.8	28410.2	6348.33	2474.67	21537.4	15773
gi|659133203|ref|XM_008468388.1|	uncharacterized LOC103503977 (LOC103503977), mRNA	XM_023667487.1 PREDICTED: Cucurbita pepo subsp. pepo calcium uniporter protein 4, mitochondrial (LOC111787503), mRNA	AT5G42610	Protein of unknown function (DUF607)	8	9	10	235	81	139	34	25	18	26	24	5563	5246	7036	5227	6681	6335	410	1337	1046	495	124	132	9	29	5948	931	1	6.36396	955.189	474.079	151	22	6081	250	77.7775	4.16333	759.55	211.925	80.3333	25.4	6014.67	590.667	92.3378	5.72713
gi|659071368|ref|XM_008461235.1|	casein kinase I isoform delta-like (LOC103498584), mRNA	XM_023681506.1 PREDICTED: Cucurbita pepo subsp. pepo casein kinase 1-like protein 1 (LOC111798396), mRNA	AT4G26100	casein kinase 1	2857	2909	2578	2547	2706	2617	2943	2402	2646	3742	3414	7337	5519	4894	7255	5553	5114	6072	3527	2972	5007	5056	5397	2781	2672	5916	4190	178.001	382.545	1269.12	1653.03	2623	3267	5974	5153	79.689	562.528	1130.89	212.439	2702.33	3029.4	5945.33	4671.83	150.675	548.591
gi|659088205|ref|XM_008446635.1|	cytochrome c oxidase subunit 6b-1-like (LOC103488079), mRNA	XM_023691261.1 PREDICTED: Cucurbita pepo subsp. pepo cytochrome c oxidase subunit 6b-3-like (LOC111805952), transcript variant X1, mRNA	AT4G28060	Cytochrome c oxidase, subunit Vib family protein	6792	9055	5202	11474	10422	11003	16893	13332	15997	11984	12582	3346	6040	8353	4521	7207	12875	906	628	635	824	1127	702	7016	15112	5913	723	1936.27	2518.01	2505.91	158.521	10966	13521	8201	884	526.958	2165.02	4264.78	218.829	8991.33	14157.6	7057	803.667	2508.28	2165.32
gi|659072923|ref|XM_008468947.1|	probable fructose-bisphosphate aldolase 3, chloroplastic (LOC103504585), mRNA	XM_023694264.1 PREDICTED: Cucurbita pepo subsp. pepo fructose-bisphosphate aldolase 3, chloroplastic-like (LOC111808343), mRNA	AT2G01140	Aldolase superfamily protein	8335	10571	10462	16143	17248	15576	20669	17082	19606	16473	14901	5580	6256	5892	6291	7953	8710	2953	1705	2730	5260	4684	3781	9789	18875	5909	2462	1260.67	2536.39	338.333	665.565	16322	16993	7651	4575	850.304	2395.27	1237.39	745.501	13055.8	17746.2	6780.33	3518.83	3705.26	2353.67
gi|659088349|ref|XM_008446713.1|	carbonic anhydrase 2-like (LOC103488130), transcript variant X2, mRNA	XM_023682059.1 PREDICTED: Cucurbita pepo subsp. pepo beta carbonic anhydrase 5, chloroplastic-like (LOC111798739), transcript variant X3, mRNA	AT1G70410	beta carbonic anhydrase 4	75	60	40	211	216	156	92	93	64	91	92	3520	4574	9613	2580	1510	1676	8426	14862	7025	3771	8851	7448	58	92	5902	10104	17.5594	0.707107	3256.46	4179.38	194	82	1922	6690	33.2916	15.885	575.858	2623.46	126.333	86.4	3912.17	8397.17	78.2014	12.5419
gi|659129975|ref|XM_008466717.1|	E3 ubiquitin-protein ligase RGLG1-like (LOC103502689), transcript variant X1, mRNA	XM_023666018.1 PREDICTED: Cucurbita pepo subsp. pepo E3 ubiquitin-protein ligase RGLG1-like (LOC111785643), transcript variant X2, mRNA	AT3G01650;AT5G14420	RING domain ligase2;RING domain ligase1	406	467	1020	2925	2815	3083	1861	2370	1249	2038	1699	4725	6273	6657	4923	5460	4626	17599	8143	6056	10769	13478	17878	631	2115	5885	10599	338.262	359.917	1022.77	6151.05	2941	1662	5003	14041	134.715	395.799	422.716	3587.86	1786	1843.4	5444	12320.5	1286.02	415.226
gi|659083835|ref|XM_008444344.1|	short-chain dehydrogenase TIC 32, chloroplastic (LOC103486400), mRNA	XM_023672832.1 PREDICTED: Cucurbita pepo subsp. pepo short-chain dehydrogenase TIC 32, chloroplastic-like (LOC111791471), mRNA	AT2G37540	NAD(P)-binding Rossmann-fold superfamily protein	13	25	12	11687	11651	21974	17232	33479	12610	11990	13471	5408	10414	1829	6184	15983	23233	3069	89	165	176	291	212	16	25355	5883	1107	7.23418	11488.4	4312.22	1698.99	15104	12690	15133	226	5949.62	743.761	8556.2	58.8246	7560.33	17756.4	10508.5	667	9080.06	9021.87
gi|659089814|ref|XM_008447474.1|	CMP-sialic acid transporter 2 (LOC103488654), transcript variant X1, mRNA	XM_023659060.1 PREDICTED: Cucurbita pepo subsp. pepo CMP-sialic acid transporter 2-like (LOC111779028), transcript variant X2, mRNA	AT2G43240;AT3G59360	UDP-galactose transporter 6;Nucleotide-sugar transporter family protein	922	1047	1076	2198	1516	2134	3596	2801	2923	6665	4789	9150	4858	3589	9457	7495	6212	1601	978	1050	1709	2902	2184	1015	3198	5865	1209	81.8352	562.15	2914.23	340.811	1949	4792	7721	2265	376.64	1871	1634.3	600.611	1482.17	4154.8	6793.5	1737.33	566.847	1609.79
gi|659100324|ref|XM_008452816.1|	calmodulin-7-like (LOC103492445), mRNA	XM_023676017.1 PREDICTED: Cucurbita pepo subsp. pepo calmodulin-7-like (LOC111793934), mRNA	AT3G43810	calmodulin 7	8914	8504	7815	15956	14259	16689	19522	17170	16082	18608	17973	5894	5778	5917	6555	7652	13979	5846	5097	10543	8817	7506	6209	8411	18346	5863	7162	555.371	1663.12	74.505	2951.88	15634	17554	9395	7510	1246.46	1314.01	4007.29	1304.01	12022.8	17871	7629.17	7336.33	4049.6	1320.16
gi|659071296|ref|XM_008460876.1|	mitochondrial-processing peptidase subunit alpha-like (LOC103498308), mRNA	XM_023691480.1 PREDICTED: Cucurbita pepo subsp. pepo mitochondrial-processing peptidase subunit alpha-like (LOC111806123), mRNA	AT1G51980	Insulinase (Peptidase family M16) protein	4241	5553	4052	8925	8725	6680	12784	7080	6543	5493	6026	5438	5959	6177	5472	6414	7805	1247	1108	1068	1771	1631	1245	4615	9932	5858	1141	817.523	4033.34	379.712	93.9521	8110	6020	6563	1549	1242.45	525.02	1173.68	272.419	6362.67	7585.2	6210.83	1345	2132.75	2965.52
gi|659087654|ref|XM_008446343.1|	adenine phosphoribosyltransferase 1, chloroplastic (LOC103487844), transcript variant X1, mRNA	XM_023691103.1 PREDICTED: Cucurbita pepo subsp. pepo adenine phosphoribosyltransferase 1-like (LOC111805852), mRNA	AT1G27450	adenine phosphoribosyl transferase 1	5374	5125	3394	2019	1873	1609	2040	1669	1659	1907	1486	6459	5243	5863	5960	5158	3606	2708	645	713	1061	2053	2829	4631	1854	5855	1355	1078.48	262.337	608.039	1171.94	1833	1684	4908	1981	207.811	211.61	1196.75	886.196	3232.33	1752.2	5381.5	1668.17	1682.27	219.808
gi|659116599|ref|XM_008459935.1|	BAG family molecular chaperone regulator 6 (LOC103497680), mRNA	XM_023658533.1 PREDICTED: Cucurbita pepo subsp. pepo BAG family molecular chaperone regulator 6 (LOC111778609), transcript variant X1, mRNA			474	680	600	7027	7730	7218	11281	11177	10104	4973	8023	5005	4683	7879	4537	4482	4312	6274	1494	1284	7885	12266	31551	584	11229	5855	3017	103.852	73.5391	1759.64	2822.31	7325	7700	4443	17234	363.509	2580.7	117.296	12590.9	3954.83	9111.6	5149.67	10125.7	3699.57	2658.48
gi|659079199|ref|XM_008441906.1|	probable ATP synthase 24 kDa subunit, mitochondrial (LOC103484687), mRNA	XM_023689063.1 PREDICTED: Cucurbita pepo subsp. pepo probable ATP synthase 24 kDa subunit, mitochondrial (LOC111804308), mRNA	AT2G21870	copper ion binding;cobalt ion binding;zinc ion binding	11001	13171	10286	13477	14497	11317	15609	15106	17043	8946	11235	4786	5788	6987	4562	6293	9112	2116	2784	1975	2573	2401	1774	11486	15357	5853	2291	1502.41	355.675	1101.97	432.162	13097	12408	6655	2249	1623.7	4174	2296.58	420.538	12291.5	13587.8	6254.67	2270.5	1654.1	3369.37
gi|659085647|ref|XM_008445305.1|	ADP-ribosylation factor 1-like (LOC103487098), transcript variant X1, mRNA	XM_023672149.1 PREDICTED: Cucurbita pepo subsp. pepo ADP-ribosylation factor 1-like (LOC111790990), transcript variant X2, mRNA	AT1G70490	Ras-related small GTP-binding family protein	5212	4356	2777	4734	4489	4990	3982	4759	5257	3846	3403	5812	6248	5482	6145	7987	7990	2001	1329	1987	2438	1951	1635	4115	4370	5847	1772	1235.26	549.422	384.22	384.002	4737	4168	7374	2008	250.52	968.202	1064.35	404.523	4426.33	4249.4	6610.67	1890.17	867.044	745.918
gi|659091859|ref|XM_008448549.1|	alkaline/neutral invertase CINV1 (LOC103489400), mRNA	XM_023677699.1 PREDICTED: Cucurbita pepo subsp. pepo neutral/alkaline invertase 3, chloroplastic-like (LOC111795340), mRNA	AT5G22510;AT1G56560;AT3G06500	alkaline/neutral invertase;Plant neutral invertase family protein	2135	2733	3270	24321	17733	22124	31192	27579	23596	38535	29988	7175	5940	4397	10065	13336	19087	2288	945	900	1228	3693	4573	2712	29385	5837	1377	567.773	2554.78	1391.84	788.693	21392	30706	14162	3164	3354.34	7495.36	4567.46	1733.96	12052.7	30178	10000	2271.17	10455.3	5499.57
gi|659071276|ref|XM_008460768.1|	profilin (LOC103498238), mRNA	XM_023690792.1 PREDICTED: Cucurbita pepo subsp. pepo profilin-1 (LOC111805645), mRNA	AT5G56600;AT4G29340	profilin 4;profilin 3	8618	9347	6447	8209	7923	7039	8709	7973	8321	6694	8167	4551	5322	7613	4066	5177	8435	4002	3006	5740	6915	5564	4945	8137	8341	5828	4249	1508.57	520.431	1592.64	1383.68	7723	7727	5892	5808	609.939	898.199	2270.72	1007.41	7930.5	7972.8	5860.67	5028.67	1053.78	764.244
gi|659095834|ref|XM_008450570.1|	GTP-binding protein YPTM2-like (LOC103490855), mRNA	XM_023685008.1 PREDICTED: Cucurbita pepo subsp. pepo GTP-binding protein YPTM2-like (LOC111801043), mRNA	AT1G02130	RAS 5	902	696	483	1334	1351	1198	1262	988	1529	2503	1463	5380	4614	7452	5402	4277	4008	3059	2284	2852	3505	2600	2561	693	1125	5815	2731	209.51	193.747	1468.23	401.268	1294	1831	4562	2888	83.859	582.328	739.507	534.116	994	1549	5188.83	2810.17	358.623	573.368
gi|659070871|ref|XM_008458825.1|	uncharacterized LOC103496812 (LOC103496812), transcript variant X2, mRNA	XM_023691207.1 PREDICTED: Cucurbita pepo subsp. pepo uncharacterized LOC111805913 (LOC111805913), transcript variant X3, mRNA	AT5G32440	Ubiquitin system component Cue protein	1794	1813	2001	2488	2194	2417	1855	2622	2698	3506	2616	6377	4947	6103	6057	5673	6134	4977	4974	3708	4644	4296	4252	1869	2238	5809	4553	114.422	542.351	758.981	731.793	2366	2940	5954	4397	153.409	491.882	246.95	214.749	2117.83	2659.4	5881.83	4475.17	297.915	584.928
gi|659100236|ref|XM_008452774.1|	2-oxoisovalerate dehydrogenase subunit beta 1, mitochondrial (LOC103492412), mRNA	XM_023660137.1 PREDICTED: Cucurbita pepo subsp. pepo 2-oxoisovalerate dehydrogenase subunit beta 1, mitochondrial (LOC111779935), transcript variant X1, mRNA	AT1G55510	branched-chain alpha-keto acid decarboxylase E1 beta subunit	1004	1434	1326	8085	6683	7597	8993	8805	6932	7284	9286	5907	6025	5476	5659	5846	6294	4284	6695	6456	10138	7291	3905	1254	8899	5802	5811	223.699	132.936	288.988	1328.38	7455	7834	5933	7111	711.705	1269.73	326.317	3120.38	4354.83	8260	5867.83	6461.5	3428.68	1072.75
gi|659111540|ref|XM_008457559.1|	transcription initiation factor IIB-2 (LOC103495880), mRNA	XM_023688770.1 PREDICTED: Cucurbita pepo subsp. pepo transcription initiation factor IIB-2 (LOC111804086), mRNA	AT3G10330	Cyclin-like family protein	983	794	689	1007	773	972	2396	2004	1867	4438	4550	8272	5247	3882	10274	10517	10244	1880	931	857	772	828	1093	822	2200	5800	1222	148.987	277.186	2246.7	570.469	917	3618	10345	897	126.215	1517.73	149.71	171.465	869.667	3051	8072.67	1060.17	134.08	1332.09
gi|659122941|ref|XM_008463181.1|	ADP-ribosylation factor-like (LOC103500002), transcript variant X1, mRNA	XM_023659363.1 PREDICTED: Cucurbita pepo subsp. pepo ADP-ribosylation factor-like (LOC111779250), mRNA	AT1G70490	Ras-related small GTP-binding family protein	5118	4750	4429	6677	6077	5820	5596	6113	7828	6051	4905	5620	5592	6173	5819	5836	6593	3754	4785	4983	2934	3124	2676	4765	5854	5795	4507	344.767	365.574	327.657	659.874	6191	6261	6082	2911	439.791	1472.81	442.043	224.858	5478.5	6098.6	5938.83	3709.33	857.129	1080.58
gi|659072832|ref|XM_008468896.1|	phosphoglucomutase, cytoplasmic (LOC103504550), mRNA	XM_023687048.1 PREDICTED: Cucurbita pepo subsp. pepo phosphoglucomutase, cytoplasmic (LOC111802614), mRNA	AT1G70730;AT1G23190	Phosphoglucomutase/phosphomannomutase family protein	9420	12977	9788	12481	13582	13704	16448	18142	16609	14207	16682	5232	6479	5667	6110	8189	9674	2076	1904	1760	2202	2669	2321	10728	17295	5792	1913	1956.08	1197.84	632.927	158.207	13255	15832	7991	2397	673.649	1408.34	1790.23	242.677	11992	16417.6	6891.83	2155.33	1904.79	1411.36
gi|659101771|ref|XM_008453563.1|	60S ribosomal protein L10-like (LOC103492967), mRNA	XM_023697775.1 PREDICTED: Cucurbita pepo subsp. pepo 60S ribosomal protein L10-like (LOC111810926), mRNA	AT1G66580	senescence associated gene 24	6516	5357	1939	1070	954	937	1333	1156	1374	1706	1064	7211	5263	4904	6888	5403	4882	8262	1843	2964	3298	2072	5300	4604	1244	5792	4356	2379.6	125.158	1241.36	3428.53	987	1381	5724	3556	72.3809	321.063	1040.89	1629.47	2795.5	1326.6	5758.5	3956.5	2488.35	247.131
gi|659082577|ref|XM_008443694.1|	uncharacterized LOC103485912 (LOC103485912), transcript variant X1, mRNA	XM_023674905.1 PREDICTED: Cucurbita pepo subsp. pepo succinate dehydrogenase assembly factor 2, mitochondrial (LOC111793152), mRNA	AT5G51040	unknown protein; FUNCTIONS IN: molecular_function unknown; INVOLVED IN: biological_process unknown; LOCATED IN: cellular_component unknown; EXPRESSED IN: 24 plant structures; EXPRESSED DURING: 15 growth stages; CONTAINS InterPro DOMAIN/s: Protein of unkno	1217	1443	1846	2379	2520	2125	1697	1638	1561	1065	1518	5184	5463	6728	4075	3522	2534	1748	911	814	1377	1433	1550	1502	1667	5791	1157	318.624	41.7193	822.8	513.539	2341	1381	3377	1453	200.176	274.795	780.666	88.2742	1921.67	1495.8	4584.33	1305.5	517.668	250.517
gi|659073972|ref|XM_008439130.1|	reticulon-like protein B2 (LOC103482797), mRNA	XM_023695600.1 PREDICTED: Cucurbita pepo subsp. pepo reticulon-like protein B2 (LOC111809209), mRNA	AT1G64090;AT4G23630;AT4G11220	VIRB2-interacting protein 1;VIRB2-interacting protein 2;Reticulan like protein B3	6849	4819	3350	3048	2697	2898	2614	2281	2073	2599	2084	6174	5376	5777	6250	5804	6230	2197	1164	1261	2061	1980	2732	5006	2447	5775	1540	1756.98	235.467	399.002	570.467	2881	2252	6094	2257	176.116	300.561	251.923	412.776	3943.5	2330.2	5935.17	1899.17	1613.04	265.51
gi|659130278|ref|XM_008466864.1|	vesicle-associated membrane protein 722-like (LOC103502784), mRNA	XM_023677638.1 PREDICTED: Cucurbita pepo subsp. pepo vesicle-associated membrane protein 722-like (LOC111795306), mRNA	AT1G04750	vesicle-associated membrane protein 721	530	575	1002	2907	2992	2489	3117	3038	3585	3199	2542	7055	5398	4869	6596	6951	5059	2178	1333	1853	1930	2273	1334	702	3077	5774	1788	260.492	55.8614	1140.47	426.234	2796	3108	6202	1845	269.245	527.335	1005.66	475.147	1749.17	3096.2	5988	1816.83	1170.97	374.316
gi|659070573|ref|XM_008457503.1|	cysteine synthase (LOC103495826), transcript variant X1, mRNA	XM_023691209.1 PREDICTED: Cucurbita pepo subsp. pepo cysteine synthase (LOC111805915), mRNA	AT3G59760;AT3G22460	O-acetylserine (thiol) lyase (OAS-TL) isoform A2;O-acetylserine (thiol) lyase isoform C	3465	4563	4827	14177	12529	13658	10064	16010	14064	9868	12157	4356	6983	5980	3740	4994	8263	12621	20887	25274	22601	18499	16236	4285	13037	5773	19594	722.305	4204.46	1325.68	6424.83	13454	12029	5665	19112	842.606	2100.9	2335.11	3226.47	8869.83	12432.6	5719.33	19353	5071.24	2632.62
gi|659083409|ref|XM_008444119.1|	TOM1-like protein 2 (LOC103486241), mRNA	XM_023683849.1 PREDICTED: Cucurbita pepo subsp. pepo TOM1-like protein 6 (LOC111800247), mRNA	AT5G01760;AT2G38410	ENTH/VHS/GAT family protein	306	452	659	934	1014	704	957	278	242	455	447	6372	5979	4968	5973	3782	2247	3546	2969	1969	1609	2026	2540	472	617	5773	2828	177.376	480.126	724.314	797.899	884	381	4000	2058	160.935	120.732	1872.6	466.341	678.167	475.8	4886.83	2443.17	271.635	285.746
gi|659070279|ref|XM_008456091.1|	protein enabled homolog (LOC103494749), mRNA	XM_023689546.1 PREDICTED: Cucurbita pepo subsp. pepo protein SRC2-like (LOC111804758), mRNA	AT1G09070;AT3G16510	Calcium-dependent lipid-binding (CaLB domain) family protein;soybean gene regulated by cold-2	411	202	329	562	533	669	444	298	511	616	3118	5937	5788	5551	3254	2882	2739	8692	2220	1899	3226	2402	7536	314	371	5758	4270	105.304	103.238	194.665	3832.64	588	1415	2958	4388	71.631	1475.78	265.85	2757.2	451	997.4	4358.5	4329.17	170.326	1191.05
gi|659108684|ref|XM_008456112.1|	caffeoylshikimate esterase (LOC103494767), transcript variant X1, mRNA	XM_023672459.1 PREDICTED: Cucurbita pepo subsp. pepo caffeoylshikimate esterase-like (LOC111791206), transcript variant X1, mRNA	AT3G62860;AT2G47630	alpha/beta-Hydrolases superfamily protein	28	45	22	948	895	1276	967	237	1008	2896	615	8165	5170	3937	6891	8268	7792	1197	667	1223	902	809	775	31	602	5757	1029	11.9304	516.188	2174.33	313.771	1039	1506	7650	828	206.379	1219.42	699.346	65.7445	535.667	1144.6	6703.83	928.833	567.374	1027.35
gi|659103212|ref|XM_008454306.1|	26S proteasome non-ATPase regulatory subunit 14 homolog (LOC103493528), mRNA	XM_023669804.1 PREDICTED: Cucurbita pepo subsp. pepo 26S proteasome non-ATPase regulatory subunit 14 homolog (LOC111789145), mRNA	AT5G23540	Mov34/MPN/PAD-1 family protein	6166	5899	3587	5844	5563	4582	4959	5224	6110	5293	5003	6006	5968	5291	6302	6782	6702	3337	1703	1577	3168	3453	3164	5217	5091	5755	2205	1418.21	187.383	402.285	981.787	5329	5468	6595	3261	662.566	574.026	257.164	165.712	5273.5	5317.8	6175.17	2733.67	991.922	464.981
gi|659113265|ref|XM_008458262.1|	ubiquitin-like protein 5 (LOC103496425), mRNA	XM_023693787.1 PREDICTED: Cucurbita pepo subsp. pepo ubiquitin-like protein 5 (LOC111808024), transcript variant X1, mRNA	AT3G45180	Ubiquitin-like superfamily protein	2373	3110	2912	6608	7123	5924	7974	7458	7698	4371	6471	5957	5508	5784	5055	4777	7852	4794	4824	6035	4086	3536	2960	2798	7716	5749	5217	381.421	364.867	226.46	707.99	6551	6180	5894	3527	601.482	1682.48	1700.79	563.05	4675	6794.4	5822.17	4372.5	2104.56	1468.48
gi|659129792|ref|XM_008466627.1|	1,4-alpha-glucan-branching enzyme 1, chloroplastic/amyloplastic-like (LOC103502624), transcript variant X1, mRNA	XM_023690989.1 PREDICTED: Cucurbita pepo subsp. pepo 1,4-alpha-glucan-branching enzyme 1, chloroplastic/amyloplastic-like (LOC111805769), mRNA	AT2G36390	starch branching enzyme 2.1	8328	14356	27439	34407	55482	53506	25916	31645	35181	11970	12759	6261	7520	3444	3575	5138	5894	716	159	260	575	970	435	16707	28780	5741	378	9770.12	4051.01	2087.04	296.756	47798	19970	4869	660	11639.2	13179	1182.67	277.444	32253	23494.2	5305.33	519.167	19554	10688
gi|659096286|ref|XM_008450793.1|	proteasome activator subunit 4 (LOC103491012), transcript variant X1, mRNA	XM_023697523.1 PREDICTED: Cucurbita pepo subsp. pepo proteasome activator subunit 4 (LOC111810751), mRNA	AT3G13330	proteasome activating protein 200	2404	2942	2823	4602	3771	3858	2851	3660	3029	3358	2934	5616	5317	6224	6472	5901	4002	3880	2173	2091	3886	4478	4180	2723	3255	5719	2714	282.597	572.049	462.189	1010.04	4077	3107	5458	4181	456.74	222.502	1293.13	296.002	3400	3166.4	5588.67	3448	815.71	336.421
gi|659114515|ref|XM_008458867.1|	heavy metal-associated isoprenylated plant protein 26 (LOC103496853), mRNA	XM_023666854.1 PREDICTED: Cucurbita pepo subsp. pepo heavy metal-associated isoprenylated plant protein 21-like (LOC111786617), mRNA	AT5G17450	Heavy metal transport/detoxification superfamily protein	0	3	3	78	107	105	4679	2195	3285	4199	1345	2969	6486	7692	498	1253	2506	352	109	61	75	306	108	2	3437	5715	174	1.73205	1756.45	2453.92	156.01	96	2943	1419	163	16.1967	1457.41	1014.24	124.936	49.3333	3140.6	3567.33	168.5	52.8646	1380.77
gi|659071220|ref|XM_008460532.1|	UPF0676 protein C1494.01-like (LOC103498063), transcript variant X1, mRNA	XM_023690230.1 PREDICTED: Cucurbita pepo subsp. pepo 2-oxoglutarate-dependent dioxygenase mpl2 (LOC111805252), transcript variant X2, mRNA	AT3G46500	2-oxoglutarate (2OG) and Fe(II)-dependent oxygenase superfamily protein	40	28	112	3296	2330	1473	2950	2514	1867	3453	3010	6538	4171	6389	7391	4425	4081	1516	599	266	603	813	1315	60	2732	5699	793	45.4313	308.299	1325.67	647.338	2366	2776	5299	910	912.043	818.341	1819.87	365.843	1213.17	2758.8	5499.17	852	1388.99	599.334
gi|659093673|ref|XM_008449433.1|	casein kinase I-like (LOC103490062), mRNA	XM_023698489.1 PREDICTED: Cucurbita pepo subsp. pepo casein kinase 1-like protein 6 (LOC111811572), transcript variant X2, mRNA	AT5G44100;AT4G28540;AT4G14340	casein kinase I;casein kinase I-like 7;casein kinase I-like 6	2216	2389	2278	4391	3797	3632	3783	2609	3609	5186	4027	6060	5125	5846	5595	4857	4189	2369	2797	1952	2344	2444	2359	2294	3196	5677	2372	87.6489	830.143	489.874	422.512	3940	4274	4880	2382	399.195	817	703.29	53.929	3117.17	3842.8	5278.67	2377.5	937.7	924.475
gi|659084870|ref|XM_008444896.1|	protein transport protein Sec61 subunit alpha-like (LOC103486806), transcript variant X1, mRNA	XM_023696376.1 PREDICTED: Cucurbita pepo subsp. pepo protein transport protein Sec61 subunit alpha-like (LOC111809907), mRNA	AT2G34250	SecY protein transport family protein	9138	7898	7158	6045	5413	7236	6759	7349	5918	8329	5611	6204	6191	4599	7557	8728	8420	8945	2647	6291	8134	7128	7719	8064	7054	5664	5961	1000.47	417.193	922.917	3161.94	6231	6619	8235	7660	925.674	1488.55	607.025	505.559	7148	6793.2	6949.83	6810.67	1323.43	1099.13
gi|659102841|ref|XM_008454120.1|	minor allergen Alt a 7 (LOC103493401), mRNA	XM_023664687.1 PREDICTED: Cucurbita pepo subsp. pepo NAD(P)H dehydrogenase (quinone) FQR1 (LOC111783843), mRNA	AT5G54500	flavodoxin-like quinone reductase 1	769	815	616	4671	4407	4948	5329	3409	3126	4269	3528	6562	5674	4731	5412	3058	3122	4478	1056	4532	2208	1120	1675	733	4369	5655	3355	104.184	1357.65	915.638	1991.46	4675	3641	3864	1667	270.526	579.818	1340.99	544.037	2704.33	3932.2	4759.83	2511.5	2166.89	887.632
gi|659066692|ref|XM_008458396.1|	gastric triacylglycerol lipase (LOC103496491), transcript variant X1, mRNA	XM_023663717.1 PREDICTED: Cucurbita pepo subsp. pepo lipase member N (LOC111782880), transcript variant X1, mRNA	AT1G73920	alpha/beta-Hydrolases superfamily protein	435	393	663	1207	1304	1157	2646	1296	1727	2736	1718	5255	5516	6188	5013	4008	2858	4278	2284	1453	1128	3094	4335	497	1971	5653	2671	145.286	954.594	481.351	1451.85	1222	2060	3959	2852	74.7418	585.162	1078.31	1617.1	859.833	2024.6	4806.33	2762	410.677	633.572
gi|659116871|ref|XM_008460081.1|	uncharacterized LOC103497760 (LOC103497760), transcript variant X1, mRNA	XM_023692356.1 PREDICTED: Cucurbita pepo subsp. pepo uncharacterized LOC111806856 (LOC111806856), transcript variant X1, mRNA	AT3G17330	evolutionarily conserved C-terminal region 6	1462	1596	2003	3198	3575	3497	3075	3037	2856	3105	2899	6108	5739	5109	5467	4635	3811	5356	4557	3950	5671	5739	6195	1687	3056	5652	4621	281.746	26.8701	505.15	705.182	3423	2953	4637	5868	199.003	133.095	828.003	284.937	2555.17	2994.4	5144.83	5244.67	975.73	110.453
gi|659122210|ref|XM_008462801.1|	arginine decarboxylase (LOC103499728), mRNA	XM_023656030.1 PREDICTED: Cucurbita pepo subsp. pepo arginine decarboxylase-like (LOC111776707), mRNA	AT2G37570;AT2G16500	arginine decarboxylase 1;HSP20-like chaperones superfamily protein	12102	13138	6315	5807	5511	5742	6345	8881	5802	9925	11387	6461	7415	3076	6548	7008	7515	10483	26973	37849	9701	9016	10771	10518	7613	5650	25101	3676.86	1793.22	2280.18	13778.6	5686	9038	7023	9829	155.565	2896.23	483.69	884.51	8102.5	8468	6337.17	17465.5	3524.33	2367.95
gi|659112952|ref|XM_008458165.1|	uncharacterized LOC103496337 (LOC103496337), mRNA	XM_023678987.1 PREDICTED: Cucurbita pepo subsp. pepo transcription elongation factor B polypeptide 3 (LOC111796229), transcript variant X1, mRNA	AT2G42780	FUNCTIONS IN: molecular_function unknown; INVOLVED IN: regulation of transcription; LOCATED IN: integral to membrane, nucleus; EXPRESSED IN: 20 plant structures; EXPRESSED DURING: 11 growth stages; CONTAINS InterPro DOMAIN/s: RNA polymerase II transcripti	699	917	930	4326	4221	3527	2814	2544	2657	2378	2584	6931	4574	5387	7831	5859	5604	2552	2298	1959	2162	2802	2593	848	2679	5630	2269	129.778	190.919	1197.24	297.514	4024	2539	6431	2519	434.178	144.687	1218.83	326.354	2436.67	2595.4	6031	2394.33	1763.02	159.386
gi|659098459|ref|XM_008451927.1|	glycerophosphodiester phosphodiesterase GDE1-like (LOC103491824), mRNA	XM_023673152.1 PREDICTED: Cucurbita pepo subsp. pepo glycerophosphodiester phosphodiesterase GDPD1, chloroplastic-like (LOC111791693), mRNA	AT3G02040	senescence-related gene 3	1987	1297	214	223	180	216	563	567	394	731	539	7855	5913	3119	4944	3909	3028	9806	3375	4760	2121	2160	3863	1166	565	5629	5980	893.73	2.82843	2380.74	3384.72	206	554	3960	2714	23.0723	169.045	959.031	994.677	686.167	558.8	4794.67	4347.5	772.012	119.675
gi|659080927|ref|XM_008442832.1|	mitogen-activated protein kinase kinase kinase YODA (LOC103485282), transcript variant X1, mRNA	XM_023688351.1 PREDICTED: Cucurbita pepo subsp. pepo mitogen-activated protein kinase kinase kinase 3-like (LOC111803795), mRNA	AT1G53570	mitogen-activated protein kinase kinase kinase 3	682	902	1583	2242	2315	1964	2435	1844	2075	2790	2153	5909	5864	5113	5126	5030	3816	6368	3393	3208	3306	3980	5651	1055	2139	5628	4323	469.745	417.9	447.147	1773.44	2173	2339	4657	4312	185.209	392.232	730.195	1207.31	1614.67	2259.4	5143	4317.67	690.625	364.092
gi|659080848|ref|XM_008442791.1|	actin-7 (LOC103485254), mRNA	XM_023687928.1 PREDICTED: Cucurbita pepo subsp. pepo actin-7 (LOC111803495), mRNA	AT3G18780;AT2G37620;AT5G09810;AT3G12110	actin-11;actin 7;actin 2;actin 1	13221	12563	8594	10115	9200	11785	9135	7136	6777	9954	8616	5727	6628	4501	6739	8531	8666	1735	1034	2453	4197	1805	1954	11459	8135	5618	1740	2503.17	1413.51	1067.63	709.517	10366	8449	7978	2652	1310.75	1595.07	1075.7	1340.08	10913	8323.6	6798.67	2196.33	1884.61	1342.05
gi|659121036|ref|XM_008462251.1|	uncharacterized LOC103499277 (LOC103499277), transcript variant X1, mRNA	XM_023694275.1 PREDICTED: Cucurbita pepo subsp. pepo uncharacterized LOC111808351 (LOC111808351), transcript variant X1, mRNA	AT1G77800	PHD finger family protein	1613	1945	3004	3510	3327	3638	3478	3894	4130	5695	3893	6642	5452	4749	6829	5942	5206	4245	5565	3345	2136	3550	3871	2187	3686	5614	4385	726.474	294.156	956.884	1116.6	3491	4572	5992	3185	156.308	979.166	812.67	923.098	2839.5	4218	5803.33	3785.33	855.14	858.41
gi|659102106|ref|XM_008453734.1|	UDP-glucose 4-epimerase GEPI48-like (LOC103493104), mRNA	XM_023697437.1 PREDICTED: Cucurbita pepo subsp. pepo UDP-glucose 4-epimerase GEPI48-like (LOC111810689), mRNA	AT4G23920;AT4G10960	UDP-D-glucose/UDP-D-galactose 4-epimerase 5;UDP-D-glucose/UDP-D-galactose 4-epimerase 2	2475	3178	2122	22092	24024	22663	16881	14998	34528	19994	18685	4444	5098	7253	4866	7029	9396	5822	3229	5437	1854	2343	3288	2591	15939	5598	4829	537.58	1331.48	1469.82	1399.23	22926	24402	7097	2495	992.554	8793.48	2265.77	728.984	12759	21017.2	6347.67	3662.17	11160.6	7784.07
gi|659074114|ref|XM_008439208.1|	uncharacterized LOC103482847 (LOC103482847), mRNA	XM_023678614.1 PREDICTED: Cucurbita pepo subsp. pepo WD repeat-containing protein 44-like (LOC111795961), transcript variant X1, mRNA	AT5G42010;AT1G64610;AT5G54200	Transducin/WD40 repeat-like superfamily protein	345	379	639	854	787	742	689	623	720	757	624	6844	5101	4824	6876	4622	3748	2021	1649	1225	746	1145	1383	454	656	5589	1631	160.827	46.669	1095.08	398.283	794	700	5082	1091	56.359	68.6464	1613.94	321.873	624.333	682.6	5335.83	1361.5	215.167	59.0788
gi|659099790|ref|XM_008452556.1|	probable protein phosphatase 2C 6 (LOC103492258), mRNA	XM_023660539.1 PREDICTED: Cucurbita pepo subsp. pepo probable protein phosphatase 2C 6 (LOC111780205), mRNA	AT4G26080	Protein phosphatase 2C family protein	567	769	1186	847	1312	743	1400	955	833	1004	637	5962	5349	5418	6863	6196	6642	2885	3378	2425	1889	2417	1292	840	1177	5576	2896	315.662	314.663	335.774	476.595	967	824	6567	1866	302.986	183.642	339.766	562.853	904	965.8	6071.67	2381	285.29	281.003
gi|659075459|ref|XM_008439933.1|	proteasome subunit beta type-1 (LOC103483350), mRNA	XM_023682903.1 PREDICTED: Cucurbita pepo subsp. pepo proteasome subunit beta type-1-like (LOC111799546), mRNA	AT3G60820	N-terminal nucleophile aminohydrolases (Ntn hydrolases) superfamily protein	5353	4129	2517	3598	3368	3032	2803	2698	3017	2836	2186	6484	5343	4857	6000	6311	4955	2505	1366	1502	2271	2355	2354	3999	2750	5561	1791	1422.42	74.2462	835.185	622.07	3332	2679	5755	2326	284.649	437.002	710.338	48.2113	3666.17	2708	5658.33	2058.83	987.514	313.638
gi|659073063|ref|XM_008469013.1|	putative glycerol-3-phosphate transporter 1 (LOC103504635), mRNA	XM_023695095.1 PREDICTED: Cucurbita pepo subsp. pepo putative glycerol-3-phosphate transporter 1 (LOC111808875), transcript variant X1, mRNA	AT1G30560;AT3G47420	Major facilitator superfamily protein;phosphate starvation-induced gene 3	1095	919	599	899	759	577	1765	1297	945	1207	1562	7217	5676	3751	5414	3049	2253	9238	6516	8227	3356	5827	6285	871	1531	5548	7993	251.46	330.926	1736.54	1375.92	745	1238	3572	5156	161.456	309.666	1644.12	1575.58	808	1355.2	4560	6574.83	201.203	317.93
gi|659129050|ref|XM_008466281.1|	uncharacterized LOC103502365 (LOC103502365), transcript variant X2, mRNA	XM_023659780.1 PREDICTED: Cucurbita pepo subsp. pepo uncharacterized LOC111779672 (LOC111779672), transcript variant X1, mRNA	AT3G26510;AT3G48240	Octicosapeptide/Phox/Bem1p family protein	48	20	10	120	84	92	198	113	202	318	1611	7453	4048	5124	8624	7906	5376	4791	2807	2205	1207	1360	1236	26	155	5541	3267	19.6977	60.1041	1740.5	1353.15	98	710	7302	1267	18.9033	782.154	1706.16	81.267	62.3333	488.4	6421.83	2267.67	43.3851	631.773
gi|659077883|ref|XM_008441217.1|	mitochondrial amidoxime-reducing component 1-like (LOC103484244), mRNA	XM_023662182.1 PREDICTED: Cucurbita pepo subsp. pepo mitochondrial amidoxime-reducing component 1 (LOC111781530), mRNA	AT1G30910	Molybdenum cofactor sulfurase family protein	3637	5842	7993	6555	8538	6885	9569	9000	8229	4919	8181	6296	6190	4132	4096	3276	4296	3442	589	779	2726	2542	2391	5824	9284	5539	1603	2178.06	402.344	1219.94	1595.16	7326	7109	3889	2553	1062.51	1897.32	540.494	167.771	6575	7979.6	4714.33	2078.17	1739.52	1805.37
gi|659120081|ref|XM_008461782.1|	F-box only protein 6 (LOC103498950), transcript variant X1, mRNA	XM_023658859.1 PREDICTED: Cucurbita pepo subsp. pepo F-box only protein 6 (LOC111778865), transcript variant X1, mRNA	AT1G27340	Galactose oxidase/kelch repeat superfamily protein	1421	1548	1748	1606	1462	1563	2138	1835	2048	2463	1860	6738	5295	4572	5938	5363	3817	2100	1574	1577	1969	3184	2637	1572	1986	5535	1750	164.852	214.253	1102.76	302.824	1543	2123	5039	2596	73.9211	308.539	1096.92	608.503	1558	2068.8	5287.17	2173.5	115.338	254.399
gi|659066430|ref|XM_008446161.1|	ribulose-phosphate 3-epimerase, chloroplastic (LOC103487698), transcript variant X1, mRNA	XM_023664114.1 PREDICTED: Cucurbita pepo subsp. pepo ribulose-phosphate 3-epimerase, chloroplastic-like (LOC111783213), transcript variant X1, mRNA	AT5G61410	D-ribulose-5-phosphate-3-epimerase	898	1282	1628	2774	2884	2378	1353	1605	1138	1126	1231	6511	4866	5188	6040	4374	3045	1773	1646	1483	1276	1230	1124	1269	1479	5521	1634	365.165	178.191	871.783	145.372	2678	1165	4486	1210	266.13	57.4717	1500.66	77.9487	1974	1290.6	5004	1422	823.125	197.91
gi|659101078|ref|XM_008453192.1|	gibberellin receptor GID1B (LOC103492714), mRNA	XM_023657971.1 PREDICTED: Cucurbita pepo subsp. pepo gibberellin receptor GID1B-like (LOC111778261), transcript variant X1, mRNA	AT3G63010;AT5G27320	alpha/beta-Hydrolases superfamily protein	39	39	54	1152	1035	1241	1319	1107	708	981	796	5299	5433	5807	4250	3554	4023	9905	9420	6494	7333	11969	9941	44	1213	5513	8606	8.66025	149.907	263.279	1845.34	1142	828	3942	9747	103.317	139.343	354.943	2324.04	593.333	982.2	4727.67	9177	605.327	244.37
gi|659107979|ref|XM_008455731.1|	PTI1-like tyrosine-protein kinase 3 (LOC103494521), transcript variant X1, mRNA	XM_023685198.1 PREDICTED: Cucurbita pepo subsp. pepo PTI1-like tyrosine-protein kinase 3 (LOC111801193), transcript variant X1, mRNA	AT3G59350;AT2G30740	Protein kinase superfamily protein	437	440	278	540	479	630	784	609	705	1215	715	6323	5542	4655	6848	4918	3571	1258	876	1466	593	520	752	385	696	5506	1200	92.6769	123.744	834.561	299.246	549	878	5112	621	75.9627	291.605	1647.12	118.627	467.333	805.6	5309.5	910.833	117.806	237.2
gi|659123220|ref|XM_008463331.1|	probable indole-3-pyruvate monooxygenase YUCCA10 (LOC103500125), mRNA	XM_023672230.1 PREDICTED: Cucurbita pepo subsp. pepo probable indole-3-pyruvate monooxygenase YUCCA10 (LOC111791048), mRNA			59	127	448	7429	22195	7532	19153	6760	16625	14044	11218	4195	3389	8877	4439	5662	6014	819	158	194	2521	3694	1893	211	12956	5487	390	207.76	8763.17	2963.36	371.672	12385	13962	5371	2702	8495.58	2704.42	826.666	914.14	6298.33	13560	5429.33	1546.5	8564.41	4812.36
gi|659085450|ref|XM_008445204.1|	V-type proton ATPase subunit d2 (LOC103487018), mRNA	XM_023675764.1 PREDICTED: Cucurbita pepo subsp. pepo V-type proton ATPase subunit d2 (LOC111793737), mRNA	AT3G28710	ATPase, V0/A0 complex, subunit C/D	3822	4445	4062	6938	7058	6120	7604	7104	7291	6072	6264	5614	5911	4905	5851	6785	7499	2335	1365	1951	2849	2653	2037	4109	7354	5476	1883	314.223	353.553	516.87	488.493	6705	6542	6711	2513	510.452	655.433	826.444	423.717	5407.5	6867	6094.17	2198.33	1471.38	666.098
gi|659115289|ref|XM_008459260.1|	glucan endo-1,3-beta-glucosidase (LOC103497159), mRNA	XM_023667222.1 PREDICTED: Cucurbita pepo subsp. pepo glucan endo-1,3-beta-glucosidase-like (LOC111787072), mRNA	AT3G46570	Glycosyl hydrolase superfamily protein	649	517	318	864	509	793	733	1546	1331	1596	922	6094	4924	5398	5864	6336	4954	2284	1603	2724	3234	3658	2945	494	1139	5472	2203	166.626	574.878	588.5	564.801	722	1283	5718	3279	187.848	339.554	702.473	358.624	608.333	1225.6	5595	2741.33	201.804	382.684
gi|659129212|ref|XM_008466356.1|	alpha-1,4-glucan-protein synthase [UDP-forming] 2-like (LOC103502420), mRNA	XM_023670358.1 PREDICTED: Cucurbita pepo subsp. pepo probable UDP-arabinopyranose mutase 2 (LOC111789699), mRNA	AT3G02230	reversibly glycosylated polypeptide 1	246	262	174	229	180	215	238	244	268	210	211	3776	5829	6731	3001	3077	3325	622	71	56	99	191	175	227	241	5445	249	46.8757	4.24264	1514.4	322.537	208	229	3134	155	25.2389	33.2014	169.438	49.1528	217.667	234.2	4289.83	202.333	35.2968	24.3762
gi|659115255|ref|XM_008459243.1|	scarecrow-like protein 14 (LOC103497147), mRNA	XM_023667126.1 PREDICTED: Cucurbita pepo subsp. pepo scarecrow-like protein 14 (LOC111786932), transcript variant X1, mRNA	AT2G37650;AT2G29065	GRAS family transcription factor	155	132	156	892	660	832	723	392	469	1385	2004	6945	5133	4217	6969	5621	4339	4422	1408	1503	2160	3922	4768	147	557	5431	2444	13.5769	234.052	1388.31	1713.37	794	1286	5643	3616	120.421	772.274	1315.14	1330.54	471.167	994.6	5537.33	3030.5	362.57	686.376
gi|659099806|ref|XM_008452564.1|	hexokinase-1-like (LOC103492265), transcript variant X2, mRNA	XM_023660242.1 PREDICTED: Cucurbita pepo subsp. pepo hexokinase-1-like (LOC111780007), transcript variant X1, mRNA	AT4G29130	hexokinase 1	3971	4775	3894	5962	5781	5118	5262	5782	5596	5360	4272	5036	5721	5491	4827	5107	5067	3632	4269	3637	2723	2551	2115	4213	5522	5416	3846	487.939	367.696	348.604	366.337	5620	5076	5000	2463	444.347	706.212	151.438	313.407	4916.83	5254.4	5208.17	3154.5	876.417	585.528
gi|659098400|ref|XM_008451899.1|	carbonyl reductase [NADPH] 2 (LOC103491803), transcript variant X2, mRNA	XM_023673524.1 PREDICTED: Cucurbita pepo subsp. pepo carbonyl reductase [NADPH] 2-like (LOC111792182), transcript variant X1, mRNA			975	1418	764	25820	8363	34469	11966	36388	39785	21743	42121	4385	6731	5127	4110	5424	7417	1868	677	1249	5688	7572	6291	1052	24177	5414	1264	333.788	17269	1199.1	595.655	22884	34549	5650	6517	13298.3	11152.2	1665.08	962.118	11968.2	30400.6	5532.33	3890.83	14620.9	13000.7
gi|659112509|ref|XM_008458032.1|	26S protease regulatory subunit 6B homolog (LOC103496251), mRNA	XM_023657355.1 PREDICTED: Cucurbita pepo subsp. pepo 26S proteasome regulatory subunit 6B homolog (LOC111777655), transcript variant X1, mRNA	AT5G58290	regulatory particle triple-A ATPase 3	6136	5242	3111	4033	4263	3385	3467	3058	3723	3479	2654	5137	5386	5656	4955	4950	3596	5368	1989	1874	2378	3838	5031	4829	3262	5393	3077	1554.08	289.207	259.571	1984.9	3893	3285	4500	3749	455.282	560.197	783.18	1328.74	4361.67	3276.2	4946.67	3413	1145.34	421.873
gi|659071799|ref|XM_008463759.1|	splicing factor U2af small subunit B-like (LOC103500459), transcript variant X1, mRNA	XM_023663894.1 PREDICTED: Cucurbita pepo subsp. pepo splicing factor U2af small subunit B-like (LOC111783022), transcript variant X2, mRNA	AT1G27650	U2 snRNP auxiliary factor small subunit, putative	1118	1268	1615	2238	1517	1782	1919	1182	1173	2053	1740	7173	4279	4725	7685	5553	3874	1188	858	447	1090	1201	1318	1333	1550	5392	831	254.924	521.138	1558.14	371.237	1845	1655	5704	1203	364.692	446.068	1909.98	114.013	1589.67	1613.4	5548.17	1017	397.288	413.136
gi|659108613|ref|XM_008456073.1|	GTP-binding protein SAR1A (LOC103494735), transcript variant X1, mRNA	XM_023669772.1 PREDICTED: Cucurbita pepo subsp. pepo GTP-binding protein SAR1A (LOC111789124), mRNA	AT4G02080	secretion-associated RAS super family 2	2174	1746	2173	2101	1621	2014	1972	2161	2053	4371	1924	6200	4319	5548	5452	5064	5006	4162	5142	4549	3503	4085	4745	2031	2066	5355	4617	246.818	133.643	955.136	493.595	1912	2782	5174	4111	255.74	1377.05	242.495	621.408	1971.5	2496.2	5264.83	4364.33	234.045	1051.89
gi|659095257|ref|XM_008450263.1|	ubiquitin domain-containing protein DSK2a-like (LOC103490653), transcript variant X1, mRNA	XM_023696253.1 PREDICTED: Cucurbita pepo subsp. pepo ubiquitin domain-containing protein DSK2a-like (LOC111809818), transcript variant X1, mRNA	AT2G17200;AT2G17190	ubiquitin family protein	4218	4038	3835	3601	3761	3794	4370	4021	3833	4816	3835	6045	5104	4873	6699	6299	5157	3171	3321	3054	3833	3486	3388	4030	4195	5340	3182	191.615	246.78	620.809	133.839	3718	4161	6051	3569	103.23	566.959	800.201	233.823	3874.5	4175	5696.17	3375.5	219.294	419.877
gi|659100670|ref|XM_008452989.1|	calcium-dependent protein kinase 26 (LOC103492573), transcript variant X1, mRNA	XM_023698673.1 PREDICTED: Cucurbita pepo subsp. pepo calcium-dependent protein kinase 26 (LOC111811678), mRNA	AT4G35310;AT4G38230;AT2G17290	calmodulin-domain protein kinase 5;calcium-dependent protein kinase 26;Calcium-dependent protein kinase family protein	2176	2374	2903	3102	3389	2918	2716	2650	2955	3442	2914	5744	5377	4878	5574	4917	4208	3870	3372	4510	4332	3940	3687	2484	2683	5333	3917	375.849	46.669	434.673	570.475	3136	3103	4899	3986	237.37	293.722	683.165	324.987	2810.33	2935.4	5116.33	3951.83	454.504	311.077
gi|659125305|ref|XM_008464396.1|	protein YLS9-like (LOC103500933), mRNA	XM_023689337.1 PREDICTED: Cucurbita pepo subsp. pepo NDR1/HIN1-like protein 1 (LOC111804507), mRNA	AT5G06330	Late embryogenesis abundant (LEA) hydroxyproline-rich glycoprotein family	11	18	13	1715	830	1500	1227	893	692	1450	1051	7580	4583	3830	9286	7026	5378	1345	731	1003	2176	2915	1835	14	1060	5331	1026	3.60555	236.174	1983.75	307.664	1348	1064	7230	2308	461.582	379.176	1961.97	552.087	681.167	1062.6	6280.5	1667.5	786.996	292.98
gi|659101565|ref|XM_008453453.1|	UDP-glucose 6-dehydrogenase 1 (LOC103492904), mRNA	XM_023672044.1 PREDICTED: Cucurbita pepo subsp. pepo UDP-glucose 6-dehydrogenase 1-like (LOC111790914), mRNA	AT5G39320	UDP-glucose 6-dehydrogenase family protein	2985	2448	1811	938	1063	1024	1651	1840	1838	3171	2395	5436	5526	5007	5379	5682	6523	3442	744	4243	2791	1278	2237	2414	1745	5323	2809	587.709	133.643	277.339	1833.2	1008	2468	5861	2102	63.9557	669.492	592.709	765.481	1711.5	2179	5592.17	2455.83	856.23	620.626
gi|659112614|ref|XM_008458063.1|	succinate-semialdehyde dehydrogenase, mitochondrial (LOC103496279), mRNA	XM_023656079.1 PREDICTED: Cucurbita pepo subsp. pepo succinate-semialdehyde dehydrogenase, mitochondrial-like (LOC111776744), mRNA	AT1G79440	aldehyde dehydrogenase 5F1	4035	5300	5194	8875	9940	11015	11594	11321	11496	9756	10511	4086	5928	5943	3796	4636	8136	1342	1171	1782	2686	2972	1764	4843	11457	5319	1431	701.753	193.04	1067.84	315.215	9943	10587	5522	2474	1070	872.53	2301.85	631.288	7393.17	10935.6	5420.83	1952.83	2908.43	785.464
gi|659076939|ref|XM_008440724.1|	uncharacterized protein C167.05 (LOC103483889), mRNA	XM_023685159.1 PREDICTED: Cucurbita pepo subsp. pepo universal stress protein PHOS32-like (LOC111801164), mRNA	AT3G17020	Adenine nucleotide alpha hydrolases-like superfamily protein	1895	1895	1886	3086	2993	3072	3492	4024	5561	4099	4937	4640	4431	6834	4286	3293	3224	5838	3092	5054	8258	8215	8094	1892	3758	5301	4661	5.19615	376.181	1331.15	1414.49	3050	4865	3601	8189	50.1431	733.606	594.23	85.0353	2471.17	4422.6	4451.33	6425.17	635.246	820.088
gi|659129363|ref|XM_008466426.1|	probable polyamine oxidase 2 (LOC103502485), mRNA	XM_023679980.1 PREDICTED: Cucurbita pepo subsp. pepo probable polyamine oxidase 2 (LOC111797083), mRNA	AT2G43018;AT3G59052	conserved peptide upstream open reading frame 18;conserved peptide upstream open reading frame 17	2070	2138	3280	5192	5046	6373	3472	7254	3629	4101	3598	3761	6553	5580	3349	3284	4392	12071	4169	3710	3988	7229	9989	2496	5363	5298	6650	679.815	2674.28	1417.2	4700.33	5537	3776	3675	7068	727.668	281.885	621.79	3003.71	4016.5	4410.8	4486.5	6859.33	1780.72	1607.25
gi|659078688|ref|XM_008441632.1|	probable ubiquitin-conjugating enzyme E2 24 (LOC103484521), transcript variant X1, mRNA	XM_023688415.1 PREDICTED: Cucurbita pepo subsp. pepo probable ubiquitin-conjugating enzyme E2 24 (LOC111803832), transcript variant X1, mRNA	AT2G33770	phosphate 2	523	450	678	3639	4278	2945	3052	760	903	1891	1283	8389	4898	2571	8217	8082	5348	3820	1103	1101	3165	7010	4669	550	1906	5286	2008	116.432	1620.69	2928.34	1569.24	3620	1359	7215	4948	666.689	498.365	1618.85	1937.62	2085.5	1577.8	6250.83	3478	1735.31	933.062
gi|659073679|ref|XM_008438972.1|	homeobox protein knotted-1-like 7 (LOC103482695), mRNA	XM_023693945.1 PREDICTED: Cucurbita pepo subsp. pepo homeobox protein knotted-1-like 7 (LOC111808132), mRNA	AT1G62990	KNOTTED-like homeobox of Arabidopsis thaliana 7	416	379	807	2484	2245	2852	3236	1719	3154	5775	3450	6603	5098	4046	6238	5831	4899	2719	2557	2706	3810	3469	2884	534	2477	5249	2660	237.148	1072.68	1285.17	90.013	2527	4126	5656	3387	305.776	1435.44	686.439	468.327	1530.5	3466.8	5452.5	3024.17	1118.71	1460.65
gi|659105690|ref|XM_008454931.1|	serine/threonine-protein kinase AtPK2/AtPK19-like (LOC103493951), mRNA	XM_023660549.1 PREDICTED: Cucurbita pepo subsp. pepo serine/threonine-protein kinase AtPK2/AtPK19-like (LOC111780217), mRNA	AT3G08730;AT3G08720	serine/threonine protein kinase 2;protein-serine kinase 1	2147	2163	1903	2658	2540	2292	1722	2231	1461	2213	1710	5263	5954	4528	4667	4378	4050	11469	15580	14716	7649	7730	6978	2071	1976	5248	13921	145.712	359.917	713.113	2167.56	2496	1794	4365	7452	186.808	383.083	308.705	412.776	2283.83	1867.4	4806.67	10687	277.145	340.118
gi|659112961|ref|XM_008458169.1|	uncharacterized LOC103496343 (LOC103496343), mRNA	XM_023657001.1 PREDICTED: Cucurbita pepo subsp. pepo uncharacterized LOC111777416 (LOC111777416), mRNA	AT5G35690	CONTAINS InterPro DOMAIN/s: WLM (InterPro:IPR013536), PUB domain (InterPro:IPR018997), PUG domain (InterPro:IPR006567); BEST Arabidopsis thaliana protein match is: zinc ion binding (TAIR:AT1G55915.1); Has 30201 Blast hits to 17322 proteins in 780 species:	529	636	1076	2769	2694	2509	1921	1832	1775	2899	2223	6055	4665	4932	5612	4631	3864	5618	3018	2590	4264	4898	8535	747	1876	5217	3742	289.902	62.9325	737.622	1638.7	2657	2299	4702	5899	133.822	565.841	876.181	2304.75	1702.17	2130	4959.83	4820.5	1065.64	463.282
gi|659069674|ref|XM_008453022.1|	uncharacterized LOC103492589 (LOC103492589), transcript variant X1, mRNA	XM_023690412.1 PREDICTED: Cucurbita pepo subsp. pepo TBC1 domain family member 5-like (LOC111805358), transcript variant X3, mRNA	AT4G29950	Ypt/Rab-GAP domain of gyp1p superfamily protein	846	838	1185	1567	1429	1226	1743	1261	1580	1665	1279	5478	5574	4587	5147	4422	3431	3293	2135	1597	1193	1470	1986	956	1502	5213	2341	198.072	340.825	544.253	866.682	1407	1508	4333	1549	171.529	202.823	861.429	402.458	1181.83	1505.6	4773.17	1945.67	297.46	222.755
gi|659069001|ref|XM_008449453.1|	uncharacterized LOC103490081 (LOC103490081), mRNA	XM_023687448.1 PREDICTED: Cucurbita pepo subsp. pepo uncharacterized LOC111803160 (LOC111803160), transcript variant X2, mRNA	AT5G59613	unknown protein; BEST Arabidopsis thaliana protein match is: unknown protein (TAIR:AT3G46430.1); Has 30201 Blast hits to 17322 proteins in 780 species: Archae - 12; Bacteria - 1396; Metazoa - 17338; Fungi - 3422; Plants - 5037; Viruses - 0; Other Eukaryot	5668	7228	6700	11452	12723	9331	15807	12613	16165	7492	11343	4311	4644	6627	4339	5343	8950	1958	1596	2236	2539	2430	1791	6532	14210	5194	1930	793.453	2258.5	1252.13	320.917	11168	11666	6210	2253	1713.66	4345.55	2424.86	404.085	8850.33	12684	5702.33	2091.67	2806.44	3557.76
gi|659125907|ref|XM_008464692.1|	NAC domain-containing protein 74 (LOC103501182), mRNA	XM_023696797.1 PREDICTED: Cucurbita pepo subsp. pepo NAC domain-containing protein 62 (LOC111810188), transcript variant X4, mRNA	AT4G35580	NAC transcription factor-like 9	1565	1916	2671	1815	1733	1672	1378	1533	1200	1252	1460	5845	5537	4158	4093	3774	3229	6954	2156	4405	4167	2997	5155	2050	1455	5180	4505	565.164	109.602	898.376	2400.56	1740	1304	3698	4106	71.7565	137.579	436.899	1080.28	1895.33	1364.6	4439.33	4305.67	398.469	139.114
gi|659088373|ref|XM_008446725.1|	glucose-6-phosphate isomerase 1, chloroplastic (LOC103488137), mRNA	XM_023681905.1 PREDICTED: Cucurbita pepo subsp. pepo glucose-6-phosphate isomerase 1, chloroplastic (LOC111798636), mRNA	AT4G24620	phosphoglucose isomerase 1	3623	3893	2398	3448	4612	4163	5317	4146	4468	3759	3518	4656	5641	5181	4838	5337	5132	1556	597	1004	1622	2191	1996	3304	4731	5159	1052	796.717	828.022	492.857	481.324	4074	3915	5102	1936	587.044	493.839	250.819	289.155	3689.5	4241.6	5130.83	1494.33	754.631	702.385
gi|659102708|ref|XM_008454051.1|	NAC domain-containing protein 55-like (LOC103493346), mRNA	XM_023696281.1 PREDICTED: Cucurbita pepo subsp. pepo NAC domain-containing protein 72-like (LOC111809843), mRNA	AT3G15500	NAC domain containing protein 3	10	6	15	38	40	89	13	12	26	37	5	3349	5609	6504	4160	4565	9278	3471	2535	1038	382	1350	1066	10	12	5154	2348	4.50925	0.707107	1625.97	1227.23	55	22	6001	932	28.8848	16.2583	2845.18	497.583	33	18.6	5577.5	1640.33	30.958	12.7789
gi|659129478|ref|XM_008466485.1|	putative clathrin assembly protein At2g01600 (LOC103502525), mRNA	XM_023691440.1 PREDICTED: Cucurbita pepo subsp. pepo putative clathrin assembly protein At2g01600 (LOC111806084), mRNA	AT1G14910;AT2G01600;AT5G57200	ENTH/ANTH/VHS superfamily protein	1340	1493	1534	2365	2358	2168	2188	1967	1981	3152	2052	5328	4817	5289	5440	4693	3949	3016	2338	2004	2342	2538	3203	1455	2077	5144	2452	102.246	156.271	284.437	515.652	2297	2395	4694	2694	111.772	656.542	745.501	451.287	1876.33	2268	4919.33	2573.5	470.671	501.867
gi|659104223|ref|XM_008454632.1|	eukaryotic translation initiation factor 5A-like (LOC103493751), mRNA	XM_023679958.1 PREDICTED: Cucurbita pepo subsp. pepo eukaryotic translation initiation factor 5A-4 (LOC111797067), mRNA	AT1G13950	eukaryotic elongation factor 5A-1	20296	18586	13369	7678	8256	8991	6701	9143	9478	5160	5576	4389	6225	4776	3978	4422	4978	7578	14583	6899	7741	8984	8494	17417	7922	5130	9686	3608.43	1726.75	967.838	4253.92	8308	6738	4459	8406	658.063	2382.01	501.044	626.12	12862.7	7211.6	4794.67	9046.5	5501.99	2000.74
gi|659130700|ref|XM_008467081.1|	probable serine/threonine-protein kinase WNK4 (LOC103502958), mRNA	XM_023656807.1 PREDICTED: Cucurbita pepo subsp. pepo probable serine/threonine-protein kinase WNK4 (LOC111777278), transcript variant X1, mRNA	AT5G58350;AT3G51630	with no lysine (K) kinase 5;with no lysine (K) kinase 4	748	900	1282	786	863	894	951	973	618	1229	970	4207	4690	6476	5069	4195	3809	10157	27299	16513	11264	13357	10560	976	962	5124	17989	275.131	15.5563	1195.23	8665.88	847	939	4357	11727	55.6088	306.677	645.558	1454.85	912.167	948.2	4741	14858.3	191.071	217.358
gi|18032027|gb|AY066012.1|	Cucumis melo aminotransferase 1 mRNA, complete cds	XM_023661016.1 PREDICTED: Cucurbita pepo subsp. pepo serine--glyoxylate aminotransferase-like (LOC111780582), mRNA	AT2G13360	alanine:glyoxylate aminotransferase	38	63	66	272	345	269	63	75	69	157	61	4892	4183	6276	3722	2625	1958	446	676	666	556	1009	855	55	69	5117	596	15.3731	8.48528	1064.49	130	295	95	2768	806	43.0387	53.2666	890.692	230.335	175.5	85	3942.67	701.333	134.415	40.6202
gi|659081265|ref|XM_008443019.1|	uncharacterized LOC103485430 (LOC103485430), mRNA	XM_023680108.1 PREDICTED: Cucurbita pepo subsp. pepo uncharacterized LOC111797174 (LOC111797174), transcript variant X1, mRNA	AT1G72020	unknown protein; Has 52 Blast hits to 52 proteins in 18 species: Archae - 0; Bacteria - 0; Metazoa - 0; Fungi - 0; Plants - 52; Viruses - 0; Other Eukaryotes - 0 (source: NCBI BLink).	4977	5742	3758	5842	6075	4591	6921	6381	6547	3986	6094	4810	4754	5743	4951	4724	7411	2131	1259	1847	2197	2526	2116	4825	6651	5102	1745	1000.62	381.838	555.54	444.744	5502	5542	5695	2279	798.075	1366.72	1490.14	217.141	5164.17	5985.8	5398.83	2012.67	890.373	1157.22
gi|659113802|ref|XM_008458542.1|	histone H4 (LOC103496608), mRNA	XM_023691361.1 PREDICTED: Cucurbita pepo subsp. pepo histone H4 (LOC111805747), mRNA	AT1G07660	Histone superfamily protein	2457	3060	645	839	769	727	2023	2081	1334	1132	1433	5711	4945	4626	4209	2979	2469	4481	976	2137	2136	2006	3359	2054	2052	5094	2531	1256.93	41.0122	557.635	1785.46	778	1299	3219	2500	56.5803	153.409	894.483	746.463	1416.17	1600.6	4156.5	2515.83	1058.97	426.602
gi|659067727|ref|XM_008442778.1|	autophagy-related protein 8C (LOC103485243), mRNA	XM_023687037.1 PREDICTED: Cucurbita pepo subsp. pepo autophagy-related protein 8C (LOC111802602), transcript variant X5, mRNA	AT1G62040;AT4G04620;AT2G45170;AT2G05630	AUTOPHAGY 8E;Ubiquitin-like superfamily protein	844	1056	1559	2654	2827	2783	2359	2537	3608	2680	2415	5418	4381	5432	4730	4540	4878	5538	12294	8674	4896	7157	6346	1153	2448	5077	8835	367.237	125.865	602.794	3380.89	2754	2901	4716	6133	89.9129	626.453	169.434	1145.45	1953.83	2719.8	4896.5	7484.17	909.274	511.61
gi|659085271|ref|XM_008445111.1|	uncharacterized LOC103486945 (LOC103486945), transcript variant X1, mRNA	XM_023670688.1 PREDICTED: Cucurbita pepo subsp. pepo uncharacterized LOC111789948 (LOC111789948), transcript variant X7, mRNA	AT5G04000	unknown protein; FUNCTIONS IN: molecular_function unknown; INVOLVED IN: biological_process unknown; LOCATED IN: cellular_component unknown; EXPRESSED IN: inflorescence meristem, hypocotyl.	183	134	130	253	392	198	226	262	126	132	142	7283	5205	2739	7276	5702	4983	1732	398	458	350	348	781	149	244	5075	862	29.5127	25.4558	2274.76	753.462	281	133	5987	493	99.985	8.0829	1172.77	249.417	215	177.6	5531.33	677.833	97.8489	62.1997
gi|659100429|ref|XM_008452873.1|	somatic embryogenesis receptor kinase 1 (LOC103492475), mRNA	XM_023661190.1 PREDICTED: Cucurbita pepo subsp. pepo leucine-rich repeat protein 1 (LOC111780713), mRNA	AT5G21090	Leucine-rich repeat (LRR) family protein	1796	1666	2029	4781	5050	4402	3926	3243	3473	4451	3835	6077	4553	4572	5979	5804	5719	5465	5860	8018	6611	5684	4600	1830	3584	5067	6447	183.919	482.954	874.449	1374.21	4744	3919	5834	5631	325.552	494.467	132.571	1006.52	3287.33	3785.6	5450.67	6039.67	1613.49	462.883
gi|659102409|ref|XM_008453892.1|	probable ubiquitin-conjugating enzyme E2 16 (LOC103493218), mRNA	XM_023658010.1 PREDICTED: Cucurbita pepo subsp. pepo probable ubiquitin-conjugating enzyme E2 16 (LOC111778286), mRNA	AT1G45050	Ubiquitin-conjugating enzyme family protein	989	1161	1760	3082	2909	2799	2793	2104	3045	2808	2724	4989	4667	5534	4109	3942	3503	3589	4963	4203	3264	4373	4129	1303	2448	5063	4251	404.727	487.197	438.254	688.292	2930	2859	3851	3922	142.664	166.466	313.009	582.758	2116.67	2694.8	4457.33	4086.83	931.384	351.779
gi|659131800|ref|XM_008467641.1|	membrane steroid-binding protein 2 (LOC103503452), mRNA	XM_023698420.1 PREDICTED: Cucurbita pepo subsp. pepo membrane steroid-binding protein 2-like (LOC111811528), mRNA	AT5G52240	membrane steroid binding protein 1	7665	10056	14516	13155	13378	8626	9086	13708	11006	4320	7998	5731	5452	4001	5018	4890	5977	3666	1934	4344	4880	4512	3321	10745	11397	5061	3314	3477.18	3268.25	928.811	1242.82	11719	7774	5295	4237	2681.51	3348.59	594.087	814.901	11232.7	9223.6	5178.17	3776.17	2827.92	3494.75
gi|659089190|ref|XM_008447152.1|	3'-5' exoribonuclease 1-like (LOC103488427), transcript variant X1, mRNA	XM_023690465.1 PREDICTED: Cucurbita pepo subsp. pepo uncharacterized LOC111805389 (LOC111805389), mRNA			2649	3940	6252	7237	8165	8379	9005	9023	8278	9329	11879	6033	5472	3614	5486	5618	5704	2923	2113	2020	4200	5405	5081	4280	9014	5039	2352	1825.45	12.7279	1266.13	496.682	7927	9828	5602	4895	607.062	1851.77	109.806	623.587	6103.67	9502.8	5321.17	3623.67	2338.75	1383.35
gi|659082836|ref|XM_008443835.1|	triosephosphate isomerase, cytosolic (LOC103486035), mRNA	XM_023656231.1 PREDICTED: Cucurbita pepo subsp. pepo triosephosphate isomerase, cytosolic-like (LOC111776843), mRNA	AT3G55440	triosephosphate isomerase	10863	13394	13724	20396	23501	18069	21876	21318	27872	11321	15274	3563	5296	6253	3398	4368	7885	2330	1513	2169	3408	3070	2349	12660	21597	5037	2004	1565.26	394.566	1363.53	432.771	20655	18155	5217	2942	2725.27	8643.6	2360.91	540.92	16657.8	19532.2	5127.17	2473.17	4809.04	6399.04
gi|659104819|ref|XM_008454774.1|	probable protein phosphatase 2C 27 (LOC103493831), mRNA	XM_023680022.1 PREDICTED: Cucurbita pepo subsp. pepo probable protein phosphatase 2C 27 (LOC111797117), mRNA	AT3G51470	Protein phosphatase 2C family protein	1008	1166	1744	1849	1756	1603	2111	1802	1810	2659	1969	5689	5078	4339	5057	4479	3560	2083	2163	2400	1389	1167	1152	1306	1956	5035	2215	387.458	218.496	676.011	164.852	1736	2146	4365	1236	124.214	451.328	754.945	132.714	1521	2070.2	4700.33	1725.67	348.843	352.926
gi|659112950|ref|XM_008458164.1|	citrate synthase, glyoxysomal (LOC103496336), mRNA	XM_023657000.1 PREDICTED: Cucurbita pepo subsp. pepo citrate synthase, glyoxysomal (LOC111777415), mRNA	AT2G42790;AT3G58750	citrate synthase 3;citrate synthase 2	3078	4134	3519	4549	4942	3983	4266	5137	4241	3985	3828	3364	5636	6086	3748	4031	4264	10454	8996	11445	18833	18630	14271	3577	4701	5028	10298	530.384	615.89	1459.1	1231.9	4491	4018	4014	17244	482.094	208.468	258.403	2577.27	4034.17	4291.4	4521.5	13771.5	675.493	506.667
gi|659107106|ref|XM_008455303.1|	ethanolamine-phosphate cytidylyltransferase-like (LOC103494210), transcript variant X1, mRNA	XM_023660143.1 PREDICTED: Cucurbita pepo subsp. pepo ethanolamine-phosphate cytidylyltransferase-like (LOC111779939), transcript variant X1, mRNA	AT2G38670	phosphorylethanolamine cytidylyltransferase 1	1143	1191	1777	2566	2359	2909	1831	2038	2033	2597	2211	4857	5483	4714	4973	4483	5247	5778	1721	1603	2160	3300	6244	1370	1934	5018	3034	353	146.371	409	2377.11	2611	2280	4901	3901	277.788	288.322	387.056	2107.36	1990.83	2142	4959.5	3467.67	736.705	287.752
gi|659088793|ref|XM_008446943.1|	GTP-binding nuclear protein Ran1A-like (LOC103488283), mRNA	XM_023682524.1 PREDICTED: Cucurbita pepo subsp. pepo GTP-binding nuclear protein Ran-3-like (LOC111799117), mRNA	AT5G20010	RAS-related nuclear protein-1	3134	2493	1941	3573	2926	2484	4505	3031	3472	4470	4320	3947	4866	6236	3301	2867	4529	10462	3897	6341	7718	10034	23918	2522	3768	5016	6900	597.053	1042.28	1151.88	3318.01	2994	4087	3565	13890	547.706	538.146	862.031	8761.37	2758.5	3959.6	4291	10395	573.866	668.564
gi|659107298|ref|XM_008455382.1|	NADPH--cytochrome P450 reductase 2 (LOC103494263), mRNA	XM_023660520.1 PREDICTED: Cucurbita pepo subsp. pepo NADPH--cytochrome P450 reductase-like (LOC111780187), mRNA	AT4G30210	P450 reductase 2	961	967	1183	1094	1169	1136	1819	1392	1652	1955	1484	5827	5476	3746	4204	3837	3355	6606	942	1608	1313	1340	2594	1037	1605	5016	3052	126.475	301.935	1114.05	3095.82	1133	1697	3798	1749	37.5899	238.703	425.796	731.916	1085	1660.4	4407.5	2400.5	98.6327	231.932
gi|659100458|ref|XM_008452886.1|	callose synthase 3 (LOC103492490), transcript variant X1, mRNA	XM_023676209.1 PREDICTED: Cucurbita pepo subsp. pepo callose synthase 3-like (LOC111794080), mRNA	AT5G13000;AT1G05570	glucan synthase-like 12;callose synthase 1	5028	5551	5396	5725	4582	5412	5724	8297	4112	8887	4904	5409	5981	3649	6466	6830	7346	559	821	1803	658	500	471	5325	7010	5013	1061	268.632	1819.39	1215.39	655.808	5239	5967	6880	543	590.666	2559.04	442.182	100.643	5282.33	6384.8	5946.83	802	413.043	2104.31
gi|659072068|ref|XM_008465045.1|	aspartate aminotransferase, mitochondrial (LOC103501468), mRNA	XM_023655701.1 PREDICTED: Cucurbita pepo subsp. pepo aspartate aminotransferase, mitochondrial-like (LOC111776287), mRNA	AT2G30970	aspartate aminotransferase 1	1987	1670	543	2296	1536	1262	2123	1949	2117	3219	2629	4943	4365	5672	5325	4412	4417	3113	6800	2422	2956	2484	2666	1400	2036	4993	4111	758.92	123.037	654.952	2353.66	1698	2655	4718	2702	535.698	551.46	525.683	238.05	1549	2407.4	4855.67	3406.83	609.765	520.372
gi|659068264|ref|XM_008445376.1|	uncharacterized LOC103487151 (LOC103487151), transcript variant X1, mRNA	XM_023663481.1 PREDICTED: Cucurbita pepo subsp. pepo uncharacterized LOC111782683 (LOC111782683), mRNA	AT1G29800	RING/FYVE/PHD-type zinc finger family protein	210	280	453	799	1147	940	1024	936	996	1269	1039	5639	4463	4864	5153	4380	3746	2677	3431	2438	2172	3898	3249	314	980	4988	2848	125.085	62.2254	597.83	518.28	962	1101	4426	3106	175.04	146.787	704.643	871.799	638.167	1052.8	4707.5	2977.5	379.942	127.113
gi|659076330|ref|XM_008440399.1|	1,2-dihydroxy-3-keto-5-methylthiopentene dioxygenase 2-like (LOC103483677), mRNA	XM_023684261.1 PREDICTED: Cucurbita pepo subsp. pepo 1,2-dihydroxy-3-keto-5-methylthiopentene dioxygenase 2-like (LOC111800527), mRNA	AT4G14710	RmlC-like cupins superfamily protein	1745	1856	2585	2796	3570	1719	3483	2691	3138	2681	2989	5306	4324	5319	4537	3918	2960	19722	19284	36205	19766	10926	12680	2062	3087	4983	25070	456.319	560.029	570.748	9645.39	2695	2936	3805	14457	929.624	233.064	794.55	4680.34	2378.5	2996.4	4394	19763.8	741.065	335.273
gi|659067751|ref|XM_008442907.1|	UPF0051 protein ABCI8, chloroplastic (LOC103485355), mRNA	XM_023663223.1 PREDICTED: Cucurbita pepo subsp. pepo UPF0051 protein ABCI8, chloroplastic-like (LOC111782470), mRNA	AT4G04770	ATP binding cassette protein 1	1169	1488	2255	3581	3615	2796	2182	1679	2148	918	1658	5750	4531	4582	5618	4481	3610	1614	947	707	1617	2052	1918	1637	1930	4954	1089	558.188	355.675	689.539	469.954	3330	1574	4569	1862	463.347	619.22	1006.93	222.779	2484	1717	4762	1475.83	1034.76	511.203
gi|659072430|ref|XM_008467352.1|	mitochondrial phosphate carrier protein 3, mitochondrial-like (LOC103503205), mRNA	XM_023695256.1 PREDICTED: Cucurbita pepo subsp. pepo mitochondrial phosphate carrier protein 3, mitochondrial-like (LOC111808982), mRNA	AT5G14040	phosphate transporter 3;1	16637	20095	8829	20625	19408	19445	36692	25387	31922	29233	28166	3325	5287	6183	3775	7651	12459	1443	1090	1669	1245	1154	1141	15187	31039	4931	1400	5771.27	7993.84	1461.76	291.812	19826	29773	7961	1180	692.202	1935.49	4350.33	56.6657	17506.5	30280	6446.67	1290.33	4468.87	4281.25
gi|659132058|ref|XM_008467772.1|	uncharacterized membrane protein At4g09580 (LOC103503560), mRNA	XM_023697858.1 PREDICTED: Cucurbita pepo subsp. pepo uncharacterized membrane protein At4g09580 (LOC111811119), mRNA	AT4G17790	SNARE associated Golgi protein family	259	193	331	884	851	762	852	671	868	836	734	6345	4293	4073	5793	4245	3844	1394	2224	2314	499	1021	541	261	761	4903	1977	69.0217	127.986	1253.07	507.182	832	812	4627	687	63.1057	69.9809	1029.22	290.014	546.667	792.2	4765.5	1332.17	318.473	85.6107
gi|659109113|ref|XM_008456332.1|	purple acid phosphatase 18 (LOC103494947), mRNA	XM_023680275.1 PREDICTED: Cucurbita pepo subsp. pepo purple acid phosphatase 18-like (LOC111797296), mRNA	AT3G20500	purple acid phosphatase 18	454	600	1220	1884	1854	1926	2488	1729	1864	2969	2798	6173	4111	4370	5705	4787	3328	5620	6382	4635	7287	8715	5352	758	2108	4884	5545	406.709	536.694	1123.22	875.869	1888	2543	4606	7118	36.1663	594.786	1198.72	1687.86	1323	2369.6	4745.67	6331.83	670.64	552.907
gi|659110561|ref|XM_008457068.1|	probable alpha,alpha-trehalose-phosphate synthase [UDP-forming] 7 (LOC103495491), mRNA	XM_023697994.1 PREDICTED: Cucurbita pepo subsp. pepo probable alpha,alpha-trehalose-phosphate synthase [UDP-forming] 7 (LOC111811235), mRNA	AT1G06410	trehalose-phosphatase/synthase 7	806	874	833	746	683	655	988	859	893	1266	1040	5049	5351	4231	4362	3631	2733	4180	1063	2481	3443	2127	3987	837	923	4877	2574	34.2394	91.2168	579.472	1560.61	694	1066	3575	3185	46.6083	187.889	815.925	956.329	766.167	1009.2	4226.17	2880.17	86.444	160.785
gi|659105713|ref|XM_008454936.1|	transcription factor bHLH79 (LOC103493956), mRNA	XM_023660636.1 PREDICTED: Cucurbita pepo subsp. pepo transcription factor bHLH79-like (LOC111780280), mRNA	AT4G36540;AT1G59640	BR enhanced expression 2;BIG PETAL P	1869	2353	3430	57376	55046	57531	48519	44782	59845	51741	54278	4018	5657	4905	4917	7567	12513	2674	146	275	1030	5625	2274	2550	46650	4860	1031	799.052	2642.46	820.426	1423.76	56651	55288	8332	2976	1392.13	4145.33	3855.4	2376.65	29600.8	51833	6596.17	2004	29649.4	5720.09
gi|288310299|gb|FJ896816.1|	Cucumis melo aromatic amino acid transaminase (ArAT1) mRNA, complete cds	XM_023670047.1 PREDICTED: Cucurbita pepo subsp. pepo probable aminotransferase TAT2 (LOC111789322), mRNA	AT5G36160;AT5G53970	Tyrosine transaminase family protein	378	409	1327	1753	1185	742	1083	1057	1043	785	1704	4980	5065	4426	3637	2136	1562	15346	6360	3117	4345	10266	7130	704	1070	4823	8274	539.179	18.3848	347.002	6335.27	1226	1177	2445	7247	506.786	473.998	1071.46	2962.23	965.667	1134.4	3634.33	7760.67	548.419	340.408
gi|659073360|ref|XM_008438796.1|	acid phosphatase 1 (LOC103482571), mRNA	XM_023694517.1 PREDICTED: Cucurbita pepo subsp. pepo acid phosphatase 1-like (LOC111808503), mRNA	AT4G25150;AT5G51260	HAD superfamily, subfamily IIIB acid phosphatase	486	536	693	1745	1616	1411	1700	1476	1541	1713	1792	5898	4757	3681	7240	5301	5192	2172	1042	1717	2679	3070	2268	571	1588	4778	1643	108.011	158.392	1108.66	568.558	1590	1682	5911	2672	168.435	128.339	1152.24	401.042	1081.17	1644.4	5344.83	2158	572.296	130.99
gi|659132582|ref|XM_008468054.1|	L-arabinokinase-like (LOC103503733), transcript variant X1, mRNA	XM_023680320.1 PREDICTED: Cucurbita pepo subsp. pepo L-arabinokinase-like (LOC111797339), mRNA	AT4G16130	arabinose kinase	91	85	38	36	34	28	9	7	7	24	5	6311	3489	4488	4419	1906	765	992	140	96	277	377	833	71	8	4762	409	29.023	1.41421	1430.91	505.083	32	12	2363	495	4.16333	10.4403	1869.44	296.387	52	10.4	3563	452.5	28.1496	7.73305
gi|659076180|ref|XM_008440324.1|	1-aminocyclopropane-1-carboxylate oxidase homolog 1-like (LOC103483612), mRNA	XM_023670967.1 PREDICTED: Cucurbita pepo subsp. pepo 1-aminocyclopropane-1-carboxylate oxidase homolog 1-like (LOC111790136), mRNA	AT5G59540;AT1G06650;AT1G04380	2-oxoglutarate (2OG) and Fe(II)-dependent oxygenase superfamily protein	281	574	950	1611	1162	906	1912	1682	678	1357	1111	4533	4321	5410	5406	4327	3345	7090	5395	4729	2574	2149	2167	601	1797	4754	5738	335.357	162.635	577.349	1217.3	1226	1048	4359	2296	356.876	343.765	1030.88	240.346	914	1348	4557	4017.33	461.511	483.426
gi|659086925|ref|XM_008445961.1|	aldehyde dehydrogenase family 3 member H1 (LOC103487599), transcript variant X2, mRNA	XM_023679233.1 PREDICTED: Cucurbita pepo subsp. pepo aldehyde dehydrogenase family 3 member H1-like (LOC111796560), mRNA	AT1G44170;AT4G34240	aldehyde dehydrogenase 3H1;aldehyde dehydrogenase 3I1	805	766	691	1172	1109	1533	858	1110	1095	1338	1534	6484	4212	3564	7139	4195	3005	15443	16116	12602	45792	34048	23133	754	984	4753	14720	57.9396	178.191	1533.42	1865.14	1271	1322	4779	34324	228.789	219.919	2128.11	11332	1012.67	1187	4766.5	24522.3	320.267	257.8
gi|659132491|ref|XM_008468004.1|	uncharacterized LOC103503704 (LOC103503704), transcript variant X1, mRNA	XM_023668340.1 PREDICTED: Cucurbita pepo subsp. pepo uncharacterized LOC111788125 (LOC111788125), mRNA	AT1G78230	Outer arm dynein light chain 1 protein	1489	1522	1867	2563	2593	3281	2484	3124	2570	3351	2456	4712	5432	4115	4755	4953	3926	4427	2073	1931	5910	7197	6733	1626	2804	4753	2810	209.363	452.548	659.457	1401.87	2812	2792	4544	6613	406.154	487.166	544.851	651.792	2219.17	2797	4648.83	4711.83	711.15	412.197
gi|659113361|ref|XM_008458313.1|	uncharacterized protein ycf45 (LOC103496459), transcript variant X1, mRNA	XM_023694778.1 PREDICTED: Cucurbita pepo subsp. pepo uncharacterized protein ycf45 (LOC111808658), mRNA	AT3G10420	P-loop containing nucleoside triphosphate hydrolases superfamily protein	283	352	285	924	865	790	159	228	237	234	338	4251	4973	5008	3362	1726	1257	7565	5703	8032	5810	8289	10907	306	193	4744	7100	39.2726	48.7904	427.309	1232.16	859	269	2115	8335	67.159	59.1974	1105.1	2548.82	583.167	239.2	3429.5	7717.67	306.861	63.9351
gi|659124610|ref|XM_008464032.1|	phosphoinositide phosphatase SAC2 (LOC103500656), transcript variant X1, mRNA	XM_023692515.1 PREDICTED: Cucurbita pepo subsp. pepo phosphoinositide phosphatase SAC2-like (LOC111806958), mRNA	AT3G43220;AT3G14205	Phosphoinositide phosphatase family protein	694	899	1359	1013	1064	846	500	530	413	553	579	4963	4315	4873	5081	3751	3939	3073	8196	3498	2281	2372	2575	984	515	4717	4922	340.551	21.2132	351.038	2843.03	974	515	4257	2409	114.028	89.2861	719.769	150.514	979.167	515	4487	3665.83	227.198	64.0195
gi|659074126|ref|XM_008439214.1|	serine/threonine-protein kinase WNK8-like (LOC103482852), mRNA	XM_023678632.1 PREDICTED: Cucurbita pepo subsp. pepo serine/threonine-protein kinase WNK8-like (LOC111795971), transcript variant X1, mRNA	AT4G10770;AT1G64628;AT5G41992	conserved peptide upstream open reading frame 57;oligopeptide transporter 7;conserved peptide upstream open reading frame 58	884	891	1081	1873	1822	1612	2369	1974	2159	3469	2155	5565	5300	3254	6297	6395	5899	3228	2168	1925	2109	3416	3409	952	2171	4706	2440	111.772	279.307	1264.72	692.875	1769	2594	6197	2978	138.337	757.486	262.686	752.584	1360.5	2425.2	5451.67	2709.17	461.409	600.027
gi|659115690|ref|XM_008459463.1|	E3 ubiquitin-protein ligase UPL3 (LOC103497327), mRNA	XM_023657136.1 PREDICTED: Cucurbita pepo subsp. pepo E3 ubiquitin-protein ligase UPL3-like (LOC111777497), mRNA	AT4G38600	HEAT repeat ;HECT-domain (ubiquitin-transferase)	1716	1806	2082	2299	2353	2265	2837	2359	2212	2966	2357	3971	5302	4833	4358	4102	3182	5254	2618	1632	2417	4475	6691	1868	2598	4702	3168	190.714	337.997	675.101	1872.59	2305	2511	3880	4527	44.3772	400.088	618.454	2137.49	2086.83	2546.2	4291.33	3847.83	269.819	332.914
gi|659102710|ref|XM_008454052.1|	NAC transcription factor 25-like (LOC103493347), mRNA	XM_023697395.1 PREDICTED: Cucurbita pepo subsp. pepo NAC transcription factor 56 (LOC111810653), mRNA	AT3G15510;AT1G52880	NAC (No Apical Meristem) domain transcriptional regulator superfamily protein;NAC domain containing protein 2	10	19	32	174	172	134	190	273	384	221	239	4003	3566	6530	3267	2561	2494	3300	8354	3290	2530	1757	2354	20	231	4699	4981	11.0604	58.6899	1600.1	2920.82	160	281	2774	2213	22.5389	89.3663	428.263	405.157	90.1667	261.4	3736.83	3597.5	78.1292	74.8285
gi|659087714|ref|XM_008446377.1|	ethylene-responsive transcription factor RAP2-1 (LOC103487870), mRNA	XM_023689948.1 PREDICTED: Cucurbita pepo subsp. pepo ethylene-responsive transcription factor RAP2-1-like (LOC111805074), mRNA	AT4G36900;AT4G06746;AT1G46768	related to AP2 9;related to AP2 1;related to AP2 10	34	64	112	400	286	291	405	158	291	835	602	5863	4583	3635	6913	5748	4834	1316	2099	997	658	829	865	70	281	4693	1470	39.3446	174.655	1118.12	567.047	325	576	5831	784	64.4231	272.93	1042.02	110.594	197.833	458.2	5262.67	1127.33	147.949	266.253
gi|659130373|ref|XM_008466913.1|	chaperone protein dnaJ 8, chloroplastic (LOC103502812), mRNA	XM_023670696.1 PREDICTED: Cucurbita pepo subsp. pepo chaperone protein dnaJ 8, chloroplastic-like (LOC111789956), mRNA	AT1G80920	Chaperone DnaJ-domain superfamily protein	36	53	124	621	303	526	3600	1745	2265	4472	2617	6710	3840	3489	5720	5269	4664	722	199	125	86	156	159	71	2672	4679	348	46.6798	1311.68	1767.06	325.426	483	3118	5217	133	163.237	1185.73	529.868	41.3078	277.167	2939.8	4948.67	241.167	250.072	1092.09
gi|659073069|ref|XM_008469016.1|	serine/threonine-protein kinase minibrain (LOC103504638), transcript variant X1, mRNA	XM_023677496.1 PREDICTED: Cucurbita pepo subsp. pepo dual specificity protein kinase YAK1 homolog (LOC111795205), mRNA	AT5G35980	yeast YAK1-related gene 1	1516	1926	2625	3215	3454	3369	3224	3273	2865	4461	3670	4784	4689	4557	4816	4615	4036	3073	4311	2723	3378	4413	3642	2022	3248	4676	3369	560.741	34.6482	114.001	834.355	3346	3665	4489	3811	121.149	798.01	404.978	537.798	2684.17	3498.6	4582.83	3590	810.722	608.962
gi|659066911|ref|XM_008468767.1|	uncharacterized LOC103504355 (LOC103504355), mRNA	XM_023664424.1 PREDICTED: Cucurbita pepo subsp. pepo UV-B-induced protein At3g17800, chloroplastic-like (LOC111783494), partial mRNA	AT1G48450	Protein of unknown function (DUF760)	733	800	973	1719	1848	1723	1368	1135	1032	961	1169	3013	3793	7221	3366	2485	1806	7019	877	1319	11511	16642	19471	835	1251	4675	3071	123.84	164.756	2238.56	3425.63	1763	1054	2552	15874	73.3508	105.731	782.177	4035.1	1299.33	1133	3614	9473.17	516.374	155.169
gi|659126340|ref|XM_008464911.1|	cytosolic isocitrate dehydrogenase [NADP] (LOC103501355), transcript variant X3, mRNA	XM_023694957.1 PREDICTED: Cucurbita pepo subsp. pepo cytosolic isocitrate dehydrogenase [NADP] (LOC111808785), transcript variant X2, mRNA	AT1G65930;AT1G54340	cytosolic NADP+-dependent isocitrate dehydrogenase;isocitrate dehydrogenase	8931	9662	7287	12241	13325	12329	12238	11924	16709	10971	12882	3781	5307	4936	5691	5591	6404	6192	1859	7532	9387	6771	6018	8626	12081	4674	5194	1216.4	222.032	795.858	2965.17	12631	13520	5895	7392	602.054	2921.83	443.347	1768.27	10629.2	12944.8	5285	6293.17	2355.6	2214.19
gi|659073717|ref|XM_008438993.1|	inactive rhomboid protein 1 (LOC103482712), mRNA	XM_023677544.1 PREDICTED: Cucurbita pepo subsp. pepo RHOMBOID-like protein 2 (LOC111795242), mRNA	AT5G07250;AT1G63120	RHOMBOID-like protein 3;RHOMBOID-like 2	213	153	344	161	195	272	202	182	161	196	526	4748	6379	2889	2238	2710	1883	4469	620	2129	1872	1300	2995	236	192	4672	2406	97.6746	14.1421	1746.24	1939.39	209	294	2277	2055	56.8712	201.391	414.877	862.297	223	253.4	3474.5	2230.83	73.0342	153.202
gi|659087224|ref|XM_008446116.1|	cytochrome b-c1 complex subunit 8-like (LOC103487696), mRNA	XM_023681600.1 PREDICTED: Cucurbita pepo subsp. pepo cytochrome b-c1 complex subunit 8-like (LOC111798447), mRNA	AT5G05370;AT3G10860	Cytochrome b-c1 complex, subunit 8 protein	4445	4954	2627	4390	4530	3952	6058	4108	6078	2962	3662	3973	4348	5694	3885	4097	4971	1553	1410	1686	1895	2003	1587	4008	5083	4671	1549	1223.32	1378.86	905.003	138.03	4290	4234	4317	1828	301.532	1634.86	575.647	215.864	4149.67	4573.6	4494.67	1689	811.686	1424.05
gi|659128792|ref|XM_008466150.1|	ATP-dependent Clp protease ATP-binding subunit clpA homolog CD4B, chloroplastic (LOC103502278), mRNA	XM_023660797.1 PREDICTED: Cucurbita pepo subsp. pepo chaperone protein ClpC, chloroplastic-like (LOC111780411), mRNA	AT5G50920	CLPC homologue 1	4683	5276	4182	1849	1971	1975	2130	2378	2010	2167	2249	4472	5746	3795	4400	3804	2464	5543	4478	2115	7126	14182	19959	4713	2254	4671	4045	547.644	175.362	990.606	1754.48	1931	2142	3556	13755	71.6194	121.445	991.54	6427.11	3322.67	2186.8	4113.5	8900.5	1563.29	137.207
gi|659097219|ref|XM_008451284.1|	V-type proton ATPase subunit D (LOC103491373), mRNA	XM_023674934.1 PREDICTED: Cucurbita pepo subsp. pepo V-type proton ATPase subunit D-like (LOC111793167), mRNA	AT3G58730	vacuolar ATP synthase subunit D (VATD) / V-ATPase D subunit / vacuolar proton pump D subunit (VATPD)	2480	3300	3081	6066	5571	4920	5292	5531	6319	5548	5428	4299	4699	4992	4121	5138	5990	1678	1736	1365	1770	2157	1433	2953	5411	4663	1593	424.571	168.999	347.874	199.572	5519	5765	5083	1786	574.767	483.515	935.713	362.288	4236.33	5623.6	4873.17	1689.83	1475.98	401.898
gi|341579689|gb|JN091961.1|	Cucumis melo betaine-aldehyde dehydrogenase mRNA, complete cds	XM_023660468.1 PREDICTED: Cucurbita pepo subsp. pepo betaine aldehyde dehydrogenase 1, chloroplastic (LOC111780151), mRNA	AT3G48170	aldehyde dehydrogenase 10A9	3934	4587	4037	7321	7033	8406	7820	8625	8485	7373	7494	4340	4808	4835	4231	5243	5363	2919	1743	2941	3695	4521	3736	4186	8222	4661	2534	351.074	569.221	278.322	685.403	7586	7784	4945	3984	724.028	610.091	621.821	465.507	5886.33	7959.4	4803.33	3259.17	1930.89	569.906
gi|659122355|ref|XM_008462876.1|	uncharacterized LOC103499788 (LOC103499788), mRNA	XM_023692807.1 PREDICTED: Cucurbita pepo subsp. pepo metallothiol transferase FosB-like (LOC111807198), mRNA	AT1G15380	Lactoylglutathione lyase / glyoxalase I family protein	133	149	159	207	200	115	740	933	319	1009	532	4396	4391	5173	3812	2905	3206	918	991	558	969	2306	1352	147	836	4653	822	13.1149	136.472	450.051	231.811	174	620	3307	1542	51.2152	353.317	461.968	688.522	160.5	706.6	3980.5	1182.33	36.5609	284.841
gi|659124071|ref|XM_008463753.1|	uncharacterized LOC103500456 (LOC103500456), mRNA				2019	2707	1927	4915	5388	4295	5515	4578	6468	2932	3893	3918	4218	5809	3164	3606	7019	2159	1212	1730	1994	2150	1644	2217	5046	4648	1700	426.264	662.559	1016.3	474.197	4866	4431	4596	1929	548.145	1828.36	2109.7	259.124	3541.83	4677.2	4622.33	1814.83	1515.57	1376.54
gi|659121416|ref|XM_008462429.1|	casein kinase I-like (LOC103499426), transcript variant X1, mRNA	XM_023658266.1 PREDICTED: Cucurbita pepo subsp. pepo casein kinase 1-like protein 10 (LOC111778440), transcript variant X3, mRNA	AT3G23340	casein kinase I-like 10	2342	2709	3611	4006	3987	4072	3518	3421	3188	4853	4019	4552	4456	4931	4725	4916	3943	2175	3273	2242	2491	2499	2470	2887	3469	4646	2563	653.026	68.5894	251.158	615.502	4021	4020	4528	2486	44.6132	832.5	515.547	14.9778	3454.5	3799.8	4587.17	2525	746.583	662.284
gi|659099484|ref|XM_008452400.1|	uncharacterized LOC103492155 (LOC103492155), mRNA	XM_023660196.1 PREDICTED: Cucurbita pepo subsp. pepo uncharacterized LOC111779972 (LOC111779972), mRNA	AT3G05550	Hypoxia-responsive family protein	714	722	696	3333	2975	3958	4132	3818	5479	4507	2837	5094	4577	4263	5289	6345	6873	2331	850	860	815	1516	2025	710	3975	4644	1347	13.3167	222.032	419.612	852.184	3422	4274	6169	1452	497.507	1336.28	806.533	607.534	2066.33	4154.6	5406.83	1399.5	1518.05	965.415
gi|659123321|ref|XM_008463382.1|	leukocyte receptor cluster member 8 homolog (LOC103500169), transcript variant X1, mRNA	XM_023672627.1 PREDICTED: Cucurbita pepo subsp. pepo SAC3 family protein A-like (LOC111791333), mRNA	AT2G39340	SAC3/GANP/Nin1/mts3/eIF-3 p25 family	1242	1355	2091	2038	2202	2224	2454	2398	2245	3596	2378	5473	4293	4112	5839	5232	3865	3247	2579	1948	1508	1863	2045	1562	2426	4626	2591	461.025	39.598	739.085	649.588	2154	2739	4978	1805	101.633	744.582	1011.09	273.105	1858.67	2614.2	4802.33	2198.33	440.782	554.174
gi|659112181|ref|XM_008457881.1|	cytochrome b-c1 complex subunit 6 (LOC103496141), transcript variant X1, mRNA	XM_023696218.1 PREDICTED: Cucurbita pepo subsp. pepo cytochrome b-c1 complex subunit 6-like (LOC111809791), mRNA	AT1G15120;AT2G01090	Ubiquinol-cytochrome C reductase hinge protein	4852	5916	3367	7639	8195	6519	10166	8219	10322	5541	8422	3948	4365	5528	3903	4632	7567	1809	1303	1580	1612	1796	1333	4711	9192	4613	1564	1280.28	1376.74	818.826	253.379	7451	8095	5367	1580	853.67	2407.22	1939.53	233.119	6081.33	8534	4990.5	1572.17	1788.39	1931.98
gi|659107766|ref|XM_008455625.1|	peptide methionine sulfoxide reductase A3-like (LOC103494451), mRNA	XM_023659120.1 PREDICTED: Cucurbita pepo subsp. pepo peptide methionine sulfoxide reductase A3-like (LOC111779060), transcript variant X1, mRNA	AT5G07470;AT4G25130	peptidemethionine sulfoxide reductase 3;peptide met sulfoxide reductase 4	781	983	1079	1755	1978	1785	1833	1696	1659	1260	1569	4790	4120	4915	3839	3238	2321	3813	2062	2296	2510	4967	5986	947	1764	4608	2723	152.11	96.8736	427.502	950.618	1839	1496	3132	4487	121.022	209.277	764.462	1786.89	1393.5	1603.4	3870.5	3605.67	503.621	214.178
gi|659076458|ref|XM_008440470.1|	long chain acyl-CoA synthetase 6, peroxisomal-like (LOC103483722), transcript variant X1, mRNA	XM_023683477.1 PREDICTED: Cucurbita pepo subsp. pepo long chain acyl-CoA synthetase 6, peroxisomal-like (LOC111799943), mRNA	AT5G27600;AT3G05970	long-chain acyl-CoA synthetase 7;long-chain acyl-CoA synthetase 6	1191	1488	1567	2499	2196	2679	2092	2147	2240	2575	2115	3475	4693	5650	3757	4286	3190	18442	7173	7567	12863	23177	27504	1415	2119	4606	11060	198.253	38.8909	1090.11	6395.46	2458	2310	3744	21181	244.096	237.855	548.11	7521.75	1936.67	2233.8	4175.17	16121	604.732	198.879
gi|659129997|ref|XM_008466728.1|	dual specificity protein phosphatase 12-like (LOC103502696), transcript variant X1, mRNA	XM_023683838.1 PREDICTED: Cucurbita pepo subsp. pepo dual specificity protein phosphatase 12-like (LOC111800236), transcript variant X2, mRNA			483	481	373	415	442	238	611	449	182	299	273	5984	6116	1667	5255	4008	3233	577	438	302	89	117	116	445	530	4589	439	62.9391	114.551	2531.39	137.503	365	251	4165	107	110.811	61.4356	1020.14	15.885	405.333	362.8	4377.17	273.167	91.9145	168.713
gi|659110943|ref|XM_008457272.1|	26S proteasome non-ATPase regulatory subunit 2 homolog A (LOC103495645), mRNA	XM_023698603.1 PREDICTED: Cucurbita pepo subsp. pepo 26S proteasome non-ATPase regulatory subunit 2 homolog A-like (LOC111811644), mRNA	AT2G20580;AT4G28470	26S proteasome regulatory subunit S2 1B;26S proteasome regulatory subunit S2 1A	6035	4890	3812	3823	3427	3643	3349	3546	4036	3917	2985	4389	4668	4707	4716	5176	4459	2564	1521	1449	1749	2198	2569	4912	3447	4588	1844	1111.67	139.3	173.439	624	3631	3646	4783	2172	198.273	575.527	363.258	410.618	4271.67	3566.6	4685.83	2008.33	1001.3	426.951
gi|659099283|ref|XM_008452301.1|	uncharacterized LOC103492104 (LOC103492104), transcript variant X1, mRNA	XM_023659882.1 PREDICTED: Cucurbita pepo subsp. pepo pyrrolidone-carboxylate peptidase 1 (LOC111779760), transcript variant X1, mRNA	AT1G56700;AT1G23440	Peptidase C15, pyroglutamyl peptidase I-like	1749	2373	3659	12787	12910	9788	12933	9050	10698	9280	11521	4086	4640	5008	4369	5034	6699	2927	2944	3150	4829	7005	5214	2593	10991	4578	3007	973.933	2745.7	464.116	124.133	11828	10499	5367	5682	1768.05	1133.59	1200.23	1161.24	7211	10696.4	4972.67	4344.83	5216.66	1612.39
gi|659078342|ref|XM_008441456.1|	nuclear envelope morphology protein 1-like (LOC103484399), mRNA	XM_023688050.1 PREDICTED: Cucurbita pepo subsp. pepo uncharacterized LOC111803570 (LOC111803570), transcript variant X11, mRNA	AT5G46410;ATCG01250	SCP1-like small phosphatase 4;NADH-Ubiquinone/plastoquinone (complex I) protein	364	445	677	678	776	786	509	618	551	955	679	4534	4940	4253	4870	3385	2658	2855	964	1765	1681	2365	3012	495	563	4575	1861	162.457	77.0746	345.39	949.174	746	728	3637	2352	59.6769	206.469	1127.44	665.586	621	662.4	4106.67	2107	175.875	175.928
gi|659101227|ref|XM_008453274.1|	uncharacterized LOC103492768 (LOC103492768), mRNA	XM_023692764.1 PREDICTED: Cucurbita pepo subsp. pepo uncharacterized LOC111807173 (LOC111807173), mRNA	AT3G62590;AT1G02660	alpha/beta-Hydrolases superfamily protein	170	187	271	167	186	189	203	217	224	231	268	2600	5298	5794	1798	1745	1671	5934	2726	2341	3771	4798	8992	209	210	4564	3667	54.0771	9.89949	1718.86	1972.69	180	241	1738	5853	11.9304	23.6432	63.7887	2765.96	195	228.6	3151	4760.33	38.3823	24.3372
gi|659119881|ref|XM_008461671.1|	NAC domain-containing protein 18 (LOC103498875), mRNA	XM_023692607.1 PREDICTED: Cucurbita pepo subsp. pepo NAC domain-containing protein 83-like (LOC111807038), mRNA	AT5G13180	NAC domain containing protein 83	208	181	228	602	393	487	277	308	501	439	530	3203	3742	6748	2220	1847	2354	15827	12045	11311	5290	4154	6794	205	292	4564	13061	23.5867	21.9203	1910.22	2423.38	494	490	2140	5412	104.676	46.4866	262.721	1324.27	349.833	411	3352.33	9236.83	171.89	113.589
gi|659091855|ref|XM_008448547.1|	copper transport protein CCH-like (LOC103489398), mRNA	XM_023669030.1 PREDICTED: Cucurbita pepo subsp. pepo copper transport protein ATX1-like (LOC111788625), mRNA	AT3G56240	copper chaperone	2435	2908	4023	6755	6705	5805	7601	5014	6356	6272	7031	4555	4049	5037	5422	4804	7410	2352	1301	1865	1373	2015	1344	3122	6307	4547	1839	815.342	1829.29	494.049	525.97	6421	6553	5878	1577	534.634	416.085	1361.7	379.308	4771.83	6454.8	5212.83	1708.33	1909.6	970.163
gi|659094681|ref|XM_008449967.1|	proton-coupled amino acid transporter 3-like (LOC103490455), mRNA	XM_023656405.1 PREDICTED: Cucurbita pepo subsp. pepo amino acid transporter AVT3B-like (LOC111776975), mRNA	AT2G42005	Transmembrane amino acid transporter family protein	635	711	1876	953	1055	1540	689	1002	782	583	675	3481	4836	5271	4161	4283	3796	4183	2285	3096	7386	6467	9019	1074	845	4529	3188	695.591	221.324	933.573	952.339	1182	680	4080	7624	313.634	99.5942	253.403	1292.54	1128.33	746.2	4304.67	5406	486.238	159.445
gi|659099851|ref|XM_008452587.1|	vacuolar protein sorting-associated protein 32 homolog 2 (LOC103492284), transcript variant X1, mRNA	XM_023660851.1 PREDICTED: Cucurbita pepo subsp. pepo vacuolar protein sorting-associated protein 32 homolog 2-like (LOC111780436), transcript variant X1, mRNA	AT4G29160	SNF7 family protein	1591	1711	2255	3723	3863	3674	3539	3234	4183	3636	3422	4607	4223	4706	4562	4713	4869	3146	2067	2459	3275	3140	2877	1852	3386	4512	2557	353.844	215.668	255.129	546.18	3753	3747	4714	3097	98.0833	392.455	153.507	202.401	2802.83	3602.8	4613.33	2827.33	1066.8	357.249
gi|659068902|ref|XM_008449013.1|	adenylate kinase 1, mitochondrial (LOC103489725), mRNA	XM_023689237.1 PREDICTED: Cucurbita pepo subsp. pepo adenylate kinase 1, chloroplastic-like (LOC111804432), mRNA	AT2G37250	adenosine kinase	9791	12407	9696	7594	7305	6197	10253	11574	11013	6456	8451	3870	4888	4745	3339	4565	5332	1562	1288	1175	1018	1781	1262	10631	10913	4501	1341	1538.51	934.088	551.12	199.003	7032	8640	4412	1353	737.427	2284.37	1005.27	389.672	8831.67	9549.4	4456.5	1347.67	2247.42	2092.35
gi|659108076|ref|XM_008455784.1|	phosphoglucan, water dikinase, chloroplastic (LOC103494556), transcript variant X1, mRNA	XM_023670248.1 PREDICTED: Cucurbita pepo subsp. pepo phosphoglucan, water dikinase, chloroplastic-like (LOC111789616), transcript variant X6, mRNA	AT5G26570	catalytics;carbohydrate kinases;phosphoglucan, water dikinases	11025	19746	20365	17334	21786	25062	30091	45485	34188	22603	27843	4232	6144	3120	4170	9012	9575	1598	1241	1143	3408	4411	2468	17045	37788	4498	1327	5222.94	10885.2	1529.54	239.471	21394	28211	7585	3429	3878.88	5801.28	2971.42	971.67	19219.7	32042	6042.17	2378.17	4754.28	8600.18
gi|659070227|ref|XM_008455828.1|	26S protease regulatory subunit 6A homolog (LOC103494588), transcript variant X1, mRNA	XM_023689510.1 PREDICTED: Cucurbita pepo subsp. pepo 26S proteasome regulatory subunit 6A homolog (LOC111804737), mRNA	AT3G05530	regulatory particle triple-A ATPase 5A	5219	4502	2756	3648	3533	3336	3015	2808	3583	2968	2475	4793	4226	4379	4893	4721	3647	2902	1745	1389	2568	3076	3142	4159	2911	4466	2012	1266.82	146.371	293.341	791.049	3505	3008	4420	2928	157.786	555.118	675.225	314.085	3832.33	2969.8	4443.17	2470.33	883.144	402.823
gi|659090304|ref|XM_008447722.1|	cysteine proteinase inhibitor 12 (LOC103488820), mRNA	XM_023692654.1 PREDICTED: Cucurbita pepo subsp. pepo cysteine proteinase inhibitor 12-like (LOC111807077), mRNA	AT3G12490	cystatin B	1566	1942	2439	4456	4013	2762	4905	5041	4437	3668	4404	3222	5083	5060	3004	3698	6217	3292	3288	2853	3555	4074	2706	1982	4973	4455	3144	437.895	96.1665	1067.87	252.31	3743	4169	4306	3445	878.53	434.769	1690.68	690.602	2863	4491	4380.67	3294.67	1147.22	538.913
gi|659127902|ref|XM_008465728.1|	serine/threonine-protein phosphatase 6 regulatory subunit 3 (LOC103501952), transcript variant X1, mRNA	XM_023656683.1 PREDICTED: Cucurbita pepo subsp. pepo serine/threonine-protein phosphatase 6 regulatory subunit 3-like (LOC111777205), transcript variant X1, mRNA	AT1G07990;AT3G45190	SIT4 phosphatase-associated family protein	2773	2758	3087	2913	2869	3331	2968	3114	2792	4043	3396	5336	4368	3645	5669	4549	4012	3512	4683	4003	3587	3769	4100	2872	3041	4449	4066	185.77	103.238	848.453	588.037	3037	3410	4743	3818	254.985	625.623	845.421	260.081	2955.17	3262.6	4596.5	3942.33	219.04	489.172
gi|659070231|ref|XM_008455852.1|	uncharacterized LOC103494595 (LOC103494595), transcript variant X1, mRNA	XM_023681940.1 PREDICTED: Cucurbita pepo subsp. pepo dormancy-associated protein homolog 3 (LOC111798655), transcript variant X1, mRNA	AT1G56220	Dormancy/auxin associated family protein	2326	3495	9788	14182	14300	14619	21745	25052	32863	25927	28474	3475	5508	4320	4310	6526	14694	2607	1954	2548	9138	11162	6927	5203	23398	4434	2369	4013.52	2338.4	1021.31	361.185	14367	29088	8510	9075	226.073	3508.53	5468.92	2118.19	9785	26812.2	6472.17	5722.67	5626.49	4151.27
gi|659114094|ref|XM_008458680.1|	uncharacterized 38.1 kDa protein (LOC103496714), mRNA	XM_023696877.1 PREDICTED: Cucurbita pepo subsp. pepo staphylococcal-like nuclease CAN2 (LOC111810230), mRNA	AT2G40410;AT3G56170	Staphylococcal nuclease homologue;Ca-2+ dependent nuclease	229	281	404	1864	1434	2269	245	576	330	135	324	4361	4104	4838	4695	3509	2817	2929	3207	3168	2366	2262	1859	304	410	4434	3101	89.8684	234.052	372.454	150.514	1855	263	3673	2162	417.562	110.892	949.767	267.792	1080.17	322	4054	2631.83	891.434	162.39
gi|659126602|ref|XM_008465048.1|	receptor-like protein kinase FERONIA (LOC103501472), transcript variant X1, mRNA	XM_023687985.1 PREDICTED: Cucurbita pepo subsp. pepo receptor-like protein kinase FERONIA (LOC111803533), mRNA	AT3G51550	Malectin/receptor-like protein kinase family protein	1333	1564	1829	2963	3002	2638	3220	2699	2776	3308	2821	4587	5087	3609	3995	4589	3620	1939	957	4387	3950	3234	2747	1575	2959	4427	2427	248.194	368.403	751.772	1766.44	2867	2968	4068	3310	199.851	295.019	488.607	605.122	2221.5	2964.8	4247.83	2869	735.971	278.337
gi|659128274|ref|XM_008465908.1|	CAX-interacting protein 4 (LOC103502085), mRNA	XM_023656221.1 PREDICTED: Cucurbita pepo subsp. pepo CAX-interacting protein 4 (LOC111776835), transcript variant X1, mRNA	AT2G28910	CAX interacting protein 4	1406	1624	1892	2520	2645	2195	2548	2640	2574	3389	3147	4650	4508	4112	4194	4179	3568	3040	1633	938	1806	2593	3052	1640	2594	4423	1870	243.428	65.0538	278.814	1070.91	2453	3036	3980	2483	232.289	418.553	357.17	630.154	2047	2859.6	4201.83	2177	493.37	383.976
gi|659091885|ref|XM_008448565.1|	GABA transporter 1-like (LOC103489410), mRNA	XM_023695759.1 PREDICTED: Cucurbita pepo subsp. pepo GABA transporter 1-like (LOC111809315), transcript variant X1, mRNA	AT5G41800	Transmembrane amino acid transporter family protein	0	2	0	48	81	92	1146	270	16	17	34	7968	2543	2718	998	453	210	894	1250	161	67	166	141	0	708	4409	768	1.1547	619.426	3082.85	555.27	73	22	553	124	22.8983	10.116	403.53	51.4814	37.1667	296.6	2481.67	446.5	42.5319	486.842
gi|659120474|ref|XM_008461990.1|	probable aldo-keto reductase 1 (LOC103499096), mRNA	XM_023681334.1 PREDICTED: Cucurbita pepo subsp. pepo probable aldo-keto reductase 1 (LOC111798282), mRNA	AT1G60710;AT1G60750	NAD(P)-linked oxidoreductase superfamily protein	601	792	473	473	643	146	304	585	407	476	321	4609	2217	6380	4977	2797	1145	2435	3772	2129	959	1644	1466	622	444	4402	2778	160.533	198.697	2089.21	873.752	420	401	2973	1356	252.599	77.6552	1922.05	355.424	521.333	418.6	3687.5	2067.5	219.07	115.95
gi|659083504|ref|XM_008444171.1|	proliferation-associated protein 2G4-like (LOC103486273), mRNA	XM_023683979.1 PREDICTED: Cucurbita pepo subsp. pepo ERBB-3 BINDING PROTEIN 1 (LOC111800334), mRNA	AT3G51800	metallopeptidase M24 family protein	7319	5555	3010	1686	1479	1860	2196	1811	1987	2515	2305	4059	3069	6073	5157	4646	4605	1627	976	1141	1554	1750	1706	5294	2003	4400	1248	2166.26	272.236	1530.81	338.433	1675	2269	4802	1670	190.738	265.835	307.546	102.84	3484.83	2162.8	4601.5	1459	2412.93	273.878
gi|659117260|ref|XM_008460284.1|	probable 1-deoxy-D-xylulose-5-phosphate synthase, chloroplastic (LOC103497896), mRNA	XM_023692629.1 PREDICTED: Cucurbita pepo subsp. pepo probable 1-deoxy-D-xylulose-5-phosphate synthase, chloroplastic (LOC111807062), mRNA	AT4G15560;AT3G21500	Deoxyxylulose-5-phosphate synthase;1-deoxy-D-xylulose 5-phosphate synthase 1	1402	1795	5240	2854	2792	4057	1922	2814	2952	3970	3874	4596	3874	4664	3292	3843	3365	2908	1275	1133	5017	6487	5470	2812	2368	4378	1772	2111.58	630.739	437.799	986.364	3234	3598	3500	5658	713.124	562.083	299.281	752.817	3023.33	3106.4	3939	3715	1428.41	843.676
gi|659133352|ref|XM_008468472.1|	ribosome maturation protein SBDS (LOC103504043), mRNA	XM_023679276.1 PREDICTED: Cucurbita pepo subsp. pepo ribosome maturation protein SBDS (LOC111796587), mRNA	AT1G43860	sequence-specific DNA binding transcription factors	703	537	608	1053	784	928	1088	1066	1064	1464	1061	5138	3845	4139	4399	3937	4075	2136	477	404	926	1421	1936	616	1077	4374	1005	83.2887	15.5563	677.777	979.578	921	1196	4137	1427	134.612	231.811	237.158	505.033	768.833	1148.6	4255.5	1216.67	195.071	176.637
gi|659117389|ref|XM_008460355.1|	zinc finger A20 and AN1 domain-containing stress-associated protein 3 (LOC103497937), mRNA	XM_023657620.1 PREDICTED: Cucurbita pepo subsp. pepo zinc finger A20 and AN1 domain-containing stress-associated protein 3-like (LOC111777888), mRNA	AT2G27580	A20/AN1-like zinc finger family protein	497	461	569	1447	923	1193	982	1024	1127	1291	3860	4323	4476	4321	3068	3534	3945	4853	2337	3932	2970	1992	3126	509	1003	4373	3707	54.9909	29.6985	88.9176	1272.96	1187	2092	3515	2696	262.041	1532.75	438.787	614.651	848.333	1656.8	3944.5	3201.67	408.476	1237.37
gi|659092172|ref|XM_008448713.1|	uncharacterized LOC103489500 (LOC103489500), transcript variant X1, mRNA	XM_023685811.1 PREDICTED: Cucurbita pepo subsp. pepo protein LNK2-like (LOC111801703), transcript variant X1, mRNA	AT3G54500	FUNCTIONS IN: molecular_function unknown; INVOLVED IN: biological_process unknown; LOCATED IN: cellular_component unknown; EXPRESSED IN: 22 plant structures; EXPRESSED DURING: 13 growth stages; BEST Arabidopsis thaliana protein match is: dentin sialophosp	2915	3633	3813	11580	12417	10212	3906	6591	5434	4568	4942	4206	4327	4572	3574	2412	2351	1834	925	1648	1860	1803	1329	3453	5248	4368	1469	475.101	1898.58	186.468	480.209	11403	4981	2779	1664	1113.11	434.338	689.165	291.515	7428.33	5088.2	3573.67	1566.5	4420.8	1008.41
gi|659087548|ref|XM_008446291.1|	uncharacterized membrane protein C2G11.09-like (LOC103487808), transcript variant X1, mRNA	XM_023681460.1 PREDICTED: Cucurbita pepo subsp. pepo CSC1-like protein RXW8 (LOC111798367), transcript variant X1, mRNA	AT1G58520	lipases;hydrolases, acting on ester bonds	156	254	644	712	673	622	997	728	677	1063	632	5587	3610	3894	5059	3019	2480	1354	1693	738	505	842	1437	351	862	4363	1261	258.15	190.212	1068.91	484.149	669	790	3519	928	45.1331	236.918	1360.35	471.914	510.167	819.4	3941.5	1094.83	240.302	196.617
gi|659130638|ref|XM_008467050.1|	ubiquitin-activating enzyme E1 1 (LOC103502928), mRNA	XM_023657206.1 PREDICTED: Cucurbita pepo subsp. pepo ubiquitin-activating enzyme E1 1-like (LOC111777555), transcript variant X1, mRNA	AT5G06460;AT2G30110	ubiquitin activating enzyme 2;ubiquitin-activating enzyme 1	5344	4022	3603	3416	3481	3365	4314	3248	3696	4336	3266	4118	4578	4386	4446	4524	4293	2274	1749	1674	1993	2086	2442	4323	3781	4360	1899	908.692	753.776	231.044	326.917	3420	3766	4421	2173	58.1406	538.424	117.512	236.99	3871.83	3772	4390.83	2036.33	758.882	535.782
gi|659131804|ref|XM_008467643.1|	remorin (LOC103503454), mRNA	XM_023698422.1 PREDICTED: Cucurbita pepo subsp. pepo remorin-like (LOC111811531), mRNA	AT5G23750	Remorin family protein	166	193	496	289	447	238	171	66	161	87	248	6249	3473	3332	5025	2160	812	2650	1406	1986	6246	2611	2954	285	118	4351	2014	183.229	74.2462	1644.94	622.472	324	165	2665	3937	108.969	80.5874	2151.54	2006.99	304.833	146.6	3508.5	2975.5	136.569	72.6863
gi|659088046|ref|XM_008446551.1|	V-type proton ATPase 16 kDa proteolipid subunit (LOC103488019), mRNA	XM_023681321.1 PREDICTED: Cucurbita pepo subsp. pepo V-type proton ATPase 16 kDa proteolipid subunit (LOC111798273), mRNA	AT4G34720;AT1G19910;AT1G75630	vacuolar H+-pumping ATPase 16 kDa proteolipid subunit 4;ATPase, F0/V0 complex, subunit C protein	4382	4579	5139	7327	7157	6353	7339	7459	9351	5219	6221	3539	4241	5244	3576	4472	6522	2607	1910	3027	2576	3864	3140	4700	7399	4341	2514	392.738	84.8528	856.917	564.195	6945	6930	4856	3193	520.255	2155.39	1510.2	645.654	5822.83	7117.8	4599	2854	1297.25	1546.14
gi|659086232|ref|XM_008445604.1|	adiponectin receptor protein 1 (LOC103487328), mRNA	XM_023675384.1 PREDICTED: Cucurbita pepo subsp. pepo heptahelical transmembrane protein 2 (LOC111793480), mRNA	AT4G30850;AT2G24150	heptahelical protein 3;heptahelical transmembrane protein2	126	105	175	108	86	169	45	180	297	380	203	5409	4162	3451	7695	8935	7180	1148	1758	2005	1705	2104	1217	135	112	4340	1637	35.9212	95.4594	991.152	441.127	121	293	7936	1675	43	88.5569	902.113	444.244	128.167	221	6138.67	1656.17	36.2955	126.529
gi|659118165|ref|XM_008460758.1|	EH domain-containing protein 1 (LOC103498230), mRNA	XM_023664597.1 PREDICTED: Cucurbita pepo subsp. pepo EH domain-containing protein 1-like (LOC111783678), mRNA	AT3G20290	EPS15 homology domain 1	838	778	668	14101	12010	16997	22059	21186	19454	27724	22057	3382	4275	5353	4782	8380	11508	595	94	134	386	819	591	761	21622	4336	274	86.2168	617.304	986.946	278.425	14369	23078	8223	598	2504.31	4228.54	3365.74	216.602	7565.33	22496	6280	436.5	7620.03	3109.88
gi|659101461|ref|XM_008453395.1|	uncharacterized LOC103492851 (LOC103492851), mRNA	XM_023691666.1 PREDICTED: Cucurbita pepo subsp. pepo uncharacterized LOC111806374 (LOC111806374), transcript variant X3, mRNA	AT4G15730;AT1G02990	CW-type Zinc Finger;FUNCTIONS IN: molecular_function unknown; INVOLVED IN: biological_process unknown; LOCATED IN: cellular_component unknown; BEST Arabidopsis thaliana protein match is: CW-type Zinc Finger (TAIR:AT3G62900.1).	1294	1537	3440	3095	5375	2957	5576	3488	3602	4872	3817	4447	4664	3873	4650	4674	3762	2131	2088	1730	1546	2019	2167	2090	4532	4328	1983	1175.14	1476.44	408.706	220.157	3809	4097	4362	1910	1357.95	679.724	519.754	324.365	2949.67	4271	4345	1946.83	1475.17	912.55
gi|659079223|ref|XM_008441919.1|	ABC transporter F family member 5 (LOC103484697), mRNA	XM_023688347.1 PREDICTED: Cucurbita pepo subsp. pepo ABC transporter F family member 5 (LOC111803793), transcript variant X1, mRNA	AT5G64840;AT5G09930	general control non-repressible 5;ABC transporter family protein	319	383	322	797	708	375	11	46	16	5	27	4772	3975	4236	4646	3052	1506	1786	151	269	1149	1464	2197	341	28	4327	735	36.1156	24.7487	406.33	911.815	626	16	3068	1603	222.446	11	1570.06	537.714	484	21	3697.83	1169.33	211.516	16.14
gi|659116077|ref|XM_008459668.1|	4-alpha-glucanotransferase, chloroplastic/amyloplastic (LOC103497466), mRNA	XM_023657049.1 PREDICTED: Cucurbita pepo subsp. pepo 4-alpha-glucanotransferase, chloroplastic/amyloplastic (LOC111777441), mRNA	AT5G64860	disproportionating enzyme	1656	2648	2868	5328	6524	5844	12601	9404	12172	10589	10218	3893	4968	4113	3442	4615	4631	992	304	430	1303	1992	904	2390	11002	4324	575	645.679	2260.62	567.898	366.302	5898	10993	4229	1399	599.871	1037.76	681.898	550.404	4144.67	10996.8	4277	987.5	2000.63	1347.63
gi|659122188|ref|XM_008462791.1|	intersectin-1 (LOC103499719), mRNA	XM_023678843.1 PREDICTED: Cucurbita pepo subsp. pepo SH3 domain-containing protein 2 (LOC111796134), mRNA	AT4G34660	SH3 domain-containing protein	596	505	528	1572	1302	1493	2463	1913	1626	3344	2098	5855	3481	3634	5583	4638	4027	1456	589	886	804	857	930	543	2188	4323	977	47.3181	388.909	1328.67	440.605	1455	2356	4749	863	138.818	887.583	783.952	63.264	999.333	2288.8	4536.33	920.333	508.421	663.462
gi|659124518|ref|XM_008463983.1|	V-type proton ATPase catalytic subunit A (LOC103500619), mRNA	XM_023692663.1 PREDICTED: Cucurbita pepo subsp. pepo V-type proton ATPase catalytic subunit A-like (LOC111807087), mRNA	AT1G78900	vacuolar ATP synthase subunit A	7640	9317	7090	5335	4867	5018	5554	6250	4398	5350	5283	3436	5297	4231	3512	5404	6253	2495	2094	2573	5411	3905	2999	8015	5902	4321	2387	1160.05	492.146	933.783	257.01	5073	5010	5056	4105	238.856	531.353	1403.18	1218.37	6544.5	5367	4688.83	3246.17	1777.16	663.507
gi|659095441|ref|XM_008450361.1|	acyl-CoA-binding protein (LOC103490717), mRNA	XM_023696080.1 PREDICTED: Cucurbita pepo subsp. pepo acyl-CoA-binding protein (LOC111809697), mRNA	AT1G31812	acyl-CoA-binding protein 6	5792	7469	5886	6601	8223	5226	7625	8095	11166	3665	6197	3180	4627	5149	2602	2568	4730	3674	5476	3478	1453	1963	1607	6382	7860	4318	4209	942.254	332.34	1020.07	1101.33	6683	7009	3300	1674	1500.2	3815.91	1238.53	261.582	6532.83	7349.6	3809.33	2941.83	1132.5	2743.23
gi|659097964|ref|XM_008451681.1|	pyruvate kinase, cytosolic isozyme (LOC103491640), mRNA	XM_023656783.1 PREDICTED: Cucurbita pepo subsp. pepo pyruvate kinase, cytosolic isozyme-like (LOC111777260), mRNA	AT3G55650	Pyruvate kinase family protein	1408	1693	1075	4128	4169	3310	5010	3633	4957	5124	5438	3916	4464	4543	4023	4738	4108	2121	1691	2054	3321	3068	3100	1392	4321	4307	1955	309.311	973.686	341.485	231.358	3869	5173	4289	3163	484.542	244.215	390.587	137.764	2630.5	4832.4	4298.67	2559.17	1404.58	695.954
gi|659092272|ref|XM_008448766.1|	probable choline kinase 2 (LOC103489532), transcript variant X1, mRNA	XM_023662124.1 PREDICTED: Cucurbita pepo subsp. pepo probable choline kinase 2 (LOC111781494), mRNA	AT4G09760	Protein kinase superfamily protein	671	629	619	1279	1186	1166	1259	865	897	1504	1026	5027	4019	3841	4838	3702	2876	1445	239	352	669	1271	1459	639	1062	4295	678	27.5923	278.6	639.576	666.065	1210	1142	3805	1133	60.302	319.785	985.073	412.684	925	1110.2	4050.5	905.833	315.368	269.206
gi|659124697|ref|XM_008464079.1|	uncharacterized LOC103500690 (LOC103500690), mRNA	XM_023658556.1 PREDICTED: Cucurbita pepo subsp. pepo probable GTP diphosphokinase RSH2, chloroplastic (LOC111778625), mRNA	AT3G14050;AT1G54130	RELA/SPOT homolog 3;RELA/SPOT homolog 2	349	459	798	1902	1959	2005	1773	2124	2151	2847	2499	4699	4167	4004	5289	4407	2738	6195	8284	6377	2774	7399	7940	535	1948	4290	6952	234.031	248.194	363.46	1157.13	1955	2499	4144	6037	51.5978	348	1295.57	2839.33	1245.33	2278.8	4217.33	6494.83	792.397	408.494
gi|659067378|ref|XM_008440930.1|	programmed cell death protein 4-like (LOC103484031), transcript variant X1, mRNA	XM_023664315.1 PREDICTED: Cucurbita pepo subsp. pepo uncharacterized LOC111783385 (LOC111783385), transcript variant X1, mRNA	AT5G63195;AT3G48390;AT4G24800	MA3 domain-containing protein;other RNA	2844	2452	2297	1605	1487	1751	2243	1599	1959	2473	2010	5256	4216	3339	5288	4286	3130	1951	1645	1038	1889	2518	2644	2531	1921	4270	1544	281.927	455.377	959.654	464.696	1614	2147	4234	2350	132.247	283.186	1079.92	404.463	2072.67	2056.8	4252.5	1947.5	539.326	327.578
gi|659071696|ref|XM_008463242.1|	quinone oxidoreductase PIG3-like (LOC103500051), mRNA	XM_023687938.1 PREDICTED: Cucurbita pepo subsp. pepo quinone oxidoreductase PIG3 (LOC111803505), mRNA	AT4G21580	oxidoreductase, zinc-binding dehydrogenase family protein	2196	2801	2700	4601	5051	4525	5579	4812	5462	4693	5140	4062	4218	4527	4352	4909	5675	2092	1636	2136	3768	3813	2649	2565	5195	4269	1954	324.099	542.351	236.658	276.849	4725	5098	4978	3410	284.298	386.19	664.246	659.429	3645.67	5137.2	4623.83	2682.33	1214.09	388.51
gi|659129527|ref|XM_008466496.1|	probable calcium-binding protein CML25 (LOC103502536), mRNA	XM_023656993.1 PREDICTED: Cucurbita pepo subsp. pepo probable calcium-binding protein CML25 (LOC111777148), mRNA	AT1G24620	EF hand calcium-binding protein family	148	172	141	743	681	685	1050	625	736	1141	919	4436	3580	4744	4607	4206	5995	1594	1422	822	822	907	1567	153	837	4253	1279	16.2583	300.52	603.116	405.292	703	932	4936	1098	34.6987	202.813	938.782	407.809	428.333	894.2	4594.67	1189	301.857	214.065
gi|659071822|ref|XM_008463871.1|	serine carboxypeptidase-like 51 (LOC103500527), mRNA	XM_023682261.1 PREDICTED: Cucurbita pepo subsp. pepo serine carboxypeptidase-like 51 (LOC111798911), mRNA	AT2G27920	serine carboxypeptidase-like 51	357	1031	2638	2230	2293	2397	2654	4375	2727	2016	2033	3601	3805	5342	2808	2819	2965	1154	36	167	575	1075	878	1342	3514	4249	452	1171.87	1216.93	951.759	611.181	2306	2258	2864	842	84.3347	405.678	87.6413	251.866	1824.33	2761	3556.67	647.5	911.774	962.108
gi|659075169|ref|XM_008439780.1|	uncharacterized LOC103483249 (LOC103483249), transcript variant X1, mRNA	XM_023670931.1 PREDICTED: Cucurbita pepo subsp. pepo uncharacterized LOC111790112 (LOC111790112), transcript variant X1, mRNA	AT4G01290	unknown protein; FUNCTIONS IN: molecular_function unknown; INVOLVED IN: biological_process unknown; LOCATED IN: cellular_component unknown; EXPRESSED IN: 24 plant structures; EXPRESSED DURING: 15 growth stages; Has 1744 Blast hits to 1308 proteins in 219	1121	1138	1706	1823	1994	1655	2032	1705	1789	2662	1837	5015	4053	3680	4953	4214	3231	1860	2668	1806	1296	1312	1394	1321	1868	4249	2111	332.951	231.224	688.815	482.843	1824	2096	4132	1334	169.502	490.758	863.876	52.5738	1572.83	2005	4191	1722.67	362.68	386.412
gi|659122670|ref|XM_008463043.1|	SURP and G-patch domain-containing protein 1-like protein (LOC103499904), mRNA	XM_023692253.1 PREDICTED: Cucurbita pepo subsp. pepo SURP and G-patch domain-containing protein 1-like protein (LOC111806793), transcript variant X1, mRNA	AT3G52120	SWAP (Suppressor-of-White-APricot)/surp domain-containing protein / D111/G-patch domain-containing protein	1520	1546	2108	3776	3855	3615	4068	3576	3431	4660	4116	5030	4002	3665	5248	4624	4349	3490	5500	2949	2772	3301	3563	1724	3822	4232	3979	332.231	347.897	711.053	1344.15	3748	4069	4740	3212	122.312	615.847	460.652	402.94	2736.67	3970.2	4486.33	3595.83	1130.98	488.051
gi|659098336|ref|XM_008451867.1|	uncharacterized LOC103491779 (LOC103491779), mRNA	XM_023675704.1 PREDICTED: Cucurbita pepo subsp. pepo uncharacterized RNA methyltransferase pc1998 (LOC111793699), transcript variant X1, mRNA			66	76	56	5673	4007	4143	5149	3217	5378	4846	3834	4830	3510	4346	5031	4540	3806	584	22	35	218	890	385	66	4183	4228	213	10	1366.13	667.776	320.784	4607	4686	4459	497	925.108	784.337	616.504	349.88	2336.83	4484.8	4343.83	355.667	2555.46	921.994
gi|659132732|ref|XM_008468133.1|	RING finger and CHY zinc finger domain-containing protein 1 (LOC103503789), transcript variant X2, mRNA	XM_023680591.1 PREDICTED: Cucurbita pepo subsp. pepo probable E3 ubiquitin-protein ligase RZFP34 (LOC111797550), transcript variant X1, mRNA	AT5G25560	CHY-type/CTCHY-type/RING-type Zinc finger protein	216	292	524	494	501	464	339	144	132	348	310	4068	5026	3587	2671	1449	1067	13400	27302	12233	25231	28197	26283	344	241	4227	17645	160.449	137.886	732.558	8383.54	486	263	1729	26570	19.6554	115.314	837.857	1503.73	415.167	254.6	2978	22107.7	128.568	107.447
gi|659066529|ref|XM_008450596.1|	RNA polymerase-associated protein LEO1 (LOC103490845), transcript variant X1, mRNA	XM_023663860.1 PREDICTED: Cucurbita pepo subsp. pepo protein LEO1 homolog (LOC111782995), transcript variant X2, mRNA	AT5G61150	leo1-like family protein	1351	1498	1850	3441	3620	4198	2399	3321	3229	2626	2280	3796	4725	4149	3661	3655	3368	2203	2391	1449	1655	2680	3306	1566	2860	4223	2014	256.422	651.952	468.94	498.535	3753	2711	3561	2547	395.637	480.265	167.458	833.497	2659.67	2771	3892.33	2280.67	1234.25	477.691
gi|659083133|ref|XM_008443978.1|	serine/threonine-protein phosphatase PP2A-3 catalytic subunit (LOC103486127), mRNA	XM_023687816.1 PREDICTED: Cucurbita pepo subsp. pepo serine/threonine-protein phosphatase PP2A-4 catalytic subunit-like (LOC111803421), mRNA	AT3G58500	protein phosphatase 2A-4	2666	2663	2392	2362	2533	2305	2426	2329	2357	2788	2440	5312	3793	3545	5495	4936	4406	2076	1486	1439	1806	1822	2119	2573	2377	4216	1667	157.335	68.5894	956.657	354.983	2400	2528	4945	1915	118.655	228.675	544.564	176.273	2486.83	2468	4581.17	1791.33	156.784	184.79
gi|659109965|ref|XM_008456754.1|	low-temperature-induced cysteine proteinase-like (LOC103495259), mRNA	XM_023675313.1 PREDICTED: Cucurbita pepo subsp. pepo low-temperature-induced cysteine proteinase-like (LOC111793442), mRNA	AT5G43060	Granulin repeat cysteine protease family protein	478	564	709	1419	1349	796	1275	1301	954	1153	936	3811	4470	4349	2954	3131	2992	3664	7001	2133	1652	4385	4994	583	1288	4210	4266	116.749	18.3848	350.801	2489.21	1188	1014	3025	3677	341.281	120.426	93.179	1779.94	885.833	1123.8	3617.83	3971.5	402.004	172.637
gi|659093039|ref|XM_008449120.1|	26S proteasome regulatory subunit 4 homolog B-like (LOC103489815), mRNA	XM_023698333.1 PREDICTED: Cucurbita pepo subsp. pepo 26S proteasome regulatory subunit 4 homolog B-like (LOC111811469), mRNA	AT4G29040	regulatory particle AAA-ATPase 2A	4185	3766	2607	4044	3822	2927	3355	3207	4210	3229	2749	5044	3913	3630	4863	4834	3735	2926	1392	1502	2395	3057	3137	3519	3281	4195	1940	817.407	104.652	748.181	855.67	3597	3396	4477	2863	591.326	744.679	643.043	407.269	3558.5	3350	4336.5	2401.5	639.507	532.897
gi|659087791|ref|XM_008446416.1|	uncharacterized protein At1g47420, mitochondrial (LOC103487909), mRNA	XM_023691025.1 PREDICTED: Cucurbita pepo subsp. pepo succinate dehydrogenase subunit 5, mitochondrial-like (LOC111805791), transcript variant X2, mRNA	AT1G47420	succinate dehydrogenase 5	5881	7187	6490	10044	12864	8670	12170	8932	12893	5538	8105	3934	4166	4484	3418	4073	5421	1505	1999	1563	3279	2412	1595	6519	10551	4194	1689	653.494	2289.61	276.118	270.03	10526	8845	4304	2428	2138.14	3732.97	1021.28	842.124	8522.67	9527.6	4249.33	2058.83	2610.65	3025.05
gi|659085638|ref|XM_008445301.1|	uncharacterized LOC103487091 (LOC103487091), mRNA	XM_023671542.1 PREDICTED: Cucurbita pepo subsp. pepo uncharacterized LOC111790582 (LOC111790582), mRNA			79	94	155	4273	3789	5821	5136	7470	7051	5962	8088	2574	4916	5065	3504	4884	10786	2320	186	273	1263	1374	1777	109	6303	4185	926	40.2534	1650.39	1397.15	1207.73	4627	7033	6391	1471	1061.41	1063.11	3867.94	270.471	2368.5	6741.4	5288.17	1198.83	2564.35	1185.83
gi|659080595|ref|XM_008442655.1|	aconitate hydratase (LOC103485166), mRNA	XM_023666470.1 PREDICTED: Cucurbita pepo subsp. pepo aconitate hydratase-like (LOC111786127), mRNA	AT4G35830	aconitase 1	3355	3753	3428	3929	3589	3818	4639	4791	3740	4423	3398	4452	4462	3603	4654	5239	4010	1402	732	1946	1786	1646	1553	3512	4715	4172	1360	211.88	107.48	493.082	608.089	3778	3853	4634	1661	173.379	521.868	614.736	117.287	3645.33	4198.2	4403.33	1510.83	226.527	601.357
gi|659108181|ref|XM_008455839.1|	protein IQ-DOMAIN 14 (LOC103494593), transcript variant X1, mRNA	XM_023683939.1 PREDICTED: Cucurbita pepo subsp. pepo protein IQ-DOMAIN 14-like (LOC111800309), transcript variant X3, mRNA	AT2G43680;AT3G59695	IQ-domain 14;other RNA	1262	1131	1979	2537	2698	2461	2312	1720	2251	3109	2261	3833	4644	4031	4317	4322	3785	2475	2960	2646	2371	2397	2848	1457	2016	4169	2693	456.5	418.607	422.827	245.988	2565	2540	4141	2538	121.014	492.505	308.604	268.206	2011.33	2330.6	4155.33	2616.17	676.398	497.56
gi|659125980|ref|XM_008464729.1|	uncharacterized LOC103501212 (LOC103501212), mRNA	XM_023669019.1 PREDICTED: Cucurbita pepo subsp. pepo uncharacterized LOC111788618 (LOC111788618), mRNA	AT2G24100	unknown protein; BEST Arabidopsis thaliana protein match is: unknown protein (TAIR:AT4G30780.1); Has 101 Blast hits to 101 proteins in 16 species: Archae - 0; Bacteria - 0; Metazoa - 0; Fungi - 0; Plants - 95; Viruses - 0; Other Eukaryotes - 6 (source: NC	806	910	1855	1258	1146	950	1090	1284	1277	1614	1215	3822	4058	4592	3794	2521	2090	4786	5645	3075	4580	9307	6519	1190	1187	4157	4502	577.962	137.179	394.494	1308.33	1118	1368	2801	6802	155.897	214.715	885.993	2376.17	1154.17	1296	3479.5	5652	380.667	194.053
gi|659113942|ref|XM_008458612.1|	uncharacterized LOC103496669 (LOC103496669), mRNA	XM_023669844.1 PREDICTED: Cucurbita pepo subsp. pepo uncharacterized LOC111789180 (LOC111789180), mRNA	AT3G19900	unknown protein; FUNCTIONS IN: molecular_function unknown; INVOLVED IN: biological_process unknown; LOCATED IN: chloroplast; EXPRESSED IN: 23 plant structures; EXPRESSED DURING: 13 growth stages; CONTAINS InterPro DOMAIN/s: Protein of unknown function DUF	59	61	99	354	303	313	164	166	424	353	379	3012	2472	6986	2407	2205	2074	1813	2991	1625	1550	2827	2317	73	165	4156	2143	22.5389	1.41421	2465.11	740.381	323	385	2228	2231	27.0247	35.9212	167.757	642.796	198.167	297.2	3192.67	2187.17	138.908	123.328
gi|659110619|ref|XM_008457101.1|	mediator of RNA polymerase II transcription subunit 15-like (LOC103495514), mRNA	XM_023675353.1 PREDICTED: Cucurbita pepo subsp. pepo transcription factor SPT20 homolog (LOC111793460), transcript variant X2, mRNA	AT4G28300	Protein of unknown function (DUF1421)	778	893	1336	3221	3134	3167	2409	2657	2182	3176	2297	3946	4340	4176	4117	4207	3302	2378	1420	1081	2064	3214	3820	1002	2533	4154	1626	294.629	175.362	197.919	672.668	3174	2551	3875	3032	43.9204	543.737	498.556	891.933	2088.17	2544.2	4014.67	2329.5	1204.3	394.484
gi|659110880|ref|XM_008457237.1|	uncharacterized LOC103495617 (LOC103495617), mRNA	XM_023698671.1 PREDICTED: Cucurbita pepo subsp. pepo uncharacterized LOC111811676 (LOC111811676), transcript variant X1, mRNA	AT4G15420	Ubiquitin fusion degradation UFD1 family protein	407	515	646	1387	1594	1555	1050	1300	1046	1037	970	4271	4831	3341	3609	3290	2066	5587	899	837	1315	2212	4650	522	1175	4147	2441	119.684	176.777	752.618	2724.69	1512	1017	2988	2725	109.995	41.5251	814.533	1725.82	1017.33	1080.6	3568	2583.33	551.546	126.889
gi|659124294|ref|XM_008463861.1|	pentatricopeptide repeat-containing protein At5g48910-like (LOC103500522), mRNA	XM_023698654.1 PREDICTED: Cucurbita pepo subsp. pepo pentatricopeptide repeat-containing protein At1g08070, chloroplastic-like (LOC111811664), mRNA	AT3G47342	snoRNA	4440	4418	2461	1306	1187	1277	1946	1797	1616	2758	2573	3012	5003	4423	2686	2546	3153	10661	521	429	1625	1369	5013	3773	1871	4146	3870	1136.28	105.359	1024	5881.07	1256	2315	2795	2669	62.0511	612.949	317.841	2034	2514.83	2138	3470.5	3269.67	1554.85	499.813
gi|659131582|ref|XM_008467537.1|	uncharacterized LOC103503364 (LOC103503364), mRNA	XM_023668566.1 PREDICTED: Cucurbita pepo subsp. pepo uncharacterized LOC111788260 (LOC111788260), mRNA	AT1G13990	unknown protein; FUNCTIONS IN: molecular_function unknown; INVOLVED IN: biological_process unknown; LOCATED IN: chloroplast; EXPRESSED IN: 23 plant structures; EXPRESSED DURING: 13 growth stages; CONTAINS InterPro DOMAIN/s: Protein of unknown function DUF	161	213	285	2717	2070	3516	1891	3405	2941	2252	2616	3067	4026	5334	2848	3341	3227	7433	2703	3628	4787	11916	13436	219	2648	4142	4588	62.2682	1070.56	1137.97	2506.88	2767	2603	3138	10046	724.33	344.684	258.098	4617.69	1493.67	2621	3640.5	7317.17	1469.39	588.673
gi|659120024|ref|XM_008461750.1|	NADH dehydrogenase [ubiquinone] 1 alpha subcomplex subunit 9, mitochondrial (LOC103498927), mRNA	XM_023693478.1 PREDICTED: Cucurbita pepo subsp. pepo NADH dehydrogenase [ubiquinone] 1 alpha subcomplex subunit 9, mitochondrial-like (LOC111807662), mRNA	AT2G20360	NAD(P)-binding Rossmann-fold superfamily protein	5852	7332	5551	6110	6641	5859	7208	6957	6536	5480	5908	3891	4525	4003	3347	4480	4374	1471	1357	1243	2357	2070	1352	6245	7082	4139	1357	953.324	177.484	338.375	114	6203	5974	4067	1926	399.267	531.147	625.787	517.674	6224.17	6417.8	4103.33	1641.67	654.077	719.112
gi|659092420|ref|XM_008448831.1|	NEDD8-conjugating enzyme Ubc12-like (LOC103489610), transcript variant X1, mRNA	XM_023674369.1 PREDICTED: Cucurbita pepo subsp. pepo NEDD8-conjugating enzyme Ubc12-like (LOC111792785), transcript variant X1, mRNA	AT4G36800	RUB1 conjugating enzyme 1	1909	2067	3213	3200	3695	2791	3440	2636	3239	3480	3178	4063	4017	4327	3748	3491	3624	1451	1291	1673	2392	2666	1850	2396	3038	4135	1471	711.653	568.514	167.288	191.837	3228	3299	3621	2302	452.681	159.69	128.526	415.27	2812.5	3194.6	3878.33	1887.17	701.699	337.622
gi|659077553|ref|XM_008441046.1|	uncharacterized LOC103484098 (LOC103484098), mRNA	XM_023696650.1 PREDICTED: Cucurbita pepo subsp. pepo uncharacterized LOC111810082 (LOC111810082), transcript variant X1, mRNA	AT4G25620;AT1G76660;AT5G52430	FUNCTIONS IN: molecular_function unknown; INVOLVED IN: biological_process unknown; LOCATED IN: plasma membrane; EXPRESSED IN: 22 plant structures; EXPRESSED DURING: 13 growth stages; BEST Arabidopsis thaliana protein match is: hydroxyproline-rich glycopro	991	1005	1177	2768	2885	2643	2764	2975	3705	3355	2908	4915	3476	4003	4624	4411	3062	1352	1116	1202	819	1219	1480	1057	2869	4131	1223	103.582	149.2	728.033	119.438	2765	3322	4032	1172	121.022	399.483	847.055	332.927	1911.5	3141.4	4081.83	1198	940.738	383.362
gi|659099060|ref|XM_008452190.1|	NAD(H) kinase 1 (LOC103492023), mRNA	XM_023661117.1 PREDICTED: Cucurbita pepo subsp. pepo NAD(H) kinase 1-like (LOC111780653), transcript variant X1, mRNA	AT3G21070	NAD kinase 1	350	705	1151	1608	1579	1616	1596	1345	1115	1749	1498	4517	3504	4360	4138	3171	2152	2491	1238	2025	1889	1497	1810	735	1470	4127	1918	401.361	177.484	545.215	633.316	1601	1454	3153	1732	19.4679	319.282	993.113	207.314	1168.17	1460.6	3640.33	1825	537.96	242.749
gi|659077297|ref|XM_008440910.1|	probable protein phosphatase 2C 75 (LOC103484021), transcript variant X1, mRNA	XM_023685725.1 PREDICTED: Cucurbita pepo subsp. pepo probable protein phosphatase 2C 75 (LOC111801658), transcript variant X6, mRNA			310	205	129	81	56	57	18	8	29	13	13	4112	3953	4306	5101	4272	3571	920	388	753	239	399	385	214	13	4123	687	90.8864	7.07107	176.789	272.072	64	18	4314	341	14.1539	9.2376	765.892	88.6115	139.667	16.2	4219.17	514	100.669	7.98123
gi|659093320|ref|XM_008449259.1|	caffeoylshikimate esterase (LOC103489918), mRNA	XM_023669766.1 PREDICTED: Cucurbita pepo subsp. pepo caffeoylshikimate esterase (LOC111789120), mRNA	AT1G52760	lysophospholipase 2	2142	2506	2755	272	181	123	91	130	160	189	152	4984	2770	4610	5874	2608	1906	1233	355	586	233	226	818	2467	110	4121	724	308.293	27.5772	1185.14	455.129	192	167	3462	425	75.1066	19.4679	2117.57	339.789	1329.83	144.4	3792	575.167	1262.49	36.5691
gi|659125178|ref|XM_008464329.1|	monodehydroascorbate reductase, seedling isozyme (LOC103500882), mRNA	XM_023662346.1 PREDICTED: Cucurbita pepo subsp. pepo monodehydroascorbate reductase, seedling isozyme (LOC111781660), mRNA	AT5G03630	Pyridine nucleotide-disulphide oxidoreductase family protein	3171	3662	2619	2051	2337	2090	2971	3628	3170	1955	2557	4757	4717	2876	2925	3278	3286	1557	890	979	2769	2134	1656	3150	3299	4116	1142	521.797	464.569	1074.63	362.145	2159	2560	3163	2186	155.095	607.508	206.153	558.342	2655	2856.2	3639.83	1664.17	642.926	634.233
gi|659106404|ref|XM_008455096.1|	ankyrin repeat and SAM domain-containing protein 6-like (LOC103494071), mRNA	XM_023661168.1 PREDICTED: Cucurbita pepo subsp. pepo uncharacterized LOC111780695 (LOC111780695), mRNA	AT5G52882	P-loop containing nucleoside triphosphate hydrolases superfamily protein	403	416	603	742	631	543	363	326	338	440	299	4116	3790	4398	3568	3227	3294	2870	820	1167	478	822	738	474	344	4101	1619	111.906	26.163	304.265	1097.2	638	359	3363	679	99.7213	72.808	180.668	179.347	556.333	353.2	3732.17	1149.17	130.849	53.7094
gi|659110232|ref|XM_008456898.1|	putative glutamine amidotransferase YLR126C (LOC103495371), mRNA	XM_023698955.1 PREDICTED: Cucurbita pepo subsp. pepo gamma-glutamyl peptidase 5-like (LOC111811902), mRNA	AT2G23970	Class I glutamine amidotransferase-like superfamily protein	261	385	231	4540	3376	5619	1059	1378	1151	2026	1899	4052	4016	4218	3805	3537	6508	213	487	513	218	271	146	292	1218	4095	404	81.6415	225.567	107.747	166.209	4511	1692	4616	211	1121.77	472.803	1643.41	62.7402	2402	1502.6	4356	308	2418.02	437.895
gi|659110522|ref|XM_008457047.1|	ketol-acid reductoisomerase, chloroplastic (LOC103495472), mRNA	XM_023698312.1 PREDICTED: Cucurbita pepo subsp. pepo ketol-acid reductoisomerase, chloroplastic-like (LOC111811454), mRNA	AT3G58610	ketol-acid reductoisomerase	22739	17926	6297	1727	1695	1330	618	1011	1046	341	401	2381	3585	6308	1423	1071	1288	820	533	699	771	624	968	15654	814	4091	684	8453.18	277.893	2011.87	144.087	1584	596	1260	787	220.552	390.864	177.585	172.605	8619	683.4	2676	735.833	9380.38	331.687
gi|659095432|ref|XM_008450356.1|	neutral alpha-glucosidase C (LOC103490714), transcript variant X1, mRNA	XM_023696502.1 PREDICTED: Cucurbita pepo subsp. pepo alpha-glucosidase 2 (LOC111809987), transcript variant X1, mRNA	AT3G23640	heteroglycan glucosidase 1	4570	7325	14382	17431	20595	19972	23754	19523	18036	10989	18065	2812	4263	5151	1630	2954	3937	650	598	627	1086	1184	569	8759	21638	4075	625	5060.74	2991.77	1180.74	26.0576	19332	15696	2840	946	1676.09	4076.98	1157.69	330.434	14045.8	18073.4	3457.83	785.667	6701.41	4597.85
gi|659079100|ref|XM_008441854.1|	U-box domain-containing protein 4 (LOC103484662), mRNA	XM_023662862.1 PREDICTED: Cucurbita pepo subsp. pepo U-box domain-containing protein 4-like (LOC111782080), mRNA	AT4G16490	ARM repeat superfamily protein	266	287	326	300	357	248	130	124	101	142	154	4502	2737	4982	4661	2886	2456	871	143	298	666	410	562	293	127	4073	437	30.4467	4.24264	1182.2	383.479	301	132	3334	546	54.5191	27.7909	1168.87	128.748	297.333	130.2	3704	491.667	39.7777	19.98
gi|659109243|ref|XM_008456394.1|	nonsense-mediated mRNA decay protein 2 (LOC103494983), mRNA	XM_023679352.1 PREDICTED: Cucurbita pepo subsp. pepo protein BFR2-like (LOC111796636), mRNA	AT4G26110	nucleosome assembly protein1;1	456	334	235	657	775	555	28	63	28	42	56	3226	4179	4816	2172	1294	1407	1973	210	276	325	218	763	341	45	4073	819	110.699	24.7487	800.216	999.361	662	42	1624	435	110.097	14	477.647	288.767	502	43.4	2849	627.5	201.49	15.9625
gi|659125781|ref|XM_008464636.1|	probable protein phosphatase 2C 9 (LOC103501141), transcript variant X1, mRNA	XM_023670439.1 PREDICTED: Cucurbita pepo subsp. pepo probable protein phosphatase 2C 9 (LOC111789756), transcript variant X1, mRNA	AT1G22280;AT1G34750	Protein phosphatase 2C family protein;phytochrome-associated protein phosphatase type 2C	293	435	878	3766	3615	4033	3465	2655	3301	3123	2727	3745	4173	4280	3069	3298	3281	6508	3660	4917	6036	6112	7408	535	3060	4066	5028	305.133	572.756	283.095	1427.26	3804	3050	3216	6518	211.666	293.819	127.589	771.122	2170	3054.2	3641	5773.5	1806.02	353.843
gi|659100168|ref|XM_008452741.1|	3-oxoacyl-[acyl-carrier-protein] synthase II, chloroplastic (LOC103492394), mRNA	XM_023660205.1 PREDICTED: Cucurbita pepo subsp. pepo 3-oxoacyl-[acyl-carrier-protein] synthase II, chloroplastic-like (LOC111779985), transcript variant X1, mRNA	AT3G19910;AT1G74960	RING/U-box superfamily protein;fatty acid biosynthesis 1	607	481	341	427	412	287	220	163	119	139	138	5586	3457	3151	5387	3789	2294	1433	1095	831	749	835	1108	476	191	4064	1119	133.061	40.3051	1326.37	301.757	375	132	3823	897	76.8657	11.2694	1546.79	187.442	425.833	155.8	3944	1008.5	111.829	39.1369
gi|659128778|ref|XM_008466143.1|	auxin response factor 2 (LOC103502275), transcript variant X1, mRNA	XM_023660798.1 PREDICTED: Cucurbita pepo subsp. pepo auxin response factor 2B-like (LOC111780412), mRNA	AT5G62000	auxin response factor 2	3831	5156	10495	3307	3318	3805	3943	4237	3195	4958	4525	3911	4298	3967	3769	4630	4354	4851	3018	2264	4722	4999	5964	6494	4090	4058	3377	3527.73	207.889	209.151	1330.47	3476	4226	4251	5228	284.398	918.745	439.644	651.986	4985.33	4171.6	4154.83	4303	2782.37	662.118
gi|659095583|ref|XM_008450437.1|	syntaxin-22 (LOC103490761), mRNA	XM_023696735.1 PREDICTED: Cucurbita pepo subsp. pepo syntaxin-22-like (LOC111810147), mRNA	AT4G17730	syntaxin of plants 23	1300	1317	1419	1676	1276	1842	1505	1514	1264	2212	1645	4159	3968	4038	4040	3477	3657	1986	2083	1649	1798	1799	2004	1345	1509	4055	1906	64.361	6.36396	96.6282	227.792	1598	1707	3724	1867	290.95	477.031	287.535	118.647	1471.67	1628	3889.83	1886.5	233.816	354.248
gi|659131412|ref|XM_008467451.1|	uncharacterized LOC103503311 (LOC103503311), transcript variant X1, mRNA	XM_023695567.1 PREDICTED: Cucurbita pepo subsp. pepo uncharacterized LOC111809185 (LOC111809185), transcript variant X1, mRNA	AT3G52250	Duplicated homeodomain-like superfamily protein	861	990	1591	1381	1543	1429	1612	1448	1342	1918	1455	5416	3654	3093	5924	4312	2811	2534	2317	1879	1179	1370	1984	1147	1530	4054	2243	389.603	115.966	1212.14	333.656	1451	1571	4349	1511	83.2106	305.209	1556.83	420.615	1299.17	1555	4201.67	1877.17	301.91	224.631
gi|659091931|ref|XM_008448589.1|	NAC domain-containing protein 78-like (LOC103489428), mRNA	XM_023686279.1 PREDICTED: Cucurbita pepo subsp. pepo NAC domain-containing protein 53-like (LOC111802017), mRNA	AT3G10500	NAC domain containing protein 53	2485	2718	2702	3967	3859	3706	4021	3891	3308	5135	4681	3888	4051	4219	4286	4308	4845	2953	2648	1807	2051	2698	2958	2635	3956	4052	2469	130.15	91.9239	165.506	593.524	3844	4374	4479	2569	131.145	951.243	316.579	467.058	3239.5	4207.2	4266.17	2519.17	672.428	712.129
gi|659103049|ref|XM_008454226.1|	protein SPA1-RELATED 4 (LOC103493482), transcript variant X1, mRNA	XM_023679286.1 PREDICTED: Cucurbita pepo subsp. pepo protein SPA1-RELATED 3-like (LOC111796595), transcript variant X1, mRNA	AT3G15354;AT1G53090	SPA1-related 4;SPA1-related 3	255	192	164	1399	1232	726	138	91	152	156	99	4697	3649	3806	4904	3791	2342	641	368	202	209	183	478	203	114	4050	403	46.6083	33.234	565.219	221.663	1119	135	3679	290	350.441	31.8172	1284.67	163.331	661.333	127.2	3864.83	346.833	548.947	30.2771
gi|659099149|ref|XM_008452231.1|	V-type proton ATPase subunit F (LOC103492049), transcript variant X1, mRNA	XM_023667117.1 PREDICTED: Cucurbita pepo subsp. pepo V-type proton ATPase subunit F (LOC111786924), mRNA	AT4G02620;ATCG00720	photosynthetic electron transfer B;vacuolar ATPase subunit F family protein	2950	3665	3002	5551	5742	4636	5541	5880	6775	4512	5711	3610	3810	4721	3537	3999	5770	1825	2689	2178	1815	1846	1360	3205	5710	4047	2230	398.643	239.709	592.205	434.401	5309	5666	4435	1673	591.177	1132.17	1178.71	272.085	4257.67	5683.8	4241.17	1952.17	1237.5	809.855
gi|659088197|ref|XM_008446631.1|	14-3-3-like protein (LOC103488075), mRNA	XM_023691260.1 PREDICTED: Cucurbita pepo subsp. pepo 14-3-3-like protein (LOC111805951), mRNA	AT1G78300	general regulatory factor 2	6499	6430	5458	8479	7445	8955	7800	7014	4053	7366	7111	4857	4512	2754	5055	4853	4931	1425	1068	1088	3695	2369	1711	6129	7407	4041	1193	582.126	555.786	1127.84	200.59	8293	6176	4946	2591	771.992	1843.56	101.869	1010.57	7211	6668.8	4493.67	1892.67	1333.72	1493.55
gi|659116963|ref|XM_008460130.1|	probable enoyl-CoA hydratase, mitochondrial (LOC103497788), mRNA	XM_023692692.1 PREDICTED: Cucurbita pepo subsp. pepo probable enoyl-CoA hydratase 1, peroxisomal (LOC111807114), mRNA	AT4G16210	enoyl-CoA hydratase/isomerase A	1043	1663	2659	4700	5152	4117	6715	4162	5452	4249	4259	3551	4267	4295	3474	3721	3773	2265	2306	2371	4314	4630	3672	1788	5438	4037	2314	815.258	1805.24	421.698	53.4509	4656	4653	3656	4205	518.88	691.684	159.747	488.157	3222.33	4967.4	3846.83	3259.67	1685.58	1113.05
gi|659100290|ref|XM_008452799.1|	mitochondrial dicarboxylate/tricarboxylate transporter DTC-like (LOC103492428), mRNA	XM_023675134.1 PREDICTED: Cucurbita pepo subsp. pepo mitochondrial dicarboxylate/tricarboxylate transporter DTC-like (LOC111793304), transcript variant X1, mRNA	AT5G19760	Mitochondrial substrate carrier family protein	17506	19374	19641	10188	10124	8150	10836	13462	13958	6391	8585	2795	5047	4268	2743	4736	6545	1678	1239	1686	1109	1785	1147	18840	12149	4036	1534	1163.25	1856.86	1143.68	255.797	9487	9644	4674	1347	1158.61	3893.2	1901.74	379.795	14163.8	10646.4	4355.67	1440.67	5227.03	3212.79
gi|659123706|ref|XM_008463575.1|	zinc finger CCCH domain-containing protein 30-like (LOC103500314), transcript variant X1, mRNA	XM_023665790.1 PREDICTED: Cucurbita pepo subsp. pepo zinc finger CCCH domain-containing protein 30-like (LOC111785380), mRNA	AT5G12850;AT2G41900	CCCH-type zinc finger protein with ARM repeat domain	2636	2690	3539	3487	3632	3571	5618	5560	5615	8405	6221	4434	4179	3495	4767	5650	4948	2639	4252	2663	3125	3589	3885	2955	5589	4036	3184	506.479	41.0122	485.558	924.416	3563	6747	5121	3533	72.8034	1467.49	466.414	383.082	3259.17	6283.8	4578.83	3358.83	464.488	1216.34
gi|659103087|ref|XM_008454245.1|	E3 ubiquitin-protein ligase RMA3 (LOC103493490), mRNA	XM_023666082.1 PREDICTED: Cucurbita pepo subsp. pepo E3 ubiquitin-protein ligase RMA3-like (LOC111785697), transcript variant X1, mRNA	AT4G27470	RING membrane-anchor 3	175	199	260	661	699	631	595	660	616	693	699	3702	3663	4730	3312	2657	1812	4227	1244	952	1468	2051	3405	211	627	4031	2141	43.8216	45.9619	605.089	1812.42	663	669	2593	2308	34.0783	46.2853	752.003	993.745	437.5	652.6	3312.67	2224.5	250.228	46.0901
gi|659087648|ref|XM_008446340.1|	probable strigolactone esterase D14 homolog (LOC103487842), mRNA	XM_023691212.1 PREDICTED: Cucurbita pepo subsp. pepo strigolactone esterase RMS3 (LOC111805917), mRNA	AT3G03990;AT4G37470	alpha/beta-Hydrolases superfamily protein	368	348	451	140	51	18	6	25	5	5	0	3757	3157	5160	2748	1857	854	853	740	229	91	129	372	389	15	4024	607	54.6168	13.435	1027.98	332.482	69	3	1819	197	63.1057	2.88675	947.552	152.454	229.333	8.2	2922.17	402.333	182.697	9.67988
gi|659085008|ref|XM_008444971.1|	translation factor GUF1 homolog, chloroplastic (LOC103486849), mRNA	XM_023683411.1 PREDICTED: Cucurbita pepo subsp. pepo putative elongation factor TypA-like SVR3, chloroplastic (LOC111799903), mRNA	AT5G13650	elongation factor family protein	627	663	721	2336	2192	1723	963	608	1159	595	786	3661	3314	5091	3505	2496	2037	573	256	148	113	357	518	670	785	4022	325	47.4271	251.023	941.899	220.899	2083	846	2679	329	320.538	286.852	750.976	203.913	1377	822.2	3350.67	327.5	800.781	240.869
gi|659073788|ref|XM_008439032.1|	probable phospholipid hydroperoxide glutathione peroxidase (LOC103482738), mRNA	XM_023666372.1 PREDICTED: Cucurbita pepo subsp. pepo probable phospholipid hydroperoxide glutathione peroxidase (LOC111786022), transcript variant X1, mRNA	AT4G11600	glutathione peroxidase 6	276	369	270	808	1248	736	765	611	893	600	649	2745	5556	3758	1588	1933	2064	13788	3032	11557	12972	3888	7073	305	688	4019	9459	55.5068	108.894	1423.65	5676.63	930	714	1861	7977	277.167	156.943	245.887	4609.08	617.833	703.6	2940.67	8718.33	386.521	124.43
gi|659129206|ref|XM_008466354.1|	developmental protein SEPALLATA 1-like (LOC103502415), mRNA	XM_023671477.1 PREDICTED: Cucurbita pepo subsp. pepo developmental protein SEPALLATA 1 (LOC111790539), transcript variant X2, mRNA	ATMG00580;AT5G15800	K-box region and MADS-box transcription factor family protein;NADH dehydrogenase subunit 4	3223	3496	4541	9744	9691	9407	3519	5117	4381	3545	4307	4148	3688	4201	2433	2820	3266	3394	6871	6993	5015	3894	3516	3753	4318	4012	5752	695.663	1129.96	282.128	2043.58	9614	4077	2839	4141	181.215	462.784	416.848	779.586	6683.67	4173.8	3426	4947.17	3242.06	666.043
gi|659118325|ref|XM_008460841.1|	vesicle-associated membrane protein 722-like (LOC103498283), mRNA	XM_023663855.1 PREDICTED: Cucurbita pepo subsp. pepo vesicle-associated membrane protein 722-like (LOC111782992), mRNA	AT1G04760;AT2G33120	vesicle-associated membrane protein 726;synaptobrevin-related protein 1	3219	3098	2867	4747	4325	4421	4411	4175	4777	5434	4609	3901	3645	4481	4065	4175	6438	2853	2583	3431	3123	3509	3476	3061	4293	4009	2955	178.842	166.877	428.336	433.222	4497	4940	4892	3369	221.2	435.985	1339.43	213.968	3779.5	4681.2	4450.83	3162.5	807.02	477.06
gi|659132748|ref|XM_008468142.1|	nucleolar protein 58-like (LOC103503794), mRNA	XM_023679994.1 PREDICTED: Cucurbita pepo subsp. pepo nucleolin (LOC111797098), mRNA	AT2G25670	BEST Arabidopsis thaliana protein match is: copper ion binding (TAIR:AT4G32610.1); Has 43784 Blast hits to 26928 proteins in 1799 species: Archae - 86; Bacteria - 6347; Metazoa - 15971; Fungi - 5398; Plants - 1931; Viruses - 259; Other Eukaryotes - 13792	4069	3824	2953	3382	3106	3719	3181	3314	4452	4222	3472	3649	3979	4399	3353	3593	3154	4083	5136	3250	4921	4546	5240	3615	3247	4009	4156	586.532	94.0452	375.899	945.136	3402	4048	3366	4902	307.005	512.478	219.819	347.376	3508.83	3728.2	3687.83	4529.33	434.649	571.041
gi|659073669|ref|XM_008438967.1|	protein STAY-GREEN, chloroplastic-like (LOC103482692), mRNA	XM_023677816.1 PREDICTED: Cucurbita pepo subsp. pepo protein STAY-GREEN, chloroplastic-like (LOC111795404), mRNA	AT4G11910;AT4G22920	INVOLVED IN: biological_process unknown; LOCATED IN: chloroplast; BEST Arabidopsis thaliana protein match is: non-yellowing 1 (TAIR:AT4G22920.1); Has 206 Blast hits to 202 proteins in 67 species: Archae - 0; Bacteria - 86; Metazoa - 0; Fungi - 0; Plants -	77	79	76	5093	3175	5139	6012	3800	5340	7676	3862	4233	3695	4063	2635	4012	6413	3945	8937	7276	2993	4574	3727	77	4906	3997	6719	1.52753	1564.12	275.005	2542.13	4469	5626	4353	3764	1120.87	1923.02	1911.99	791.173	2273.17	5338	4175.17	5242	2507.7	1617.45
gi|659091484|ref|XM_008448354.1|	serine/threonine-protein phosphatase 2A 65 kDa regulatory subunit A beta isoform (LOC103489266), mRNA	XM_023680913.1 PREDICTED: Cucurbita pepo subsp. pepo serine/threonine-protein phosphatase 2A 65 kDa regulatory subunit A beta isoform (LOC111797979), transcript variant X2, mRNA	AT1G13320;AT3G25800	protein phosphatase 2A subunit A3;protein phosphatase 2A subunit A2	4386	4110	3454	3264	3230	3451	3523	3463	3197	4587	3453	4477	3864	3623	4604	4634	4540	2217	2192	2168	2719	2596	2588	3983	3493	3988	2192	478.737	42.4264	440.296	24.5017	3315	3745	4592	2634	119	739.774	48.0139	73.4325	3649.17	3644.6	4290.33	2413.33	480.979	541.512
gi|659068450|ref|XM_008446269.1|	ornithine aminotransferase, mitochondrial (LOC103487792), transcript variant X1, mRNA	XM_023664284.1 PREDICTED: Cucurbita pepo subsp. pepo ornithine aminotransferase, mitochondrial-like (LOC111783359), mRNA	AT5G46180	ornithine-delta-aminotransferase	2544	2603	1744	1384	1069	893	3784	1937	1354	1751	1428	3638	6064	2220	3435	3183	2971	869	1649	917	1460	1018	787	2297	2860	3974	1145	479.82	1306.03	1943.9	437.136	1115	1511	3196	1088	248.758	211.114	232.287	341.968	1706.17	2050.8	3585.17	1116.67	731.945	997.525
gi|659080175|ref|XM_008442429.1|	prostatic spermine-binding protein (LOC103485005), transcript variant X1, mRNA	XM_023688154.1 PREDICTED: Cucurbita pepo subsp. pepo prostatic spermine-binding protein-like (LOC111803646), transcript variant X1, mRNA	AT2G22080;AT1G14820	unknown protein; Has 96314 Blast hits to 34847 proteins in 1702 species: Archae - 612; Bacteria - 27969; Metazoa - 24311; Fungi - 12153; Plants - 4409; Viruses - 1572; Other Eukaryotes - 25288 (source: NCBI BLink).;Sec14p-like phosphatidylinositol transfe	5522	5599	5163	4788	4925	4794	4779	5505	6219	5351	5398	4733	3617	3549	5080	4805	5160	3519	4997	5782	5077	4107	3653	5428	5142	3966	4766	232.704	513.36	664.823	1149.05	4835	5656	5015	4279	77.4231	488.138	186.212	727.415	5131.83	5450.4	4490.67	4522.5	359.605	514.084
gi|659125017|ref|XM_008464244.1|	cell division cycle protein 48 homolog (LOC103500816), mRNA	XM_023688158.1 PREDICTED: Cucurbita pepo subsp. pepo cell division cycle protein 48 homolog (LOC111803648), mRNA	AT5G03340;AT3G53230	ATPase, AAA-type, CDC48 protein	4309	4507	4185	4925	4515	4238	3742	4306	4163	4244	3646	4444	4138	3315	5019	5524	4816	3064	2821	2001	3783	4587	5094	4333	4024	3965	2628	162.411	398.808	583.896	556.989	4559	4017	5119	4488	345.639	324.411	364.577	661.083	4446.5	4020.2	4542.67	3558.33	271.321	303.966
gi|659079391|ref|XM_008442011.1|	salicylic acid-binding protein 2-like (LOC103484748), mRNA	XM_023662448.1 PREDICTED: Cucurbita pepo subsp. pepo salicylic acid-binding protein 2-like (LOC111781756), mRNA	AT2G23620	methyl esterase 1	5	19	988	204	306	193	131	33	195	652	778	3260	4266	4356	5577	2587	1121	3905	1542	2099	23536	28249	26929	337	82	3960	2515	563.537	69.2965	608.461	1235.29	234	541	3095	26238	62.3084	306.761	2271.02	2431.3	285.833	357.8	3527.83	14376.7	362.995	334.125
gi|659080249|ref|XM_008442469.1|	G-box-binding factor 1 (LOC103485031), transcript variant X1, mRNA	XM_023688209.1 PREDICTED: Cucurbita pepo subsp. pepo G-box-binding factor 1-like (LOC111803690), transcript variant X1, mRNA	AT4G36730	G-box binding factor 1	1528	1441	1422	5709	5102	3841	3253	2852	2787	2569	3049	3619	3910	4343	3206	3196	3917	2559	1855	1511	1869	2950	2297	1463	3052	3957	1975	56.5184	283.55	364.314	534.206	4884	2801	3439	2372	952.89	240.336	413.413	544.389	3173.83	2902	3698.5	2173.5	1968.27	260.492
gi|659101052|ref|XM_008453178.1|	uncharacterized LOC103492703 (LOC103492703), mRNA	XM_023693712.1 PREDICTED: Cucurbita pepo subsp. pepo uncharacterized LOC111807830 (LOC111807830), mRNA	AT4G02940	oxidoreductase, 2OG-Fe(II) oxygenase family protein	14825	26392	44371	112154	115695	115603	116658	94802	111338	124788	103618	2628	6275	2957	3362	9961	22252	1432	8816	1308	932	2682	1333	28529	105730	3953	3852	14888.5	15454.5	2017.34	4299.4	114484	113248	11858	1649	2018.36	10713.5	9586.86	916.797	71506.7	110241	7905.83	2750.5	48028.7	11578.2
gi|659124334|ref|XM_008463881.1|	auxin-induced in root cultures protein 12-like (LOC103500533), mRNA	XM_023698719.1 PREDICTED: Cucurbita pepo subsp. pepo cytochrome b561 and DOMON domain-containing protein At5g35735-like (LOC111811708), transcript variant X2, mRNA	AT3G25290	Auxin-responsive family protein	160	235	332	158	139	164	159	156	167	183	595	5226	3109	3508	6062	3957	2445	4843	248	1610	1410	682	1708	242	157	3947	2233	86.2342	2.12132	1124.9	2360.13	153	315	4154	1266	13.0512	242.619	1816.58	527.804	198	252	4051.17	1750.17	73.4929	192.029
gi|659084101|ref|XM_008444487.1|	uncharacterized LOC103486501 (LOC103486501), mRNA	XM_023670428.1 PREDICTED: Cucurbita pepo subsp. pepo uncharacterized LOC111789748 (LOC111789748), mRNA	AT2G36895	unknown protein; FUNCTIONS IN: molecular_function unknown; INVOLVED IN: biological_process unknown; LOCATED IN: chloroplast; Has 32 Blast hits to 32 proteins in 14 species: Archae - 0; Bacteria - 0; Metazoa - 0; Fungi - 0; Plants - 32; Viruses - 0; Other	105	142	169	425	496	350	502	533	351	450	384	4727	3092	4004	4158	2855	2743	1348	464	399	665	1135	1369	138	517	3941	737	32.1299	21.9203	819.319	530.139	423	395	3252	1056	73.0091	50.4083	786.615	358.532	281.167	444	3596.5	896.667	164.051	76.7626
gi|659097308|ref|XM_008451334.1|	protein TIME FOR COFFEE (LOC103491405), transcript variant X1, mRNA	XM_023693196.1 PREDICTED: Cucurbita pepo subsp. pepo protein TIME FOR COFFEE-like (LOC111807464), transcript variant X1, mRNA	AT3G22380	time for coffee	2511	3078	4820	4525	4286	4741	4328	5160	3318	5740	4176	4207	4541	3031	5176	5367	4917	5566	5156	3720	3604	5831	6330	3469	4744	3926	4814	1203.3	588.313	793.162	969.356	4517	4411	5153	5255	227.597	1228.03	225.855	1451.41	3993.5	4544.4	4539.83	5034.5	963.935	934.75
gi|659122382|ref|XM_008462892.1|	uncharacterized LOC103499796 (LOC103499796), transcript variant X3, mRNA	XM_023693317.1 PREDICTED: Cucurbita pepo subsp. pepo uncharacterized LOC111807551 (LOC111807551), mRNA	AT5G25360	unknown protein; BEST Arabidopsis thaliana protein match is: unknown protein (TAIR:AT4G32342.1); Has 1807 Blast hits to 1807 proteins in 277 species: Archae - 0; Bacteria - 0; Metazoa - 736; Fungi - 347; Plants - 385; Viruses - 0; Other Eukaryotes - 339 (	498	688	1063	2163	1576	1781	1764	1639	1667	1690	2261	4787	3319	3658	5242	4207	4801	1474	462	359	637	1238	1791	749	1701	3921	765	287.504	88.3883	768.612	616.168	1840	1872	4750	1222	297.914	336.503	519.381	577.166	1294.83	1804.2	4335.67	993.5	652.083	259.537
gi|659122943|ref|XM_008463182.1|	ADP-ribosylation factor-like (LOC103500002), transcript variant X2, mRNA	XM_023693070.1 PREDICTED: Cucurbita pepo subsp. pepo ADP-ribosylation factor-like (LOC111807370), transcript variant X2, mRNA	AT1G70490	Ras-related small GTP-binding family protein	3380	3695	2602	3591	3355	3599	3414	3987	4184	4557	3209	4253	4148	3330	4632	4794	5090	1998	1508	1409	2352	2419	2129	3225	3700	3910	1638	562.607	405.172	505.318	315.389	3515	3983	4838	2300	138.622	696.043	232.244	151.832	3370.33	3870.2	4374.5	1969.17	399.263	554.326
gi|659081263|ref|XM_008443018.1|	uncharacterized protein DDB_G0271670 (LOC103485428), transcript variant X2, mRNA	XM_023694197.1 PREDICTED: Cucurbita pepo subsp. pepo uncharacterized LOC111808299 (LOC111808299), mRNA	AT4G08540	DNA-directed RNA polymerase II protein	165	249	324	514	464	546	356	437	377	579	579	5395	3255	3042	5495	3464	2271	1640	2304	1298	1290	1908	1824	246	396	3897	1747	79.5424	57.2756	1301.38	511.517	508	511	3743	1674	41.328	116.625	1630.05	335.195	377	465.6	3820.33	1710.67	154.296	107.702
gi|659067075|ref|XM_008439330.1|	probable aldehyde dehydrogenase (LOC103482928), transcript variant X1, mRNA	XM_023663370.1 PREDICTED: Cucurbita pepo subsp. pepo probable aldehyde dehydrogenase (LOC111782591), mRNA	AT5G62530	aldehyde dehydrogenase 12A1	714	1097	1477	4333	4536	4942	5006	5058	6219	5714	4896	2635	4013	4980	2999	3874	3943	1885	1722	1235	3433	4122	3024	1096	5032	3876	1614	381.501	36.7696	1178.49	338.191	4603	5609	3605	3526	310.088	667.642	526.232	554.918	2849.83	5378.6	3740.67	2570.17	1946.23	568.613
gi|659125237|ref|XM_008464361.1|	uncharacterized LOC103500908 (LOC103500908), mRNA	XM_023689043.1 PREDICTED: Cucurbita pepo subsp. pepo protein ORANGE-LIKE, chloroplastic-like (LOC111804294), transcript variant X1, mRNA	AT5G61670;AT5G06130	Encodes a close homolog of the Cauliflower OR (Orange) protein. The function of OR is to induce the differentiation of proplastids or other noncolored plastids into chromoplasts for carotenoid accumulation. Both proteins contain a Cysteine-rich zinc fin	1092	1415	1967	2319	2306	2959	3267	2421	2413	3197	3034	4796	3505	3313	3997	3566	2741	1092	595	933	1346	1071	749	1491	2844	3871	873	442.466	598.212	806.519	253.816	2528	2881	3434	1055	373.314	413.696	638.217	298.808	2009.67	2866.4	3653	964.333	675.618	418.873
gi|659092363|ref|XM_008448809.1|	NADH dehydrogenase [ubiquinone] iron-sulfur protein 8-B, mitochondrial (LOC103489581), transcript variant X1, mRNA	XM_023673509.1 PREDICTED: Cucurbita pepo subsp. pepo NADH dehydrogenase [ubiquinone] iron-sulfur protein 8, mitochondrial (LOC111792175), mRNA	AT1G16700	Alpha-helical ferredoxin	4464	5170	4909	5177	4651	4246	5385	5787	5718	4651	5961	4046	3527	4037	3523	4204	5384	2013	1683	1711	2087	2181	1597	4847	5586	3870	1802	356.974	284.257	297.081	182.979	4691	5443	4370	1955	466.809	696.855	941.584	313.579	4769.5	5500.4	4120.17	1878.67	381.403	518.758
gi|659127761|ref|XM_008465654.1|	dentin sialophosphoprotein-like (LOC103501902), transcript variant X4, mRNA	XM_023656155.1 PREDICTED: Cucurbita pepo subsp. pepo uncharacterized LOC111776791 (LOC111776791), transcript variant X1, mRNA	AT3G45630	RNA binding (RRM/RBD/RNP motifs) family protein	370	538	799	1355	1439	1366	1278	1395	1243	1963	1286	4463	3556	3543	4455	3720	3023	1704	1888	1424	775	1217	1571	569	1336	3854	1672	216.174	82.7315	527.45	233.649	1386	1497	3732	1187	45.6545	403.852	716.084	398.81	977.833	1433	3793.33	1429.83	469.148	301.694
gi|659090895|ref|XM_008448039.1|	uncharacterized LOC103489044 (LOC103489044), mRNA	XM_023693931.1 PREDICTED: Cucurbita pepo subsp. pepo uncharacterized LOC111808117 (LOC111808117), mRNA	AT1G70160;AT5G54870;AT4G27020	unknown protein; FUNCTIONS IN: molecular_function unknown; LOCATED IN: vacuole; BEST Arabidopsis thaliana protein match is: unknown protein (TAIR:AT5G54870.1); Has 1807 Blast hits to 1807 proteins in 277 species: Archae - 0; Bacteria - 0; Metazoa - 736; F	1560	1805	1987	1803	1834	1484	1454	1381	1208	1453	1477	4712	3579	3241	4153	3276	3084	3168	3308	3092	4589	5391	4205	1784	1417	3844	3189	214.273	51.6188	770.473	109.569	1707	1379	3504	4728	193.745	148.863	569.906	605.152	1745.5	1394.6	3674.17	3958.83	187.507	110.378
gi|659097322|ref|XM_008451342.1|	cyclin-T1-5-like (LOC103491409), transcript variant X1, mRNA	XM_023691784.1 PREDICTED: Cucurbita pepo subsp. pepo cyclin-T1-3-like (LOC111806458), transcript variant X1, mRNA			1282	1552	2161	2581	3115	2717	3096	2778	3678	4021	3370	5023	3056	3452	5382	4294	4161	1971	5022	3261	1560	1839	1724	1665	2937	3843	3418	450.263	224.86	1040.35	1531.55	2804	3689	4612	1707	277.506	325.657	669.86	140.215	2234.67	3388.6	4228	2562.83	708.041	485.406
gi|659085054|ref|XM_008444997.1|	uncharacterized LOC103486864 (LOC103486864), mRNA	XM_023671996.1 PREDICTED: Cucurbita pepo subsp. pepo bZIP transcription factor 17-like (LOC111790886), mRNA	AT2G40950	Basic-leucine zipper (bZIP) transcription factor family protein	237	214	278	790	749	598	884	819	1267	1497	929	3784	3968	3708	3410	3061	2431	1418	654	751	493	813	1010	243	851	3820	941	32.4191	45.9619	133.686	415.931	712	1231	2967	772	101.115	285.706	496.176	260.927	477.667	1079.2	3393.67	856.5	265.692	290.772
gi|659093860|ref|XM_008449535.1|	putative 1-phosphatidylinositol-3-phosphate 5-kinase FAB1D (LOC103490153), mRNA	XM_023679605.1 PREDICTED: Cucurbita pepo subsp. pepo putative 1-phosphatidylinositol-3-phosphate 5-kinase FAB1D (LOC111796834), transcript variant X1, mRNA	AT1G34260	FORMS APLOID AND BINUCLEATE CELLS 1A	322	354	434	747	625	682	471	711	793	959	863	4535	3834	3084	4109	3283	2421	2048	1902	1257	1854	1905	2232	370	591	3817	1735	57.6888	169.706	725.638	420.916	684	871	3271	1997	61.0437	83.3387	844.064	205.107	527.333	759.4	3544.33	1866.33	180.35	185.216
gi|659094713|ref|XM_008449984.1|	uncharacterized LOC103490467 (LOC103490467), mRNA	XM_023677104.1 PREDICTED: Cucurbita pepo subsp. pepo uncharacterized LOC111794912 (LOC111794912), mRNA			5227	5858	4456	5893	7194	5750	7296	6882	9240	3840	4774	3415	3625	4409	2686	3769	3887	1484	1468	1596	1785	1828	1122	5180	7089	3816	1516	702.164	292.742	523.894	69.7424	6279	5951	3447	1578	795.632	2886.1	661.969	395.781	5729.67	6406.4	3631.83	1547.17	901.414	2138.81
gi|659087740|ref|XM_008446391.1|	ABSCISIC ACID-INSENSITIVE 5-like protein 5 (LOC103487883), mRNA	XM_023690096.1 PREDICTED: Cucurbita pepo subsp. pepo ABSCISIC ACID-INSENSITIVE 5-like protein 5 (LOC111805170), transcript variant X1, mRNA	AT1G45249	abscisic acid responsive elements-binding factor 2	832	1040	1790	1040	1195	1086	771	785	862	1149	970	4058	3684	3671	4526	3406	2963	1929	2597	1867	2167	2873	1975	1220	778	3804	2131	503.906	9.89949	219.778	404.757	1107	993	3631	2338	79.6053	144.956	805.566	472.882	1163.83	907.4	3718	2234.67	328.602	156.475
gi|659100080|ref|XM_008452696.1|	uncharacterized LOC103492365 (LOC103492365), mRNA	XM_023675742.1 PREDICTED: Cucurbita pepo subsp. pepo uncharacterized LOC111793724 (LOC111793724), transcript variant X1, mRNA	AT2G06025	Acyl-CoA N-acyltransferases (NAT) superfamily protein	149	116	126	273	289	245	220	118	217	598	150	5647	3472	2288	7566	5456	6071	810	531	291	264	282	322	130	169	3802	544	16.9214	72.1249	1703.69	259.744	269	321	6364	289	22.2711	241.645	1085.15	29.6873	199.667	260.6	5083.33	416.667	77.9838	193.62
gi|659070683|ref|XM_008457952.1|	histone H1-like (LOC103496189), mRNA	XM_023665405.1 PREDICTED: Cucurbita pepo subsp. pepo histone H1-like (LOC111784857), mRNA			4572	4830	2723	2823	2855	1699	4329	4434	3358	2203	2543	2912	4387	4092	2161	2799	2009	12541	2534	1880	3814	7432	9818	4041	4381	3797	5651	1149.26	74.2462	780.497	5975.29	2459	2701	2323	7021	658.374	593.556	419.175	3022.99	3250.33	3373.4	3060	6336.5	1205.47	1012.14
gi|659086387|ref|XM_008445686.1|	E3 ubiquitin-protein ligase RNF12-A-like (LOC103487388), transcript variant X1, mRNA	XM_023659653.1 PREDICTED: Cucurbita pepo subsp. pepo uncharacterized LOC111779586 (LOC111779586), transcript variant X1, mRNA	AT5G45290	RING/U-box superfamily protein	197	201	358	181	213	162	267	230	205	139	197	3755	3234	4371	3482	2362	2120	740	595	324	186	132	204	252	248	3786	553	91.8205	26.163	569.161	211.156	185	180	2654	174	25.7747	36.0185	726.637	37.47	218.667	207.6	3220.67	363.5	70.5086	47.051
gi|659120409|ref|XM_008461957.1|	NAD-dependent malic enzyme 2, mitochondrial (LOC103499065), transcript variant X1, mRNA	XM_023659046.1 PREDICTED: Cucurbita pepo subsp. pepo NAD-dependent malic enzyme 59 kDa isoform, mitochondrial (LOC111779018), transcript variant X1, mRNA	AT4G00570	NAD-dependent malic enzyme 2	1755	2203	1838	2904	3367	2923	4490	4280	3667	4593	4637	3293	4003	4034	2874	4088	4275	1442	952	1767	1645	1803	1145	1932	4385	3776	1387	238.334	148.492	419.154	410.274	3064	4299	3745	1531	262.001	547.77	760.654	343.494	2498.33	4333.4	3761.17	1459	659.59	397.187
gi|659124727|ref|XM_008464095.1|	vacuolar protein sorting-associated protein 2 homolog 1-like (LOC103500700), mRNA	XM_023691745.1 PREDICTED: Cucurbita pepo subsp. pepo vacuolar protein sorting-associated protein 2 homolog 1-like (LOC111806433), mRNA	AT2G06530	SNF7 family protein	801	950	1145	1851	1926	1725	2119	3472	2639	2200	2583	4375	4431	2523	4408	5263	6408	1589	784	611	893	1563	1130	965	2795	3776	994	172.512	956.715	1085.78	521.926	1834	2474	5359	1195	101.573	238.937	1003.5	339.745	1399.67	2602.6	4568	1095	492.347	537.011
gi|659083968|ref|XM_008444415.1|	nuclear transcription factor Y subunit B-1 (LOC103486448), transcript variant X1, mRNA	XM_023684878.1 PREDICTED: Cucurbita pepo subsp. pepo nuclear transcription factor Y subunit B-1-like (LOC111800948), transcript variant X1, mRNA	AT4G14540	nuclear factor Y, subunit B3	754	667	555	655	826	644	424	388	446	411	486	3590	3610	4123	3321	2583	2702	3565	1312	910	889	1356	2059	658	406	3774	1929	99.7614	25.4558	302.12	1431	708	447	2868	1434	102.051	37.5278	396.225	588.954	683.5	431	3321.5	1681.83	94.2693	37.2424
gi|659086885|ref|XM_008445939.1|	F-box protein 7 (LOC103487590), mRNA	XM_023680489.1 PREDICTED: Cucurbita pepo subsp. pepo F-box protein 7 (LOC111797481), mRNA	AT1G21760	F-box protein 7	320	352	649	1053	1303	1360	959	1011	1126	1609	1077	4680	3072	3571	3860	2766	2278	1608	4680	1887	951	1181	1536	440	985	3774	2725	181.418	36.7696	823.058	1698.82	1238	1270	2968	1222	163.298	294.028	810.114	294.717	839.5	1156.4	3371.17	1973.83	463.716	260.856
gi|659095074|ref|XM_008450160.1|	histone H2B (LOC103490588), mRNA	XM_023656266.1 PREDICTED: Cucurbita pepo subsp. pepo histone H2B.11 (LOC111776868), mRNA	AT5G59910	Histone superfamily protein	9929	11031	4191	4835	5051	4207	7551	8181	6200	4521	5103	3684	4171	3452	2135	2313	2435	7571	4040	4459	4606	5027	6619	8383	7866	3769	5356	3672.53	445.477	366.959	1929.08	4697	5274	2294	5417	438.44	852.562	150.869	1061.75	6540.67	6311.2	3031.67	5387	3089.96	1558.06
gi|659095958|ref|XM_008450629.1|	aspartic proteinase nepenthesin-1 (LOC103490888), mRNA	XM_023697459.1 PREDICTED: Cucurbita pepo subsp. pepo probable aspartyl protease At4g16563 (LOC111810703), mRNA	AT4G16563	Eukaryotic aspartyl protease family protein	28	349	518	7308	5670	5107	9737	5786	11061	20128	10913	4210	3571	3517	3199	4055	4376	492	128	868	4731	4602	3446	298	7761	3766	496	248.898	2793.78	385.462	370.016	6028	14034	3876	4259	1143.42	5278.08	608.428	707.602	3163.33	11525	3821.33	2377.83	3224.53	5261.52
gi|659078232|ref|XM_008441396.1|	F-box protein At5g46170-like (LOC103484356), mRNA	XM_023688345.1 PREDICTED: Cucurbita pepo subsp. pepo F-box protein At5g46170-like (LOC111803792), transcript variant X1, mRNA	AT5G46170	F-box family protein	1161	1314	1746	1120	1223	1017	1668	1115	1305	1828	1596	5395	2967	2935	5833	4248	3005	1158	2613	1376	908	955	820	1407	1391	3765	1715	303.386	391.03	1411.13	784.721	1120	1576	4362	894	103	262.054	1417.44	68.5298	1263.5	1502.4	4063.83	1305	256.46	287.77
gi|659104119|ref|XM_008454593.1|	protein ASPARTIC PROTEASE IN GUARD CELL 2-like (LOC103493725), mRNA	XM_023680006.1 PREDICTED: Cucurbita pepo subsp. pepo aspartyl protease family protein At5g10770-like (LOC111797105), mRNA	AT5G10770	Eukaryotic aspartyl protease family protein	126	138	180	252	243	215	233	177	241	215	156	4260	3051	3982	2839	2387	1676	4163	29516	13256	4703	1294	781	148	205	3764	15645	28.3549	39.598	633.21	12844.2	236	204	2300	2259	19.2959	43.5546	586.287	2131.77	192.333	204.4	3032.5	8952.17	53.189	36.6169
gi|659105518|ref|XM_008454892.1|	uncharacterized LOC103493927 (LOC103493927), mRNA	XM_023660553.1 PREDICTED: Cucurbita pepo subsp. pepo uncharacterized LOC111780220 (LOC111780220), transcript variant X3, mRNA	AT3G48050	BAH domain ;TFIIS helical bundle-like domain	1594	1764	2337	2229	2277	2049	2181	2327	1949	2790	2321	3873	3989	3419	4501	3955	3056	3058	3689	2824	2447	3100	3705	1898	2254	3760	3190	389.29	103.238	301.24	447.426	2185	2353	3837	3084	120.2	421.431	729.651	629.153	2041.67	2313.6	3798.83	3137.17	301.747	307.289
gi|659119069|ref|XM_008461238.1|	uncharacterized LOC103498589 (LOC103498589), mRNA	XM_023668721.1 PREDICTED: Cucurbita pepo subsp. pepo thylakoid membrane protein slr0575-like (LOC111788387), mRNA	AT5G38660	acclimation of photosynthesis to environment	5	12	17	539	524	635	8	95	63	9	12	4606	3071	3602	4709	3528	1828	761	153	155	296	523	572	11	51	3759	356	6.02771	61.5183	779.551	350.453	566	28	3355	463	60.2246	30.348	1448.27	147.256	288.667	37.4	3557.33	410	306.206	39.6522
gi|659088175|ref|XM_008446619.1|	5'-adenylylsulfate reductase-like 4 (LOC103488066), mRNA	XM_023689803.1 PREDICTED: Cucurbita pepo subsp. pepo 5'-adenylylsulfate reductase-like 4 (LOC111804957), mRNA	AT1G34780;AT4G08930	APR-like 6;APR-like 4	670	899	2333	2933	2704	2681	2935	2242	2976	3143	2848	4110	3709	3454	4375	4276	3810	1869	1544	1200	867	1017	1447	1300	2588	3757	1537	901.329	490.025	330.697	334.545	2772	2989	4153	1110	139.328	147.929	301.712	301.054	2036.67	2828.8	3955.67	1324	991.341	345.098
gi|659075751|ref|XM_008440089.1|	nucleolin (LOC103483455), mRNA	XM_023683497.1 PREDICTED: Cucurbita pepo subsp. pepo nucleolin-like (LOC111799959), transcript variant X1, mRNA	AT2G44710	RNA-binding (RRM/RBD/RNP motifs) family protein	3916	4578	4113	2519	2815	3087	3105	3072	2803	4473	3788	3899	3866	3479	4102	4176	3563	3398	3362	1744	3635	4080	4775	4202	3088	3748	2834	339.921	23.3345	233.544	944.717	2807	3688	3947	4163	284.084	839.479	334.606	574.551	3504.67	3448.2	3847.5	3499	813.994	678.468
gi|659114825|ref|XM_008459026.1|	26S proteasome non-ATPase regulatory subunit 1 homolog A (LOC103496972), mRNA	XM_023692211.1 PREDICTED: Cucurbita pepo subsp. pepo 26S proteasome non-ATPase regulatory subunit 1 homolog A (LOC111806764), mRNA	AT2G32730	26S proteasome regulatory complex, non-ATPase subcomplex, Rpn2/Psmd1 subunit	4173	3532	2363	2193	2135	1942	2107	1849	1758	2068	1499	4011	3762	3468	3953	4115	2647	1587	1130	1004	1204	1302	1553	3356	1978	3747	1240	917.746	182.434	271.811	306.761	2090	1775	3571	1353	131.412	284.881	804.871	180.003	2723	1856.2	3659.33	1296.67	908.095	247.511
gi|659100998|ref|XM_008453154.1|	uncharacterized LOC103492685 (LOC103492685), mRNA	XM_023692459.1 PREDICTED: Cucurbita pepo subsp. pepo uncharacterized LOC111806930 (LOC111806930), transcript variant X1, mRNA	AT1G03250	unknown protein; FUNCTIONS IN: molecular_function unknown; INVOLVED IN: biological_process unknown; LOCATED IN: cellular_component unknown; EXPRESSED IN: 24 plant structures; EXPRESSED DURING: 15 growth stages.	1207	1391	1507	3675	4010	3744	3087	3681	3179	3317	2720	3742	3873	3557	3220	3201	3072	4035	5425	3419	2871	4079	4000	1368	3384	3724	4293	151.279	420.021	158.767	1027.59	3809	3072	3164	3650	176.891	312.552	80.5254	675.789	2589	3196.8	3444.17	3971.5	1345.25	349.503
gi|659079728|ref|XM_008442189.1|	adiponectin receptor protein 2-like (LOC103484866), transcript variant X1, mRNA	XM_023687983.1 PREDICTED: Cucurbita pepo subsp. pepo heptahelical transmembrane protein 4-like (LOC111803532), transcript variant X1, mRNA	AT4G37680	heptahelical protein 4	589	576	652	1139	1208	1040	1001	818	663	736	644	4034	3989	3114	3759	3456	3152	4643	3322	2502	2590	3925	3501	605	909	3712	3489	40.6489	129.401	518.66	1080.23	1129	681	3455	3338	84.4452	48.5695	303.5	682.144	867.333	772.4	3584	3413.83	292.706	145.015
gi|659088432|ref|XM_008446756.1|	inositol-tetrakisphosphate 1-kinase 2 (LOC103488158), transcript variant X1, mRNA	XM_023690488.1 PREDICTED: Cucurbita pepo subsp. pepo inositol-tetrakisphosphate 1-kinase 3-like (LOC111805405), transcript variant X1, mRNA	AT4G08170	Inositol 1,3,4-trisphosphate 5/6-kinase family protein	329	311	197	937	1219	1809	190	421	426	191	605	2814	3810	4497	3099	3057	3336	2748	2582	1201	691	1218	1959	279	305	3707	2177	71.5821	163.342	846.215	849.306	1321	407	3164	1289	444.973	207.63	150.429	637.003	800.333	366.6	3435.5	1733.17	638.276	177.021
gi|659076494|ref|XM_008440490.1|	ATP-dependent (S)-NAD(P)H-hydrate dehydratase (LOC103483736), transcript variant X1, mRNA	XM_023672597.1 PREDICTED: Cucurbita pepo subsp. pepo ATP-dependent (S)-NAD(P)H-hydrate dehydratase (LOC111791306), mRNA	AT5G19140;AT5G19150	pfkB-like carbohydrate kinase family protein;Aluminium induced protein with YGL and LRDR motifs	845	897	1061	2345	3126	1559	942	1132	1022	583	769	4416	3349	3353	3833	4026	3946	922	618	584	1361	2580	1605	934	1037	3706	708	112.736	134.35	614.881	186.107	2343	791	3935	1848	783.501	220.35	96.9691	644.996	1638.83	889.6	3820.5	1278.33	919.901	216.553
gi|659066341|ref|XM_008441607.1|	UPF0426 protein At1g28150, chloroplastic (LOC103484480), mRNA	XM_023663208.1 PREDICTED: Cucurbita pepo subsp. pepo UPF0426 protein At1g28150, chloroplastic (LOC111782458), mRNA			1395	2097	2495	2420	2664	2287	2631	2845	3583	2210	2390	4006	3113	3987	3477	3363	3645	1729	612	1383	2414	2855	2200	1995	2738	3702	1241	556.957	151.321	510.177	571.817	2457	2727	3495	2489	191.204	746.188	141.859	333.992	2226.33	2731.8	3598.5	1865.5	450.059	533.062
gi|659095242|ref|XM_008450255.1|	HMG1/2-like protein (LOC103490649), mRNA	XM_023696483.1 PREDICTED: Cucurbita pepo subsp. pepo HMG1/2-like protein (LOC111809976), mRNA	AT1G20693	high mobility group B2	7482	7476	5401	10656	12764	12973	10054	14039	15578	9862	13307	2998	4064	4028	2574	2156	4113	7313	2431	7558	3944	3169	6824	6786	12046	3696	5767	1199.74	2817.82	605.331	2891.95	12131	12915	2947	4645	1281.65	2878.02	1030.62	1925.88	9458.67	12568	3322.17	5206.5	3130.89	2520.55
gi|659090240|ref|XM_008447687.1|	pyruvate kinase, cytosolic isozyme (LOC103488792), mRNA	XM_023685690.1 PREDICTED: Cucurbita pepo subsp. pepo pyruvate kinase, cytosolic isozyme (LOC111801633), mRNA	AT5G08570	Pyruvate kinase family protein	6411	5753	4681	14810	14406	22896	16946	11941	17808	29260	19514	1364	2922	6787	2735	4606	6914	1552	518	534	742	1309	1381	5615	14443	3691	868	873.217	3539.07	2792.09	592.415	17370	22194	4751	1144	4789.34	6178.5	2093.3	349.999	11492.8	19093.8	4221.33	1006	7137.14	6343.44
gi|659090603|ref|XM_008447880.1|	RING-H2 finger protein ATL47 (LOC103488929), mRNA	XM_023661606.1 PREDICTED: Cucurbita pepo subsp. pepo RING-H2 finger protein ATL47-like (LOC111781154), mRNA	AT1G24440	RING/U-box superfamily protein	294	332	584	1058	1133	784	955	706	882	1297	1240	4972	2751	3328	4837	2817	2493	1720	1705	1141	1897	2689	2318	403	830	3683	1522	157.611	176.07	1152.43	330.041	991	1139	3382	2301	183.713	224.959	1270.15	396.263	697.5	1016	3533	1911.67	356.76	248.452
gi|659091812|ref|XM_008448524.1|	uncharacterized LOC103489375 (LOC103489375), mRNA	XM_023673463.1 PREDICTED: Cucurbita pepo subsp. pepo uncharacterized LOC111792126 (LOC111792126), mRNA	AT5G04830	Nuclear transport factor 2 (NTF2) family protein	12	6	7	146	113	65	8	28	9	8	0	3919	2688	4391	3775	2543	2305	1238	108	240	578	547	1371	8	18	3666	528	3.21455	14.1421	879.238	617.836	108	5	2874	832	40.7308	4.93288	789.026	467.045	58.1667	10.6	3270.17	680.333	60.3967	10.3827
gi|659127078|ref|XM_008465292.1|	sulfate transporter 4.1, chloroplastic-like (LOC103501653), mRNA	XM_023691016.1 PREDICTED: Cucurbita pepo subsp. pepo sulfate transporter 4.1, chloroplastic-like (LOC111805782), mRNA	AT3G12520;AT5G13550	sulfate transporter 4.1;sulfate transporter 4;2	111	73	145	232	140	35	5	4	7	28	12	4762	2469	3732	4570	1658	854	2240	339	300	1021	1155	1981	109	4	3654	959	36.0185	0.707107	1148.47	1108.97	135	15	2360	1385	98.5715	10.9697	1955.11	519.909	122.667	11.2	3007.5	1172.67	67.8842	9.88433
gi|659130695|ref|XM_008467078.1|	CBL-interacting serine/threonine-protein kinase 10-like (LOC103502955), mRNA	XM_023678322.1 PREDICTED: Cucurbita pepo subsp. pepo CBL-interacting serine/threonine-protein kinase 10-like (LOC111795756), transcript variant X1, mRNA	AT5G58380	SOS3-interacting protein 1	63	76	41	371	315	361	276	197	369	505	301	2896	3383	4656	3310	3720	3639	534	488	383	376	481	474	60	236	3645	468	17.6918	55.8614	908.781	77.3972	349	391	3556	443	29.8664	103.872	217.141	58.7055	204.5	329.6	3600.67	456	159.807	115.749
gi|659112506|ref|XM_008458031.1|	trans-cinnamate 4-monooxygenase (LOC103496249), mRNA	XM_023657095.1 PREDICTED: Cucurbita pepo subsp. pepo trans-cinnamate 4-monooxygenase-like (LOC111777471), mRNA	AT2G30490	cinnamate-4-hydroxylase	8113	15609	8595	5800	8953	6363	10014	12229	16946	10293	9922	3572	4295	3052	5961	6565	8919	2510	855	5296	1577	899	1294	10772	11121	3639	2887	4195.6	1566.24	624.257	2244.37	7038	12387	7148	1256	1681.59	3952.57	1562.9	340.538	8905.5	11880.8	5394	2071.83	3514.88	2984.14
gi|659128605|ref|XM_008466061.1|	ras-related protein RABB1c (LOC103502211), mRNA	XM_023689404.1 PREDICTED: Cucurbita pepo subsp. pepo ras-related protein RABB1c-like (LOC111804554), mRNA	AT4G17170	RAB GTPase homolog B1C	695	793	876	1221	1265	1080	1117	1190	1124	1263	940	3201	3513	4195	3103	2741	2584	1975	1089	2280	2525	2533	1798	788	1153	3636	1781	90.6035	51.6188	508.348	618.668	1188	1109	2809	2285	96.6454	162.022	266.162	422.062	988.333	1126.8	3222.83	2033.33	234.904	119.94
gi|659081778|ref|XM_008443287.1|	uncharacterized LOC103485612 (LOC103485612), mRNA	XM_023672303.1 PREDICTED: Cucurbita pepo subsp. pepo UPF0496 protein 4-like (LOC111791097), mRNA	AT1G74450	Protein of unknown function (DUF793)	537	495	905	3836	3503	2972	1400	1307	1377	1008	946	4219	3982	2690	5018	4160	3634	2163	1572	1229	867	1052	1104	645	1353	3630	1654	225.569	65.7609	822.929	472.456	3437	1110	4270	1007	435.765	233.011	698.605	124.565	2041.33	1207.6	3950.5	1331.17	1560.05	214.4
gi|659085084|ref|XM_008445013.1|	V-type proton ATPase subunit H (LOC103486875), transcript variant X1, mRNA	XM_023671019.1 PREDICTED: Cucurbita pepo subsp. pepo V-type proton ATPase subunit H-like (LOC111790180), mRNA	AT3G42050	vacuolar ATP synthase subunit H family protein	5045	6784	7437	7866	7614	6162	8192	8493	7530	6751	8541	2841	3778	4260	2965	3678	5112	2026	1684	1744	2511	2355	1877	6422	8342	3626	1818	1236.41	212.839	721.555	182.614	7214	7607	3918	2247	919.73	897.502	1093.49	330.347	6818	7901.4	3772.33	2032.83	1066.78	759.092
gi|659084039|ref|XM_008444453.1|	probable E3 ubiquitin-protein ligase LOG2 (LOC103486475), mRNA	XM_023683655.1 PREDICTED: Cucurbita pepo subsp. pepo probable E3 ubiquitin-protein ligase LUL2 (LOC111800072), mRNA	AT3G53410;AT3G09770	RING/U-box superfamily protein	2511	3991	9216	2324	1619	1287	2374	2142	2266	1865	1881	4155	4176	2533	4481	4891	4030	1573	1989	1066	1849	3038	3881	5239	2258	3621	1542	3522.5	164.049	942.583	462.247	1743	2004	4467	2922	529.562	227.04	430.663	1020.9	3491.33	2105.6	4044.33	2232.67	2956.68	227.72
gi|659125606|ref|XM_008464550.1|	uncharacterized LOC103501059 (LOC103501059), partial mRNA	XM_023675236.1 PREDICTED: Cucurbita pepo subsp. pepo uncharacterized LOC111793389 (LOC111793389), mRNA	AT1G54520	unknown protein; FUNCTIONS IN: molecular_function unknown; INVOLVED IN: biological_process unknown; LOCATED IN: chloroplast; EXPRESSED IN: 24 plant structures; EXPRESSED DURING: 15 growth stages; CONTAINS InterPro DOMAIN/s: Protein of unknown function DUF	138	143	134	226	243	195	168	229	231	188	202	3783	3273	3803	3397	2349	1891	1317	304	304	599	700	1366	138	198	3619	641	4.50925	43.1335	300.389	584.856	221	207	2545	888	24.3379	21.9317	772.022	416.743	179.833	203.6	3082.67	765	48.0808	26.9685
gi|659101637|ref|XM_008453491.1|	malate dehydrogenase, mitochondrial (LOC103492923), mRNA	XM_023696407.1 PREDICTED: Cucurbita pepo subsp. pepo malate dehydrogenase, mitochondrial (LOC111809931), mRNA	AT1G53240;AT3G15020	Lactate/malate dehydrogenase family protein	17594	18681	8474	7299	9699	7705	14999	12847	14892	8172	9514	2331	4192	4329	2782	4269	5596	1343	1172	1527	6061	2434	2154	14916	13923	3617	1347	5605.63	1521.69	1116.1	177.54	8234	10859	4215	3549	1284.58	3556.27	1407.76	2179.38	11575.3	12084.8	3916.5	2448.5	5159.85	3117.41
gi|659124163|ref|XM_008463793.1|	ankyrin repeat domain-containing protein 2-like (LOC103500487), mRNA	XM_023673982.1 PREDICTED: Cucurbita pepo subsp. pepo ankyrin repeat domain-containing protein 2A-like (LOC111792479), mRNA	AT4G35450;AT2G17390	ankyrin repeat-containing 2B;ankyrin repeat-containing protein 2	3630	3555	2308	2860	2536	2944	2868	2930	3435	4507	5321	3996	3655	3197	3556	3108	3091	1681	804	1148	1820	2012	2274	3164	2899	3616	1211	742.554	43.8406	400.925	441.881	2780	4421	3251	2035	215.444	945.937	263.697	227.898	2972.17	3812.2	3433.83	1623.17	532.386	1069.03
gi|659101225|ref|XM_008453272.1|	transmembrane protein 205 (LOC103492767), mRNA	XM_023659341.1 PREDICTED: Cucurbita pepo subsp. pepo transmembrane protein 205 (LOC111779235), mRNA	AT3G62580	Late embryogenesis abundant protein (LEA) family protein	2376	2767	2882	5258	10453	7032	12315	9856	9033	8384	10691	3572	3274	3992	3735	3780	4803	2336	2171	4342	3224	3420	2567	2675	11085	3612	2949	265.249	1738.78	360.723	1208.62	7581	9369	4106	3070	2640.65	1189.71	604.039	446.78	5128	10055.8	3859.33	3010	3168.28	1532.03
gi|659077274|ref|XM_008440897.1|	probable aminotransferase ACS12 (LOC103484009), mRNA	XM_023686231.1 PREDICTED: Cucurbita pepo subsp. pepo probable aminotransferase ACS12 (LOC111801978), mRNA	AT5G51690	1-amino-cyclopropane-1-carboxylate synthase 12	544	618	597	670	585	714	943	994	775	1158	909	4126	3258	3442	4210	3597	3011	1024	971	731	716	910	860	586	968	3608	908	38.1357	36.0624	457.372	156.129	656	947	3606	828	65.5769	194.356	599.551	100.724	621.333	955.8	3607.33	868.667	61.4155	139.092
gi|659109247|ref|XM_008456396.1|	uncharacterized LOC103494986 (LOC103494986), mRNA	XM_023679360.1 PREDICTED: Cucurbita pepo subsp. pepo universal stress protein PHOS34-like (LOC111796644), mRNA	AT5G54430;AT4G27320	Adenine nucleotide alpha hydrolases-like superfamily protein	1943	1613	1286	965	968	997	1588	1113	1023	1204	1098	4936	3340	2529	5370	4255	3623	1239	738	939	1350	1127	1076	1614	1350	3601	972	328.501	335.876	1224.65	252.125	976	1108	4416	1184	17.673	90.9414	884.558	145.72	1295.33	1205.2	4008.83	1078.17	406.384	223.454
gi|659124685|ref|XM_008464072.1|	subtilisin-like protease (LOC103500685), mRNA	XM_023692666.1 PREDICTED: Cucurbita pepo subsp. pepo subtilisin-like protease SBT1.4 (LOC111807089), mRNA	AT3G14067	Subtilase family protein	2436	2882	3146	1848	2295	1798	721	961	948	461	666	4109	3470	3176	3347	3672	2347	1370	2202	1622	2970	2778	2189	2821	841	3585	1731	358.867	169.706	477.013	426.64	1980	691	3122	2645	273.654	244.512	690.561	406.97	2400.83	751.4	3353.5	2188.5	541.898	209.245
gi|659076987|ref|XM_008440750.1|	alkaline/neutral invertase CINV2 (LOC103483905), mRNA	XM_023672708.1 PREDICTED: Cucurbita pepo subsp. pepo alkaline/neutral invertase A, mitochondrial-like (LOC111791388), mRNA	AT3G06500	Plant neutral invertase family protein	202	221	414	792	895	794	1436	2779	1984	1981	2399	2780	3896	4076	2448	1470	2101	10131	7187	4672	6225	6536	6248	279	2107	3584	7330	117.299	949.644	702.077	2732.31	827	2121	2006	6336	58.8982	240.471	495.825	173.298	553	2115.8	2795.17	6833.17	311.42	504.407
gi|659127234|ref|XM_008465375.1|	ABC transporter I family member 20 (LOC103501708), transcript variant X2, mRNA	XM_023660982.1 PREDICTED: Cucurbita pepo subsp. pepo ABC transporter I family member 20 (LOC111780555), mRNA	AT5G02270	non-intrinsic ABC protein 9	473	457	329	184	187	177	407	528	383	419	314	2990	3306	4454	2163	1731	1270	1410	109	373	237	243	786	419	467	3583	630	78.9261	85.5599	770.396	687.709	182	372	1721	422	5.1316	53.3573	446.578	315.248	301.167	410.2	2652.33	526.333	139.115	77.3932
gi|659109260|ref|XM_008456403.1|	vesicle-associated protein 4-1 (LOC103494990), mRNA	XM_023667586.1 PREDICTED: Cucurbita pepo subsp. pepo vesicle-associated protein 4-1-like (LOC111787572), transcript variant X1, mRNA	AT5G54110	membrane-associated mannitol-induced	385	515	1041	909	1021	994	592	635	814	387	694	5426	2802	2504	4855	3268	2251	1036	265	98	457	546	787	647	613	3577	466	347.35	30.4056	1607.91	500.362	974	631	3458	596	58.4494	220.219	1312.36	170.735	810.833	624.4	3517.67	531.5	286.072	156.775
gi|659129603|ref|XM_008466529.1|	aarF domain-containing protein kinase 4 (LOC103502560), transcript variant X1, mRNA	XM_023674672.1 PREDICTED: Cucurbita pepo subsp. pepo protein ABC transporter 1, mitochondrial (LOC111793006), transcript variant X1, mRNA	AT4G01660	ABC transporter 1	476	391	406	1433	1236	1294	1344	1350	1293	1811	1246	3998	3421	3306	3714	3444	3404	618	216	279	190	395	453	424	1347	3575	371	45.3689	4.24264	370.814	216.215	1321	1450	3520	346	101.237	313.517	168.622	138.177	872.667	1408.8	3547.83	358.5	496.111	228.766
[truncated: 8,134 more rows]
[truncated: 38 more columns]
