# Supplementary material for: An integrated transcriptomics and metabolomics analysis of the Cucurbita pepo nectary implicates key modules of primary metabolism involved in nectar synthesis and secretion
Source: Plant Direct. 2019 Feb 28;3(2):e00120. doi: 10.1002/pld3.120 (PMC6508809; doi:10.1002/pld3.120)
Supplement: Supplementary file 5 [file PLD3-3-e00120-s005.xlsx]

## Sheet: Female reads & DEseq
Cmelo ID	Cmelo Description	C. pepo match and description	Athaliana IDS	Athaliana Descriptions	F -24h AVG	F -15h AVG	F 0h AVG	F +9h AVG	F -24h SD	F -15h SD	F 0h SD	F +9h SD	F -24h/-15h	F -24h/0h	F -24h/+9h	F -15h/0h	F -15h/+9h	F 0h/+9h	F -24h vs +9h DE	F -24h vs 0h DE	F -24h vs +9h DE	F -15h vs 0h DE	F -15h vs +9h DE	F 0h vs +9h DE	F -24h vs -15h p-value	F -24h vs 0h p-value	F -24h vs +9h p-value	F -15h vs 0h p-value	F -15h vs +9h p-value	F 0h vs +9h p-value
gi|113171383|gb|DQ851867.1|	Cucumis melo cytosolic glutamine synthetase (GS1) mRNA, complete cds	XM_023670359.1 PREDICTED: Cucurbita pepo subsp. pepo glutamine synthetase cytosolic isozyme-like (LOC111789700), mRNA	AT5G37600;AT3G17820	glutamine synthetase 1.3;glutamine synthase clone R1	8571	35395	7571	7432	2714.5	2704.68	1351.54	2465.57	0.242153	1.13208	1.15326	4.67508	4.76251	1.0187	Y	N	N	Y	Y	N	1.58378e-07	0.627481	0.712709	8.77953e-12	0.000328234	0.958442
gi|113927848|dbj|AB271851.1|	Cucumis melo CmEGase1 mRNA for endoglucanase, complete cds	XM_023687106.1 PREDICTED: Cucurbita pepo subsp. pepo endoglucanase 25-like (LOC111802661), mRNA	AT5G49720	glycosyl hydrolase 9A1	1552	2255	818	1390	17.6163	12.7279	81.6149	1137.67	0.688248	1.89731	1.11655	2.75672	1.6223	0.588489	N	Y	N	Y	N	N	0.176367	0.0162316	0.805068	1.6348e-05	0.316583	0.376567
gi|115334947|gb|DQ914793.1|	Cucumis melo ripening-related expansin (EXP1) mRNA, complete cds	XM_023688404.1 PREDICTED: Cucurbita pepo subsp. pepo expansin-A4-like (LOC111803823), mRNA	AT2G39700	expansin A4	279	63	143	287	114.893	57.2756	27.7909	223.146	4.42857	1.95105	0.972125	0.440559	0.219512	0.498258	Y	N	N	Y	N	N	0.00385284	0.0402728	0.957804	0.0265018	0.105324	0.253502
gi|124021380|gb|EF213557.1|	Cucumis melo NAC transcription factor (JA) mRNA, complete cds	XM_023679346.1 PREDICTED: Cucurbita pepo subsp. pepo NAC transcription factor 56-like (LOC111796631), mRNA	AT3G15510	NAC domain containing protein 2	128	23	33	337	202.372	28.9914	5	71.5565	5.56522	3.87879	0.379822	0.69697	0.0682493	0.0979228	N	N	N	N	Y	Y	0.379815	0.364032	0.0749545	0.559227	9.05578e-06	2.44982e-07
gi|124021382|gb|EF173162.1|	Cucumis melo NAC transcription factor (ATAF) mRNA, complete cds	XM_023677967.1 PREDICTED: Cucurbita pepo subsp. pepo NAC domain-containing protein 2-like (LOC111795504), mRNA	AT1G01720	NAC (No Apical Meristem) domain transcriptional regulator superfamily protein	44	100	18934	4875	9.50438	30.4056	5444.76	3835.12	0.44	0.00232386	0.00902564	0.0052815	0.0205128	3.8839	N	Y	Y	Y	Y	Y	0.0555474	0	5.18578e-05	0	0.00210559	0.000242564
gi|12802326|gb|AF297643.1|	Cucumis melo mitochondrial processing peptidase beta subunit mRNA, complete cds; nuclear gene for mitochondrial product	XM_023672008.1 PREDICTED: Cucurbita pepo subsp. pepo probable mitochondrial-processing peptidase subunit beta, mitochondrial (LOC111790895), mRNA	AT3G02090	Insulinase (Peptidase family M16) protein	14901	22460	12937	2189	3357.51	1464.42	1348.96	689.03	0.663446	1.15181	6.80722	1.73611	10.2604	5.91	N	N	Y	Y	Y	Y	0.12789	0.579491	3.54048e-06	0.0138116	2.03362e-07	2.69349e-06
gi|15425734|dbj|AB063192.1|	Cucumis melo CmEIL2 mRNA for EIN3-like protein, complete cds	XM_023694654.1 PREDICTED: Cucurbita pepo subsp. pepo ETHYLENE INSENSITIVE 3-like 1 protein (LOC111808572), mRNA	AT3G20770	Ethylene insensitive 3 family protein	978	1504	635	2477	529.126	260.215	232.474	429.092	0.650266	1.54016	0.394832	2.3685	0.607186	0.256358	N	N	N	Y	N	Y	0.216296	0.29796	0.0207286	0.000331058	0.268701	0.000292543
gi|154795164|gb|EF543155.1|	Cucumis melo var. inodorus phospholipase D alpha (PLDa2) mRNA, complete cds	XM_023668159.1 PREDICTED: Cucurbita pepo subsp. pepo phospholipase D alpha 1-like (LOC111788025), transcript variant X1, mRNA	AT3G15730;AT1G52570	phospholipase D alpha 2;phospholipase D alpha 1	3559	287	1393	573	599.045	85.5599	81.5414	107.742	12.4007	2.55492	6.21117	0.20603	0.500873	2.43106	Y	Y	Y	Y	N	Y	1.62093e-14	0.000372574	1.25449e-05	3.84811e-09	0.150454	0.0171275
gi|159031784|dbj|AB294513.1|	Cucumis melo var. cantalupensis ETR2 mRNA for ethylene receptor, complete cds	XM_023670974.1 PREDICTED: Cucurbita pepo subsp. pepo ethylene receptor 2-like (LOC111790143), mRNA	AT3G23150	Signal transduction histidine kinase, hybrid-type, ethylene sensor	1066	678	614	3331	94.659	74.9533	154.846	934.075	1.57227	1.73616	0.320024	1.10423	0.203542	0.184329	N	N	Y	N	Y	Y	0.120473	0.0411682	0.00469613	0.694867	0.00100148	9.07259e-06
gi|16660406|gb|AF426403.1|	Cucumis melo abscisic acid response protein (Asr1) mRNA, complete cds	XM_023658908.1 PREDICTED: Cucurbita pepo subsp. pepo abscisic stress-ripening protein 2-like (LOC111778905), mRNA			1	840	1287	1384	1	403.051	663.869	1195.22	0.00119048	0.000777001	0.000722543	0.652681	0.606936	0.929913	Y	Y	Y	N	N	N	3.59712e-14	2.12053e-14	2.14752e-06	0.387941	0.533569	0.902501
gi|17016982|gb|AF436850.1|	Cucumis melo polyubiquitin mRNA, partial cds	XM_023688563.1 PREDICTED: Cucurbita pepo subsp. pepo polyubiquitin (LOC111803940), mRNA	AT4G02890;AT4G05050;AT4G05320	ubiquitin 11;polyubiquitin 10;Ubiquitin family protein	7523	10800	23103	16414	287.522	1165.31	1363.66	5406.47	0.696574	0.325629	0.458328	0.467472	0.657975	1.40752	N	Y	N	Y	N	N	0.181321	1.74796e-05	0.046237	0.00120907	0.345318	0.338736
gi|18032027|gb|AY066012.1|	Cucumis melo aminotransferase 1 mRNA, complete cds	XM_023661016.1 PREDICTED: Cucurbita pepo subsp. pepo serine--glyoxylate aminotransferase-like (LOC111780582), mRNA	AT2G13360	alanine:glyoxylate aminotransferase	55	69	5117	596	15.3731	8.48528	1064.49	130	0.797101	0.0107485	0.0922819	0.0134845	0.115772	8.58557	N	Y	Y	Y	Y	Y	0.624422	0	7.11088e-07	0	6.78573e-05	3.47715e-08
gi|19070476|gb|AF354500.1|	Cucumis melo PTH-2 mRNA, partial cds	XM_023667847.1 PREDICTED: Cucurbita pepo subsp. pepo receptor-like protein kinase THESEUS 1 (LOC111787794), mRNA	AT5G54380	protein kinase family protein	236	79	120	511	47.3533	16.2635	30.6159	435.396	2.98734	1.96667	0.46184	0.658333	0.154599	0.234834	Y	Y	N	N	N	N	0.0026475	0.0344371	0.259074	0.256745	0.0826199	0.0813067
gi|194239471|dbj|AB375061.1|	Cucumis melo CmDLC mRNA for downward leaf curling protein, complete cds	XM_023656365.1 PREDICTED: Cucurbita pepo subsp. pepo uncharacterized LOC111776944 (LOC111776944), mRNA	AT3G07760	Sterile alpha motif (SAM) domain-containing protein	277	184	235	221	19.6554	12.7279	25.1462	66.3626	1.50543	1.17872	1.25339	0.782979	0.832579	1.06335	N	N	N	N	N	N	0.211071	0.579539	0.609659	0.41306	0.715907	0.874652
gi|194462390|gb|EU853458.1|	Cucumis melo var. cantalupensis ubiquitin carrier-like protein mRNA, complete cds	XM_023656766.1 PREDICTED: Cucurbita pepo subsp. pepo ubiquitin-conjugating enzyme E2 28 (LOC111777249), transcript variant X5, mRNA	AT1G64230;AT5G53300;AT4G27960;AT3G08690	ubiquitin-conjugating enzyme 11;ubiquitin conjugating enzyme 9;ubiquitin-conjugating enzyme 10;ubiquitin-conjugating enzyme 28	1543	1280	922	1355	307.768	290.621	106.071	88.6698	1.20547	1.67354	1.13875	1.38829	0.944649	0.680443	N	N	N	N	N	N	0.509141	0.0521998	0.743268	0.170826	0.898799	0.292455
gi|194462394|gb|EU853460.1|	Cucumis melo var. cantalupensis ribosomal protein L24 mRNA, complete cds	XM_023678500.1 PREDICTED: Cucurbita pepo subsp. pepo 50S ribosomal protein L24 (LOC111795875), transcript variant X1, mRNA	AT5G23535	KOW domain-containing protein	689	38	59	14	294.493	12.7279	22.5462	12.2202	18.1316	11.678	49.2143	0.644068	2.71429	4.21429	Y	Y	Y	N	N	N	3.61121e-06	1.26616e-06	1.03565e-10	0.334438	0.253364	0.0182316
gi|197916898|gb|EF693949.2|	Cucumis melo ascorbate peroxidase mRNA, complete cds	XM_023663655.1 PREDICTED: Cucurbita pepo subsp. pepo L-ascorbate peroxidase, cytosolic (LOC111782837), mRNA	AT3G09640	ascorbate peroxidase 2	7661	2048	2461	3427	3243.59	895.197	373.197	2848.37	3.74072	3.11296	2.23548	0.832182	0.597607	0.718121	Y	Y	N	N	N	N	0.00694526	0.00295582	0.0773698	0.444021	0.505308	0.557466
gi|20279571|gb|AF252339.2|	Cucumis melo L-galactono-1,4-lactone dehydrogenase mRNA, complete cds	XM_023661495.1 PREDICTED: Cucurbita pepo subsp. pepo L-galactono-1,4-lactone dehydrogenase, mitochondrial (LOC111781077), mRNA	AT3G47930	L-galactono-1,4-lactone dehydrogenase	730	663	113	142	129.742	103.945	11.7189	17.0978	1.10106	6.46018	5.14085	5.86726	4.66901	0.795775	N	Y	Y	Y	Y	N	0.74293	6.54337e-10	0.000232678	1.65507e-10	0.00115945	0.591651
gi|209978713|gb|FJ231520.1|	Cucumis melo invertase 2 (INV2) mRNA, complete cds	XM_023694333.1 PREDICTED: Cucurbita pepo subsp. pepo acid beta-fructofuranosidase 1, vacuolar-like (LOC111808396), mRNA	AT1G12240	Glycosyl hydrolases family 32 protein	4690	78010	28835	3560	2107.36	24243.2	8080.44	1260.93	0.0601205	0.16265	1.31742	2.70539	21.9129	8.09972	Y	Y	N	Y	Y	Y	1.65856e-12	2.75834e-09	0.479535	0.000536152	3.21667e-11	5.55512e-08
gi|209978715|gb|FJ231521.1|	Cucumis melo galactokinase mRNA, complete cds	XM_023672181.1 PREDICTED: Cucurbita pepo subsp. pepo galactokinase-like (LOC111791010), mRNA	AT3G06580	Mevalonate/galactokinase family protein	31824	41211	18779	4009	4825.85	4718.52	1815.98	2062.73	0.772221	1.69466	7.93814	2.19453	10.2796	4.68421	N	N	Y	Y	Y	Y	0.33828	0.0393305	6.53418e-07	0.000432375	1.91059e-07	3.51662e-05
gi|209978717|gb|FJ231522.1|	Cucumis melo hexokinase 1 mRNA, complete cds	XM_023690102.1 PREDICTED: Cucurbita pepo subsp. pepo hexokinase-1-like (LOC111805175), transcript variant X1, mRNA	AT4G29130	hexokinase 1	12906	24720	7303	1157	4456.65	1226.83	1835.91	804.155	0.522087	1.76722	11.1547	3.38491	21.3656	6.31201	Y	N	Y	Y	Y	Y	0.0155986	0.0399975	1.65841e-08	5.72658e-08	4.83568e-11	1.34882e-06
gi|209978719|gb|FJ231523.1|	Cucumis melo hexokinase 2 mRNA, complete cds	XM_023660242.1 PREDICTED: Cucurbita pepo subsp. pepo hexokinase-1-like (LOC111780007), transcript variant X1, mRNA	AT4G29130	hexokinase 1	880	872	998	179	331.802	127.986	99.1682	141.804	1.00917	0.881764	4.9162	0.873747	4.87151	5.57542	N	N	Y	N	Y	Y	0.975608	0.637501	0.000262669	0.582546	0.000665496	1.34444e-05
gi|21616112|gb|AF081954.1|	Cucumis melo allene oxide synthase (AOS) mRNA, complete cds	XM_023691365.1 PREDICTED: Cucurbita pepo subsp. pepo allene oxide synthase 1, chloroplastic-like (LOC111806033), mRNA	AT5G42650	allene oxide synthase	5	53	122	265	2.88675	37.4767	66.4254	401.263	0.0943396	0.0409836	0.0188679	0.434426	0.2	0.460377	N	Y	N	N	N	N	0.00688905	1.3292e-05	0.0646396	0.15606	0.378335	0.527891
gi|224808581|gb|FJ763186.1|	Cucumis melo actin mRNA, partial cds	XM_023673479.1 PREDICTED: Cucurbita pepo subsp. pepo actin-7-like (LOC111792146), transcript variant X1, mRNA	AT1G49240	actin 8	116	135	119	81	16.5025	24.0416	22.0681	48.5627	0.859259	0.97479	1.4321	1.13445	1.66667	1.46914	N	N	N	N	N	N	0.682302	0.947383	0.502541	0.709306	0.361773	0.400676
gi|22662|emb|X69935.1|	C.melo mRNA for ethylene-forming enzyme	XM_023673456.1 PREDICTED: Cucurbita pepo subsp. pepo 1-aminocyclopropane-1-carboxylate oxidase 1 (LOC111792121), mRNA	AT1G62380	ACC oxidase 2	107	2	2107	5416	162.485	0.707107	1105.34	1607.48	53.5	0.0507831	0.0197563	0.000949217	0.000369276	0.389032	N	Y	Y	Y	Y	Y	0.118732	8.37498e-06	3.33067e-16	1.93509e-10	0	0.00974365
gi|261263487|gb|FJ713541.1|	Cucumis melo Mlo1 mRNA, complete cds	XM_023662497.1 PREDICTED: Cucurbita pepo subsp. pepo MLO-like protein 12 (LOC111781793), transcript variant X1, mRNA	AT2G39200;AT1G61560	Seven transmembrane MLO family protein	269	160	13	258	305.308	101.823	4.50925	100.977	1.68125	20.6923	1.04264	12.3077	0.620155	0.0503876	N	N	N	Y	N	Y	0.624291	0.0364317	0.955611	0.00141064	0.343197	3.17882e-09
gi|2625083|gb|AF030382.1|	Cucumis melo ADP-glucose pyrophosphorylase small subunit (msf1) mRNA, complete cds	XM_023698677.1 PREDICTED: Cucurbita pepo subsp. pepo glucose-1-phosphate adenylyltransferase small subunit, chloroplastic/amyloplastic (LOC111811681), mRNA	AT5G48300	ADP glucose pyrophosphorylase 1	4607	8223	1247	268	1110.69	1255.11	146.1	235.394	0.560258	3.69447	17.1903	6.59423	30.6828	4.65299	N	Y	Y	Y	Y	Y	0.0321275	9.92725e-07	1.72897e-10	4.44089e-16	8.96283e-13	7.06518e-05
gi|285027180|gb|GU361622.1|	Cucumis melo phytoene synthase mRNA, complete cds	XM_023695146.1 PREDICTED: Cucurbita pepo subsp. pepo phytoene synthase, chloroplastic (LOC111808910), transcript variant X1, mRNA	AT5G17230	PHYTOENE SYNTHASE	308	5153	628	760	198.165	1344.21	164.001	162.037	0.059771	0.490446	0.405263	8.20541	6.78026	0.826316	Y	Y	N	Y	Y	N	1.11022e-16	0.0265273	0.0327313	2.30027e-12	1.67385e-05	0.607784
gi|288310299|gb|FJ896816.1|	Cucumis melo aromatic amino acid transaminase (ArAT1) mRNA, complete cds	XM_023670047.1 PREDICTED: Cucurbita pepo subsp. pepo probable aminotransferase TAT2 (LOC111789322), mRNA	AT5G36160;AT5G53970	Tyrosine transaminase family protein	704	1070	4823	8274	539.179	18.3848	347.002	6335.27	0.657944	0.145967	0.0850858	0.221854	0.129321	0.58291	N	Y	Y	Y	N	N	0.371706	3.4599e-12	0.00645271	2.2532e-09	0.0395136	0.33757
gi|288310301|gb|FJ896817.1|	Cucumis melo branched chain amino acid transaminase (BCAT1) mRNA, partial cds	XM_023691507.1 PREDICTED: Cucurbita pepo subsp. pepo branched-chain amino acid aminotransferase 1, mitochondrial-like (LOC111806144), mRNA	AT5G65780	branched-chain amino acid aminotransferase 5 / branched-chain amino acid transaminase 5 (BCAT5)	2	47	6	72	1	31.8198	3.05505	30.2379	0.0425532	0.333333	0.0277778	7.83333	0.652778	0.0833333	N	N	Y	N	N	Y	0.000631116	0.346131	3.83617e-05	0.0091107	0.503614	0.00013996
gi|319960346|gb|HQ451896.1|	Cucumis melo ethylene insensitive 2 (EIN2) mRNA, complete cds	XM_023688421.1 PREDICTED: Cucurbita pepo subsp. pepo ethylene-insensitive protein 2-like (LOC111803836), transcript variant X1, mRNA	AT5G03280	NRAMP metal ion transporter family protein	517	320	302	212	83.3547	24.0416	109.024	131.183	1.61563	1.71192	2.43868	1.0596	1.50943	1.42453	N	N	N	N	N	N	0.118548	0.059727	0.04055	0.840731	0.394118	0.367174
gi|320005192|gb|HQ848663.1|	Cucumis melo cultivar Hetao constitutive triple response 1 (CTR1) mRNA, complete cds	XM_023671346.1 PREDICTED: Cucurbita pepo subsp. pepo serine/threonine-protein kinase CTR1-like (LOC111790451), mRNA	AT5G03730	Protein kinase superfamily protein	778	1152	1249	1017	104.318	0.707107	116.974	33.5311	0.675347	0.622898	0.764995	0.922338	1.13274	1.22812	N	N	N	N	N	N	0.16584	0.0769952	0.50791	0.738392	0.779941	0.574254
gi|323099914|gb|HQ876931.1|	Cucumis melo bZIP2 mRNA, complete cds	XM_023689955.1 PREDICTED: Cucurbita pepo subsp. pepo transcription factor HY5-like (LOC111805079), mRNA	AT5G11260	Basic-leucine zipper (bZIP) transcription factor family protein	306	692	1201	333	79.7935	272.943	310.864	131.389	0.442197	0.254788	0.918919	0.576187	2.07808	3.60661	Y	Y	N	N	N	Y	0.0144441	1.05537e-06	0.845493	0.0487816	0.110287	0.000763442
gi|334702082|gb|JF820842.1|	Cucumis melo mitogen-activated protein mRNA, complete cds	XM_023665806.1 PREDICTED: Cucurbita pepo subsp. pepo mitogen-activated protein kinase 3-like (LOC111785398), mRNA	AT3G45640	mitogen-activated protein kinase 3	79	23	951	1820	3.60555	12.7279	393.672	1391.9	3.43478	0.0830705	0.0434066	0.0241851	0.0126374	0.522527	N	Y	Y	Y	Y	N	0.011407	3.83273e-07	0.00137973	1.77378e-08	0.000647341	0.286118
gi|34014755|gb|AY354208.1|	Cucumis melo Hemed aminotransferase 1 mRNA, complete cds	XM_023661016.1 PREDICTED: Cucurbita pepo subsp. pepo serine--glyoxylate aminotransferase-like (LOC111780582), mRNA	AT2G13360	alanine:glyoxylate aminotransferase	22	71	6187	524	8.14453	12.0208	2009.87	126.477	0.309859	0.00355584	0.0419847	0.0114757	0.135496	11.8073	N	Y	Y	Y	Y	Y	0.020269	0	1.2371e-09	4.44089e-16	0.000218471	5.2723e-10
gi|341579689|gb|JN091961.1|	Cucumis melo betaine-aldehyde dehydrogenase mRNA, complete cds	XM_023660468.1 PREDICTED: Cucurbita pepo subsp. pepo betaine aldehyde dehydrogenase 1, chloroplastic (LOC111780151), mRNA	AT3G48170	aldehyde dehydrogenase 10A9	4186	8222	4661	2534	351.074	569.221	278.322	685.403	0.509122	0.898091	1.65193	1.764	3.24467	1.83938	Y	N	N	Y	Y	N	0.0124897	0.675614	0.200666	0.0119539	0.00659121	0.0919116
gi|3641253|gb|AF054806.1|	Cucumis melo var. reticulatus putative ethylene receptor (ETR1) mRNA, complete cds	XM_023690468.1 PREDICTED: Cucurbita pepo subsp. pepo ethylene receptor 1 (LOC111805392), mRNA	AT2G40940;AT1G66340	ethylene response sensor 1;Signal transduction histidine kinase, hybrid-type, ethylene sensor	874	764	448	1052	233.861	60.8112	63.5007	126.259	1.14398	1.95089	0.830798	1.70536	0.726236	0.425856	N	Y	N	N	N	N	0.64147	0.0150869	0.644397	0.0343838	0.482401	0.0228563
gi|38257024|dbj|AB125975.1|	Cucumis melo CMe-ERF1 mRNA for ERF-like protein, complete cds	XM_023695207.1 PREDICTED: Cucurbita pepo subsp. pepo ethylene-responsive transcription factor ERF106-like (LOC111808954), mRNA	AT5G61590	Integrase-type DNA-binding superfamily protein	26	82	96	897	21.4554	7.77817	66.9029	142.469	0.317073	0.270833	0.0289855	0.854167	0.0914158	0.107023	N	N	Y	N	Y	Y	0.0152438	0.0596892	2.56617e-12	0.784959	8.9817e-06	5.41394e-08
gi|4107036|dbj|AB021862.1|	Cucumis melo mRNA for HMG-CoA reductase, complete cds	XM_023690266.1 PREDICTED: Cucurbita pepo subsp. pepo 3-hydroxy-3-methylglutaryl-coenzyme A reductase 1 (LOC111805274), mRNA	AT1G76490	hydroxy methylglutaryl CoA reductase 1	3316	2027	1187	566	188.325	469.519	194.8	209.466	1.63592	2.7936	5.85866	1.70767	3.58127	2.09717	N	Y	Y	Y	Y	N	0.081079	0.000105941	2.24232e-05	0.0224094	0.0040014	0.0462788
gi|451811144|gb|JX673982.1|	Cucumis melo methionine gamma-lyase (MGL) mRNA, complete cds	XM_023697668.1 PREDICTED: Cucurbita pepo subsp. pepo methionine gamma-lyase-like (LOC111810859), mRNA	AT1G64660	methionine gamma-lyase	1766	12	225	2132	361.198	1.41421	62.3645	1347.79	147.167	7.84889	0.82833	0.0533333	0.00562852	0.105535	Y	Y	N	Y	Y	Y	0	8.40883e-13	0.648579	3.45834e-12	4.48069e-06	0.00182838
gi|499156630|gb|KC594030.1|	Cucumis melo MYB transcription factor mRNA, complete cds	XM_023691276.1 PREDICTED: Cucurbita pepo subsp. pepo transcription factor MYB44-like (LOC111805965), mRNA	AT2G23290	myb domain protein 70	1447	865	2365	4532	223.001	230.517	694.505	2443.71	1.67283	0.611839	0.319285	0.365751	0.190865	0.521845	N	N	Y	Y	Y	N	0.0747774	0.060568	0.0188841	0.00150986	0.0115673	0.12954
gi|543862373|gb|KF151861.1|	Cucumis melo cultivar Yuntian-930 S-adenosylmethionine decarboxylase (SAMDC) mRNA, complete cds	XM_023671589.1 PREDICTED: Cucurbita pepo subsp. pepo S-adenosylmethionine decarboxylase proenzyme-like (LOC111790613), transcript variant X1, mRNA	AT3G02470	S-adenosylmethionine decarboxylase	24425	17429	66867	39214	9417.11	4342.34	12269.6	8300.23	1.4014	0.365277	0.622864	0.260652	0.444459	1.70518	N	Y	N	Y	N	N	0.329365	0.000103946	0.22185	3.31847e-08	0.0731725	0.136273
gi|546363245|gb|KF134811.1|	Cucumis melo cultivar New Silverlit aquaporin TIP1-1 mRNA, complete cds	XM_023688468.1 PREDICTED: Cucurbita pepo subsp. pepo aquaporin TIP1-1 (LOC111803870), mRNA	AT4G01470;AT2G36830	tonoplast intrinsic protein 1;3;gamma tonoplast intrinsic protein	410	46	142	293	238.05	62.9325	137.215	234.514	8.91304	2.88732	1.39932	0.323944	0.156997	0.484642	Y	N	N	N	N	N	0.00551802	0.0713636	0.541414	0.309552	0.0721615	0.320495
gi|549438012|gb|KC416305.1|	Cucumis melo a-mannosidase mRNA, complete cds	XM_023694582.1 PREDICTED: Cucurbita pepo subsp. pepo probable alpha-mannosidase At5g13980 (LOC111808533), transcript variant X1, mRNA			418	492	16	45	175.603	207.889	8.5049	16.0935	0.849593	26.125	9.28889	30.75	10.9333	0.355556	N	Y	Y	Y	Y	N	0.670323	4.1389e-09	6.25154e-06	5.98713e-09	3.05751e-06	0.101378
gi|554889015|gb|KC405564.1|	Cucumis melo sepallata 3-like MADS-box protein mRNA, complete cds	XM_023659223.1 PREDICTED: Cucurbita pepo subsp. pepo agamous-like MADS-box protein AGL9 homolog (LOC111779147), transcript variant X1, mRNA	AT1G24260	K-box region and MADS-box transcription factor family protein	1414	599	475	1410	323.953	72.832	98.6729	373.262	2.3606	2.97684	1.00284	1.26105	0.424823	0.336879	Y	Y	N	N	N	Y	0.00373223	6.70087e-05	0.99478	0.365825	0.0669263	0.0037866
gi|584294212|gb|KF888257.1|	Cucumis melo var. makuwa isolate LOX09 lipoxygenase mRNA, partial cds	XM_023658518.1 PREDICTED: Cucurbita pepo subsp. pepo probable linoleate 9S-lipoxygenase 5 (LOC111778601), mRNA	AT3G22400	PLAT/LH2 domain-containing lipoxygenase family protein	5356	2351	82	152	851.868	1455.23	9.07377	18.5203	2.27818	65.3171	35.2368	28.6707	15.4671	0.539474	Y	Y	Y	Y	Y	N	0.00397197	0	2.5091e-14	6.80454e-05	0.00044501	0.161906
gi|584294214|gb|KF888258.1|	Cucumis melo var. makuwa isolate LOX18 lipoxygenase mRNA, complete cds	XM_023692421.1 PREDICTED: Cucurbita pepo subsp. pepo linoleate 13S-lipoxygenase 3-1, chloroplastic-like (LOC111806900), transcript variant X2, mRNA	AT1G72520	PLAT/LH2 domain-containing lipoxygenase family protein	524	1151	2411	488	489.657	579.12	306.219	476.824	0.455256	0.217337	1.07377	0.477395	2.35861	4.94057	N	Y	N	Y	N	Y	0.193592	2.64674e-08	0.928629	0.00237352	0.162125	2.77621e-05
gi|599722|emb|X82840.1|	C.melo mRNA for aconitase (UNI-ZAPxR)	XM_023666139.1 PREDICTED: Cucurbita pepo subsp. pepo aconitate hydratase (LOC111785745), mRNA	AT4G35830	aconitase 1	276	241	337	29	73.3508	23.3345	147.886	30.4138	1.14523	0.818991	9.51724	0.715134	8.31034	11.6207	N	N	Y	N	Y	Y	0.674495	0.518858	2.02684e-05	0.372412	0.000151984	3.55383e-06
gi|60686428|gb|AY773090.1|	Cucumis melo glutamine synthetase mRNA, complete cds	XM_023683425.1 PREDICTED: Cucurbita pepo subsp. pepo glutamine synthetase leaf isozyme, chloroplastic (LOC111799912), transcript variant X1, mRNA	AT5G35630	glutamine synthetase 2	322	83	106	263	109.226	13.435	39.5137	132.122	3.87952	3.03774	1.22433	0.783019	0.315589	0.403042	Y	Y	N	N	N	N	0.000521138	0.000547344	0.645022	0.513466	0.0360268	0.0381493
gi|648833627|gb|KJ606072.1|	Cucumis melo pyruvate decarboxylase (PDC2) mRNA, complete cds	XM_023688797.1 PREDICTED: Cucurbita pepo subsp. pepo pyruvate decarboxylase 1 (LOC111804104), mRNA	AT5G54960	pyruvate decarboxylase-2	151	151	268	166	23.0072	55.8614	75.7914	96.8573	1	0.563433	0.909639	0.563433	0.909639	1.61446	N	N	N	N	N	N	0.997491	0.0637707	0.839999	0.0592377	0.854077	0.235211
gi|657305161|gb|KF668335.1|	Cucumis melo var. makuwa zeaxanthin epoxidase (ZEP) mRNA, complete cds	XM_023677552.1 PREDICTED: Cucurbita pepo subsp. pepo zeaxanthin epoxidase, chloroplastic (LOC111795247), mRNA	AT5G67030	zeaxanthin epoxidase (ZEP) (ABA1)	32	19	735	135	15.8745	19.799	70.9389	154.787	1.68421	0.0435374	0.237037	0.0258503	0.140741	5.44444	N	Y	N	Y	N	Y	0.389961	0	0.198823	0	0.184203	2.27718e-05
gi|659066228|ref|XM_008444819.1|	uncharacterized LOC103486458 (LOC103486458), mRNA	XM_023668777.1 PREDICTED: Cucurbita pepo subsp. pepo probable serine/threonine protein kinase IREH1 (LOC111788443), mRNA	AT3G17850;AT1G48490	Protein kinase superfamily protein	588	276	262	374	27.5741	38.8909	73.6546	112.184	2.13043	2.24427	1.57219	1.05344	0.737968	0.700535	Y	Y	N	N	N	N	0.0149729	0.00459025	0.281934	0.849759	0.528276	0.3564
gi|659066230|ref|XM_008445911.1|	extra-large guanine nucleotide-binding protein 3-like (LOC103487294), transcript variant X1, mRNA	XM_023667906.1 PREDICTED: Cucurbita pepo subsp. pepo extra-large guanine nucleotide-binding protein 3-like (LOC111787842), mRNA	AT1G31930	extra-large GTP-binding protein 3	290	819	1014	401	73.8196	49.4975	66.1891	7.93725	0.35409	0.285996	0.723192	0.807692	2.04239	2.52868	Y	Y	N	N	N	Y	0.000417298	8.65494e-06	0.454031	0.385516	0.115352	0.0137935
gi|659066236|ref|XM_008448562.1|	RNA polymerase II subunit A C-terminal domain phosphatase SSU72 (LOC103489144), mRNA	XM_023667907.1 PREDICTED: Cucurbita pepo subsp. pepo RNA polymerase II subunit A C-terminal domain phosphatase SSU72 (LOC111787843), transcript variant X1, mRNA	AT1G73820	Ssu72-like family protein	218	70	69	110	67.1218	19.799	17.0587	27.4651	3.11429	3.15942	1.98182	1.01449	0.636364	0.627273	Y	Y	N	N	N	N	0.00207228	0.000666031	0.154075	0.97194	0.431992	0.305844
gi|659066238|ref|XM_008449555.1|	N-alpha-acetyltransferase 40 (LOC103489882), transcript variant X1, mRNA	XM_023669541.1 PREDICTED: Cucurbita pepo subsp. pepo N-alpha-acetyltransferase 40 (LOC111788947), transcript variant X4, mRNA	AT1G18335	Acyl-CoA N-acyltransferases (NAT) superfamily protein	85	234	45	67	13	180.312	16.2583	18.1475	0.363248	1.88889	1.26866	5.2	3.49254	0.671642	N	N	N	N	N	N	0.119367	0.124739	0.684876	0.0385972	0.0790304	0.438186
gi|659066246|ref|XM_008452851.1|	putative 3,4-dihydroxy-2-butanone kinase (LOC103492190), transcript variant X1, mRNA	XM_023663630.1 PREDICTED: Cucurbita pepo subsp. pepo putative 3,4-dihydroxy-2-butanone kinase (LOC111782820), transcript variant X1, mRNA	AT1G48430;AT3G17770	Dihydroxyacetone kinase	279	170	103	228	54.0278	19.799	8	87.8427	1.64118	2.70874	1.22368	1.65049	0.745614	0.451754	N	Y	N	N	N	N	0.135026	0.0017917	0.653174	0.131965	0.560084	0.057386
gi|659066258|ref|XM_008458610.1|	dual specificity tyrosine-phosphorylation-regulated kinase 3-like (LOC103496406), transcript variant X1, mRNA	XM_023664191.1 PREDICTED: Cucurbita pepo subsp. pepo uncharacterized LOC111783275 (LOC111783275), transcript variant X1, mRNA	AT1G73460;AT3G17750	Protein kinase superfamily protein	1084	801	570	824	108.291	74.9533	51.3258	248.303	1.35331	1.90175	1.31553	1.40526	0.972087	0.691748	N	Y	N	N	N	N	0.294551	0.0177637	0.496604	0.172634	0.949431	0.321289
gi|659066270|ref|XM_008463596.1|	putative phagocytic receptor 1b (LOC103500066), transcript variant X1, mRNA	XM_023664195.1 PREDICTED: Cucurbita pepo subsp. pepo transmembrane 9 superfamily member 3-like (LOC111783277), mRNA	AT2G01970;AT5G37310	Endomembrane protein 70 protein family	3839	3536	3069	1349	618.25	233.345	730.874	504.893	1.08569	1.2509	2.84581	1.15217	2.6212	2.27502	N	N	Y	N	N	N	0.765282	0.384915	0.00896893	0.538291	0.0270129	0.0245704
gi|659066276|ref|XM_008466382.1|	glutamate decarboxylase (LOC103502192), mRNA	XM_023668162.1 PREDICTED: Cucurbita pepo subsp. pepo glutamate decarboxylase-like (LOC111788027), mRNA	AT3G17760	glutamate decarboxylase 5	534	91	42	177	336.947	21.2132	10.9697	59.0113	5.86813	12.7143	3.01695	2.16667	0.514124	0.237288	N	Y	N	N	N	Y	0.0239407	0.000773961	0.0529966	0.0716384	0.217878	0.00186552
gi|659066282|ref|XM_008468919.1|	probable 1-aminocyclopropane-1-carboxylate deaminase (LOC103504538), mRNA	XM_023666243.1 PREDICTED: Cucurbita pepo subsp. pepo bifunctional D-cysteine desulfhydrase/1-aminocyclopropane-1-carboxylate deaminase, mitochondrial-like (LOC111785884), mRNA	AT1G48420	D-cysteine desulfhydrase	476	514	226	116	106.165	84.8528	15.1767	37.9781	0.92607	2.10619	4.10345	2.27434	4.43103	1.94828	N	Y	Y	Y	Y	N	0.796084	0.0105134	0.00199973	0.0023509	0.00212407	0.110584
gi|659066284|ref|XM_008469030.1|	probable cyclic nucleotide-gated ion channel 20, chloroplastic (LOC103504623), transcript variant X1, mRNA	XM_023663806.1 PREDICTED: Cucurbita pepo subsp. pepo probable cyclic nucleotide-gated ion channel 20, chloroplastic (LOC111782949), transcript variant X1, mRNA	AT3G17700	cyclic nucleotide-binding transporter 1	265	96	20	308	29.9555	60.8112	12.0554	183.303	2.76042	13.25	0.86039	4.8	0.311688	0.0649351	Y	Y	N	Y	N	Y	0.00385826	7.07845e-12	0.736406	0.0183979	0.0815527	0.000201245
gi|659066294|ref|XM_008439144.1|	eukaryotic translation initiation factor 3 subunit G-like (LOC103482778), mRNA	XM_023664629.1 PREDICTED: Cucurbita pepo subsp. pepo eukaryotic translation initiation factor 3 subunit G-like (LOC111783709), mRNA	AT3G11400	eukaryotic translation initiation factor 3G1	485	324	94	186	90.633	31.8198	22.2785	36.1156	1.49691	5.15957	2.60753	3.44681	1.74194	0.505376	N	Y	N	Y	N	N	0.189444	1.33949e-07	0.0294105	5.29312e-05	0.252735	0.11269
gi|659066296|ref|XM_008439263.1|	retinol dehydrogenase 11-like (LOC103482861), mRNA	XM_023663587.1 PREDICTED: Cucurbita pepo subsp. pepo dehydrogenase/reductase SDR family member FEY-like (LOC111782785), mRNA	AT4G27760	NAD(P)-binding Rossmann-fold superfamily protein	292	216	336	209	78.5005	26.8701	92.5797	132.342	1.35185	0.869048	1.39713	0.642857	1.03349	1.60766	N	N	N	N	N	N	0.349208	0.632202	0.457395	0.123191	0.952329	0.23083
gi|659066298|ref|XM_008439387.1|	uncharacterized LOC103482942 (LOC103482942), transcript variant X1, mRNA	XM_023663586.1 PREDICTED: Cucurbita pepo subsp. pepo small glutamine-rich tetratricopeptide repeat-containing protein beta (LOC111782784), transcript variant X2, mRNA			334	99	30	156	56.359	16.9706	11.1505	87.1569	3.37374	11.1333	2.14103	3.3	0.634615	0.192308	Y	Y	N	Y	N	Y	0.0004392	9.10627e-12	0.0929002	0.00638262	0.399917	0.00428133
gi|659066304|ref|XM_008439660.1|	uncharacterized LOC103483150 (LOC103483150), transcript variant X1, mRNA	XM_023663585.1 PREDICTED: Cucurbita pepo subsp. pepo kinase-interacting family protein-like (LOC111782783), mRNA			975	58	42	486	143.091	2.12132	27.6225	340.472	16.8103	23.2143	2.00617	1.38095	0.119342	0.0864198	Y	Y	N	N	N	Y	3.77476e-15	0	0.0905178	0.473201	0.0214842	0.00307243
gi|659066314|ref|XM_008440151.1|	transcription factor BTF3 homolog 4-like (LOC103483414), transcript variant X2, mRNA	XM_023666715.1 PREDICTED: Cucurbita pepo subsp. pepo nascent polypeptide-associated complex subunit beta-like (LOC111786465), transcript variant X1, mRNA	AT1G73230	Nascent polypeptide-associated complex NAC	2702	1205	768	480	1368.61	342.947	84.5123	110.639	2.24232	3.51823	5.62917	1.56901	2.51042	1.6	N	Y	Y	N	N	N	0.114821	0.00754992	0.00103378	0.0622245	0.0395333	0.207689
gi|659066318|ref|XM_008440346.1|	uncharacterized LOC103483601 (LOC103483601), mRNA	XM_023668678.1 PREDICTED: Cucurbita pepo subsp. pepo uncharacterized LOC111788363 (LOC111788363), transcript variant X1, mRNA	AT2G25720	unknown protein; Has 38 Blast hits to 38 proteins in 18 species: Archae - 0; Bacteria - 0; Metazoa - 0; Fungi - 0; Plants - 38; Viruses - 0; Other Eukaryotes - 0 (source: NCBI BLink).	634	538	147	316	75.8705	62.2254	18.3576	83.5404	1.17844	4.31293	2.00633	3.65986	1.70253	0.46519	N	Y	N	Y	N	N	0.575758	8.16808e-07	0.0990716	2.74976e-06	0.251077	0.0574136
gi|659066324|ref|XM_008440707.1|	protein argonaute 1 (LOC103483851), transcript variant X1, mRNA	XM_023663582.1 PREDICTED: Cucurbita pepo subsp. pepo protein argonaute 1-like (LOC111782778), mRNA	AT5G43810;AT1G48410	Stabilizer of iron transporter SufD / Polynucleotidyl transferase	4150	4245	2364	775	294.948	277.186	283.988	53.8176	0.977621	1.7555	5.35484	1.79569	5.47742	3.05032	N	Y	Y	Y	Y	Y	0.934765	0.0300965	4.86153e-05	0.0104357	0.000120978	0.00268843
gi|659066332|ref|XM_008441131.1|	uncharacterized LOC103484141 (LOC103484141), transcript variant X1, mRNA	XM_023663745.1 PREDICTED: Cucurbita pepo subsp. pepo uncharacterized LOC111782904 (LOC111782904), mRNA	AT1G53345	unknown protein; INVOLVED IN: biological_process unknown; LOCATED IN: endomembrane system; EXPRESSED IN: 8 plant structures; EXPRESSED DURING: 4 anthesis, F mature embryo stage, petal differentiation and expansion stage, E expanded cotyledon stage, D bila	612	205	95	341	99.0606	86.9741	45.0814	204.363	2.98537	6.44211	1.79472	2.15789	0.601173	0.278592	Y	Y	N	N	N	N	0.000610262	1.41047e-09	0.166619	0.0562794	0.36923	0.025482
gi|659066337|ref|XM_008441373.1|	protein REVEILLE 2-like (LOC103484320), mRNA	XM_023663743.1 PREDICTED: Cucurbita pepo subsp. pepo protein REVEILLE 7-like (LOC111782903), transcript variant X1, mRNA	AT3G10113	Homeodomain-like superfamily protein	68	500	8801	1279	9.2376	9.19239	835.359	1129.2	0.136	0.00772639	0.0531665	0.0568117	0.39093	6.88116	Y	Y	Y	Y	N	Y	1.43258e-09	0	0.00804488	0	0.303188	4.67637e-07
gi|659066339|ref|XM_008441491.1|	BTB/POZ and TAZ domain-containing protein 1-like (LOC103484398), mRNA	XM_023663349.1 PREDICTED: Cucurbita pepo subsp. pepo BTB/POZ and TAZ domain-containing protein 1-like (LOC111782576), mRNA	AT3G48360	BTB and TAZ domain protein 2	385	151	289	527	58.5263	24.0416	101.796	401.064	2.54967	1.33218	0.73055	0.522491	0.286528	0.548387	Y	N	N	N	N	N	0.00459087	0.323201	0.540559	0.0544876	0.14065	0.308543
gi|659066341|ref|XM_008441607.1|	UPF0426 protein At1g28150, chloroplastic (LOC103484480), mRNA	XM_023663208.1 PREDICTED: Cucurbita pepo subsp. pepo UPF0426 protein At1g28150, chloroplastic (LOC111782458), mRNA			1995	2738	3702	1241	556.957	151.321	510.177	571.817	0.728634	0.538898	1.60757	0.7396	2.20629	2.98308	N	Y	N	N	N	Y	0.250212	0.0176381	0.231899	0.197029	0.0701168	0.00304128
gi|659066343|ref|XM_008441726.1|	uncharacterized LOC103484557 (LOC103484557), mRNA	XM_023668904.1 PREDICTED: Cucurbita pepo subsp. pepo uncharacterized LOC111788548 (LOC111788548), mRNA	AT1G73350	unknown protein; FUNCTIONS IN: molecular_function unknown; INVOLVED IN: biological_process unknown; EXPRESSED IN: 25 plant structures; EXPRESSED DURING: 15 growth stages; Has 50 Blast hits to 50 proteins in 20 species: Archae - 0; Bacteria - 0; Metazoa -	278	115	127	313	12.1244	19.0919	37.47	119.626	2.41739	2.18898	0.888179	0.905512	0.367412	0.405751	Y	Y	N	N	N	N	0.0108096	0.0124315	0.782685	0.782189	0.0541328	0.0262295
gi|659066349|ref|XM_008442102.1|	pectinesterase 3 (LOC103484779), mRNA	XM_023663776.1 PREDICTED: Cucurbita pepo subsp. pepo pectinesterase 3-like (LOC111782926), mRNA			95	122	83	427	78.6914	8.48528	26.6646	111.074	0.778689	1.14458	0.222482	1.46988	0.285714	0.194379	N	N	Y	N	N	Y	0.658424	0.791488	0.00125124	0.285979	0.0147119	7.9661e-05
gi|659066351|ref|XM_008442225.1|	microtubule-associated protein RP/EB family member 1B (LOC103484862), transcript variant X1, mRNA	XM_023663774.1 PREDICTED: Cucurbita pepo subsp. pepo microtubule-associated protein RP/EB family member 1B-like (LOC111782924), transcript variant X1, mRNA	AT3G47690	microtubule end binding protein EB1A	215	140	2182	342	48.1906	57.2756	645.961	255.132	1.53571	0.0985335	0.628655	0.0641613	0.409357	6.38012	N	Y	N	Y	N	Y	0.213686	1.3452e-11	0.390666	1.08926e-10	0.246853	1.76726e-06
gi|659066365|ref|XM_008442967.1|	NAP1-related protein 2 (LOC103485375), mRNA	XM_023669956.1 PREDICTED: Cucurbita pepo subsp. pepo NAP1-related protein 2-like (LOC111789244), mRNA	AT1G74560;AT1G18800	NAP1-related protein 2;NAP1-related protein 1	3981	263	67	109	1425.4	7.77817	32.3934	53.6749	15.1369	59.4179	36.5229	3.92537	2.41284	0.614679	Y	Y	Y	Y	N	N	1.02281e-07	5.55112e-16	8.91509e-14	2.68904e-05	0.0809262	0.295083
gi|659066370|ref|XM_008443280.1|	uncharacterized LOC103485575 (LOC103485575), mRNA	XM_023669570.1 PREDICTED: Cucurbita pepo subsp. pepo uncharacterized LOC111788968 (LOC111788968), mRNA	AT1G74640	alpha/beta-Hydrolases superfamily protein	1116	907	90	250	137.873	14.8492	41.0163	93.6429	1.23043	12.4	4.464	10.0778	3.628	0.36	N	Y	Y	Y	Y	Y	0.47059	2.22045e-16	0.000455912	0	0.00490148	0.015607
gi|659066382|ref|XM_008443755.1|	uncharacterized protein C1A6.01c (LOC103485946), mRNA	XM_023663827.1 PREDICTED: Cucurbita pepo subsp. pepo uncharacterized LOC111782962 (LOC111782962), mRNA	AT3G47610	transcription regulators;zinc ion binding	228	66	47	123	9.29157	5.65685	13.5769	28.3608	3.45455	4.85106	1.85366	1.40426	0.536585	0.382114	Y	Y	N	N	N	N	0.000805895	7.4089e-06	0.194275	0.460525	0.276341	0.0423839
gi|659066392|ref|XM_008444237.1|	uncharacterized LOC103486295 (LOC103486295), transcript variant X1, mRNA	XM_023663699.1 PREDICTED: Cucurbita pepo subsp. pepo uncharacterized LOC111782870 (LOC111782870), mRNA	AT5G62460;AT1G14260;AT2G02960	RING/FYVE/PHD zinc finger superfamily protein	839	1670	1905	693	105.368	241.831	196.128	70.3231	0.502395	0.44042	1.21068	0.87664	2.40981	2.74892	Y	Y	N	N	N	Y	0.0137311	0.00209636	0.638296	0.576792	0.0467589	0.00646848
gi|659066403|ref|XM_008444820.1|	putative lipoate-protein ligase A (LOC103486730), transcript variant X1, mRNA	XM_023670073.1 PREDICTED: Cucurbita pepo subsp. pepo lipoate-protein ligase LplJ (LOC111789340), transcript variant X1, mRNA			471	257	61	78	25.7941	71.4178	39.8873	37.5011	1.83268	7.72131	6.03846	4.21311	3.29487	0.782051	N	Y	Y	Y	N	N	0.053697	2.2545e-10	0.000131311	2.68281e-05	0.0214	0.60364
gi|659066414|ref|XM_008445400.1|	MADS-box transcription factor 55 (LOC103487027), transcript variant X3, mRNA	XM_023663696.1 PREDICTED: Cucurbita pepo subsp. pepo agamous-like MADS-box protein AGL65 (LOC111782866), transcript variant X3, mRNA			133	65	1587	417	27.0617	12.7279	264.474	246.417	2.04615	0.0838059	0.318945	0.0409578	0.155875	3.80576	N	Y	N	Y	Y	Y	0.067333	1.11022e-16	0.0325271	0	0.0125949	0.000423712
gi|659066420|ref|XM_008445675.1|	thioredoxin-like 1-2, chloroplastic (LOC103487353), mRNA	XM_023663700.1 PREDICTED: Cucurbita pepo subsp. pepo thioredoxin-like 1-1, chloroplastic (LOC111782871), mRNA	AT5G61440	atypical CYS HIS rich thioredoxin 5	1341	431	816	4379	201.061	31.8198	590.878	2675.89	3.11137	1.64338	0.306234	0.528186	0.0984243	0.186344	Y	N	N	N	Y	Y	0.000180177	0.138607	0.0336136	0.352242	0.00501683	0.00885882
gi|659066422|ref|XM_008445791.1|	uncharacterized endoplasmic reticulum membrane protein YGL010W-like (LOC103487431), mRNA	XM_023663702.1 PREDICTED: Cucurbita pepo subsp. pepo uncharacterized endoplasmic reticulum membrane protein YGL010W-like (LOC111782873), mRNA	AT1G18720	Protein of unknown function (DUF962)	146	87	1474	1373	83.0983	45.2548	504.259	500.108	1.67816	0.0990502	0.106336	0.0590231	0.0633649	1.07356	N	Y	Y	Y	Y	N	0.347946	7.47323e-09	4.53629e-07	1.21178e-08	3.92591e-07	0.844521
gi|659066424|ref|XM_008445879.1|	NAC domain-containing protein 100-like (LOC103487510), mRNA	XM_023663697.1 PREDICTED: Cucurbita pepo subsp. pepo NAC domain-containing protein 100-like (LOC111782868), mRNA	AT5G61430;AT5G07680	NAC domain containing protein 80;NAC domain containing protein 100	185	39	235	3988	143.577	21.2132	22.2711	1821.87	4.74359	0.787234	0.0463892	0.165957	0.00977934	0.0589268	N	N	Y	Y	Y	Y	0.0936262	0.552433	1.42411e-07	6.93677e-07	3.28633e-09	5.45331e-07
gi|659066430|ref|XM_008446161.1|	ribulose-phosphate 3-epimerase, chloroplastic (LOC103487698), transcript variant X1, mRNA	XM_023664114.1 PREDICTED: Cucurbita pepo subsp. pepo ribulose-phosphate 3-epimerase, chloroplastic-like (LOC111783213), transcript variant X1, mRNA	AT5G61410	D-ribulose-5-phosphate-3-epimerase	1269	1479	5521	1634	365.165	178.191	871.783	145.372	0.858012	0.22985	0.776622	0.267886	0.905141	3.37882	N	Y	N	Y	N	Y	0.585215	4.39032e-08	0.524668	1.03179e-07	0.823024	0.000979022
gi|659066434|ref|XM_008446364.1|	uncharacterized LOC103487835 (LOC103487835), mRNA	XM_023669155.1 PREDICTED: Cucurbita pepo subsp. pepo uncharacterized LOC111788705 (LOC111788705), mRNA			175	220	129	616	52.4436	21.9203	41.5853	510.212	0.795455	1.35659	0.284091	1.70543	0.357143	0.209416	N	N	N	N	N	N	0.490373	0.354488	0.103316	0.0887508	0.240313	0.0603101
gi|659066436|ref|XM_008446469.1|	two-component response regulator-like APRR1 (LOC103487922), transcript variant X1, mRNA	XM_023663857.1 PREDICTED: Cucurbita pepo subsp. pepo two-component response regulator-like APRR1 (LOC111782994), transcript variant X1, mRNA	AT5G61380	CCT motif -containing response regulator protein	1433	3348	831	3894	430.693	460.327	335.872	2159.46	0.428017	1.72443	0.368002	4.02888	0.859784	0.213405	Y	N	N	Y	N	Y	0.00195086	0.0520447	0.0400552	2.55505e-09	0.734325	0.00570662
gi|659066461|ref|XM_008447561.1|	probable serine/threonine-protein kinase At1g54610 (LOC103488686), transcript variant X1, mRNA	XM_023664152.1 PREDICTED: Cucurbita pepo subsp. pepo protein IMPAIRED IN BABA-INDUCED STERILITY 1-like (LOC111783243), transcript variant X1, mRNA	AT1G74330;AT1G18670;AT1G09600	Protein kinase superfamily protein	1011	97	29	266	324.97	82.7315	17.5024	180.069	10.4227	34.8621	3.80075	3.34483	0.364662	0.109023	Y	Y	Y	N	N	Y	1.40914e-07	4.44089e-16	0.00166915	0.133797	0.179697	0.00440619
gi|659066465|ref|XM_008447729.1|	probable GPI-anchored adhesin-like protein PGA55 (LOC103488795), transcript variant X1, mRNA	XM_023664170.1 PREDICTED: Cucurbita pepo subsp. pepo uncharacterized LOC111783256 (LOC111783256), transcript variant X1, mRNA			212	232	222	162	30.9892	63.6396	62.7721	58.3866	0.913793	0.954955	1.30864	1.04505	1.4321	1.37037	N	N	N	N	N	N	0.786231	0.876458	0.561427	0.888926	0.472946	0.434073
gi|659066483|ref|XM_008448563.1|	probable GPI-anchored adhesin-like protein PGA55 (LOC103489380), transcript variant X1, mRNA	XM_023669835.1 PREDICTED: Cucurbita pepo subsp. pepo uncharacterized LOC111789172 (LOC111789172), mRNA	AT5G07820	Plant calmodulin-binding protein-related	54	110	374	165	21.4554	49.4975	131.538	19.0351	0.490909	0.144385	0.327273	0.294118	0.666667	2.26667	N	Y	N	Y	N	N	0.0832806	5.83823e-07	0.0349704	0.0024623	0.446432	0.0398858
gi|659066511|ref|XM_008449675.1|	SNAP25 homologous protein SNAP33-like (LOC103490217), transcript variant X1, mRNA	XM_023664554.1 PREDICTED: Cucurbita pepo subsp. pepo SNAP25 homologous protein SNAP33-like (LOC111783636), mRNA	AT5G07880;AT5G61210;AT5G61220	synaptosomal-associated protein SNAP25-like 29;LYR family of Fe/S cluster biogenesis protein;soluble N-ethylmaleimide-sensitive factor adaptor protein 33	580	769	1403	2857	66.1211	10.6066	447.006	233.694	0.754226	0.4134	0.20301	0.548111	0.269163	0.491075	N	Y	Y	N	Y	N	0.328376	0.00108761	0.000118117	0.0434532	0.00574114	0.0511827
gi|659066515|ref|XM_008449870.1|	tropomyosin alpha-3 chain (LOC103490348), mRNA	XM_023663402.1 PREDICTED: Cucurbita pepo subsp. pepo myosin heavy chain, fast skeletal muscle-like (LOC111782620), transcript variant X2, mRNA	AT5G07890	myosin heavy chain-related	65	117	118	124	15.0997	23.3345	52.5484	8.32666	0.555556	0.550847	0.524194	0.991525	0.943548	0.951613	N	N	N	N	N	N	0.133517	0.101729	0.224826	0.977314	0.912958	0.909104
gi|659066523|ref|XM_008450231.1|	diacylglycerol kinase 1 (LOC103490623), mRNA	XM_023663930.1 PREDICTED: Cucurbita pepo subsp. pepo diacylglycerol kinase 1-like (LOC111783055), transcript variant X2, mRNA	AT5G07920	diacylglycerol kinase1	217	619	883	631	57.4485	67.8823	63.1295	123.715	0.350565	0.245753	0.343899	0.701019	0.980983	1.39937	Y	Y	Y	N	N	N	0.000535035	1.02643e-06	0.0137029	0.156675	0.9647	0.364334
gi|659066525|ref|XM_008450355.1|	uncharacterized LOC103490687 (LOC103490687), mRNA	XM_023663871.1 PREDICTED: Cucurbita pepo subsp. pepo uncharacterized LOC111783005 (LOC111783005), transcript variant X2, mRNA	AT3G05010	Protein of unknown function, transmembrane-40	310	350	363	382	88.0076	32.5269	60.3849	143.948	0.885714	0.853994	0.811518	0.964187	0.91623	0.950262	N	N	N	N	N	N	0.697335	0.582598	0.629509	0.887818	0.853523	0.897673
gi|659066527|ref|XM_008450477.1|	chaperone protein ClpB1 (LOC103490763), mRNA	XM_023663869.1 PREDICTED: Cucurbita pepo subsp. pepo chaperone protein ClpB1-like (LOC111783004), mRNA	AT1G74310	heat shock protein 101	94	55	595	142	16.1658	23.3345	165.606	87.2296	1.70909	0.157983	0.661972	0.092437	0.387324	4.19014	N	Y	N	Y	N	Y	0.20624	2.12124e-09	0.420668	7.03337e-10	0.146242	0.000324542
gi|659066529|ref|XM_008450596.1|	RNA polymerase-associated protein LEO1 (LOC103490845), transcript variant X1, mRNA	XM_023663860.1 PREDICTED: Cucurbita pepo subsp. pepo protein LEO1 homolog (LOC111782995), transcript variant X2, mRNA	AT5G61150	leo1-like family protein	1566	2860	4223	2014	256.422	651.952	468.94	498.535	0.547552	0.370826	0.777557	0.677244	1.42006	2.09682	N	Y	N	N	N	N	0.0282652	0.000166368	0.52409	0.0961025	0.422477	0.0415375
gi|659066533|ref|XM_008450782.1|	uncharacterized LOC103490979 (LOC103490979), transcript variant X1, mRNA	XM_023667440.1 PREDICTED: Cucurbita pepo subsp. pepo uncharacterized LOC111787473 (LOC111787473), transcript variant X1, mRNA	AT5G07940	BEST Arabidopsis thaliana protein match is: dentin sialophosphoprotein-related (TAIR:AT5G07980.1); Has 1906 Blast hits to 1127 proteins in 203 species: Archae - 2; Bacteria - 210; Metazoa - 401; Fungi - 205; Plants - 136; Viruses - 0; Other Eukaryotes - 9	1151	1117	1120	1332	149.279	27.5772	147.391	288.009	1.03044	1.02768	0.864114	0.997321	0.838589	0.840841	N	N	N	N	N	N	0.916219	0.916977	0.714053	0.992609	0.695524	0.633803
gi|659066539|ref|XM_008451068.1|	activating signal cointegrator 1 complex subunit 3 (LOC103491185), transcript variant X1, mRNA	XM_023663868.1 PREDICTED: Cucurbita pepo subsp. pepo DExH-box ATP-dependent RNA helicase DExH14 (LOC111783002), mRNA	AT5G61140	U5 small nuclear ribonucleoprotein helicase	1003	801	313	604	105.987	154.856	49.9733	122.696	1.25218	3.20447	1.6606	2.55911	1.32616	0.518212	N	Y	N	Y	N	N	0.435376	3.23048e-05	0.213588	0.000237909	0.532993	0.0849677
gi|659066549|ref|XM_008451565.1|	ATP synthase subunit gamma, mitochondrial (LOC103491541), mRNA	XM_023663796.1 PREDICTED: Cucurbita pepo subsp. pepo ATP synthase subunit gamma, mitochondrial (LOC111782940), mRNA	AT2G33040	gamma subunit of Mt ATP synthase	12896	13462	7095	1797	2911.07	554.372	1129.03	559.34	0.957956	1.81762	7.17641	1.89739	7.49137	3.94825	N	Y	Y	Y	Y	Y	0.874607	0.0201352	2.08327e-06	0.00435581	5.42761e-06	0.000218569
gi|659066557|ref|XM_008451947.1|	glycine-rich RNA-binding protein 3, mitochondrial-like (LOC103491813), transcript variant X1, mRNA	XM_023663237.1 PREDICTED: Cucurbita pepo subsp. pepo glycine-rich RNA-binding protein 3, mitochondrial-like (LOC111782480), transcript variant X1, mRNA			7490	395	62	102	4890.19	228.395	17.7858	58.4836	18.962	120.806	73.4314	6.37097	3.87255	0.607843	Y	Y	Y	Y	N	N	0.00206539	7.94558e-07	4.22832e-06	0.00312608	0.0196956	0.28964
gi|659066571|ref|XM_008452533.1|	probable glycerophosphoryl diester phosphodiesterase 2 (LOC103492213), mRNA	XM_023664263.1 PREDICTED: Cucurbita pepo subsp. pepo glycerophosphodiester phosphodiesterase GDPD6 (LOC111783334), mRNA	AT1G74210;AT5G08030	PLC-like phosphodiesterases superfamily protein	729	634	472	1634	121.858	52.3259	126.147	290.338	1.14984	1.54449	0.446144	1.34322	0.388005	0.288862	N	N	N	N	N	Y	0.630363	0.113129	0.0460348	0.246932	0.0430329	0.000980199
gi|659066584|ref|XM_008453173.1|	uncharacterized LOC103492624 (LOC103492624), transcript variant X2, mRNA	XM_023664212.1 PREDICTED: Cucurbita pepo subsp. pepo transcription factor TCP13-like (LOC111783290), mRNA	AT5G08060	unknown protein; FUNCTIONS IN: molecular_function unknown; INVOLVED IN: biological_process unknown; LOCATED IN: mitochondrion; EXPRESSED IN: 24 plant structures; EXPRESSED DURING: 16 growth stages; Has 42 Blast hits to 42 proteins in 17 species: Archae -	1927	3028	1861	716	228.843	356.382	212.745	144.777	0.636394	1.03546	2.69134	1.62708	4.22905	2.59916	N	N	Y	N	Y	Y	0.0994376	0.894125	0.0146429	0.0349418	0.00108482	0.00995805
gi|659066586|ref|XM_008453291.1|	protein LONGIFOLIA 1-like (LOC103492749), mRNA	XM_023686137.1 PREDICTED: Cucurbita pepo subsp. pepo protein LONGIFOLIA 1-like (LOC111801909), transcript variant X1, mRNA	AT1G74160	unknown protein; BEST Arabidopsis thaliana protein match is: unknown protein (TAIR:AT1G18620.1); Has 3407 Blast hits to 2217 proteins in 314 species: Archae - 0; Bacteria - 264; Metazoa - 1296; Fungi - 318; Plants - 346; Viruses - 34; Other Eukaryotes - 1	306	342	161	252	22.0076	26.163	24.5153	67.4117	0.894737	1.90062	1.21429	2.12422	1.35714	0.638889	N	Y	N	Y	N	N	0.721442	0.0347219	0.660286	0.00893327	0.524795	0.264895
gi|659066619|ref|XM_008454806.1|	alpha-1,4-glucan-protein synthase [UDP-forming] 2 (LOC103493828), mRNA	XM_023663282.1 PREDICTED: Cucurbita pepo subsp. pepo probable UDP-arabinopyranose mutase 2 (LOC111782519), mRNA	AT3G02230	reversibly glycosylated polypeptide 1	1166	56	33	245	706.5	2.82843	17.673	268.636	20.8214	35.3333	4.75918	1.69697	0.228571	0.134694	Y	Y	Y	N	N	N	0.000703578	1.22431e-05	0.0160619	0.285557	0.248985	0.0952905
gi|659066621|ref|XM_008454896.1|	squamosa promoter-binding-like protein 12 (LOC103493906), transcript variant X1, mRNA	XM_023663278.1 PREDICTED: Cucurbita pepo subsp. pepo squamosa promoter-binding-like protein 6 (LOC111782516), transcript variant X1, mRNA	AT5G50570;AT5G18830	squamosa promoter binding protein-like 7;Squamosa promoter-binding protein-like (SBP domain) transcription factor family protein	367	47	93	667	54.2433	22.6274	14.6401	362.371	7.80851	3.94624	0.550225	0.505376	0.0704648	0.13943	Y	Y	N	N	Y	Y	3.22277e-08	1.37683e-05	0.155198	0.0967225	0.000576752	0.000877497
gi|659066634|ref|XM_008455467.1|	truncated transcription factor CAULIFLOWER A (LOC103494248), transcript variant X2, mRNA	XM_023663283.1 PREDICTED: Cucurbita pepo subsp. pepo truncated transcription factor CAULIFLOWER A-like (LOC111782520), mRNA	AT5G60910	AGAMOUS-like 8	516	811	2646	2993	252.367	771.453	1186.08	1214.6	0.636252	0.195011	0.172402	0.3065	0.270966	0.884063	N	Y	Y	Y	Y	N	0.517427	0.000446351	4.75935e-05	0.0290679	0.00938069	0.731943
gi|659066636|ref|XM_008455574.1|	ADP,ATP carrier protein ER-ANT1 (LOC103494395), mRNA	XM_023663345.1 PREDICTED: Cucurbita pepo subsp. pepo ADP,ATP carrier protein ER-ANT1 (LOC111782573), mRNA	AT5G17400	endoplasmic reticulum-adenine nucleotide transporter 1	51	14	74	312	10.2144	2.82843	4.50925	259.358	3.64286	0.689189	0.163462	0.189189	0.0448718	0.237179	N	N	N	N	Y	N	0.0221816	0.371051	0.0393765	0.00125395	0.0122462	0.0745861
gi|659066642|ref|XM_008455895.1|	putative leucine-rich repeat-containing protein DDB_G0290503 (LOC103494547), transcript variant X2, mRNA	XM_023663215.1 PREDICTED: Cucurbita pepo subsp. pepo protein MICROTUBULE BINDING PROTEIN 2C-like (LOC111782463), transcript variant X1, mRNA	AT5G08120	movement protein binding protein 2C	221	82	63	180	46.3609	21.2132	8	82.809	2.69512	3.50794	1.22778	1.30159	0.455556	0.35	Y	Y	N	N	N	Y	0.00624801	0.000234158	0.659327	0.513809	0.1495	0.0172645
gi|659066648|ref|XM_008456212.1|	uncharacterized protein At1g04910-like (LOC103494813), mRNA	XM_023664129.1 PREDICTED: Cucurbita pepo subsp. pepo O-fucosyltransferase 34-like (LOC111783225), mRNA	AT5G15740	O-fucosyltransferase family protein	142	970	587	402	4.93288	1093.89	88.0587	181.004	0.146392	0.241908	0.353234	1.65247	2.41294	1.4602	N	Y	N	N	N	N	0.118443	2.02242e-06	0.0215847	0.517017	0.342915	0.316219
gi|659066652|ref|XM_008456386.1|	transcription factor BIM1-like (LOC103494901), transcript variant X2, mRNA	XM_023664128.1 PREDICTED: Cucurbita pepo subsp. pepo transcription factor BIM1-like (LOC111783223), transcript variant X5, mRNA			160	119	438	127	49.4402	4.94975	231.258	63.7207	1.34454	0.365297	1.25984	0.271689	0.937008	3.44882	N	Y	N	Y	N	Y	0.41154	0.0306041	0.636243	0.0290257	0.906381	0.014252
gi|659066654|ref|XM_008456478.1|	uncharacterized LOC103495032 (LOC103495032), mRNA	XM_023664130.1 PREDICTED: Cucurbita pepo subsp. pepo uncharacterized LOC111783226 (LOC111783226), mRNA			220	247	204	460	47.648	7.07107	48.4183	258.62	0.890688	1.07843	0.478261	1.21078	0.536957	0.443478	N	N	N	N	N	N	0.72783	0.802081	0.102507	0.519018	0.238292	0.0792596
gi|659066658|ref|XM_008456664.1|	H/ACA ribonucleoprotein complex subunit 2-like protein (LOC103495169), mRNA	XM_023664181.1 PREDICTED: Cucurbita pepo subsp. pepo H/ACA ribonucleoprotein complex subunit 2-like protein (LOC111783266), mRNA	AT5G08180	Ribosomal protein L7Ae/L30e/S12e/Gadd45 family protein	2798	84	25	53	1780.47	18.3848	12.5831	35.5949	33.3095	111.92	52.7925	3.36	1.58491	0.471698	Y	Y	Y	N	N	N	0.000381794	5.93335e-07	7.47038e-06	0.0101894	0.450524	0.199922
gi|659066660|ref|XM_008456783.1|	serine/threonine-protein kinase 16 (LOC103495251), mRNA	XM_023664182.1 PREDICTED: Cucurbita pepo subsp. pepo serine/threonine-protein kinase 16-like (LOC111783267), mRNA	AT5G08160	serine/threonine protein kinase 3	625	552	103	279	41.4769	84.8528	32.3161	76.1774	1.13225	6.06796	2.24014	5.35922	1.97849	0.369176	N	Y	N	Y	N	Y	0.672221	3.54771e-09	0.0580867	3.42084e-09	0.141801	0.0165974
gi|659066674|ref|XM_008457553.1|	probable GPI-anchored adhesin-like protein PGA55 (LOC103495850), mRNA	XM_023663949.1 PREDICTED: Cucurbita pepo subsp. pepo uncharacterized LOC111783071 (LOC111783071), mRNA	AT1G48950	C3HC zinc finger-like	183	91	64	89	49.7226	12.7279	6.55744	23.516	2.01099	2.85938	2.05618	1.42188	1.02247	0.719101	N	Y	N	N	N	N	0.0548746	0.00251608	0.146215	0.372959	0.969063	0.485145
gi|659066686|ref|XM_008458064.1|	uncharacterized LOC103496246 (LOC103496246), mRNA	XM_023663954.1 PREDICTED: Cucurbita pepo subsp. pepo uncharacterized LOC111783076 (LOC111783076), mRNA	AT3G18560	unknown protein; BEST Arabidopsis thaliana protein match is: unknown protein (TAIR:AT1G49000.1); Has 95 Blast hits to 95 proteins in 13 species: Archae - 0; Bacteria - 0; Metazoa - 0; Fungi - 0; Plants - 95; Viruses - 0; Other Eukaryotes - 0 (source: NCBI	25	107	783	240	14.1067	42.4264	27.7849	109.421	0.233645	0.0319285	0.104167	0.136654	0.445833	3.2625	Y	Y	Y	Y	N	Y	0.00120732	0	3.20162e-05	1.38564e-11	0.125113	0.00219897
gi|659066688|ref|XM_008458184.1|	transcription initiation factor TFIID subunit 2 (LOC103496328), mRNA	XM_023663948.1 PREDICTED: Cucurbita pepo subsp. pepo transcription initiation factor TFIID subunit 2 (LOC111783070), mRNA	AT1G73960	TBP-associated factor 2	647	464	442	597	75.1953	26.8701	128.992	332.91	1.3944	1.4638	1.08375	1.04977	0.777219	0.740369	N	N	N	N	N	N	0.263549	0.167286	0.842877	0.852948	0.587977	0.449556
gi|659066692|ref|XM_008458396.1|	gastric triacylglycerol lipase (LOC103496491), transcript variant X1, mRNA	XM_023663717.1 PREDICTED: Cucurbita pepo subsp. pepo lipase member N (LOC111782880), transcript variant X1, mRNA	AT1G73920	alpha/beta-Hydrolases superfamily protein	497	1971	5653	2671	145.286	954.594	481.351	1451.85	0.252156	0.0879179	0.186073	0.348664	0.737926	2.11644	Y	Y	Y	Y	N	N	0.00339463	0	0.00269368	1.42632e-05	0.546979	0.038689
gi|659066700|ref|XM_008458775.1|	uncharacterized LOC103496767 (LOC103496767), mRNA	XM_023663733.1 PREDICTED: Cucurbita pepo subsp. pepo ATP-dependent Clp protease adapter protein CLPS1, chloroplastic-like (LOC111782896), mRNA	AT1G68660	Ribosomal protein L12/ ATP-dependent Clp protease adaptor protein ClpS family protein	265	66	1476	218	36.1156	22.6274	167.62	108.08	4.01515	0.179539	1.2156	0.0447154	0.302752	6.77064	Y	Y	N	Y	N	Y	0.000144835	1.43335e-09	0.661871	0	0.0307882	1.18301e-06
gi|659066705|ref|XM_008459021.1|	peptidyl-tRNA hydrolase, chloroplastic (LOC103496915), transcript variant X2, mRNA	XM_023686187.1 PREDICTED: Cucurbita pepo subsp. pepo peptidyl-tRNA hydrolase, chloroplastic (LOC111801943), transcript variant X1, mRNA	AT1G18440	Peptidyl-tRNA hydrolase family protein	502	1532	326	218	22.3681	36.0624	10.5987	100.165	0.327676	1.53988	2.30275	4.69939	7.02752	1.49541	Y	N	N	Y	Y	N	8.0912e-05	0.127476	0.0547301	3.51537e-10	2.15391e-05	0.304836
gi|659066713|ref|XM_008459362.1|	aspartic proteinase Asp1 (LOC103497165), transcript variant X2, mRNA	XM_023664024.1 PREDICTED: Cucurbita pepo subsp. pepo aspartyl protease APCB1 (LOC111783129), transcript variant X1, mRNA	AT1G49050	Eukaryotic aspartyl protease family protein	218	233	109	467	61.24	50.2046	10.583	226.407	0.935622	2	0.466809	2.13761	0.498929	0.233405	N	Y	N	Y	N	Y	0.83672	0.0322294	0.0808852	0.0156015	0.15459	0.00211301
gi|659066715|ref|XM_008459467.1|	uncharacterized LOC103497299 (LOC103497299), transcript variant X1, mRNA	XM_023663625.1 PREDICTED: Cucurbita pepo subsp. pepo DENN domain and WD repeat-containing protein SCD1 (LOC111782817), transcript variant X1, mRNA	AT1G49040	stomatal cytokinesis defective / SCD1 protein (SCD1)	644	604	443	894	103.394	107.48	15.0444	222.05	1.06623	1.45372	0.720358	1.36343	0.675615	0.495526	N	N	N	N	N	N	0.825423	0.177414	0.420019	0.22895	0.393532	0.0612613
gi|659066721|ref|XM_008459766.1|	NADH dehydrogenase [ubiquinone] 1 beta subcomplex subunit 10-B (LOC103497523), mRNA	XM_023663990.1 PREDICTED: Cucurbita pepo subsp. pepo NADH dehydrogenase [ubiquinone] 1 beta subcomplex subunit 10-B (LOC111783107), transcript variant X1, mRNA	AT3G18410	Complex I subunit NDUFS6	4104	6686	2877	1115	584.569	243.245	813.531	144.984	0.61382	1.42649	3.68072	2.32395	5.99641	2.58027	N	N	Y	Y	Y	Y	0.0717571	0.16893	0.00128421	0.000199088	4.93705e-05	0.00994932
gi|659066723|ref|XM_008459864.1|	cleavage stimulation factor subunit 2 (LOC103497597), mRNA	XM_023664216.1 PREDICTED: Cucurbita pepo subsp. pepo cleavage stimulating factor 64 (LOC111783295), mRNA	AT1G73840	hydroxyproline-rich glycoprotein family protein	247	109	39	106	79.6806	18.3848	15.5671	32.0832	2.26606	6.33333	2.33019	2.79487	1.0283	0.367925	Y	Y	N	Y	N	N	0.0191917	2.03849e-07	0.0780433	0.0128124	0.96876	0.0404314
gi|659066725|ref|XM_008459959.1|	extended synaptotagmin-1-like (LOC103497666), mRNA	XM_023686180.1 PREDICTED: Cucurbita pepo subsp. pepo synaptotagmin-5-like (LOC111801938), transcript variant X1, mRNA	AT3G18370	C2 domain-containing protein	356	185	120	549	119.274	6.36396	19.0788	384.284	1.92432	2.96667	0.648452	1.54167	0.336976	0.218579	N	Y	N	N	N	N	0.0446638	0.000435191	0.39985	0.176797	0.147621	0.0282316
gi|659066731|ref|XM_008460330.1|	40S ribosomal protein S7 (LOC103497898), transcript variant X1, mRNA	XM_023663242.1 PREDICTED: Cucurbita pepo subsp. pepo 40S ribosomal protein S7-like (LOC111782485), transcript variant X1, mRNA	AT3G02560	Ribosomal protein S7e family protein	6929	589	119	188	3557.15	125.158	48.439	18.5831	11.764	58.2269	36.8564	4.94958	3.13298	0.632979	Y	Y	Y	Y	N	N	0.000500742	1.67707e-08	1.80076e-07	9.76931e-09	0.0151934	0.274454
gi|659066735|ref|XM_008460513.1|	cysteine-rich receptor-like protein kinase 29 (LOC103498025), transcript variant X1, mRNA	XM_023663412.1 PREDICTED: Cucurbita pepo subsp. pepo cysteine-rich receptor-like protein kinase 25 (LOC111782629), mRNA	AT4G00970	cysteine-rich RLK (RECEPTOR-like protein kinase) 41	24	15	38	133	7	7.07107	15.5242	46.1447	1.6	0.631579	0.180451	0.394737	0.112782	0.285714	N	N	Y	N	Y	Y	0.486445	0.376641	0.00366245	0.126015	0.00113926	0.00826727
gi|659066775|ref|XM_008462575.1|	probable serine/threonine-protein kinase At1g18390 (LOC103499532), mRNA	XM_023664224.1 PREDICTED: Cucurbita pepo subsp. pepo LEAF RUST 10 DISEASE-RESISTANCE LOCUS RECEPTOR-LIKE PROTEIN KINASE-like 1.2 (LOC111783302), mRNA	AT1G25390	Protein kinase superfamily protein	4	2	20	722	3.4641	1.41421	14.6401	477.018	2	0.2	0.00554017	0.1	0.00277008	0.0277008	N	N	Y	N	Y	Y	0.665379	0.0457377	3.83704e-07	0.0225798	3.1133e-06	5.8694e-05
gi|659066787|ref|XM_008463220.1|	uncharacterized LOC103500009 (LOC103500009), transcript variant X1, mRNA	XM_023663993.1 PREDICTED: Cucurbita pepo subsp. pepo uncharacterized LOC111783108 (LOC111783108), transcript variant X2, mRNA	AT1G73760	RING/U-box superfamily protein	190	54	156	53	49.7594	26.8701	57.6888	8.18535	3.51852	1.21795	3.58491	0.346154	1.01887	2.9434	Y	N	Y	Y	N	Y	0.0011129	0.535061	0.0141703	0.0109609	0.977084	0.0175903
gi|659066789|ref|XM_008463296.1|	uncharacterized LOC103500009 (LOC103500009), transcript variant X2, mRNA	XM_023663993.1 PREDICTED: Cucurbita pepo subsp. pepo uncharacterized LOC111783108 (LOC111783108), transcript variant X2, mRNA	AT2G15530	RING/U-box superfamily protein	514	200	294	298	193.06	102.53	77.8909	54.0956	2.57	1.7483	1.72483	0.680272	0.671141	0.986577	N	N	N	N	N	N	0.0231153	0.0617669	0.20168	0.223072	0.422569	0.969995
gi|659066793|ref|XM_008463466.1|	poly(A) polymerase beta (LOC103500202), transcript variant X1, mRNA	XM_023685947.1 PREDICTED: Cucurbita pepo subsp. pepo nuclear poly(A) polymerase 1-like (LOC111801792), mRNA	AT1G17980	poly(A) polymerase 1	546	821	905	795	215.465	78.4889	58.0259	184.616	0.665043	0.603315	0.686792	0.907182	1.0327	1.13836	N	N	N	N	N	N	0.157456	0.0635243	0.360619	0.694273	0.942172	0.724662
gi|659066803|ref|XM_008463907.1|	uncharacterized LOC103500486 (LOC103500486), transcript variant X2, mRNA	XM_023685971.1 PREDICTED: Cucurbita pepo subsp. pepo uncharacterized LOC111801808 (LOC111801808), mRNA	AT1G15060	Uncharacterised conserved protein UCP031088, alpha/beta hydrolase	214	142	324	2847	213.027	13.435	93.586	1659.08	1.50704	0.660494	0.0751668	0.438272	0.0498771	0.113804	N	N	Y	Y	Y	Y	0.639284	0.407961	0.000237718	0.00622977	0.000477065	0.000941128
gi|659066808|ref|XM_008464168.1|	T-complex protein 1 subunit delta (LOC103500729), mRNA	XM_023664243.1 PREDICTED: Cucurbita pepo subsp. pepo T-complex protein 1 subunit delta-like (LOC111783323), mRNA	AT3G18190	TCP-1/cpn60 chaperonin family protein	2086	557	187	221	893.042	22.6274	48.6758	52.4436	3.74506	11.1551	9.43891	2.97861	2.52036	0.846154	Y	Y	Y	Y	N	N	0.00652776	1.54142e-06	4.44152e-06	5.97092e-05	0.0487677	0.679588
gi|659066810|ref|XM_008464282.1|	eukaryotic peptide chain release factor GTP-binding subunit (LOC103500812), transcript variant X1, mRNA	XM_023663963.1 PREDICTED: Cucurbita pepo subsp. pepo eukaryotic peptide chain release factor GTP-binding subunit ERF3A (LOC111783083), transcript variant X1, mRNA	AT1G18070	Translation elongation factor EF1A/initiation factor IF2gamma family protein	2115	1464	1111	477	686.485	211.425	220.459	160.39	1.44467	1.90369	4.43396	1.31773	3.06918	2.32914	N	Y	Y	N	Y	N	0.199644	0.0147744	0.000333071	0.246303	0.0119064	0.0237059
gi|659066814|ref|XM_008464458.1|	pre-mRNA-splicing factor SPF27 homolog (LOC103500959), mRNA	XM_023663218.1 PREDICTED: Cucurbita pepo subsp. pepo pre-mRNA-splicing factor SPF27 homolog (LOC111782465), mRNA	AT3G18165	modifier of snc1,4	851	379	209	326	152.027	3.53553	45.5009	69.7352	2.24538	4.07177	2.61043	1.8134	1.16258	0.641104	Y	Y	N	N	N	N	0.00764678	1.09247e-06	0.0222808	0.0337428	0.747728	0.262588
gi|659066824|ref|XM_008464955.1|	mitogen-activated protein kinase 9-like (LOC103501358), transcript variant X1, mRNA	XM_023663878.1 PREDICTED: Cucurbita pepo subsp. pepo mitogen-activated protein kinase 9-like (LOC111783011), transcript variant X2, mRNA	AT3G18040;AT2G01450	MAP kinase 9;MAP kinase 17	72	291	928	399	20.0749	128.693	160.07	194.387	0.247423	0.0775862	0.180451	0.313578	0.729323	2.32581	Y	Y	Y	Y	N	N	0.00126122	2.22045e-16	0.000711954	1.43171e-05	0.508344	0.0252029
gi|659066832|ref|XM_008465249.1|	serine/threonine-protein kinase EDR1 (LOC103501608), transcript variant X1, mRNA	XM_023663875.1 PREDICTED: Cucurbita pepo subsp. pepo probable serine/threonine-protein kinase SIS8 (LOC111783009), transcript variant X1, mRNA	AT1G18160	Protein kinase superfamily protein	357	523	70	263	46.1988	156.978	24.8462	98.4192	0.6826	5.1	1.35741	7.47143	1.98859	0.26616	N	Y	N	Y	N	Y	0.203758	5.45756e-07	0.482572	5.41609e-09	0.141223	0.00211294
gi|659066841|ref|XM_008465703.1|	uncharacterized LOC103501908 (LOC103501908), transcript variant X1, mRNA	XM_023685433.1 PREDICTED: Cucurbita pepo subsp. pepo uncharacterized LOC111801434 (LOC111801434), transcript variant X1, mRNA	AT1G73650	Protein of unknown function (DUF1295)	161	51	928	464	8.0829	7.07107	33.2916	68.4178	3.15686	0.173491	0.346983	0.0549569	0.109914	2	Y	Y	Y	Y	Y	N	0.00358617	2.24991e-09	0.0175842	0	7.05898e-05	0.0636193
gi|659066843|ref|XM_008465777.1|	uncharacterized LOC103501908 (LOC103501908), transcript variant X2, mRNA	XM_023685434.1 PREDICTED: Cucurbita pepo subsp. pepo uncharacterized LOC111801434 (LOC111801434), transcript variant X2, mRNA	AT1G73650	Protein of unknown function (DUF1295)	216	69	429	528	45.0814	26.163	63.1057	201.018	3.13043	0.503497	0.409091	0.160839	0.130682	0.8125	Y	Y	N	Y	Y	N	0.00217837	0.0191043	0.0396902	9.57627e-09	0.000173402	0.582375
gi|659066845|ref|XM_008465878.1|	peptidyl-prolyl cis-trans isomerase FKBP17-2, chloroplastic (LOC103502038), mRNA	XM_023663879.1 PREDICTED: Cucurbita pepo subsp. pepo peptidyl-prolyl cis-trans isomerase FKBP17-2, chloroplastic (LOC111783012), mRNA	AT1G18170	FKBP-like peptidyl-prolyl cis-trans isomerase family protein	26	205	67	267	22.0303	13.435	69.3998	26.1024	0.126829	0.38806	0.0973783	3.0597	0.76779	0.250936	Y	N	Y	Y	N	Y	2.50888e-07	0.3092	1.60151e-05	0.00811742	0.59402	0.00130341
gi|659066847|ref|XM_008465975.1|	phosphoethanolamine N-methyltransferase 1-like (LOC103502109), mRNA	XM_023663915.1 PREDICTED: Cucurbita pepo subsp. pepo phosphomethylethanolamine N-methyltransferase (LOC111783041), mRNA	AT3G17998	conserved peptide upstream open reading frame 30	7629	104	67	91	3184.66	6.36396	15.3731	63.9088	73.3558	113.866	83.8352	1.55224	1.14286	0.736264	Y	Y	Y	N	N	N	6.48579e-10	2.04281e-14	2.34923e-13	0.255206	0.815726	0.524838
gi|659066861|ref|XM_008466609.1|	protein sel-1 homolog 1 (LOC103502593), mRNA	XM_023664004.1 PREDICTED: Cucurbita pepo subsp. pepo ERAD-associated E3 ubiquitin-protein ligase component HRD3A-like (LOC111783115), mRNA	AT1G18260	HCP-like superfamily protein	519	570	314	545	95.0912	124.451	22.4796	149.563	0.910526	1.65287	0.952294	1.81529	1.04587	0.576147	N	N	N	Y	N	N	0.752174	0.0767572	0.907488	0.0230773	0.92225	0.149118
gi|659066863|ref|XM_008466716.1|	Down syndrome critical region protein 3 homolog (LOC103502664), transcript variant X1, mRNA	XM_023664639.1 PREDICTED: Cucurbita pepo subsp. pepo Down syndrome critical region protein 3 homolog (LOC111783721), transcript variant X1, mRNA	AT1G48550	Vacuolar protein sorting-associated protein 26	294	178	25	439	86.6256	128.693	9.53939	249.835	1.65169	11.76	0.669704	7.12	0.405467	0.0569476	N	Y	N	Y	N	Y	0.194375	1.14813e-11	0.349531	0.0143882	0.144452	5.44327e-05
gi|659066887|ref|XM_008467607.1|	probable serine/threonine-protein kinase At1g54610 (LOC103503398), mRNA	XM_023660250.1 PREDICTED: Cucurbita pepo subsp. pepo protein IMPAIRED IN BABA-INDUCED STERILITY 1-like (LOC111780004), transcript variant X2, mRNA	AT5G39420;AT1G18670	CDC2C;Protein kinase superfamily protein	1229	887	243	884	336.631	188.798	51.3939	501.082	1.38557	5.05761	1.39027	3.65021	1.00339	0.274887	N	Y	N	Y	N	Y	0.256984	1.27739e-08	0.411409	4.95699e-07	0.993008	0.0156039
gi|659066893|ref|XM_008467900.1|	protein TIFY 6B-like (LOC103503612), transcript variant X1, mRNA	XM_023686763.1 PREDICTED: Cucurbita pepo subsp. pepo protein TIFY 6B-like (LOC111802414), transcript variant X1, mRNA	AT1G70700	TIFY domain/Divergent CCT motif family protein	213	472	566	410	97.3396	4.24264	71.7101	88.5739	0.451271	0.376325	0.519512	0.833922	1.15122	1.38049	Y	Y	N	N	N	N	0.00965405	0.000741392	0.13526	0.482061	0.763304	0.392932
gi|659066897|ref|XM_008468102.1|	probable inactive receptor kinase RLK902 (LOC103503738), mRNA	XM_023664057.1 PREDICTED: Cucurbita pepo subsp. pepo probable inactive receptor kinase At1g48480 (LOC111783158), mRNA	AT1G48480;AT3G17840	receptor-like kinase 902;receptor-like kinase 1	653	189	65	129	64.941	38.8909	29.5127	171.499	3.45503	10.0462	5.06202	2.90769	1.46512	0.503876	Y	Y	Y	Y	N	N	0.000113228	3.00315e-13	0.000289112	0.00191963	0.645792	0.512267
gi|659066903|ref|XM_008468449.1|	NF-X1-type zinc finger protein NFXL1 (LOC103503992), mRNA	XM_023687210.1 PREDICTED: Cucurbita pepo subsp. pepo NF-X1-type zinc finger protein NFXL1 (LOC111802735), mRNA	AT1G10170	NF-X-like 1	314	616	1380	553	100.015	104.652	202.978	349.417	0.50974	0.227536	0.567812	0.446377	1.11392	2.49548	N	Y	N	Y	N	Y	0.023408	1.25142e-07	0.244127	0.00134079	0.816035	0.0142588
gi|659066905|ref|XM_008468530.1|	dihydropyrimidine dehydrogenase [NADP(+)] (LOC103504066), mRNA	XM_023664049.1 PREDICTED: Cucurbita pepo subsp. pepo dihydropyrimidine dehydrogenase (NADP(+)), chloroplastic-like (LOC111783149), mRNA	AT3G17810	pyrimidine 1	3597	6329	7091	3627	739.879	354.26	1514.54	2526.49	0.568336	0.507263	0.991729	0.89254	1.74497	1.95506	N	Y	N	N	N	N	0.0371334	0.00872826	0.984427	0.620115	0.198196	0.0634167
gi|659066907|ref|XM_008468637.1|	mitogen-activated protein kinase kinase 9 (LOC103504136), mRNA	XM_023663207.1 PREDICTED: Cucurbita pepo subsp. pepo mitogen-activated protein kinase kinase 9-like (LOC111782457), mRNA	AT1G73500	MAP kinase kinase 9	121	113	289	370	51.8588	43.1335	159.626	139.429	1.0708	0.418685	0.327027	0.391003	0.305405	0.781081	N	N	Y	N	N	N	0.854805	0.0705565	0.0151996	0.106604	0.0223436	0.521284
gi|659066909|ref|XM_008468698.1|	uncharacterized LOC103504239 (LOC103504239), mRNA	XM_023664339.1 PREDICTED: Cucurbita pepo subsp. pepo uncharacterized LOC111783416 (LOC111783416), mRNA	AT3G17780	FUNCTIONS IN: molecular_function unknown; INVOLVED IN: intracellular protein transport; LOCATED IN: endomembrane system, integral to membrane, endoplasmic reticulum; EXPRESSED IN: 23 plant structures; EXPRESSED DURING: 13 growth stages; CONTAINS InterPro	1550	806	1579	1064	356.248	333.047	423.641	348.861	1.92308	0.981634	1.45677	0.51045	0.757519	1.48402	N	N	N	Y	N	N	0.0245434	0.944861	0.345778	0.0220256	0.541256	0.279939
gi|659066911|ref|XM_008468767.1|	uncharacterized LOC103504355 (LOC103504355), mRNA	XM_023664424.1 PREDICTED: Cucurbita pepo subsp. pepo UV-B-induced protein At3g17800, chloroplastic-like (LOC111783494), partial mRNA	AT1G48450	Protein of unknown function (DUF760)	835	1251	4675	3071	123.84	164.756	2238.56	3425.63	0.667466	0.17861	0.271898	0.267594	0.407359	1.52231	N	Y	N	Y	N	N	0.151541	0.000519544	0.213593	0.0152277	0.430523	0.492492
gi|659066913|ref|XM_008468822.1|	transcription repressor KAN1-like (LOC103504451), transcript variant X1, mRNA	XM_023663460.1 PREDICTED: Cucurbita pepo subsp. pepo transcription repressor KAN1-like (LOC111782661), mRNA	AT5G42630	Homeodomain-like superfamily protein	13	0	446	22	5.68624	0.707107	76.3697	15.9478	#DIV/0!	0.029148	0.590909	0	0	20.2727	N	Y	N	Y	N	Y	0.0157143	0	0.568646	0	0.0100124	1.04122e-10
gi|659066934|ref|XM_008468963.1|	protein NRDE2 homolog (LOC103504593), transcript variant X1, mRNA	XM_023663560.1 PREDICTED: Cucurbita pepo subsp. pepo protein NRDE2 homolog (LOC111782758), transcript variant X2, mRNA			182	163	209	180	34.0735	2.12132	30.6431	54.4273	1.11656	0.870813	1.01111	0.779904	0.905556	1.16111	N	N	N	N	N	N	0.753973	0.656536	0.987451	0.426203	0.845707	0.719274
gi|659066945|ref|XM_008469012.1|	transcription factor BTF3 homolog 4-like (LOC103504634), mRNA	XM_023663562.1 PREDICTED: Cucurbita pepo subsp. pepo nascent polypeptide-associated complex subunit beta-like (LOC111782759), mRNA	AT1G73230;AT1G17880	basic transcription factor 3;Nascent polypeptide-associated complex NAC	5063	278	104	205	1816.15	90.5097	36.2537	6.65833	18.2122	48.6827	24.6976	2.67308	1.3561	0.507317	Y	Y	Y	Y	N	N	2.83209e-08	5.21805e-15	4.85301e-12	0.00170629	0.537306	0.108583
gi|659066949|ref|XM_008469034.1|	E3 ubiquitin-protein ligase RING1-like (LOC103504650), transcript variant X1, mRNA	XM_023686623.1 PREDICTED: Cucurbita pepo subsp. pepo E3 ubiquitin-protein ligase RING1-like (LOC111802311), transcript variant X3, mRNA	AT3G19950	RING/U-box superfamily protein	465	559	1106	474	31.9427	77.7817	21.7945	199.756	0.831843	0.420434	0.981013	0.505425	1.17932	2.33333	N	Y	N	Y	N	N	0.536754	0.00156512	0.96355	0.00700337	0.722302	0.0237632
gi|659066951|ref|XM_008469042.1|	E3 ubiquitin-protein ligase RING1-like (LOC103504650), transcript variant X2, mRNA	XM_023664071.1 PREDICTED: Cucurbita pepo subsp. pepo E3 ubiquitin-protein ligase RING1-like (LOC111783172), transcript variant X1, mRNA	AT3G19950	RING/U-box superfamily protein	190	203	319	208	26.8514	39.598	39	88.3252	0.935961	0.595611	0.913462	0.636364	0.975962	1.53365	N	N	N	N	N	N	0.842612	0.0846438	0.838833	0.118653	0.956124	0.281824
gi|659066958|ref|XM_008469080.1|	dolichyl-diphosphooligosaccharide--protein glycosyltransferase subunit STT3B (LOC103504678), mRNA	XM_023663905.1 PREDICTED: Cucurbita pepo subsp. pepo dolichyl-diphosphooligosaccharide--protein glycosyltransferase subunit STT3B-like (LOC111783029), mRNA	AT1G34130	staurosporin and temperature sensitive 3-like b	1764	802	190	533	511.365	86.9741	48.5833	255.22	2.1995	9.28421	3.30957	4.22105	1.50469	0.356473	Y	Y	Y	Y	N	Y	0.00696838	1.83964e-11	0.00360146	4.48404e-08	0.366994	0.0150364
gi|659066960|ref|XM_008469088.1|	probable succinyl-CoA ligase [ADP-forming] subunit alpha, mitochondrial (LOC103504689), mRNA	XM_023664298.1 PREDICTED: Cucurbita pepo subsp. pepo succinate--CoA ligase [ADP-forming] subunit alpha-2, mitochondrial (LOC111783372), mRNA	AT5G08300	Succinyl-CoA ligase, alpha subunit	12085	75971	55300	3033	2481.56	14789.1	1858.87	1977.91	0.159074	0.218535	3.9845	1.3738	25.0481	18.2328	Y	Y	Y	N	Y	Y	1.80816e-11	1.04995e-08	0.000582667	0.156405	6.36968e-12	8.54428e-13
gi|659066966|ref|XM_008438753.1|	probable metal-nicotianamine transporter YSL5 (LOC103482541), mRNA	XM_023664478.1 PREDICTED: Cucurbita pepo subsp. pepo probable metal-nicotianamine transporter YSL7 (LOC111783553), transcript variant X1, mRNA	AT3G17650;AT1G48370	YELLOW STRIPE like 5;YELLOW STRIPE like 8	412	619	507	1353	65.5515	131.522	101.007	913.511	0.66559	0.812623	0.304508	1.22091	0.457502	0.374723	N	N	N	N	N	N	0.167196	0.455668	0.0534361	0.436128	0.242947	0.0915706
gi|659066974|ref|XM_008438800.1|	GEM-like protein 4 (LOC103482572), transcript variant X1, mRNA	XM_023685349.1 PREDICTED: Cucurbita pepo subsp. pepo GEM-like protein 4 (LOC111801374), transcript variant X1, mRNA	AT5G23370	GRAM domain-containing protein / ABA-responsive protein-related	113	93	115	386	17.0978	28.9914	27.4651	151.296	1.21505	0.982609	0.292746	0.808696	0.240933	0.297927	N	N	Y	N	Y	Y	0.609192	0.959731	0.00781212	0.553421	0.00704058	0.00300214
gi|659066982|ref|XM_008438836.1|	miraculin-like (LOC103482596), mRNA	XM_023664484.1 PREDICTED: Cucurbita pepo subsp. pepo kunitz trypsin inhibitor 2 (LOC111783556), mRNA			149	146	172	22476	64.1275	8.48528	159.425	18615.7	1.02055	0.866279	0.00662929	0.848837	0.00649582	0.00765261	N	N	Y	N	Y	Y	0.948857	0.813825	5.92754e-05	0.820323	0.000541412	8.1471e-05
gi|659066994|ref|XM_008438902.1|	uncharacterized LOC103482636 (LOC103482636), transcript variant X1, mRNA	XM_023664485.1 PREDICTED: Cucurbita pepo subsp. pepo uncharacterized LOC111783557 (LOC111783557), mRNA	AT1G17940	Endosomal targeting BRO1-like domain-containing protein	386	1291	1142	3605	90.5778	62.2254	359.322	1183.14	0.298993	0.338004	0.107074	1.13047	0.358114	0.316782	Y	Y	Y	N	N	Y	2.54458e-05	0.000157574	1.94087e-07	0.60911	0.0268616	0.00188344
gi|659067000|ref|XM_008438930.1|	coiled-coil domain-containing protein 12 (LOC103482658), transcript variant X1, mRNA	XM_023664486.1 PREDICTED: Cucurbita pepo subsp. pepo coiled-coil domain-containing protein 12-like (LOC111783558), transcript variant X1, mRNA	AT3G05070	CONTAINS InterPro DOMAIN/s: mRNA splicing factor, Cwf18 (InterPro:IPR013169); Has 292 Blast hits to 292 proteins in 153 species: Archae - 0; Bacteria - 0; Metazoa - 118; Fungi - 83; Plants - 38; Viruses - 11; Other Eukaryotes - 42 (source: NCBI BLink).	969	21351	838	254	336.767	10788.3	412.747	210.215	0.0453843	1.15632	3.81496	25.4785	84.0591	3.29921	Y	N	Y	Y	Y	Y	3.52639e-06	0.669747	0.00170642	1.83117e-06	4.9715e-09	0.0179372
gi|659067004|ref|XM_008438949.1|	U6 snRNA-associated Sm-like protein LSm8 (LOC103482675), transcript variant X1, mRNA	XM_023685474.1 PREDICTED: Cucurbita pepo subsp. pepo sm-like protein LSM8 (LOC111801466), transcript variant X1, mRNA	AT1G65700	Small nuclear ribonucleoprotein family protein	546	98	22	51	211.983	6.36396	15.7162	19.6554	5.57143	24.8182	10.7059	4.45455	1.92157	0.431373	Y	Y	Y	Y	N	N	0.000338239	2.78261e-10	9.63195e-07	0.000950222	0.276322	0.144338
gi|659067010|ref|XM_008438976.1|	serine/threonine-protein kinase RIO1-like (LOC103482696), mRNA	XM_023686731.1 PREDICTED: Cucurbita pepo subsp. pepo serine/threonine-protein kinase RIO1-like (LOC111802387), transcript variant X1, mRNA	AT5G37350	Serine/threonine-protein kinase Rio1	509	157	26	85	168.797	43.8406	13.3167	31.7962	3.24204	19.5769	5.98824	6.03846	1.84706	0.305882	Y	Y	Y	Y	N	N	0.00148532	3.00227e-12	0.000117483	8.07122e-06	0.256032	0.026639
gi|659067022|ref|XM_008439037.1|	uncharacterized LOC103482740 (LOC103482740), mRNA	XM_023663391.1 PREDICTED: Cucurbita pepo subsp. pepo uncharacterized LOC111782608 (LOC111782608), transcript variant X1, mRNA	AT1G17820	Putative integral membrane protein conserved region (DUF2404)	406	386	427	601	121.705	14.8492	73.9932	137.827	1.05181	0.95082	0.675541	0.903981	0.642263	0.710483	N	N	N	N	N	N	0.871508	0.858156	0.346785	0.708721	0.347141	0.362094
gi|659067037|ref|XM_008439122.1|	protein TRANSPARENT TESTA 12 (LOC103482789), mRNA	XM_023664029.1 PREDICTED: Cucurbita pepo subsp. pepo protein DETOXIFICATION 35-like (LOC111783133), transcript variant X2, mRNA	AT4G25640	detoxifying efflux carrier 35	405	430	21	114	157.038	509.117	9.71253	76.0548	0.94186	19.2857	3.55263	20.4762	3.77193	0.184211	N	Y	Y	N	N	Y	0.932201	2.37895e-09	0.00585624	0.0521166	0.241294	0.0150684
gi|659067055|ref|XM_008439228.1|	protein kinase 2B, chloroplastic-like (LOC103482862), mRNA	XM_023664030.1 PREDICTED: Cucurbita pepo subsp. pepo probable serine/threonine-protein kinase PBL3 (LOC111783134), transcript variant X1, mRNA	AT1G74490;AT2G02800;AT1G14370	protein kinase 2A;protein kinase 2B;Protein kinase superfamily protein	211	273	61	314	48.3873	60.8112	16.8028	192.632	0.772894	3.45902	0.671975	4.47541	0.869427	0.194268	N	Y	N	Y	N	Y	0.426135	0.000325217	0.373751	4.70559e-06	0.778243	0.00912786
gi|659067059|ref|XM_008439251.1|	ABC transporter A family member 7-like (LOC103482881), transcript variant X1, mRNA	XM_023664027.1 PREDICTED: Cucurbita pepo subsp. pepo ABC transporter A family member 7-like (LOC111783132), transcript variant X1, mRNA	AT3G47770	ABC2 homolog 5	73	112	76	176	5	33.9411	18.61	25.1064	0.651786	0.960526	0.414773	1.47368	0.636364	0.431818	N	N	N	N	N	N	0.275064	0.907823	0.0830905	0.301039	0.393802	0.0548826
gi|659067063|ref|XM_008439272.1|	protein IQ-DOMAIN 31 (LOC103482893), transcript variant X1, mRNA	XM_023663736.1 PREDICTED: Cucurbita pepo subsp. pepo protein IQ-DOMAIN 31 (LOC111782899), transcript variant X1, mRNA	AT2G02790	IQ-domain 29	1089	266	85	166	132.639	62.2254	7.02377	64.1561	4.09398	12.8118	6.56024	3.12941	1.60241	0.512048	Y	Y	Y	Y	N	N	6.77757e-06	1.11022e-16	1.78878e-05	0.000346848	0.340297	0.127369
gi|659067075|ref|XM_008439330.1|	probable aldehyde dehydrogenase (LOC103482928), transcript variant X1, mRNA	XM_023663370.1 PREDICTED: Cucurbita pepo subsp. pepo probable aldehyde dehydrogenase (LOC111782591), mRNA	AT5G62530	aldehyde dehydrogenase 12A1	1096	5032	3876	1614	381.501	36.7696	1178.49	338.191	0.217806	0.282766	0.679058	1.29825	3.11772	2.40149	Y	Y	N	N	Y	Y	3.21154e-08	2.08846e-05	0.331384	0.252579	0.00891364	0.0164658
gi|659067079|ref|XM_008439349.1|	uncharacterized LOC103482943 (LOC103482943), mRNA	XM_023685609.1 PREDICTED: Cucurbita pepo subsp. pepo uncharacterized LOC111801581 (LOC111801581), mRNA	AT5G62760	P-loop containing nucleoside triphosphate hydrolases superfamily protein	1114	998	727	1113	183.927	14.1421	168.009	347.108	1.11623	1.53232	1.0009	1.37276	0.896676	0.65319	N	N	N	N	N	N	0.699744	0.111484	0.998208	0.19436	0.808511	0.24753
gi|659067081|ref|XM_008439361.1|	uncharacterized LOC103482952 (LOC103482952), mRNA	XM_023663369.1 PREDICTED: Cucurbita pepo subsp. pepo protein QUIRKY (LOC111782590), mRNA	AT1G74720	C2 calcium/lipid-binding plant phosphoribosyltransferase family protein	401	355	191	496	66.0782	10.6066	18.4481	237.786	1.12958	2.09948	0.808468	1.85864	0.715726	0.385081	N	Y	N	Y	N	N	0.692229	0.0126294	0.612525	0.0292797	0.47946	0.0195222
gi|659067083|ref|XM_008439373.1|	uncharacterized LOC103482961 (LOC103482961), mRNA	XM_023663371.1 PREDICTED: Cucurbita pepo subsp. pepo uncharacterized LOC111782592 (LOC111782592), transcript variant X1, mRNA	AT1G74730	Protein of unknown function (DUF1118)	223	103	198	134	103.286	22.6274	31.7962	16.5025	2.16505	1.12626	1.66418	0.520202	0.768657	1.47761	N	N	N	N	N	N	0.0947569	0.698819	0.284383	0.0469453	0.623513	0.352191
gi|659067089|ref|XM_008439409.1|	homeobox-leucine zipper protein HAT5-like (LOC103482975), transcript variant X2, mRNA	XM_023663890.1 PREDICTED: Cucurbita pepo subsp. pepo homeobox-leucine zipper protein HAT5-like (LOC111783019), transcript variant X3, mRNA	AT3G01472	conserved peptide upstream open reading frame 33	1594	467	320	902	548.388	91.9239	18.735	159.49	3.41328	4.98125	1.76718	1.45938	0.517738	0.354767	Y	Y	N	N	N	Y	0.00140767	3.84459e-06	0.155253	0.155698	0.159701	0.00646789
gi|659067104|ref|XM_008439479.1|	calcium-dependent protein kinase 10 (LOC103483043), mRNA	XM_023663920.1 PREDICTED: Cucurbita pepo subsp. pepo calcium-dependent protein kinase 10-like (LOC111783044), transcript variant X3, mRNA	AT1G18890	calcium-dependent protein kinase 1	100	88	315	1319	31.8172	25.4558	63.6108	519.696	1.13636	0.31746	0.075815	0.279365	0.0667172	0.238817	N	Y	Y	Y	Y	Y	0.737155	0.000300625	5.19384e-08	5.99609e-05	1.47173e-06	0.000200539
gi|659067106|ref|XM_008439490.1|	YLP motif-containing protein 1 (LOC103483054), transcript variant X1, mRNA	XM_023664602.1 PREDICTED: Cucurbita pepo subsp. pepo basic proline-rich protein-like (LOC111783683), mRNA	AT5G62640	proline-rich family protein	632	717	577	874	20.0333	49.4975	60.2107	192.147	0.88145	1.09532	0.723112	1.24263	0.820366	0.660183	N	N	N	N	N	N	0.664904	0.739586	0.426448	0.387736	0.663349	0.26342
gi|659067110|ref|XM_008439505.1|	HIPL1 protein-like (LOC103483070), transcript variant X1, mRNA	XM_023685778.1 PREDICTED: Cucurbita pepo subsp. pepo HIPL1 protein-like (LOC111801680), mRNA	AT1G74790	catalytics	49	25	75	382	16.8622	9.89949	5	153.67	1.96	0.653333	0.128272	0.333333	0.065445	0.196335	N	N	Y	N	Y	Y	0.198369	0.305434	3.19288e-05	0.0207601	4.5116e-06	0.000103686
gi|659067114|ref|XM_008439518.1|	mitochondrial respiratory chain complexes assembly protein rca1-like (LOC103483085), mRNA	XM_023685781.1 PREDICTED: Cucurbita pepo subsp. pepo AAA-ATPase At3g28580-like (LOC111801682), transcript variant X1, mRNA	AT3G28510;AT5G40010	AAA-ATPase 1;P-loop containing nucleoside triphosphate hydrolases superfamily protein	3	3	163	382	4.16333	4.24264	23.5443	222.507	1	0.0184049	0.0078534	0.0184049	0.0078534	0.426702	N	Y	Y	Y	Y	N	0.945815	2.66454e-15	7.48679e-08	5.36238e-14	2.98318e-06	0.0768684
gi|659067116|ref|XM_008439519.1|	probable mitochondrial chaperone BCS1-B (LOC103483086), mRNA	XM_023664606.1 PREDICTED: Cucurbita pepo subsp. pepo AAA-ATPase At3g28580-like (LOC111783688), mRNA	AT3G28510;AT5G40010	AAA-ATPase 1;P-loop containing nucleoside triphosphate hydrolases superfamily protein	97	142	825	628	14.2244	34.6482	439.811	706.187	0.683099	0.117576	0.154459	0.172121	0.226115	1.31369	N	Y	N	Y	N	N	0.299586	0.000345042	0.119608	0.00783509	0.261302	0.679795
gi|659067121|ref|XM_008439543.1|	probable beta-1,3-galactosyltransferase 19 (LOC103483099), mRNA	XM_023686553.1 PREDICTED: Cucurbita pepo subsp. pepo hydroxyproline O-galactosyltransferase GALT6-like (LOC111802253), mRNA	AT5G62620	Galactosyltransferase family protein	285	75	359	1982	167.224	9.89949	15.6205	429.283	3.8	0.793872	0.143794	0.208914	0.0378406	0.18113	N	N	Y	Y	Y	Y	0.0459424	0.443901	5.80567e-06	9.72148e-07	5.18479e-09	9.14302e-06
gi|659067123|ref|XM_008439555.1|	uncharacterized LOC103483107 (LOC103483107), mRNA	XM_023664608.1 PREDICTED: Cucurbita pepo subsp. pepo uncharacterized LOC111783690 (LOC111783690), mRNA	AT5G20110;AT1G23220	Dynein light chain type 1 family protein	184	180	77	529	30.4467	110.309	22.2785	95.7932	1.02222	2.38961	0.347826	2.33766	0.340265	0.145558	N	Y	Y	N	N	Y	0.948822	0.0114988	0.0160754	0.094796	0.030275	4.04065e-06
gi|659067125|ref|XM_008439566.1|	uncharacterized LOC103483117 (LOC103483117), transcript variant X1, mRNA	XM_023664603.1 PREDICTED: Cucurbita pepo subsp. pepo probable myosin-binding protein 5 (LOC111783684), transcript variant X2, mRNA	AT1G74830;AT1G18990	Protein of unknown function, DUF593	2071	7918	1651	1927	1570.14	2153.14	454.013	566.312	0.261556	1.25439	1.07473	4.79588	4.10898	0.856772	Y	N	N	Y	Y	N	0.000255063	0.654977	0.881451	3.42705e-08	0.00117629	0.668485
gi|659067135|ref|XM_008439617.1|	transcription factor MYB1R1 (LOC103483146), mRNA	XM_023664607.1 PREDICTED: Cucurbita pepo subsp. pepo transcription factor MYB1R1-like (LOC111783689), mRNA	AT1G70000;AT1G74840	Homeodomain-like superfamily protein;myb-like transcription factor family protein	1691	1448	2389	1809	1315.73	229.103	236.514	851.905	1.16782	0.707828	0.934771	0.606111	0.800442	1.32062	N	N	N	N	N	N	0.803225	0.362489	0.896227	0.0366192	0.618441	0.441843
gi|659067137|ref|XM_008439628.1|	pentatricopeptide repeat-containing protein At1g74850, chloroplastic (LOC103483154), transcript variant X1, mRNA	XM_023664604.1 PREDICTED: Cucurbita pepo subsp. pepo pentatricopeptide repeat-containing protein At1g74850, chloroplastic (LOC111783685), mRNA			219	61	12	48	63.2561	4.24264	1.1547	18.5831	3.59016	18.25	4.5625	5.08333	1.27083	0.25	Y	Y	Y	N	N	N	0.000642004	1.50935e-12	0.00352143	0.00458523	0.726657	0.0325316
gi|659067146|ref|XM_008439677.1|	RNA-binding protein 25 (LOC103483188), transcript variant X1, mRNA	XM_023663676.1 PREDICTED: Cucurbita pepo subsp. pepo serine/threonine-protein kinase fray2 (LOC111782857), mRNA	AT3G48120	unknown protein; Has 22990 Blast hits to 12942 proteins in 666 species: Archae - 8; Bacteria - 739; Metazoa - 13803; Fungi - 2465; Plants - 1363; Viruses - 116; Other Eukaryotes - 4496 (source: NCBI BLink).	147	59	23	80	32.0364	9.89949	5.03322	41.2593	2.49153	6.3913	1.8375	2.56522	0.7375	0.2875	Y	Y	N	N	N	N	0.0197917	4.21254e-06	0.2412	0.0688495	0.608433	0.0204086
gi|659067154|ref|XM_008439716.1|	uncharacterized LOC103483212 (LOC103483212), mRNA	XM_023663677.1 PREDICTED: Cucurbita pepo subsp. pepo uncharacterized LOC111782858 (LOC111782858), mRNA	AT3G48140	B12D protein	6353	13038	14976	4628	1081.74	2219.61	1569.04	1420.42	0.487268	0.424212	1.37273	0.870593	2.8172	3.23596	Y	Y	N	N	N	Y	0.00761416	0.000930197	0.41559	0.543582	0.0163432	0.00136763
gi|659067172|ref|XM_008439811.1|	E2F transcription factor-like E2FE (LOC103483262), transcript variant X2, mRNA	XM_023663363.1 PREDICTED: Cucurbita pepo subsp. pepo E2F transcription factor-like E2FE (LOC111782585), transcript variant X4, mRNA	AT3G48160	DP-E2F-like 1	633	347	74	183	102.617	130.815	11.5326	13.1149	1.82421	8.55405	3.45902	4.68919	1.89617	0.404372	N	Y	Y	Y	N	N	0.048929	7.18192e-12	0.00450534	4.45065e-05	0.184437	0.0378621
gi|659067189|ref|XM_008439904.1|	protease Do-like 9 (LOC103483324), mRNA	XM_023663812.1 PREDICTED: Cucurbita pepo subsp. pepo protease Do-like 9 (LOC111782954), mRNA	AT5G40200	DegP protease 9	731	547	353	315	119.411	0.707107	27.4044	21.9317	1.33638	2.07082	2.32063	1.54958	1.73651	1.12063	N	Y	N	N	N	N	0.326914	0.0090874	0.0459181	0.0929191	0.23277	0.767649
gi|659067191|ref|XM_008439917.1|	RING-H2 finger protein ATL48 (LOC103483333), mRNA	XM_023685443.1 PREDICTED: Cucurbita pepo subsp. pepo RING-H2 finger protein ATL48-like (LOC111801443), mRNA			874	1412	1685	359	144.189	77.0746	327.491	140.863	0.61898	0.518694	2.43454	0.837982	3.93315	4.69359	N	Y	N	N	Y	Y	0.0875615	0.0136337	0.0332577	0.458793	0.00234208	5.44682e-05
gi|659067193|ref|XM_008439928.1|	ubiquitin-conjugating enzyme E2-23 kDa-like (LOC103483342), transcript variant X1, mRNA	XM_023685440.1 PREDICTED: Cucurbita pepo subsp. pepo ubiquitin-conjugating enzyme E2-23 kDa-like (LOC111801442), transcript variant X1, mRNA	AT1G63800	ubiquitin-conjugating enzyme 5	221	21	149	190	76.1337	0.707107	24.8797	44.238	10.5238	1.48322	1.16316	0.14094	0.110526	0.784211	Y	N	N	Y	Y	N	8.87052e-07	0.208908	0.739342	3.9941e-06	0.000493915	0.555683
gi|659067204|ref|XM_008439985.1|	uncharacterized LOC103483378 (LOC103483378), mRNA	XM_023664053.1 PREDICTED: Cucurbita pepo subsp. pepo uncharacterized LOC111783153 (LOC111783153), mRNA	AT3G01430;AT5G62865	BEST Arabidopsis thaliana protein match is: NHL domain-containing protein (TAIR:AT5G14890.1); Has 98 Blast hits to 98 proteins in 12 species: Archae - 0; Bacteria - 0; Metazoa - 0; Fungi - 0; Plants - 98; Viruses - 0; Other Eukaryotes - 0 (source: NCBI BL	295	1704	3293	389	82.9839	97.5807	440.06	190.316	0.173122	0.089584	0.758355	0.517461	4.38046	8.4653	Y	Y	N	Y	Y	Y	1.20818e-09	1.11022e-16	0.521893	0.00593628	0.000992493	5.01053e-08
gi|659067212|ref|XM_008440027.1|	probable 26S proteasome complex subunit sem1-1 (LOC103483411), mRNA	XM_023663338.1 PREDICTED: Cucurbita pepo subsp. pepo protein DELETION OF SUV3 SUPPRESSOR 1(I)-like (LOC111782564), transcript variant X1, mRNA	AT1G64750	deletion of SUV3 suppressor 1(I)	1928	1063	167	370	515.314	91.2168	25.1462	107.392	1.81373	11.5449	5.21081	6.36527	2.87297	0.451351	N	Y	Y	Y	N	N	0.0385384	8.88178e-15	8.61506e-05	1.18938e-12	0.01927	0.0459096
gi|659067238|ref|XM_008440163.1|	uncharacterized LOC103483497 (LOC103483497), mRNA	XM_023663309.1 PREDICTED: Cucurbita pepo subsp. pepo uncharacterized LOC111782544 (LOC111782544), transcript variant X2, mRNA			72	152	695	593	27.4955	98.2878	206.355	330.678	0.473684	0.103597	0.121417	0.218705	0.256324	1.17201	N	Y	Y	Y	N	N	0.154871	4.56357e-11	0.000727378	4.34645e-05	0.0371788	0.668433
gi|659067240|ref|XM_008440174.1|	probable inactive poly [ADP-ribose] polymerase SRO5 (LOC103483507), transcript variant X1, mRNA	XM_023664407.1 PREDICTED: Cucurbita pepo subsp. pepo probable inactive poly [ADP-ribose] polymerase SRO5 (LOC111783476), mRNA	AT5G62520	similar to RCD one 5	53	69	1123	2402	48.5695	20.5061	524.812	2746.36	0.768116	0.047195	0.0220649	0.0614426	0.0287261	0.467527	N	Y	Y	Y	N	N	0.666551	3.26165e-07	0.0149921	3.53564e-05	0.0463511	0.411862
gi|659067247|ref|XM_008440212.1|	serine/threonine-protein kinase ATM-like (LOC103483527), transcript variant X1, mRNA	XM_023663538.1 PREDICTED: Cucurbita pepo subsp. pepo uncharacterized LOC111782743 (LOC111782743), transcript variant X1, mRNA	AT3G48190	ataxia-telangiectasia mutated	743	1795	644	603	116.658	419.314	161.035	96.3812	0.413928	1.15373	1.23217	2.78727	2.97678	1.06799	Y	N	N	Y	N	N	0.00157812	0.600893	0.611962	1.74133e-05	0.0138315	0.859795
gi|659067251|ref|XM_008440234.1|	pantothenate kinase 2 (LOC103483541), mRNA	XM_023685958.1 PREDICTED: Cucurbita pepo subsp. pepo pantothenate kinase 2 (LOC111801796), transcript variant X5, mRNA	AT4G32180	pantothenate kinase 2	452	1212	1528	454	111.164	610.233	281.703	152.533	0.372937	0.295812	0.995595	0.793194	2.6696	3.36564	N	Y	N	N	N	Y	0.0229257	9.04839e-06	0.991621	0.402273	0.0283706	0.00129136
gi|659067253|ref|XM_008440246.1|	iron-sulfur cluster assembly protein 1-like (LOC103483550), mRNA		AT4G22220	SufE/NifU family protein	2520	5541	7470	5253	215.224	16.2635	141.214	2091.44	0.454792	0.337349	0.479726	0.741767	1.05483	1.42204	Y	Y	N	N	N	N	0.00370203	3.50444e-05	0.0621675	0.196162	0.9026	0.325914
gi|659067255|ref|XM_008440256.1|	boron transporter 1-like (LOC103483559), mRNA	XM_023663609.1 PREDICTED: Cucurbita pepo subsp. pepo probable boron transporter 2 (LOC111782808), mRNA	AT3G62270	HCO3- transporter family	934	252	58	333	35.5387	48.0833	28.4312	250.6	3.70635	16.1034	2.8048	4.34483	0.756757	0.174174	Y	Y	Y	Y	N	N	2.95824e-05	0	0.0141099	1.06097e-05	0.657495	0.0266319
gi|659067257|ref|XM_008440269.1|	triose phosphate/phosphate translocator, non-green plastid, chloroplastic (LOC103483570), mRNA	XM_023664542.1 PREDICTED: Cucurbita pepo subsp. pepo triose phosphate/phosphate translocator, non-green plastid, chloroplastic-like (LOC111783624), mRNA	AT5G33320	Glucose-6-phosphate/phosphate translocator-related	3128	408	189	289	444.613	135.765	55.6776	172.082	7.66667	16.5503	10.8235	2.15873	1.41176	0.653979	Y	Y	Y	Y	N	N	1.14356e-10	0	4.32495e-08	0.00912127	0.466063	0.331297
gi|659067259|ref|XM_008440280.1|	F-box protein SKIP16-like (LOC103483578), mRNA	XM_023663661.1 PREDICTED: Cucurbita pepo subsp. pepo uncharacterized LOC111782842 (LOC111782842), mRNA			161	22	3397	509	55.0757	18.3848	639.015	390.131	7.31818	0.0473948	0.316306	0.0064763	0.043222	6.67387	Y	Y	N	Y	Y	Y	1.36569e-05	0	0.0992242	0	0.00622826	8.59786e-07
gi|659067261|ref|XM_008440293.1|	uncharacterized LOC103483587 (LOC103483587), transcript variant X1, mRNA	XM_023663658.1 PREDICTED: Cucurbita pepo subsp. pepo uncharacterized LOC111782841 (LOC111782841), transcript variant X1, mRNA			339	200	329	245	106.308	33.9411	92.3165	88.444	1.695	1.0304	1.38367	0.607903	0.816327	1.34286	N	N	N	N	N	N	0.102209	0.920244	0.461908	0.0841747	0.679739	0.451539
gi|659067267|ref|XM_008440322.1|	uncharacterized LOC103483606 (LOC103483606), mRNA	XM_023687104.1 PREDICTED: Cucurbita pepo subsp. pepo uncharacterized LOC111802663 (LOC111802663), mRNA	AT5G63000	Mitochondrial import inner membrane translocase subunit Tim17/Tim22/Tim23 family protein	968	545	53	163	73.7857	95.4594	20.9841	37.099	1.77615	18.2642	5.93865	10.283	3.34356	0.325153	N	Y	Y	Y	Y	Y	0.052017	0	5.04824e-05	9.88098e-15	0.0110264	0.0136954
gi|659067271|ref|XM_008440340.1|	anthranilate phosphoribosyltransferase, chloroplastic (LOC103483625), mRNA	XM_023663575.1 PREDICTED: Cucurbita pepo subsp. pepo anthranilate phosphoribosyltransferase, chloroplastic (LOC111782771), mRNA	AT5G17990	tryptophan biosynthesis 1	1135	228	26	115	395.918	63.6396	9.29157	93.9521	4.97807	43.6538	9.86957	8.76923	1.98261	0.226087	Y	Y	Y	Y	N	N	0.000146263	5.44009e-15	3.69021e-07	4.37356e-09	0.179944	0.0673227
gi|659067273|ref|XM_008440350.1|	glutaredoxin (LOC103483635), mRNA	XM_023686772.1 PREDICTED: Cucurbita pepo subsp. pepo glutaredoxin (LOC111802422), mRNA	AT5G63030	Thioredoxin superfamily protein	1432	2002	1035	1097	276.425	434.164	462.847	529.053	0.715285	1.38357	1.30538	1.9343	1.82498	0.943482	N	N	N	Y	N	N	0.22661	0.219544	0.504806	0.0216858	0.17114	0.877259
gi|659067277|ref|XM_008440370.1|	uncharacterized LOC103483645 (LOC103483645), transcript variant X2, mRNA	XM_023663577.1 PREDICTED: Cucurbita pepo subsp. pepo uncharacterized LOC111782773 (LOC111782773), transcript variant X1, mRNA			818	1331	876	626	118.728	116.673	144.541	174.575	0.614576	0.93379	1.30671	1.51941	2.1262	1.39936	N	N	N	N	N	N	0.0835105	0.799607	0.513133	0.0804866	0.0899882	0.365568
gi|659067279|ref|XM_008440380.1|	LRR receptor-like serine/threonine-protein kinase GSO1 (LOC103483659), mRNA	XM_023685965.1 PREDICTED: Cucurbita pepo subsp. pepo LRR receptor-like serine/threonine-protein kinase GSO1 (LOC111801802), transcript variant X1, mRNA			158	160	114	773	152.049	46.669	58.4123	478.584	0.9875	1.38596	0.204398	1.40351	0.206986	0.147477	N	N	Y	N	N	Y	0.986252	0.637673	0.0149778	0.365044	0.0335847	0.00429455
gi|659067289|ref|XM_008440437.1|	heme-binding protein 2-like (LOC103483699), mRNA	XM_023663581.1 PREDICTED: Cucurbita pepo subsp. pepo heme-binding protein 2-like (LOC111782776), transcript variant X2, mRNA			79	107	167	314	26.6271	9.19239	30.8058	303.115	0.738318	0.473054	0.251592	0.640719	0.340764	0.531847	N	Y	N	N	N	N	0.430701	0.0297874	0.136945	0.187609	0.299071	0.391925
gi|659067291|ref|XM_008440450.1|	probable apyrase 7 (LOC103483706), mRNA	XM_023663572.1 PREDICTED: Cucurbita pepo subsp. pepo probable apyrase 7 (LOC111782767), mRNA			161	140	81	76	26.6333	21.2132	16.0935	24.0901	1.15	1.98765	2.11842	1.7284	1.84211	1.06579	N	N	N	N	N	N	0.68642	0.045787	0.145709	0.121973	0.275014	0.906523
gi|659067293|ref|XM_008440463.1|	FAS-associated factor 2-like (LOC103483714), mRNA	XM_023663576.1 PREDICTED: Cucurbita pepo subsp. pepo plant UBX domain-containing protein 10-like (LOC111782772), mRNA			199	133	206	308	124.575	44.5477	42.1466	424.279	1.49624	0.966019	0.646104	0.645631	0.431818	0.668831	N	N	N	N	N	N	0.478716	0.919565	0.664764	0.167762	0.54553	0.676602
gi|659067311|ref|XM_008440574.1|	60S ribosomal protein L27a-3-like (LOC103483791), mRNA	XM_023685341.1 PREDICTED: Cucurbita pepo subsp. pepo 60S ribosomal protein L27a-3-like (LOC111801365), mRNA	AT1G70600	Ribosomal protein L18e/L15 superfamily protein	7836	584	150	290	4159.66	9.89949	7.50555	77.5005	13.4178	52.24	27.0207	3.89333	2.01379	0.517241	Y	Y	Y	Y	N	N	0.000487288	8.25391e-08	1.93755e-06	7.65478e-07	0.131632	0.10335
gi|659067313|ref|XM_008440585.1|	anaphase-promoting complex subunit 15 (LOC103483797), mRNA	XM_023685583.1 PREDICTED: Cucurbita pepo subsp. pepo uncharacterized LOC111801554 (LOC111801554), mRNA	AT5G63135	unknown protein; Has 30201 Blast hits to 17322 proteins in 780 species: Archae - 12; Bacteria - 1396; Metazoa - 17338; Fungi - 3422; Plants - 5037; Viruses - 0; Other Eukaryotes - 2996 (source: NCBI BLink).	223	102	41	68	82.5853	14.8492	7.2111	8.0829	2.18627	5.43902	3.27941	2.4878	1.5	0.602941	N	Y	Y	Y	N	N	0.0346681	1.05682e-05	0.017824	0.0263248	0.483671	0.319507
gi|659067318|ref|XM_008440615.1|	uncharacterized LOC103483818 (LOC103483818), mRNA	XM_023663556.1 PREDICTED: Cucurbita pepo subsp. pepo protein NBR1 homolog (LOC111782755), mRNA	AT4G24690	ubiquitin-associated (UBA)/TS-N domain-containing protein / octicosapeptide/Phox/Bemp1 (PB1) domain-containing protein	732	1128	2565	3414	412.487	77.7817	139.019	2894.05	0.648936	0.28538	0.214411	0.439766	0.330404	0.751318	N	Y	N	Y	N	N	0.210361	3.36661e-06	0.0705597	0.000759981	0.225567	0.609971
gi|659067349|ref|XM_008440768.1|	protein DEHYDRATION-INDUCED 19 homolog 5-like (LOC103483918), transcript variant X1, mRNA	XM_023663244.1 PREDICTED: Cucurbita pepo subsp. pepo protein DEHYDRATION-INDUCED 19 homolog 5-like (LOC111782486), mRNA			246	148	85	42	45.17	62.9325	46.9361	15.5027	1.66216	2.89412	5.85714	1.74118	3.52381	2.02381	N	Y	Y	N	N	N	0.133666	0.00117201	0.0006823	0.195837	0.0302316	0.164899
gi|659067360|ref|XM_008440828.1|	quinolinate synthase, chloroplastic (LOC103483948), transcript variant X2, mRNA	XM_023664319.1 PREDICTED: Cucurbita pepo subsp. pepo quinolinate synthase, chloroplastic (LOC111783389), mRNA	AT5G50210	quinolinate synthase	126	113	350	91	22.0303	9.89949	135.879	20.9523	1.11504	0.36	1.38462	0.322857	1.24176	3.84615	N	Y	N	Y	N	Y	0.75676	0.00287348	0.521854	0.00746405	0.697738	0.00116672
gi|659067366|ref|XM_008440859.1|	serine/threonine-protein kinase AFC2 (LOC103483972), transcript variant X1, mRNA	XM_023663606.1 PREDICTED: Cucurbita pepo subsp. pepo serine/threonine-protein kinase AFC2-like (LOC111782807), transcript variant X1, mRNA	AT4G24740	FUS3-complementing gene 2	5738	13517	15493	11808	922.015	791.252	2507.6	1590.43	0.424502	0.370361	0.485942	0.872459	1.14473	1.31208	Y	Y	N	N	N	N	0.0014686	0.000135371	0.0650889	0.549715	0.755615	0.447066
gi|659067368|ref|XM_008440861.1|	serine/threonine-protein kinase AFC2 (LOC103483972), transcript variant X2, mRNA	XM_023663607.1 PREDICTED: Cucurbita pepo subsp. pepo serine/threonine-protein kinase AFC2-like (LOC111782807), transcript variant X2, mRNA	AT4G24740	FUS3-complementing gene 2	160	409	289	161	32.0052	140.007	104.175	6.02771	0.391198	0.553633	0.993789	1.41522	2.54037	1.79503	Y	N	N	N	N	N	0.00307116	0.0544178	0.993072	0.272769	0.0530571	0.145189
gi|659067370|ref|XM_008440883.1|	probable pectate lyase 22 (LOC103483993), mRNA	XM_023663462.1 PREDICTED: Cucurbita pepo subsp. pepo probable pectate lyase 22 (LOC111782664), mRNA	AT4G24780	Pectin lyase-like superfamily protein	126	12	9	228	66.3652	9.19239	5.2915	233.483	10.5	14	0.552632	1.33333	0.0526316	0.0394737	Y	Y	N	N	N	Y	0.00131816	4.14395e-05	0.458733	0.715693	0.0518096	0.0150477
gi|659067372|ref|XM_008440894.1|	BTB/POZ and TAZ domain-containing protein 1-like (LOC103484003), mRNA	XM_023663463.1 PREDICTED: Cucurbita pepo subsp. pepo BTB/POZ and TAZ domain-containing protein 1-like (LOC111782665), mRNA	AT1G05690	BTB and TAZ domain protein 3	2	46	1280	171	0	53.7401	549.415	181.816	0.0434783	0.0015625	0.0116959	0.0359375	0.269006	7.48538	N	Y	Y	Y	N	Y	0.0457809	0	0.00431583	4.28991e-07	0.285739	4.79457e-05
gi|659067374|ref|XM_008440906.1|	probable Ufm1-specific protease (LOC103484015), mRNA	XM_023663461.1 PREDICTED: Cucurbita pepo subsp. pepo probable Ufm1-specific protease (LOC111782662), mRNA	AT3G48380	Peptidase C78, ubiquitin fold modifier-specific peptidase 1/ 2	347	282	177	217	40.6981	19.799	24.0278	50.2693	1.2305	1.96045	1.59908	1.59322	1.29954	0.815668	N	Y	N	N	N	N	0.504335	0.0254308	0.286178	0.114894	0.590633	0.621356
gi|659067378|ref|XM_008440930.1|	programmed cell death protein 4-like (LOC103484031), transcript variant X1, mRNA	XM_023664315.1 PREDICTED: Cucurbita pepo subsp. pepo uncharacterized LOC111783385 (LOC111783385), transcript variant X1, mRNA	AT5G63195;AT3G48390;AT4G24800	MA3 domain-containing protein;other RNA	2531	1921	4270	1544	281.927	455.377	959.654	464.696	1.31754	0.59274	1.63925	0.449883	1.24417	2.76554	N	N	N	Y	N	Y	0.325373	0.043502	0.211526	0.000874439	0.620689	0.00558592
gi|659067386|ref|XM_008440964.1|	probable UDP-N-acetylglucosamine--peptide N-acetylglucosaminyltransferase SEC (LOC103484055), mRNA	XM_023664312.1 PREDICTED: Cucurbita pepo subsp. pepo probable UDP-N-acetylglucosamine--peptide N-acetylglucosaminyltransferase SPINDLY (LOC111783384), transcript variant X1, mRNA	AT5G63200	tetratricopeptide repeat (TPR)-containing protein	326	231	213	583	22.5389	8.48528	53.799	100.55	1.41126	1.53052	0.559177	1.08451	0.396226	0.365352	N	N	N	N	N	Y	0.281389	0.155614	0.16894	0.791632	0.057952	0.00978898
gi|659067396|ref|XM_008441021.1|	zinc finger CCCH domain-containing protein 43 (LOC103484086), mRNA	XM_023663935.1 PREDICTED: Cucurbita pepo subsp. pepo zinc finger CCCH domain-containing protein 43 (LOC111783059), mRNA	AT1G48195	Zinc finger C-x8-C-x5-C-x3-H type family protein	2337	1995	1145	1219	206.159	52.3259	94.3981	128.376	1.17143	2.04105	1.91715	1.74236	1.63659	0.939295	N	Y	N	Y	N	N	0.570307	0.00681581	0.101865	0.0179415	0.262294	0.863003
gi|659067398|ref|XM_008441034.1|	RPM1-interacting protein 4 (LOC103484092), transcript variant X1, mRNA	XM_023687040.1 PREDICTED: Cucurbita pepo subsp. pepo RPM1-interacting protein 4-like (LOC111802605), mRNA	AT5G55850	RPM1-interacting protein 4 (RIN4) family protein	365	1414	2265	1160	273.987	214.253	88.7074	144.956	0.258133	0.161148	0.314655	0.624283	1.21897	1.95259	Y	Y	Y	N	N	N	4.48435e-06	7.27053e-11	0.00556977	0.0494222	0.655738	0.0671491
gi|659067414|ref|XM_008441112.1|	telomere length regulation protein TEL2 homolog (LOC103484153), mRNA	XM_023664174.1 PREDICTED: Cucurbita pepo subsp. pepo telomere length regulation protein TEL2 homolog (LOC111783259), mRNA	AT3G48470	embryo defective 2423	532	123	18	537	120.421	44.5477	6	270.825	4.3252	29.5556	0.990689	6.83333	0.22905	0.0335196	Y	Y	N	Y	N	Y	1.20632e-05	0	0.982036	1.21081e-05	0.0133218	3.86396e-07
gi|659067418|ref|XM_008441135.1|	26S proteasome non-ATPase regulatory subunit 6 homolog (LOC103484168), mRNA	XM_023664179.1 PREDICTED: Cucurbita pepo subsp. pepo 26S proteasome non-ATPase regulatory subunit 6 homolog (LOC111783264), mRNA	AT4G24820	26S proteasome, regulatory subunit Rpn7;Proteasome component (PCI) domain	3390	3256	2136	1054	1005.23	153.442	218.088	358.067	1.04115	1.58708	3.21632	1.52434	3.08918	2.02657	N	N	Y	N	Y	N	0.883684	0.0751795	0.00376727	0.0669752	0.00989001	0.0535893
gi|659067420|ref|XM_008441145.1|	uncharacterized aarF domain-containing protein kinase 1-like (LOC103484179), mRNA	XM_023664177.1 PREDICTED: Cucurbita pepo subsp. pepo uncharacterized protein slr0889 (LOC111783262), transcript variant X1, mRNA	AT4G24810	Protein kinase superfamily protein	419	174	68	104	39.5769	103.945	8.7178	12.3423	2.40805	6.16176	4.02885	2.55882	1.67308	0.653846	Y	Y	Y	N	N	N	0.00702024	1.51711e-08	0.00257036	0.0557163	0.328679	0.353775
gi|659067424|ref|XM_008441166.1|	nucleoside diphosphate kinase 2, chloroplastic (LOC103484201), mRNA	XM_023663288.1 PREDICTED: Cucurbita pepo subsp. pepo nucleoside diphosphate kinase-like (LOC111782527), mRNA	AT5G63310	nucleoside diphosphate kinase 2	819	278	46	30	291.267	57.9828	14.1892	7.23418	2.94604	17.8043	27.3	6.04348	9.26667	1.53333	Y	Y	Y	Y	Y	N	0.00498788	1.12323e-10	4.35875e-11	8.47886e-08	5.96301e-05	0.464797
gi|659067432|ref|XM_008441186.1|	glyceraldehyde-3-phosphate dehydrogenase, cytosolic (LOC103484224), mRNA	XM_023663424.1 PREDICTED: Cucurbita pepo subsp. pepo glyceraldehyde-3-phosphate dehydrogenase, cytosolic (LOC111782640), mRNA	AT1G13440;AT3G04120	glyceraldehyde-3-phosphate dehydrogenase C subunit 1;glyceraldehyde-3-phosphate dehydrogenase C2	858	2347	23035	1684	98.6779	1066.32	2156.78	1904.12	0.365573	0.0372477	0.509501	0.101888	1.39371	13.6787	Y	Y	N	Y	N	Y	0.00898675	0	0.440507	0	0.669198	5.3457e-11
gi|659067434|ref|XM_008441195.1|	glyceraldehyde-3-phosphate dehydrogenase 2, cytosolic-like (LOC103484230), mRNA	XM_023663423.1 PREDICTED: Cucurbita pepo subsp. pepo glyceraldehyde-3-phosphate dehydrogenase, cytosolic-like (LOC111782639), mRNA	AT3G04120	glyceraldehyde-3-phosphate dehydrogenase C subunit 1	34407	167382	89803	7488	7947.74	52622.2	22894.3	5906.53	0.20556	0.383139	4.59495	1.86388	22.3534	11.9929	Y	Y	Y	Y	Y	Y	9.71407e-07	0.000211482	0.000156486	0.0192576	2.46133e-11	3.00002e-10
gi|659067440|ref|XM_008441229.1|	uncharacterized LOC103484250 (LOC103484250), mRNA	XM_023664123.1 PREDICTED: Cucurbita pepo subsp. pepo uncharacterized LOC111783222 (LOC111783222), mRNA	AT5G50360	unknown protein; BEST Arabidopsis thaliana protein match is: unknown protein (TAIR:AT3G48510.1); Has 1807 Blast hits to 1807 proteins in 277 species: Archae - 0; Bacteria - 0; Metazoa - 736; Fungi - 347; Plants - 385; Viruses - 0; Other Eukaryotes - 339 (	3	4	1060	60	2	2.82843	517.812	54.3722	0.75	0.00283019	0.05	0.00377358	0.0666667	17.6667	N	Y	Y	Y	N	Y	0.846547	2.86104e-13	0.00901309	1.09411e-09	0.0357897	2.86048e-06
gi|659067442|ref|XM_008441239.1|	WD repeat-containing protein 74 (LOC103484256), transcript variant X1, mRNA	XM_023664269.1 PREDICTED: Cucurbita pepo subsp. pepo WD repeat-containing protein 74-like (LOC111783343), mRNA			207	11	5	122	58.2323	9.89949	6.4291	33.7244	18.8182	41.4	1.69672	2.2	0.0901639	0.0409836	Y	Y	N	N	Y	Y	1.63851e-10	6.66134e-16	0.273452	0.519505	0.000596883	1.43731e-07
gi|659067446|ref|XM_008441260.1|	adenylate kinase B-like (LOC103484267), mRNA	XM_023687039.1 PREDICTED: Cucurbita pepo subsp. pepo adenylate kinase 4 (LOC111802604), mRNA	AT5G50370	Adenylate kinase family protein	4870	2215	719	824	1359.14	21.9203	314.421	400.495	2.19865	6.7733	5.91019	3.08067	2.68811	0.872573	Y	Y	Y	Y	N	N	0.00581172	5.32957e-10	1.82113e-05	1.92735e-06	0.024564	0.719799
gi|659067450|ref|XM_008441283.1|	malate synthase, glyoxysomal (LOC103484282), mRNA	XM_023663933.1 PREDICTED: Cucurbita pepo subsp. pepo malate synthase, glyoxysomal (LOC111783058), transcript variant X1, mRNA	AT5G03860	malate synthase	464	412	378	16384	108.565	2.12132	151.186	7608.95	1.12621	1.22751	0.0283203	1.08995	0.0251465	0.0230713	N	N	Y	N	Y	Y	0.695053	0.469706	1.01356e-08	0.765195	4.88966e-07	2.84292e-09
gi|659067452|ref|XM_008441297.1|	probable inactive leucine-rich repeat receptor-like protein kinase At3g03770 (LOC103484290), transcript variant X1, mRNA	XM_023664008.1 PREDICTED: Cucurbita pepo subsp. pepo probable inactive leucine-rich repeat receptor-like protein kinase At3g03770 (LOC111783121), mRNA	AT5G63410	Leucine-rich repeat protein kinase family protein	399	192	67	245	146.769	28.2843	15.3731	125.072	2.07812	5.95522	1.62857	2.86567	0.783673	0.273469	N	Y	N	Y	N	Y	0.0431185	4.98184e-06	0.262977	0.00232846	0.625814	0.00754823
gi|659067458|ref|XM_008441324.1|	argininosuccinate synthase, chloroplastic-like (LOC103484309), mRNA	XM_023663771.1 PREDICTED: Cucurbita pepo subsp. pepo argininosuccinate synthase, chloroplastic-like (LOC111782921), mRNA	AT4G24830	arginosuccinate synthase family	1010	156	217	209	324.429	24.0416	29.1376	46.5081	6.47436	4.65438	4.83254	0.718894	0.746411	1.03828	Y	Y	Y	N	N	N	4.32577e-06	1.65895e-06	0.000260808	0.285684	0.567716	0.9254
gi|659067484|ref|XM_008441445.1|	UPF0235 protein C15orf40 homolog (LOC103484389), transcript variant X1, mRNA	XM_023663740.1 PREDICTED: Cucurbita pepo subsp. pepo UPF0235 protein At5g63440-like (LOC111782901), transcript variant X1, mRNA	AT5G63440	Protein of unknown function (DUF167)	626	439	310	184	84	15.5563	87.2315	16.563	1.42597	2.01935	3.40217	1.41613	2.38587	1.68478	N	Y	Y	N	N	N	0.236109	0.012889	0.00514478	0.196011	0.0684854	0.190069
gi|659067488|ref|XM_008441466.1|	uncharacterized LOC103484405 (LOC103484405), mRNA	XM_023663762.1 PREDICTED: Cucurbita pepo subsp. pepo uncharacterized LOC111782918 (LOC111782918), transcript variant X3, mRNA	AT4G24860;AT5G52882	P-loop containing nucleoside triphosphate hydrolases superfamily protein	1741	2069	1346	1698	512.286	35.3553	299.531	364.905	0.841469	1.29346	1.02532	1.53715	1.21849	0.792697	N	N	N	N	N	N	0.534503	0.325816	0.948709	0.0660845	0.653445	0.522194
gi|659067490|ref|XM_008441477.1|	F-box protein At1g67340 (LOC103484413), mRNA	XM_023663400.1 PREDICTED: Cucurbita pepo subsp. pepo F-box protein At5g50450-like (LOC111782618), mRNA	AT1G67340;AT5G50450	HCP-like superfamily protein with MYND-type zinc finger	163	41	736	1623	151.165	11.3137	314.382	467.755	3.97561	0.221467	0.100431	0.0557065	0.0252619	0.453481	N	Y	Y	Y	Y	N	0.196115	0.00127647	1.98983e-07	3.70212e-06	2.86718e-10	0.0322166
gi|659067492|ref|XM_008441488.1|	ubiquitin-like modifier-activating enzyme 5 (LOC103484423), mRNA	XM_023664348.1 PREDICTED: Cucurbita pepo subsp. pepo ubiquitin-like modifier-activating enzyme 5 (LOC111783425), mRNA	AT1G05350	NAD(P)-binding Rossmann-fold superfamily protein	990	1115	896	702	138.226	323.855	121.507	128.508	0.887892	1.10491	1.41026	1.24442	1.58832	1.27635	N	N	N	N	N	N	0.676393	0.706649	0.396026	0.365639	0.300368	0.509255
gi|659067496|ref|XM_008441507.1|	TITAN-like protein (LOC103484440), transcript variant X1, mRNA	XM_023663757.1 PREDICTED: Cucurbita pepo subsp. pepo TITAN-like protein (LOC111782913), transcript variant X7, mRNA	AT4G24900	unknown protein; Has 119 Blast hits to 96 proteins in 40 species: Archae - 0; Bacteria - 0; Metazoa - 81; Fungi - 0; Plants - 34; Viruses - 0; Other Eukaryotes - 4 (source: NCBI BLink).	83	119	75	246	31.6439	50.9117	18.735	22.5389	0.697479	1.10667	0.337398	1.58667	0.48374	0.304878	N	N	N	N	N	Y	0.357348	0.773087	0.0266905	0.209333	0.163453	0.00545611
gi|659067518|ref|XM_008441602.1|	protein transport protein Sec61 subunit gamma (LOC103484504), transcript variant X1, mRNA	XM_023663758.1 PREDICTED: Cucurbita pepo subsp. pepo protein transport protein Sec61 subunit gamma (LOC111782914), transcript variant X1, mRNA	AT5G50460	secE/sec61-gamma protein transport protein	851	929	1254	1215	295.685	78.4889	170.942	1058.97	0.916039	0.678628	0.700412	0.740829	0.764609	1.0321	N	N	N	N	N	N	0.758517	0.145937	0.563668	0.21977	0.711964	0.949785
gi|659067522|ref|XM_008441625.1|	thylakoid lumenal 17.9 kDa protein, chloroplastic (LOC103484512), mRNA	XM_023686982.1 PREDICTED: Cucurbita pepo subsp. pepo thylakoid lumenal 17.9 kDa protein, chloroplastic (LOC111802568), transcript variant X2, mRNA	AT4G24930	thylakoid lumenal 17.9 kDa protein, chloroplast	174	86	261	173	46.8722	27.5772	32.0364	30.3699	2.02326	0.666667	1.00578	0.329502	0.49711	1.50867	N	N	N	Y	N	N	0.0580522	0.183452	0.993494	0.000659886	0.203464	0.305308
gi|659067532|ref|XM_008441680.1|	SUMO-activating enzyme subunit 1B-1 (LOC103484544), transcript variant X2, mRNA	XM_023663348.1 PREDICTED: Cucurbita pepo subsp. pepo SUMO-activating enzyme subunit 1B-1-like (LOC111782575), transcript variant X2, mRNA	AT4G24940	SUMO-activating enzyme 1A	292	300	134	217	10.0167	26.8701	35.019	17.2143	0.973333	2.1791	1.34562	2.23881	1.38249	0.617512	N	Y	N	Y	N	N	0.934286	0.0123397	0.506407	0.00705212	0.506198	0.243117
gi|659067551|ref|XM_008441803.1|	bidirectional sugar transporter SWEET12-like (LOC103484624), mRNA	XM_023664132.1 PREDICTED: Cucurbita pepo subsp. pepo bidirectional sugar transporter SWEET12-like (LOC111783228), mRNA	AT4G25010;AT5G23660	Nodulin MtN3 family protein;homolog of Medicago truncatula MTN3	61	115	46	3096	22.6053	10.6066	10.504	2775.14	0.530435	1.32609	0.0197028	2.5	0.0371447	0.0148579	N	N	Y	Y	N	Y	0.109229	0.51953	0.00156572	0.0209295	0.0155965	0.000949445
gi|659067558|ref|XM_008441852.1|	macoilin-1 (LOC103484657), transcript variant X1, mRNA	XM_023663971.1 PREDICTED: Cucurbita pepo subsp. pepo coiled-coil domain-containing protein SCD2 (LOC111783090), transcript variant X1, mRNA	AT3G48860;AT5G23700	unknown protein; INVOLVED IN: biological_process unknown; LOCATED IN: plasma membrane; EXPRESSED IN: 22 plant structures; EXPRESSED DURING: 13 growth stages; BEST Arabidopsis thaliana protein match is: unknown protein (TAIR:AT5G23700.1); Has 12429 Blast h	504	897	291	920	30.05	93.3381	87.5005	257.43	0.561873	1.73196	0.547826	3.08247	0.975	0.316304	N	N	N	Y	N	Y	0.0451542	0.0551933	0.142746	1.00326e-05	0.954584	0.0026635
gi|659067564|ref|XM_008441887.1|	uncharacterized LOC103484677 (LOC103484677), transcript variant X1, mRNA	XM_023664626.1 PREDICTED: Cucurbita pepo subsp. pepo chromophore lyase CRL, chloroplastic-like (LOC111783704), mRNA	AT5G51020	crumpled leaf	330	263	309	366	46.188	60.1041	13.2288	98.6779	1.25475	1.06796	0.901639	0.851133	0.718579	0.844262	N	N	N	N	N	N	0.47232	0.815326	0.810111	0.572661	0.494462	0.656978
gi|659067568|ref|XM_008441908.1|	uncharacterized LOC103484685 (LOC103484685), mRNA	XM_023664003.1 PREDICTED: Cucurbita pepo subsp. pepo uncharacterized LOC111783114 (LOC111783114), mRNA	AT5G50970	transducin family protein / WD-40 repeat family protein	594	855	219	264	78.0534	173.241	31.0966	40.7717	0.694737	2.71233	2.25	3.90411	3.23864	0.829545	N	Y	N	Y	Y	N	0.20533	0.000547812	0.0581961	1.48405e-07	0.0103316	0.635034
gi|659067580|ref|XM_008441969.1|	calnexin homolog (LOC103484728), mRNA	XM_023663909.1 PREDICTED: Cucurbita pepo subsp. pepo calnexin homolog (LOC111783033), mRNA	AT5G61790	calnexin 1	6606	6895	3288	3545	2185.73	5443.31	896.098	1825.99	0.958086	2.00912	1.86347	2.09702	1.94499	0.927504	N	Y	N	N	N	N	0.930547	0.0122263	0.111973	0.228098	0.299819	0.833965
gi|659067597|ref|XM_008442071.1|	ribulose-1,5 bisphosphate carboxylase/oxygenase large subunit N-methyltransferase, chloroplastic (LOC103484777), transcript variant X2, mRNA	XM_023664491.1 PREDICTED: Cucurbita pepo subsp. pepo protein PLASTID TRANSCRIPTIONALLY ACTIVE 14 (LOC111783562), mRNA	AT4G20130	plastid transcriptionally active 14	320	36	7	67	68.3032	1.41421	2.64575	37.4344	8.88889	45.7143	4.77612	5.14286	0.537313	0.104478	Y	Y	Y	N	N	N	1.46197e-08	0	0.00135971	0.0199762	0.342981	0.000447409
gi|659067599|ref|XM_008442083.1|	mitochondrial 37S ribosomal protein S27 (LOC103484788), mRNA	XM_023663864.1 PREDICTED: Cucurbita pepo subsp. pepo 28S ribosomal protein S33, mitochondrial (LOC111783000), transcript variant X1, mRNA	AT5G44710	CONTAINS InterPro DOMAIN/s: Ribosomal protein S27/S33, mitochondrial (InterPro:IPR013219); Has 101 Blast hits to 101 proteins in 55 species: Archae - 0; Bacteria - 0; Metazoa - 8; Fungi - 59; Plants - 26; Viruses - 0; Other Eukaryotes - 8 (source: NCBI BL	1011	344	73	167	309.516	96.1665	24.9466	74.0563	2.93895	13.8493	6.05389	4.71233	2.05988	0.437126	Y	Y	Y	Y	N	N	0.00131347	1.76625e-12	3.99773e-05	6.31209e-07	0.137552	0.061739
gi|659067612|ref|XM_008442167.1|	54S ribosomal protein L12, mitochondrial (LOC103484849), mRNA	XM_023663555.1 PREDICTED: Cucurbita pepo subsp. pepo 50S ribosomal protein L7/L12-like (LOC111782753), mRNA	AT2G03130	Ribosomal protein L12/ ATP-dependent Clp protease adaptor protein ClpS family protein	1045	174	14	62	391.541	51.6188	6.02771	26.4575	6.00575	74.6429	16.8548	12.4286	2.80645	0.225806	Y	Y	Y	Y	N	N	0.000133978	2.88658e-15	2.05667e-09	1.89377e-09	0.0585349	0.0133306
gi|659067614|ref|XM_008442179.1|	uncharacterized LOC103484857 (LOC103484857), mRNA	XM_023663551.1 PREDICTED: Cucurbita pepo subsp. pepo uncharacterized LOC111782750 (LOC111782750), mRNA	AT1G79570;AT2G35050;AT1G16270	Protein kinase superfamily protein with octicosapeptide/Phox/Bem1p domain	3131	3053	1874	1326	417.357	494.975	353.848	143.572	1.02555	1.67076	2.36124	1.62914	2.30241	1.41327	N	N	N	N	N	N	0.927204	0.0487339	0.0310758	0.0343593	0.0558352	0.340629
gi|659067633|ref|XM_008442272.1|	bifunctional purine biosynthesis protein purH (LOC103484902), transcript variant X1, mRNA	XM_023663553.1 PREDICTED: Cucurbita pepo subsp. pepo bifunctional purine biosynthesis protein PurH-like (LOC111782752), transcript variant X1, mRNA	AT2G35040	AICARFT/IMPCHase bienzyme family protein	4720	3315	1430	437	704.802	112.43	99.8048	49.366	1.42383	3.3007	10.8009	2.31818	7.58581	3.27231	N	Y	Y	Y	Y	Y	0.204871	6.7962e-06	3.35643e-08	0.000266509	6.72225e-06	0.0016714
gi|659067641|ref|XM_008442310.1|	potassium transporter 11-like (LOC103484925), transcript variant X1, mRNA	XM_023663548.1 PREDICTED: Cucurbita pepo subsp. pepo potassium transporter 11-like (LOC111782749), transcript variant X1, mRNA	AT1G31120	K+ uptake permease 10	262	16	32	192	123.249	2.82843	19.8578	88.8388	16.375	8.1875	1.36458	0.5	0.0833333	0.166667	Y	Y	N	N	Y	Y	4.21585e-05	7.96295e-05	0.491438	0.261462	0.000123271	0.000351065
gi|659067647|ref|XM_008442338.1|	potassium transporter 11-like (LOC103484937), mRNA	XM_023663705.1 PREDICTED: Cucurbita pepo subsp. pepo potassium transporter 11-like (LOC111782876), transcript variant X2, mRNA	AT1G31120;AT2G35060	K+ uptake permease 10;K+ uptake permease 11	2199	1129	2381	2570	508.187	355.675	217.661	776.747	1.94774	0.923562	0.855642	0.474171	0.4393	0.926459	Y	N	N	Y	N	N	0.0205378	0.759253	0.691385	0.00218447	0.0737913	0.832331
gi|659067672|ref|XM_008442474.1|	caffeoylshikimate esterase-like (LOC103485032), mRNA	XM_023686948.1 PREDICTED: Cucurbita pepo subsp. pepo caffeoylshikimate esterase-like (LOC111802541), mRNA	AT2G39420	alpha/beta-Hydrolases superfamily protein	3	5	8	333	1.1547	0	5.1316	103.346	0.6	0.375	0.00900901	0.625	0.015015	0.024024	N	N	Y	N	Y	Y	0.767507	0.401602	3.98459e-13	0.650137	1.79983e-09	4.94382e-13
gi|659067709|ref|XM_008442676.1|	aspartic proteinase (LOC103485179), mRNA	XM_023663940.1 PREDICTED: Cucurbita pepo subsp. pepo aspartic proteinase (LOC111783063), transcript variant X2, mRNA	AT4G04460	Saposin-like aspartyl protease family protein	2224	6064	6830	7543	488.126	66.468	490.624	989.423	0.366755	0.325622	0.294843	0.887848	0.803924	0.905475	Y	Y	Y	N	N	N	0.00022185	2.02073e-05	0.00226866	0.603981	0.620241	0.781075
gi|659067711|ref|XM_008442687.1|	aminomethyltransferase, mitochondrial (LOC103485188), mRNA	XM_023664159.1 PREDICTED: Cucurbita pepo subsp. pepo aminomethyltransferase, mitochondrial-like (LOC111783246), transcript variant X3, mRNA	AT1G11860	Glycine cleavage T-protein family	2252	1682	495	235	481.582	24.7487	165.327	67.4117	1.33888	4.54949	9.58298	3.39798	7.15745	2.10638	N	Y	Y	Y	Y	N	0.299884	3.52759e-08	2.13073e-07	3.92933e-07	1.74738e-05	0.0554228
gi|659067717|ref|XM_008442726.1|	glucan endo-1,3-beta-glucosidase 1 (LOC103485208), transcript variant X1, mRNA	XM_023686874.1 PREDICTED: Cucurbita pepo subsp. pepo glucan endo-1,3-beta-glucosidase 1 (LOC111802485), transcript variant X2, mRNA	AT1G11820	O-Glycosyl hydrolases family 17 protein	446	80	4	20	151.79	33.234	3.60555	18.0093	5.575	111.5	22.3	20	4	0.2	Y	Y	Y	Y	N	N	5.40378e-05	0	4.95395e-09	4.21795e-07	0.0463242	0.0729681
gi|659067723|ref|XM_008442755.1|	5'-adenylylsulfate reductase 1, chloroplastic (LOC103485224), mRNA	XM_023664330.1 PREDICTED: Cucurbita pepo subsp. pepo 5'-adenylylsulfate reductase 3, chloroplastic-like (LOC111783406), mRNA	AT4G04610;AT4G21990	APS reductase 1;APS reductase 3	1451	622	802	2193	1331.88	85.5599	349.062	2153.82	2.3328	1.80923	0.661651	0.775561	0.28363	0.365709	N	N	N	N	N	N	0.35958	0.403957	0.608036	0.486965	0.251327	0.241145
gi|659067727|ref|XM_008442778.1|	autophagy-related protein 8C (LOC103485243), mRNA	XM_023687037.1 PREDICTED: Cucurbita pepo subsp. pepo autophagy-related protein 8C (LOC111802602), transcript variant X5, mRNA	AT1G62040;AT4G04620;AT2G45170;AT2G05630	AUTOPHAGY 8E;Ubiquitin-like superfamily protein	1153	2448	5077	8835	367.237	125.865	602.794	3380.89	0.470997	0.227103	0.130504	0.482175	0.27708	0.574646	Y	Y	Y	Y	Y	N	0.00633771	3.60733e-08	1.49041e-06	0.00218616	0.00617671	0.123456
gi|659067735|ref|XM_008442822.1|	starch synthase 3, chloroplastic/amyloplastic (LOC103485270), mRNA	XM_023664633.1 PREDICTED: Cucurbita pepo subsp. pepo starch synthase 3, chloroplastic/amyloplastic (LOC111783714), mRNA	AT1G11720	starch synthase 3	2431	1801	521	1487	382.028	638.517	94.9965	663.603	1.34981	4.66603	1.63484	3.45681	1.21116	0.35037	N	Y	N	Y	N	Y	0.285753	2.05971e-08	0.213931	0.000169384	0.664112	0.00782059
gi|659067747|ref|XM_008442888.1|	uncharacterized GPI-anchored protein At1g61900 (LOC103485333), mRNA	XM_023663969.1 PREDICTED: Cucurbita pepo subsp. pepo uncharacterized GPI-anchored protein At1g61900 (LOC111783087), mRNA			385	127	89	176	71.1407	24.7487	10.8167	18.1751	3.0315	4.32584	2.1875	1.42697	0.721591	0.505682	Y	Y	N	N	N	N	0.00100209	3.49606e-06	0.0798646	0.311135	0.537331	0.112362
gi|659067751|ref|XM_008442907.1|	UPF0051 protein ABCI8, chloroplastic (LOC103485355), mRNA	XM_023663223.1 PREDICTED: Cucurbita pepo subsp. pepo UPF0051 protein ABCI8, chloroplastic-like (LOC111782470), mRNA	AT4G04770	ATP binding cassette protein 1	1637	1930	4954	1089	558.188	355.675	689.539	469.954	0.848187	0.33044	1.50321	0.389584	1.77227	4.54913	N	Y	N	Y	N	Y	0.553235	2.76523e-05	0.306542	9.55466e-05	0.192891	5.44738e-05
gi|659067753|ref|XM_008442916.1|	polyadenylate-binding protein RBP45-like (LOC103485366), transcript variant X1, mRNA	XM_023663224.1 PREDICTED: Cucurbita pepo subsp. pepo polyadenylate-binding protein RBP45-like (LOC111782472), transcript variant X1, mRNA	AT5G54900;AT4G27000;AT1G11650	RNA-binding (RRM/RBD/RNP motifs) family protein;RNA-binding protein 45A	6379	1692	2057	878	1266.87	419.314	401.405	445.647	3.77009	3.10112	7.26538	0.822557	1.92711	2.34282	Y	Y	Y	N	N	N	7.00917e-06	1.76181e-05	2.11952e-06	0.40904	0.13688	0.0207892
gi|659067755|ref|XM_008442917.1|	polyadenylate-binding protein RBP45-like (LOC103485366), transcript variant X2, mRNA	XM_023663224.1 PREDICTED: Cucurbita pepo subsp. pepo polyadenylate-binding protein RBP45-like (LOC111782472), transcript variant X1, mRNA	AT4G27000	RNA-binding (RRM/RBD/RNP motifs) family protein	713	296	432	564	281.401	14.1421	30.9246	65.6074	2.40878	1.65046	1.26418	0.685185	0.524823	0.765957	N	N	N	N	N	N	0.0283528	0.0808847	0.568377	0.165746	0.17823	0.479131
gi|659067761|ref|XM_008442941.1|	polyadenylate-binding protein RBP45-like (LOC103485380), mRNA	XM_023663228.1 PREDICTED: Cucurbita pepo subsp. pepo polyadenylate-binding protein RBP45-like (LOC111782473), transcript variant X2, mRNA	AT4G27000;AT1G11650	RNA-binding (RRM/RBD/RNP motifs) family protein	5491	1763	1537	1575	929.805	197.99	123.618	163.775	3.11458	3.57254	3.48635	1.14704	1.11937	0.975873	Y	Y	Y	N	N	N	9.87822e-05	1.68079e-06	0.00189539	0.561429	0.799402	0.946301
gi|659067763|ref|XM_008442954.1|	15.4 kDa class V heat shock protein (LOC103485389), mRNA	XM_023663230.1 PREDICTED: Cucurbita pepo subsp. pepo 15.4 kDa class V heat shock protein (LOC111782474), mRNA			76	596	261	315	57.1431	295.571	52.7668	250.716	0.127517	0.291188	0.24127	2.28352	1.89206	0.828571	Y	Y	N	N	N	N	0.000379933	0.000199358	0.0721428	0.0398455	0.257568	0.712782
gi|659067765|ref|XM_008442963.1|	tobamovirus multiplication protein 1 (LOC103485394), mRNA	XM_023663233.1 PREDICTED: Cucurbita pepo subsp. pepo tobamovirus multiplication protein 1 (LOC111782477), mRNA	AT4G21790	tobamovirus multiplication 1	2555	1938	3342	2101	511.69	103.238	243.434	714.001	1.31837	0.764512	1.21609	0.579892	0.922418	1.59067	N	N	N	Y	N	N	0.323742	0.299336	0.618051	0.0218403	0.85515	0.19894
gi|659067767|ref|XM_008442976.1|	pentatricopeptide repeat-containing protein At1g61870, mitochondrial (LOC103485402), mRNA	XM_023663234.1 PREDICTED: Cucurbita pepo subsp. pepo pentatricopeptide repeat-containing protein At1g61870, mitochondrial-like (LOC111782478), transcript variant X1, mRNA	AT1G61870	pentatricopeptide repeat 336	420	138	16	44	140.998	39.598	1.52753	11.7189	3.04348	26.25	9.54545	8.625	3.13636	0.363636	Y	Y	Y	Y	N	N	0.00262983	2.64122e-13	5.33072e-06	8.46418e-07	0.049958	0.107526
gi|659067771|ref|XM_008443000.1|	phospholipase A I (LOC103485419), transcript variant X1, mRNA	XM_023686787.1 PREDICTED: Cucurbita pepo subsp. pepo phospholipase A I-like (LOC111802434), transcript variant X1, mRNA	AT1G61850	phospholipases;galactolipases	459	275	195	505	21.7025	17.6777	41.138	35.9212	1.66909	2.35385	0.908911	1.41026	0.544554	0.386139	N	Y	N	N	N	Y	0.10154	0.00372502	0.818107	0.240274	0.20771	0.0153262
gi|659067808|ref|XM_008443175.1|	nuclear transport factor 2 (LOC103485524), mRNA	XM_023663269.1 PREDICTED: Cucurbita pepo subsp. pepo nuclear transport factor 2B (LOC111782508), mRNA			124	159	286	228	21.4554	38.1838	61.7981	87.0192	0.779874	0.433566	0.54386	0.555944	0.697368	1.25439	N	Y	N	N	N	N	0.491988	0.00802688	0.201018	0.0505736	0.477259	0.56783
gi|659067812|ref|XM_008443200.1|	polyubiquitin-like (LOC103485541), mRNA	XM_023686898.1 PREDICTED: Cucurbita pepo subsp. pepo polyubiquitin (LOC111802502), mRNA	AT5G20620;AT4G05050;AT4G05320	ubiquitin 11;ubiquitin 4;polyubiquitin 10	15155	30930	27925	30409	909.1	740.341	3081.9	5665.75	0.489977	0.542704	0.498372	1.10761	1.01713	0.918314	Y	Y	N	N	N	N	0.00789356	0.0172035	0.0740019	0.650542	0.968853	0.810993
gi|659067814|ref|XM_008443212.1|	dnaJ homolog subfamily C member 25 homolog (LOC103485549), mRNA	XM_023663263.1 PREDICTED: Cucurbita pepo subsp. pepo dnaJ protein ERDJ7-like (LOC111782505), transcript variant X1, mRNA	AT1G61770	Chaperone DnaJ-domain superfamily protein	630	558	451	556	106.782	3.53553	37	86.6045	1.12903	1.3969	1.13309	1.23725	1.0036	0.811151	N	N	N	N	N	N	0.681262	0.226185	0.76195	0.407016	0.993259	0.576754
gi|659067820|ref|XM_008443241.1|	probable pyruvate, phosphate dikinase regulatory protein, chloroplastic (LOC103485569), mRNA	XM_023663843.1 PREDICTED: Cucurbita pepo subsp. pepo probable pyruvate, phosphate dikinase regulatory protein, chloroplastic (LOC111782979), transcript variant X1, mRNA	AT4G21210	PPDK regulatory protein	782	1380	51	297	335.112	676.701	25.1064	54.2863	0.566667	15.3333	2.633	27.0588	4.64646	0.171717	N	Y	N	Y	Y	Y	0.177303	2.26237e-07	0.0219539	7.1988e-07	0.00171301	5.80089e-05
gi|659067822|ref|XM_008443252.1|	uncharacterized LOC103485579 (LOC103485579), transcript variant X1, mRNA	XM_023663849.1 PREDICTED: Cucurbita pepo subsp. pepo uncharacterized LOC111782987 (LOC111782987), transcript variant X1, mRNA			319	257	94	2513	79.8999	76.3675	21.1975	2226.41	1.24125	3.39362	0.12694	2.73404	0.102268	0.0374055	N	Y	N	Y	N	Y	0.495467	0.000128874	0.0350534	0.00147788	0.0556216	0.00443949
gi|659067848|ref|XM_008443379.1|	thioredoxin-like protein CXXS1 (LOC103485681), mRNA	XM_023687030.1 PREDICTED: Cucurbita pepo subsp. pepo thioredoxin-like protein CXXS1 (LOC111802601), transcript variant X1, mRNA	AT1G11530	C-terminal cysteine residue is changed to a serine 1	247	76	8	117	138.11	24.7487	4.04145	35.171	3.25	30.875	2.11111	9.5	0.649573	0.0683761	N	Y	N	N	N	Y	0.056963	6.23256e-06	0.112673	6.91926e-05	0.456235	3.72119e-06
gi|659067850|ref|XM_008443388.1|	transcription factor ILR3-like (LOC103485688), mRNA	XM_023663846.1 PREDICTED: Cucurbita pepo subsp. pepo transcription factor ILR3-like (LOC111782983), mRNA	AT5G54680	basic helix-loop-helix (bHLH) DNA-binding superfamily protein	96	1826	2361	294	16.563	384.666	394.947	195.152	0.0525739	0.0406607	0.326531	0.773401	6.21088	8.03061	Y	Y	N	N	Y	Y	0	0	0.060054	0.276759	5.74266e-05	1.16859e-07
gi|659067856|ref|XM_008443412.1|	oxygen-evolving enhancer protein 3-2, chloroplastic (LOC103485714), mRNA	XM_023663847.1 PREDICTED: Cucurbita pepo subsp. pepo oxygen-evolving enhancer protein 3, chloroplastic-like (LOC111782984), mRNA	AT4G05180	photosystem II subunit Q-2	11	2	784	77	11.3578	0.707107	276.437	5.68624	5.5	0.0140306	0.142857	0.00255102	0.025974	10.1818	N	Y	N	Y	N	Y	0.229532	1.11022e-16	0.00612513	1.11022e-16	0.000119362	2.87229e-08
gi|659067860|ref|XM_008443425.1|	uncharacterized LOC103485727 (LOC103485727), mRNA	XM_023686951.1 PREDICTED: Cucurbita pepo subsp. pepo protein HEAT-STRESS-ASSOCIATED 32 (LOC111802545), mRNA	AT4G21320	Aldolase-type TIM barrel family protein	204	35	99	48	23.7136	3.53553	66.3023	7.50555	5.82857	2.06061	4.25	0.353535	0.729167	2.0625	Y	Y	Y	N	N	N	1.28695e-05	0.027474	0.00577693	0.148382	0.652485	0.178411
gi|659067862|ref|XM_008443431.1|	uncharacterized LOC103485732 (LOC103485732), mRNA	XM_023663841.1 PREDICTED: Cucurbita pepo subsp. pepo uncharacterized LOC111782975 (LOC111782975), mRNA	AT1G11480	eukaryotic translation initiation factor-related	1754	1518	3479	1899	154.626	70.7107	286.673	167.482	1.15547	0.504168	0.923644	0.436332	0.799368	1.83202	N	Y	N	Y	N	N	0.606243	0.00877518	0.840724	0.000602371	0.616042	0.09489
gi|659067864|ref|XM_008443439.1|	BTB/POZ domain-containing protein At3g22104-like (LOC103485742), mRNA	XM_023656380.1 PREDICTED: Cucurbita pepo subsp. pepo BTB/POZ domain-containing protein At3g22104-like (LOC111776956), transcript variant X1, mRNA			4	65	211	80	3.05505	14.8492	38.5919	39.8873	0.0615385	0.0189573	0.05	0.308057	0.8125	2.6375	N	Y	Y	Y	N	N	1.92036e-05	0	0.000258394	0.000686364	0.740214	0.0235851
gi|659067872|ref|XM_008443473.1|	uncharacterized LOC103485767 (LOC103485767), mRNA	XM_023663844.1 PREDICTED: Cucurbita pepo subsp. pepo uncharacterized protein At5g39570 (LOC111782980), mRNA	AT1G11440	BEST Arabidopsis thaliana protein match is: glycine-rich protein (TAIR:AT3G29075.1); Has 19337 Blast hits to 8589 proteins in 488 species: Archae - 26; Bacteria - 641; Metazoa - 7852; Fungi - 2167; Plants - 955; Viruses - 616; Other Eukaryotes - 7080 (sou	421	248	3103	456	139.844	14.1421	360.827	61.8897	1.69758	0.135675	0.923246	0.0799227	0.54386	6.80482	N	Y	N	Y	N	Y	0.0926244	1.0969e-12	0.848385	0	0.208274	7.15784e-07
gi|659067930|ref|XM_008443725.1|	sugar carrier protein C-like (LOC103485942), mRNA	XM_023664101.1 PREDICTED: Cucurbita pepo subsp. pepo sugar carrier protein C-like (LOC111783199), mRNA	AT4G21480;AT1G11260	sugar transporter 1;sugar transporter protein 12	30	2	8	2845	20.0749	3.53553	7.76745	3239.45	15	3.75	0.0105448	0.25	0.000702988	0.00281195	N	N	Y	N	Y	Y	0.0102924	0.0629861	0.00611174	0.324522	0.00207674	0.00138416
gi|659067934|ref|XM_008443738.1|	external alternative NAD(P)H-ubiquinone oxidoreductase B2, mitochondrial (LOC103485958), mRNA	XM_023664105.1 PREDICTED: Cucurbita pepo subsp. pepo external alternative NAD(P)H-ubiquinone oxidoreductase B2, mitochondrial (LOC111783204), mRNA	AT4G05020;AT2G20800	NAD(P)H dehydrogenase B4;NAD(P)H dehydrogenase B2	1434	46378	13689	3835	728.86	20614.3	2991.59	3977.71	0.0309198	0.104756	0.373924	3.38798	12.0934	3.56949	Y	Y	N	Y	Y	Y	1.37252e-08	6.66134e-16	0.276209	0.0029292	8.21411e-06	0.000555799
gi|659067942|ref|XM_008443778.1|	bifunctional riboflavin kinase/FMN phosphatase (LOC103485993), transcript variant X1, mRNA	XM_023664108.1 PREDICTED: Cucurbita pepo subsp. pepo bifunctional riboflavin kinase/FMN phosphatase (LOC111783209), transcript variant X1, mRNA	AT4G21470	riboflavin kinase/FMN hydrolase	1184	796	375	766	53.7029	156.271	10.1489	95.6574	1.48744	3.15733	1.54569	2.12267	1.03916	0.489556	N	Y	N	Y	N	N	0.170366	3.2718e-05	0.280843	0.00292671	0.932008	0.0583011
gi|659067948|ref|XM_008443809.1|	uncharacterized LOC103486014 (LOC103486014), mRNA	XM_023663413.1 PREDICTED: Cucurbita pepo subsp. pepo uncharacterized LOC111782630 (LOC111782630), mRNA	AT1G61260	Protein of unknown function (DUF761)	4	25	119	280	2.64575	9.19239	48.6038	390.371	0.16	0.0336134	0.0142857	0.210084	0.0892857	0.425	N	Y	N	Y	N	N	0.0257258	1.66041e-09	0.0327054	0.00168565	0.208103	0.460119
gi|659067952|ref|XM_008443833.1|	transmembrane protein 184C (LOC103486031), transcript variant X1, mRNA	XM_023666969.1 PREDICTED: Cucurbita pepo subsp. pepo transmembrane protein 184C-like (LOC111786739), mRNA	AT1G11200	Protein of unknown function (DUF300)	232	125	62	316	25.865	36.7696	15.3731	142.895	1.856	3.74194	0.734177	2.01613	0.39557	0.196203	N	Y	N	N	N	Y	0.0737296	0.0001184	0.484789	0.0646184	0.0717781	0.00045838
gi|659067962|ref|XM_008443877.1|	PAP-specific phosphatase HAL2-like (LOC103486057), mRNA	XM_023663602.1 PREDICTED: Cucurbita pepo subsp. pepo PAP-specific phosphatase HAL2-like (LOC111782804), transcript variant X1, mRNA	AT5G54390	HAL2-like	203	717	2853	287	217.58	352.139	429.138	170.819	0.283124	0.0711532	0.707317	0.251314	2.49826	9.94077	N	Y	N	Y	N	Y	0.034733	0	0.596208	5.06902e-08	0.058473	7.21182e-09
gi|659067964|ref|XM_008443886.1|	uncharacterized LOC103486065 (LOC103486065), transcript variant X1, mRNA	XM_023663603.1 PREDICTED: Cucurbita pepo subsp. pepo uncharacterized LOC111782805 (LOC111782805), transcript variant X1, mRNA	AT1G11170;AT1G61240	Protein of unknown function (DUF707)	874	310	497	558	251.615	9.19239	82.0549	164.135	2.81935	1.75855	1.56631	0.623742	0.555556	0.890681	Y	N	N	N	N	N	0.000775915	0.0387594	0.273235	0.0817773	0.219255	0.756296
gi|659067968|ref|XM_008443904.1|	uncharacterized LOC103486076 (LOC103486076), transcript variant X1, mRNA	XM_023686901.1 PREDICTED: Cucurbita pepo subsp. pepo uncharacterized LOC111802504 (LOC111802504), transcript variant X1, mRNA			271	351	396	501	137.197	29.6985	88.2742	112.583	0.77208	0.684343	0.540918	0.886364	0.700599	0.790419	N	N	N	N	N	N	0.445321	0.189383	0.152294	0.652996	0.452159	0.535838
gi|659067972|ref|XM_008443921.1|	katanin p80 WD40 repeat-containing subunit B1 homolog (LOC103486088), transcript variant X1, mRNA	XM_023663617.1 PREDICTED: Cucurbita pepo subsp. pepo katanin p80 WD40 repeat-containing subunit B1 homolog (LOC111782813), transcript variant X1, mRNA	AT1G61210	Transducin/WD40 repeat-like superfamily protein	1366	1200	9252	2162	402.988	147.785	1712.86	683.831	1.13833	0.147644	0.631822	0.129702	0.555042	4.27937	N	Y	N	Y	N	Y	0.648281	2.86482e-12	0.246361	3.66374e-15	0.195584	9.50333e-05
gi|659067980|ref|XM_008443959.1|	glucose-induced degradation protein 8 homolog (LOC103486111), transcript variant X1, mRNA	XM_023686979.1 PREDICTED: Cucurbita pepo subsp. pepo protein GID8 homolog (LOC111802566), transcript variant X1, mRNA	AT1G61150	LisH and RanBPM domains containing protein	1429	1026	375	889	227.311	216.375	44.3058	163.092	1.39279	3.81067	1.60742	2.736	1.15411	0.421822	N	Y	N	Y	N	N	0.245745	1.37048e-06	0.236219	5.40109e-05	0.749034	0.0222402
gi|659067990|ref|XM_008444000.1|	caffeoylshikimate esterase (LOC103486137), mRNA	XM_023664439.1 PREDICTED: Cucurbita pepo subsp. pepo caffeoylshikimate esterase-like (LOC111783512), mRNA	AT1G11090	alpha/beta-Hydrolases superfamily protein	83	374	169	143	13.6504	19.0919	18.9297	18.6815	0.221925	0.491124	0.58042	2.21302	2.61538	1.18182	Y	N	N	Y	N	N	6.5007e-06	0.0391853	0.29683	0.0052812	0.0476444	0.684995
gi|659067996|ref|XM_008444030.1|	NAC transcription factor 25-like (LOC103486161), mRNA	XM_023664239.1 PREDICTED: Cucurbita pepo subsp. pepo NAC transcription factor 25-like (LOC111783318), mRNA	AT1G61110	NAC domain containing protein 25	511	1645	822	659	123.294	1293.3	90.013	126.582	0.310638	0.621655	0.775417	2.00122	2.49621	1.24734	N	N	N	N	N	N	0.0974401	0.0824912	0.540101	0.237233	0.155626	0.549426
gi|659068002|ref|XM_008444052.1|	polyphenol oxidase, chloroplastic-like (LOC103486180), mRNA	XM_023663515.1 PREDICTED: Cucurbita pepo subsp. pepo polyphenol oxidase, chloroplastic-like (LOC111782723), mRNA			0	0	17	225	0	0.707107	1.52753	116.663	#DIV/0!	0	0	0	0	0.0755556	N	N	Y	N	Y	Y	1	0.000112338	1.44962e-12	0.00509135	2.14285e-08	4.27781e-05
gi|659068004|ref|XM_008444059.1|	uncharacterized LOC103486188 (LOC103486188), mRNA	XM_023687016.1 PREDICTED: Cucurbita pepo subsp. pepo uncharacterized LOC111802591 (LOC111802591), transcript variant X1, mRNA	AT1G61065	Protein of unknown function (DUF1218)	319	447	510	1089	122.402	82.7315	21.3776	459.83	0.713647	0.62549	0.292929	0.876471	0.410468	0.46832	N	N	Y	N	N	N	0.267349	0.0995489	0.00354805	0.616871	0.0596232	0.0419378
gi|659068009|ref|XM_008444071.1|	uncharacterized LOC103486205 (LOC103486205), transcript variant X1, mRNA	XM_023663908.1 PREDICTED: Cucurbita pepo subsp. pepo uncharacterized LOC111783032 (LOC111783032), mRNA	AT1G11060	WAPL (Wings apart-like protein regulation of heterochromatin) protein	771	766	399	780	167.255	169.706	48.8092	127.641	1.00653	1.93233	0.988462	1.9198	0.982051	0.511538	N	Y	N	Y	N	N	0.979636	0.0174914	0.977212	0.0101691	0.96664	0.0752839
gi|659068021|ref|XM_008444106.1|	putative serine/threonine-protein kinase (LOC103486231), mRNA	XM_023686936.1 PREDICTED: Cucurbita pepo subsp. pepo putative serine/threonine-protein kinase (LOC111802530), mRNA	AT1G16670;AT3G09010	Protein kinase superfamily protein	117	154	84	544	47.9618	25.4558	19.4679	185.159	0.75974	1.39286	0.215074	1.83333	0.283088	0.154412	N	N	Y	N	Y	Y	0.451325	0.345308	0.000717448	0.0802785	0.0123599	6.36662e-06
gi|659068023|ref|XM_008444120.1|	mediator of RNA polymerase II transcription subunit 16 (LOC103486239), mRNA	XM_023663547.1 PREDICTED: Cucurbita pepo subsp. pepo mediator of RNA polymerase II transcription subunit 16 (LOC111782747), mRNA	AT4G04920	sensitive to freezing 6	389	150	83	404	77.4855	48.7904	7.57188	133	2.59333	4.68675	0.962871	1.80723	0.371287	0.205446	Y	Y	N	N	N	Y	0.00406386	1.19703e-06	0.929037	0.089611	0.0506375	0.000147525
gi|659068025|ref|XM_008444133.1|	trafficking protein particle complex subunit 13 (LOC103486246), mRNA	XM_023664569.1 PREDICTED: Cucurbita pepo subsp. pepo trafficking protein particle complex subunit 13-like (LOC111783651), mRNA	AT2G47960	unknown protein; CONTAINS InterPro DOMAIN/s: Protein of unknown function DUF974 (InterPro:IPR010378); Has 285 Blast hits to 284 proteins in 126 species: Archae - 0; Bacteria - 0; Metazoa - 150; Fungi - 68; Plants - 32; Viruses - 0; Other Eukaryotes - 35 (	309	154	47	285	53.2572	37.4767	15.1327	123.001	2.00649	6.57447	1.08421	3.2766	0.540351	0.164912	N	Y	N	Y	N	Y	0.0366961	2.9169e-08	0.853627	0.00139545	0.225306	8.35865e-05
gi|659068029|ref|XM_008444158.1|	allantoinase (LOC103486263), transcript variant X1, mRNA	XM_023686882.1 PREDICTED: Cucurbita pepo subsp. pepo allantoinase (LOC111802492), mRNA	AT4G04955	allantoinase	629	288	100	341	78.1558	14.8492	37.2872	234.568	2.18403	6.29	1.84457	2.88	0.844575	0.293255	Y	Y	N	Y	N	N	0.0117009	1.87236e-09	0.146947	0.000608596	0.758294	0.055333
gi|659068069|ref|XM_008444351.1|	callose synthase 11 (LOC103486403), mRNA	XM_023663321.1 PREDICTED: Cucurbita pepo subsp. pepo callose synthase 11 (LOC111782555), transcript variant X1, mRNA	AT4G04970	glucan synthase-like 1	567	74	22	253	155.888	5.65685	7.37111	47.2864	7.66216	25.7727	2.24111	3.36364	0.29249	0.0869565	Y	Y	N	N	N	Y	1.47519e-08	0	0.0601884	0.0146173	0.0238644	3.33606e-07
gi|659068071|ref|XM_008444364.1|	uncharacterized LOC103486411 (LOC103486411), mRNA	XM_023663323.1 PREDICTED: Cucurbita pepo subsp. pepo uncharacterized LOC111782556 (LOC111782556), transcript variant X1, mRNA	AT4G21700	Protein of unknown function (DUF2921)	167	106	19	285	25.0267	42.4264	10.2144	292.569	1.57547	8.78947	0.585965	5.57895	0.37193	0.0666667	N	Y	N	Y	N	N	0.206653	8.71667e-08	0.477516	0.000194014	0.357759	0.0315398
gi|659068073|ref|XM_008444377.1|	uncharacterized LOC103486418 (LOC103486418), mRNA	XM_023664409.1 PREDICTED: Cucurbita pepo subsp. pepo uncharacterized LOC111783478 (LOC111783478), mRNA	AT1G53040;AT1G28240	Protein of unknown function (DUF616)	212	361	443	298	10.5987	71.4178	54.5924	138.385	0.587258	0.478555	0.711409	0.814898	1.21141	1.48658	N	Y	N	N	N	N	0.0909233	0.0119975	0.448187	0.444556	0.685802	0.301178
gi|659068075|ref|XM_008444386.1|	L-type lectin-domain containing receptor kinase VII.1 (LOC103486429), mRNA	XM_023663366.1 PREDICTED: Cucurbita pepo subsp. pepo L-type lectin-domain containing receptor kinase VII.1-like (LOC111782587), transcript variant X1, mRNA	AT4G04960	Concanavalin A-like lectin protein kinase family protein	12	400	172	941	12.1655	60.1041	89.5377	527.337	0.03	0.0697674	0.0127524	2.32558	0.42508	0.182784	Y	Y	Y	Y	N	Y	0	3.53089e-05	7.63711e-08	0.00273142	0.131718	0.00370356
gi|659068077|ref|XM_008444399.1|	uncharacterized LOC103486438 (LOC103486438), mRNA	XM_023663292.1 PREDICTED: Cucurbita pepo subsp. pepo uncharacterized LOC111782530 (LOC111782530), mRNA	AT4G32480	Protein of unknown function (DUF506)	139	17	2434	255	78.526	7.77817	288.497	159	8.17647	0.0571076	0.545098	0.00698439	0.0666667	9.5451	Y	Y	N	Y	Y	Y	0.00522959	0	0.24813	0	0.00261331	1.33563e-08
gi|659068081|ref|XM_008444425.1|	serine/threonine-protein kinase HT1-like (LOC103486451), mRNA	XM_023686888.1 PREDICTED: Cucurbita pepo subsp. pepo serine/threonine-protein kinase HT1-like (LOC111802495), transcript variant X2, mRNA	AT5G58950	Protein kinase superfamily protein	799	111	48	396	197.5	38.8909	24.0069	286.744	7.1982	16.6458	2.01768	2.3125	0.280303	0.121212	Y	Y	N	N	N	Y	4.787e-09	0	0.0922305	0.0361407	0.119055	0.00935362
gi|659068085|ref|XM_008444449.1|	uncharacterized LOC103486469 (LOC103486469), transcript variant X1, mRNA	XM_023664565.1 PREDICTED: Cucurbita pepo subsp. pepo VQ motif-containing protein 4-like (LOC111783648), mRNA	AT1G28280	VQ motif-containing protein	313	48	73	297	122.786	3.53553	18.7705	65.8357	6.52083	4.28767	1.05387	0.657534	0.161616	0.245791	Y	Y	N	N	Y	Y	0.000170982	0.000174471	0.904404	0.336874	0.00126744	0.000959454
gi|659068089|ref|XM_008444468.1|	protein SMG7L (LOC103486485), mRNA	XM_023664067.1 PREDICTED: Cucurbita pepo subsp. pepo protein SMG7L-like (LOC111783169), mRNA			270	255	1559	730	70.8731	86.9741	418.06	91.9946	1.05882	0.173188	0.369863	0.163566	0.349315	2.13562	N	Y	Y	Y	N	N	0.862849	6.39823e-10	0.0194012	9.42856e-08	0.0309759	0.0397123
gi|659068091|ref|XM_008444482.1|	uncharacterized LOC103486495 (LOC103486495), mRNA	XM_023687038.1 PREDICTED: Cucurbita pepo subsp. pepo uncharacterized LOC111802603 (LOC111802603), mRNA			599	157	39	63	208.308	51.6188	15.5242	21.9317	3.81529	15.359	9.50794	4.02564	2.49206	0.619048	Y	Y	Y	Y	N	N	0.000892661	1.96709e-10	1.95269e-06	0.000234648	0.0974389	0.358389
gi|659068097|ref|XM_008444517.1|	dof zinc finger protein DOF1.4-like (LOC103486524), mRNA	XM_023664610.1 PREDICTED: Cucurbita pepo subsp. pepo dof zinc finger protein DOF1.4-like (LOC111783691), transcript variant X2, mRNA	AT2G28810	Dof-type zinc finger DNA-binding family protein	334	12	39	711	44.1626	3.53553	19.6723	480.866	27.8333	8.5641	0.469761	0.307692	0.0168776	0.0548523	Y	Y	N	N	Y	Y	2.68674e-14	4.07004e-10	0.161321	0.0670984	0.000258486	0.000592636
gi|659068101|ref|XM_008444542.1|	squamosa promoter-binding-like protein 3 (LOC103486540), transcript variant X1, mRNA	XM_023664522.1 PREDICTED: Cucurbita pepo subsp. pepo squamosa promoter-binding-like protein 3 (LOC111783603), mRNA	AT2G33815	other RNA	1368	122	17	50	219.204	132.936	5.03322	32.3161	11.2131	80.4706	27.36	7.17647	2.44	0.34	Y	Y	Y	N	N	N	7.55618e-13	0	6.2218e-12	0.10578	0.338732	0.0806756
gi|659068107|ref|XM_008444571.1|	probable LRR receptor-like serine/threonine-protein kinase At1g07560 (LOC103486564), mRNA	XM_023664280.1 PREDICTED: Cucurbita pepo subsp. pepo probable LRR receptor-like serine/threonine-protein kinase At1g07560 (LOC111783355), transcript variant X1, mRNA	AT1G28340	receptor like protein 4	389	67	35	158	34.2685	41.0122	13	93.7568	5.80597	11.1143	2.46203	1.91429	0.424051	0.221519	Y	Y	N	N	N	Y	8.62821e-07	2.14673e-12	0.0453246	0.184434	0.168456	0.0105776
gi|659068111|ref|XM_008444590.1|	protein yippee-like At5g53940 (LOC103486583), mRNA	XM_023663313.1 PREDICTED: Cucurbita pepo subsp. pepo protein yippee-like At5g53940 (LOC111782547), mRNA	AT5G53940	Yippee family putative zinc-binding protein	564	1495	1079	544	86.0949	338.704	82.803	79.4628	0.377258	0.522706	1.03676	1.38554	2.74816	1.98346	Y	Y	N	N	N	N	0.000549882	0.0166866	0.930539	0.170263	0.0230191	0.0655797
gi|659068125|ref|XM_008444660.1|	NAC domain-containing protein 8-like (LOC103486643), mRNA	XM_023664005.1 PREDICTED: Cucurbita pepo subsp. pepo NAC domain-containing protein 73-like (LOC111783117), mRNA	AT1G28470	NAC domain containing protein 10	26	2	11	2887	21.7792	0.707107	17.0392	1904.7	13	2.36364	0.00900589	0.181818	0.000692761	0.00381018	N	N	Y	N	Y	Y	0.0382251	0.316781	1.49263e-06	0.398369	1.44917e-07	8.90678e-08
gi|659068131|ref|XM_008444689.1|	D-tyrosyl-tRNA(Tyr) deacylase (LOC103486664), transcript variant X2, mRNA	XM_023664007.1 PREDICTED: Cucurbita pepo subsp. pepo D-aminoacyl-tRNA deacylase-like (LOC111783119), mRNA	AT4G18460	D-Tyr-tRNA(Tyr) deacylase family protein	571	378	145	216	21.1975	34.6482	12.8582	64.1561	1.51058	3.93793	2.64352	2.6069	1.75	0.671296	N	Y	N	Y	N	N	0.173567	4.25334e-06	0.0247459	0.000880169	0.240225	0.333986
gi|659068161|ref|XM_008444852.1|	protein trichome birefringence-like 37 (LOC103486775), mRNA	XM_023663337.1 PREDICTED: Cucurbita pepo subsp. pepo protein trichome birefringence-like 37 (LOC111782562), mRNA	AT2G30900;AT1G29050	TRICHOME BIREFRINGENCE-LIKE 38;TRICHOME BIREFRINGENCE-LIKE 43	1037	44	25	91	390.54	15.5563	15.6205	64.7482	23.5682	41.48	11.3956	1.76	0.483516	0.274725	Y	Y	Y	N	N	N	2.55196e-08	6.02074e-13	1.09804e-07	0.295285	0.297084	0.0585515
gi|659068163|ref|XM_008444863.1|	uncharacterized protein YNL011C (LOC103486786), transcript variant X1, mRNA	XM_023664383.1 PREDICTED: Cucurbita pepo subsp. pepo uncharacterized protein YNL011C (LOC111783455), transcript variant X1, mRNA	AT2G34090	maternal effect embryo arrest 18	252	78	71	128	57.6397	9.89949	2.64575	71.0845	3.23077	3.5493	1.96875	1.09859	0.609375	0.554688	Y	Y	N	N	N	N	0.00114312	0.000138597	0.146689	0.813891	0.380434	0.191027
gi|659068168|ref|XM_008444893.1|	putative transcription factor bHLH107 (LOC103486803), mRNA	XM_023687193.1 PREDICTED: Cucurbita pepo subsp. pepo putative transcription factor bHLH107 (LOC111802724), mRNA			151	228	100	407	50.2925	47.3762	40.2782	120.504	0.662281	1.51	0.371007	2.28	0.560197	0.2457	N	N	N	Y	N	Y	0.218082	0.229917	0.027591	0.0101125	0.236543	0.000654467
gi|659068184|ref|XM_008444976.1|	putative lipase YOR059C (LOC103486851), transcript variant X1, mRNA	XM_023664413.1 PREDICTED: Cucurbita pepo subsp. pepo putative lipase C4A8.10 (LOC111783483), transcript variant X1, mRNA	AT1G29120	Hydrolase-like protein family	217	241	80	563	39.8372	34.6482	10.6927	491.245	0.900415	2.7125	0.385435	3.0125	0.428064	0.142096	N	Y	N	Y	N	N	0.742002	0.003053	0.198609	0.000698788	0.334592	0.0392165
gi|659068186|ref|XM_008444985.1|	putative lipase YOR059C (LOC103486851), transcript variant X2, mRNA	XM_023664413.1 PREDICTED: Cucurbita pepo subsp. pepo putative lipase C4A8.10 (LOC111783483), transcript variant X1, mRNA	AT1G29120	Hydrolase-like protein family	262	225	78	293	46.5009	74.9533	36.3501	222.933	1.16444	3.35897	0.894198	2.88462	0.767918	0.266212	N	Y	N	Y	N	N	0.632546	0.000234049	0.817411	0.00228597	0.684168	0.0696027
gi|659068192|ref|XM_008445018.1|	protein SCAR3 (LOC103486876), transcript variant X1, mRNA	XM_023663821.1 PREDICTED: Cucurbita pepo subsp. pepo protein SCAR3-like (LOC111782960), transcript variant X1, mRNA	AT1G29170	SCAR family protein	340	267	60	202	104.006	11.3137	18.037	110.889	1.27341	5.66667	1.68317	4.45	1.32178	0.29703	N	Y	N	Y	N	Y	0.441394	1.52516e-07	0.243469	5.74001e-06	0.573887	0.0172094
gi|659068202|ref|XM_008445063.1|	uncharacterized LOC103486903 (LOC103486903), mRNA	XM_023663622.1 PREDICTED: Cucurbita pepo subsp. pepo trihelix transcription factor ASIL1-like (LOC111782814), transcript variant X1, mRNA	AT3G11100;AT3G58630	sequence-specific DNA binding transcription factors	493	627	902	421	59.3549	72.1249	185.058	62.5167	0.786284	0.546563	1.17102	0.695122	1.48931	2.14252	N	Y	N	N	N	N	0.412411	0.0268826	0.709799	0.146617	0.386418	0.0427018
gi|659068212|ref|XM_008445115.1|	probable LRR receptor-like serine/threonine-protein kinase MRH1 (LOC103486944), mRNA	XM_023685651.1 PREDICTED: Cucurbita pepo subsp. pepo protein MALE DISCOVERER 2 (LOC111801609), transcript variant X2, mRNA	AT4G18640	Leucine-rich repeat protein kinase family protein	464	137	86	2008	243.395	16.2635	29.1033	1123.03	3.38686	5.39535	0.231076	1.59302	0.0682271	0.0428287	N	Y	Y	N	Y	Y	0.0365919	0.00192429	0.00877497	0.182609	0.000723677	1.16579e-05
gi|659068218|ref|XM_008445146.1|	DNA ligase 1 (LOC103486971), transcript variant X1, mRNA	XM_023663781.1 PREDICTED: Cucurbita pepo subsp. pepo SAP30-binding protein-like (LOC111782930), transcript variant X1, mRNA	AT1G29220	transcriptional regulator family protein	360	323	260	377	36.1663	2.82843	36.5011	35.4448	1.11455	1.38462	0.954907	1.24231	0.856764	0.689655	N	N	N	N	N	N	0.726174	0.266748	0.91245	0.440763	0.7442	0.338618
gi|659068245|ref|XM_008445286.1|	ras-related protein RABA1c (LOC103487076), mRNA	XM_023663201.1 PREDICTED: Cucurbita pepo subsp. pepo ras-related protein RABA1c-like (LOC111782452), mRNA	AT5G45750	RAB GTPase homolog A1C	607	160	562	502	333.636	75.6604	123.314	94.8701	3.79375	1.08007	1.20916	0.284698	0.318725	1.11952	N	N	N	Y	N	N	0.0355412	0.827755	0.647749	1.20204e-05	0.0231539	0.763372
gi|659068247|ref|XM_008445294.1|	uncharacterized LOC103487085 (LOC103487085), mRNA	XM_023685924.1 PREDICTED: Cucurbita pepo subsp. pepo uncharacterized LOC111801774 (LOC111801774), mRNA	AT4G18810	NAD(P)-binding Rossmann-fold superfamily protein	236	161	299	265	15.1767	161.927	173.564	79.1707	1.46584	0.789298	0.890566	0.538462	0.607547	1.1283	N	N	N	N	N	N	0.36676	0.529711	0.800009	0.343118	0.327741	0.752993
gi|659068250|ref|XM_008445311.1|	U-box domain-containing protein 17 (LOC103487100), mRNA	XM_023663480.1 PREDICTED: Cucurbita pepo subsp. pepo U-box domain-containing protein 17-like (LOC111782682), mRNA	AT1G29340	plant U-box 17	209	237	2292	4353	9.64365	41.0122	510.345	731.541	0.881857	0.0911867	0.0480129	0.103403	0.0544452	0.526533	N	Y	Y	Y	Y	N	0.699966	2.22045e-16	1.81785e-11	4.24105e-14	5.4791e-08	0.0765053
gi|659068252|ref|XM_008445324.1|	heat stress transcription factor A-4c (LOC103487107), transcript variant X1, mRNA	XM_023663482.1 PREDICTED: Cucurbita pepo subsp. pepo heat stress transcription factor A-4a-like (LOC111782685), transcript variant X1, mRNA	AT5G45710	winged-helix DNA-binding transcription factor family protein	117	203	172	125	76.3501	29.6985	31.7857	95.4481	0.576355	0.680233	0.936	1.18023	1.624	1.376	N	N	N	N	N	N	0.154061	0.242339	0.909717	0.597132	0.347315	0.445626
gi|659068264|ref|XM_008445376.1|	uncharacterized LOC103487151 (LOC103487151), transcript variant X1, mRNA	XM_023663481.1 PREDICTED: Cucurbita pepo subsp. pepo uncharacterized LOC111782683 (LOC111782683), mRNA	AT1G29800	RING/FYVE/PHD-type zinc finger family protein	314	980	4988	2848	125.085	62.2254	597.83	518.28	0.320408	0.0629511	0.110253	0.196472	0.344101	1.7514	Y	Y	Y	Y	N	N	9.26445e-05	0	3.06083e-07	1.50545e-10	0.0222358	0.120491
gi|659068272|ref|XM_008445404.1|	probable LRR receptor-like serine/threonine-protein kinase RFK1 (LOC103487181), transcript variant X1, mRNA	XM_023663476.1 PREDICTED: Cucurbita pepo subsp. pepo probable LRR receptor-like serine/threonine-protein kinase RFK1 (LOC111782680), transcript variant X1, mRNA	AT3G14840	Leucine-rich repeat transmembrane protein kinase	218	204	177	1383	20.5183	45.2548	34.6458	352.015	1.06863	1.23164	0.157628	1.15254	0.147505	0.127983	N	N	Y	N	Y	Y	0.840696	0.506305	1.86709e-05	0.646224	0.000158179	2.45793e-07
gi|659068288|ref|XM_008445466.1|	floral homeotic protein AGAMOUS-like (LOC103487219), transcript variant X1, mRNA	XM_023663487.1 PREDICTED: Cucurbita pepo subsp. pepo floral homeotic protein AGAMOUS-like (LOC111782688), mRNA	AT4G18960	K-box region and MADS-box transcription factor family protein	625	122	237	1151	122.111	31.8198	91.2213	1476.03	5.12295	2.63713	0.543006	0.514768	0.105995	0.205908	Y	Y	N	N	N	N	1.03355e-06	0.000750774	0.528617	0.0789364	0.190918	0.220508
gi|659068309|ref|XM_008445571.1|	intersectin-1 (LOC103487297), mRNA	XM_023685755.1 PREDICTED: Cucurbita pepo subsp. pepo SH3 domain-containing protein 3 (LOC111801669), transcript variant X2, mRNA	AT4G18060	SH3 domain-containing protein	371	173	25	231	47.1204	49.4975	13.5769	136.207	2.14451	14.84	1.60606	6.92	0.748918	0.108225	Y	Y	N	Y	N	Y	0.0194104	4.95159e-14	0.280701	1.03236e-06	0.568688	0.00106606
gi|659068313|ref|XM_008445596.1|	uncharacterized LOC103487318 (LOC103487318), transcript variant X1, mRNA	XM_023686631.1 PREDICTED: Cucurbita pepo subsp. pepo uncharacterized LOC111802315 (LOC111802315), transcript variant X4, mRNA			666	705	442	206	85.5005	289.914	16.8226	71.0657	0.944681	1.50679	3.23301	1.59502	3.42233	2.14563	N	N	Y	N	Y	N	0.845921	0.137581	0.00688232	0.0919471	0.00826335	0.0518572
gi|659068320|ref|XM_008445632.1|	60S ribosomal protein L32-1 (LOC103487346), mRNA	XM_023663721.1 PREDICTED: Cucurbita pepo subsp. pepo 60S ribosomal protein L32-1-like (LOC111782886), transcript variant X1, mRNA	AT4G18100	Ribosomal protein L32e	7049	1654	646	663	3437.93	41.0122	135.126	151.447	4.26179	10.9118	10.632	2.56037	2.49472	0.974359	Y	Y	Y	Y	N	N	0.0107476	2.61255e-05	2.99218e-05	8.41349e-05	0.0389122	0.943143
gi|659068332|ref|XM_008445691.1|	glucan endo-1,3-beta-glucosidase-like protein At1g69295 (LOC103487389), transcript variant X1, mRNA	XM_023686396.1 PREDICTED: Cucurbita pepo subsp. pepo PLASMODESMATA CALLOSE-BINDING PROTEIN 1-like (LOC111802129), mRNA	AT1G29380	Carbohydrate-binding X8 domain superfamily protein	41	80	92	270	21.5019	1.41421	13.0512	177.32	0.5125	0.445652	0.151852	0.869565	0.296296	0.340741	N	N	Y	N	N	N	0.138468	0.0469051	0.00790415	0.706622	0.0940092	0.0638596
gi|659068336|ref|XM_008445710.1|	cold-regulated 413 inner membrane protein 2, chloroplastic-like (LOC103487404), mRNA	XM_023686397.1 PREDICTED: Cucurbita pepo subsp. pepo cold-regulated 413 inner membrane protein 1, chloroplastic-like (LOC111802130), partial mRNA	AT1G29390	cold regulated 314 thylakoid membrane 2	887	3676	2798	1272	141.578	649.831	244.566	285.574	0.241295	0.317012	0.697327	1.3138	2.88994	2.19969	Y	Y	N	N	N	N	2.76007e-07	1.76891e-05	0.369182	0.23472	0.0149397	0.0310424
gi|659068347|ref|XM_008445764.1|	coatomer subunit zeta-1-like (LOC103487438), mRNA	XM_023687175.1 PREDICTED: Cucurbita pepo subsp. pepo coatomer subunit zeta-1-like (LOC111802709), transcript variant X2, mRNA	AT3G09800	SNARE-like superfamily protein	1095	973	149	242	368.308	225.567	21.7332	62.1396	1.12539	7.34899	4.52479	6.5302	4.02066	0.615702	N	Y	Y	Y	Y	N	0.682064	6.36143e-08	0.000424425	1.12532e-12	0.00242651	0.232844
gi|659068355|ref|XM_008445803.1|	40S ribosomal protein S14-2-like (LOC103487470), mRNA	XM_023663977.1 PREDICTED: Cucurbita pepo subsp. pepo 40S ribosomal protein S14-2-like (LOC111783094), mRNA	AT3G52580;AT3G11510	Ribosomal protein S11 family protein	13568	1722	502	731	5688.18	99.7021	78.0534	149.409	7.87921	27.0279	18.5609	3.43028	2.35568	0.686731	Y	Y	Y	Y	N	N	0.000155359	1.65476e-09	2.52404e-08	3.17345e-07	0.0522454	0.315745
gi|659068357|ref|XM_008445810.1|	prefoldin subunit 6 (LOC103487480), mRNA	XM_023663251.1 PREDICTED: Cucurbita pepo subsp. pepo prefoldin subunit 6-like (LOC111782490), mRNA			460	259	34	107	144.462	39.598	12.0139	80.7279	1.77606	13.5294	4.29907	7.61765	2.42056	0.317757	N	Y	Y	Y	N	N	0.0660992	1.07587e-11	0.00145534	7.14215e-09	0.0812417	0.0971366
gi|659068359|ref|XM_008445820.1|	phospho-N-acetylmuramoyl-pentapeptide-transferase homolog (LOC103487491), transcript variant X1, mRNA	XM_023664518.1 PREDICTED: Cucurbita pepo subsp. pepo phospho-N-acetylmuramoyl-pentapeptide-transferase homolog (LOC111783598), mRNA	AT4G18270	translocase 11	263	1019	775	401	153.468	45.2548	99.2186	79.0527	0.258096	0.339355	0.65586	1.31484	2.54115	1.93267	Y	Y	N	N	N	N	3.77059e-06	0.000140538	0.330302	0.261765	0.0388553	0.0805332
gi|659068369|ref|XM_008445856.1|	60S ribosomal protein L18a (LOC103487514), mRNA	XM_023663239.1 PREDICTED: Cucurbita pepo subsp. pepo 60S ribosomal protein L18a-like (LOC111782482), mRNA	AT2G34480;AT3G14600	Ribosomal protein L18ae/LX family protein	1783	425	192	206	1022.17	51.6188	39.6863	27.9344	4.19529	9.28646	8.65534	2.21354	2.06311	0.932039	N	Y	Y	Y	N	N	0.0315097	0.000628535	0.000810264	0.00419075	0.127666	0.858612
gi|659068375|ref|XM_008445883.1|	3-oxoacyl-[acyl-carrier-protein] synthase I, chloroplastic (LOC103487541), mRNA	XM_023686012.1 PREDICTED: Cucurbita pepo subsp. pepo 3-oxoacyl-[acyl-carrier-protein] synthase I, chloroplastic (LOC111801832), mRNA	AT5G46290	3-ketoacyl-acyl carrier protein synthase I	2234	358	342	109	952.776	98.2878	50.3422	47.655	6.24022	6.53216	20.4954	1.04678	3.2844	3.13761	Y	Y	Y	N	N	Y	0.000635915	3.89453e-05	2.35058e-08	0.868034	0.016013	0.00518976
gi|659068393|ref|XM_008445971.1|	chlorophyll a-b binding protein of LHCII type 1-like (LOC103487605), mRNA	XM_023664231.1 PREDICTED: Cucurbita pepo subsp. pepo chlorophyll a-b binding protein of LHCII type I, chloroplastic-like (LOC111783310), mRNA	AT1G29930	chlorophyll A/B binding protein 1	39	21	147	1054	3.78594	24.7487	78.2581	1093.4	1.85714	0.265306	0.0370019	0.142857	0.0199241	0.139469	N	Y	Y	Y	N	N	0.279759	0.00893989	0.0151191	0.00582486	0.0195657	0.0811941
gi|659068407|ref|XM_008446044.1|	probable purine permease 10 (LOC103487639), mRNA	XM_023663314.1 PREDICTED: Cucurbita pepo subsp. pepo probable purine permease 10 (LOC111782550), mRNA	AT4G18205	Nucleotide-sugar transporter family protein	107	41	402	360	150.771	4.24264	33.4515	391.538	2.60976	0.266169	0.297222	0.10199	0.113889	1.11667	N	Y	N	Y	N	N	0.512151	0.000269298	0.25457	1.44363e-11	0.130563	0.855335
gi|659068409|ref|XM_008446055.1|	CAS1 domain-containing protein 1 (LOC103487648), mRNA	XM_023663994.1 PREDICTED: Cucurbita pepo subsp. pepo protein REDUCED WALL ACETYLATION 3-like (LOC111783109), mRNA	AT5G46340;AT2G34410	O-acetyltransferase family protein	157	28	530	552	40.5134	18.3848	120.337	521.793	5.60714	0.296226	0.28442	0.0528302	0.0507246	0.960145	Y	Y	N	Y	N	N	5.05069e-05	4.29121e-05	0.153177	0	0.0320095	0.943265
gi|659068425|ref|XM_008446118.1|	calcyclin-binding protein (LOC103487695), mRNA	XM_023664506.1 PREDICTED: Cucurbita pepo subsp. pepo calcyclin-binding protein (LOC111783579), mRNA			889	230	162	61	150.742	211.425	108.669	27.4287	3.86522	5.48765	14.5738	1.41975	3.77049	2.65574	Y	Y	Y	N	N	N	1.91687e-05	6.04622e-09	1.51461e-08	0.624569	0.129586	0.1017
gi|659068428|ref|XM_008446137.1|	cullin-4 (LOC103487708), mRNA	XM_023663937.1 PREDICTED: Cucurbita pepo subsp. pepo cullin-4-like (LOC111783061), mRNA	AT5G46210	cullin4	977	2737	2084	542	44.441	609.526	178.67	58.4123	0.35696	0.46881	1.80258	1.31334	5.04982	3.84502	Y	Y	N	N	Y	Y	0.000190224	0.00426909	0.150026	0.238967	0.00027065	0.000350765
gi|659068434|ref|XM_008446174.1|	F-box/kelch-repeat protein At1g30090 (LOC103487734), mRNA	XM_023663917.1 PREDICTED: Cucurbita pepo subsp. pepo F-box/kelch-repeat protein At1g30090 (LOC111783043), mRNA	AT1G30090	Galactose oxidase/kelch repeat superfamily protein	360	950	754	700	87.0881	178.191	67.8405	212.524	0.378947	0.477454	0.514286	1.25995	1.35714	1.07714	Y	Y	N	N	N	N	0.000821297	0.00795457	0.112522	0.346791	0.497637	0.840874
gi|659068436|ref|XM_008446186.1|	pyruvate dehydrogenase E1 component subunit beta-3, chloroplastic-like (LOC103487742), mRNA	XM_023686202.1 PREDICTED: Cucurbita pepo subsp. pepo pyruvate dehydrogenase E1 component subunit beta-3, chloroplastic (LOC111801954), mRNA	AT1G30120;AT2G34590	pyruvate dehydrogenase E1 beta;Transketolase family protein	702	381	19	68	364.529	82.0244	1.52753	28.9194	1.84252	36.9474	10.3235	20.0526	5.60294	0.279412	N	Y	Y	Y	Y	N	0.214072	3.04876e-07	0.000107841	0	0.000686083	0.0245204
gi|659068450|ref|XM_008446269.1|	ornithine aminotransferase, mitochondrial (LOC103487792), transcript variant X1, mRNA	XM_023664284.1 PREDICTED: Cucurbita pepo subsp. pepo ornithine aminotransferase, mitochondrial-like (LOC111783359), mRNA	AT5G46180	ornithine-delta-aminotransferase	2297	2860	3974	1145	479.82	1306.03	1943.9	437.136	0.803147	0.578007	2.00611	0.719678	2.49782	3.47074	N	N	N	N	N	Y	0.472772	0.139503	0.0807473	0.475302	0.0361129	0.00722972
gi|659068454|ref|XM_008446290.1|	F-box protein At5g46170-like (LOC103487806), transcript variant X1, mRNA	XM_023663616.1 PREDICTED: Cucurbita pepo subsp. pepo F-box protein At5g46170-like (LOC111782812), mRNA	AT1G30200;AT4G18380	F-box family protein	455	620	177	221	54.0031	56.5685	31.3422	76.742	0.733871	2.57062	2.05882	3.50282	2.80543	0.800905	N	Y	N	Y	N	N	0.294865	0.00146807	0.0983665	3.50396e-06	0.0271358	0.584313
gi|659068458|ref|XM_008446308.1|	transcription factor TCP2-like (LOC103487819), transcript variant X1, mRNA	XM_023685399.1 PREDICTED: Cucurbita pepo subsp. pepo transcription factor TCP2-like (LOC111801407), mRNA			359	194	57	71	137.522	33.234	24.173	31.5647	1.85052	6.29825	5.05634	3.40351	2.73239	0.802817	N	Y	Y	Y	N	N	0.0915656	8.80905e-06	0.000742108	0.000452244	0.0607527	0.65602
gi|659068461|ref|XM_008446321.1|	probable inositol transporter 2 (LOC103487832), mRNA	XM_023663615.1 PREDICTED: Cucurbita pepo subsp. pepo probable inositol transporter 2 (LOC111782811), mRNA	AT1G30220	inositol transporter 2	449	3892	648	1378	438.322	1489.87	132.296	743.219	0.115365	0.692901	0.325835	6.00617	2.82438	0.470247	Y	N	N	Y	N	N	5.40004e-06	0.447034	0.0448374	1.15627e-05	0.0171538	0.0830664
gi|659068469|ref|XM_008446369.1|	uncharacterized LOC103487859 (LOC103487859), mRNA	XM_023686746.1 PREDICTED: Cucurbita pepo subsp. pepo uncharacterized LOC111802398 (LOC111802398), mRNA			379	235	108	83	84.8587	14.1421	5.19615	16.6533	1.61277	3.50926	4.56627	2.17593	2.83133	1.3012	N	Y	Y	Y	N	N	0.132342	5.38886e-05	0.00136918	0.0136011	0.0467113	0.571359
gi|659068471|ref|XM_008446379.1|	signal recognition particle 14 kDa protein (LOC103487869), mRNA	XM_023685431.1 PREDICTED: Cucurbita pepo subsp. pepo signal recognition particle 14 kDa protein-like (LOC111801433), transcript variant X1, mRNA	AT2G43640	Signal recognition particle, SRP9/SRP14 subunit	323	453	120	123	137.384	48.7904	14.5029	30.7896	0.713024	2.69167	2.62602	3.775	3.68293	0.97561	N	Y	N	Y	Y	N	0.265436	0.00711195	0.0362966	3.70225e-06	0.00705945	0.964632
gi|659068478|ref|XM_008446410.1|	CBL-interacting serine/threonine-protein kinase 23-like (LOC103487898), transcript variant X1, mRNA	XM_023663803.1 PREDICTED: Cucurbita pepo subsp. pepo CBL-interacting serine/threonine-protein kinase 23-like (LOC111782947), transcript variant X3, mRNA	AT5G07070	CBL-interacting protein kinase 2	1682	1060	895	3763	218.29	53.7401	58.1578	1831.9	1.58679	1.87933	0.446984	1.18436	0.28169	0.237842	N	Y	N	N	N	Y	0.106795	0.0175778	0.042266	0.486148	0.0201427	0.00238028
gi|659068484|ref|XM_008446436.1|	uncharacterized LOC103487926 (LOC103487926), transcript variant X1, mRNA	XM_023663526.1 PREDICTED: Cucurbita pepo subsp. pepo uncharacterized LOC111782733 (LOC111782733), transcript variant X2, mRNA	AT1G17210	IAP-like protein 1	683	509	388	448	90.0463	10.6066	20.0083	46.8615	1.34185	1.76031	1.52455	1.31186	1.13616	0.866071	N	N	N	N	N	N	0.321011	0.0419285	0.308375	0.299132	0.780966	0.70668
gi|659068516|ref|XM_008446616.1|	ubiquitin fusion degradation protein 1 homolog (LOC103488062), transcript variant X1, mRNA	XM_023698302.1 PREDICTED: Cucurbita pepo subsp. pepo ubiquitin recognition factor in ER-associated degradation protein 1-like (LOC111811446), transcript variant X3, mRNA	AT4G38930	Ubiquitin fusion degradation UFD1 family protein	707	1276	1206	578	163.5	121.622	368.893	218.756	0.554075	0.586235	1.22318	1.05804	2.20761	2.08651	N	N	N	N	N	N	0.036521	0.0465791	0.623748	0.814556	0.0756135	0.0477351
gi|659068536|ref|XM_008446727.1|	DNA damage-binding protein 1 (LOC103488135), mRNA	XM_023664302.1 PREDICTED: Cucurbita pepo subsp. pepo DNA damage-binding protein 1a (LOC111783375), transcript variant X1, mRNA	AT4G05420	damaged DNA binding protein 1A	2066	1115	754	870	90.7138	167.584	172.123	237.767	1.85291	2.74005	2.37471	1.47878	1.28161	0.866667	N	Y	N	N	N	N	0.0319581	0.00017259	0.0316076	0.106944	0.577685	0.699532
gi|659068540|ref|XM_008446750.1|	uncharacterized LOC103488153 (LOC103488153), mRNA	XM_023664308.1 PREDICTED: Cucurbita pepo subsp. pepo nitrate regulatory gene2 protein-like (LOC111783379), mRNA	AT2G34670	Protein of unknown function (DUF630 and DUF632)	519	120	121	1076	78.143	32.5269	50.0633	448.565	4.325	4.28926	0.482342	0.991736	0.111524	0.112454	Y	Y	N	N	Y	Y	1.21544e-05	1.65101e-06	0.0756455	0.967959	7.76207e-05	4.11033e-06
gi|659068542|ref|XM_008446762.1|	uncharacterized LOC103488160 (LOC103488160), mRNA	XM_023681976.1 PREDICTED: Cucurbita pepo subsp. pepo uncharacterized LOC111798676 (LOC111798676), transcript variant X5, mRNA			231	59	28	20	91.183	0.707107	7.02377	4.58258	3.91525	8.25	11.55	2.10714	2.95	1.4	Y	Y	Y	N	N	N	0.00270101	2.21684e-06	1.12541e-05	0.132199	0.133611	0.595768
gi|659068565|ref|XM_008446861.1|	NADH dehydrogenase [ubiquinone] 1 alpha subcomplex subunit 8-B (LOC103488226), mRNA	XM_023692626.1 PREDICTED: Cucurbita pepo subsp. pepo NADH dehydrogenase [ubiquinone] 1 alpha subcomplex subunit 8-B-like (LOC111807060), mRNA	AT3G06310	Cox19-like CHCH family protein	2750	4076	2096	1016	430.234	108.187	271.089	110.749	0.674681	1.31202	2.70669	1.94466	4.01181	2.06299	N	N	Y	Y	Y	N	0.149182	0.295274	0.0132694	0.00364762	0.00153285	0.0482949
gi|659068567|ref|XM_008446873.1|	54S ribosomal protein L39, mitochondrial-like (LOC103488236), mRNA	XM_023692628.1 PREDICTED: Cucurbita pepo subsp. pepo 50S ribosomal protein L33-like (LOC111807061), mRNA	AT3G06320	Ribosomal protein L33 family protein	1395	746	181	284	598.742	63.6396	69.2917	92.0489	1.86997	7.70718	4.91197	4.12155	2.62676	0.637324	N	Y	Y	Y	N	N	0.122406	1.81306e-05	0.000270855	9.75879e-08	0.0352686	0.263085
gi|659068571|ref|XM_008446890.1|	GPI ethanolamine phosphate transferase 3 (LOC103488244), transcript variant X2, mRNA	XM_023686176.1 PREDICTED: Cucurbita pepo subsp. pepo GPI ethanolamine phosphate transferase 3 (LOC111801936), mRNA	AT5G17250	Alkaline-phosphatase-like family protein	199	105	50	212	32.5781	38.8909	5.19615	24.0208	1.89524	3.98	0.938679	2.1	0.495283	0.235849	N	Y	N	N	N	Y	0.0733092	9.0497e-05	0.895999	0.0609803	0.188126	0.00120314
gi|659068575|ref|XM_008446912.1|	cation-chloride cotransporter 1 (LOC103488259), transcript variant X1, mRNA	XM_023663800.1 PREDICTED: Cucurbita pepo subsp. pepo cation-chloride cotransporter 1-like (LOC111782946), mRNA	AT1G30450	cation-chloride co-transporter 1	254	216	167	301	68.9662	88.3883	9.29157	107.555	1.17593	1.52096	0.843854	1.29341	0.717608	0.554817	N	N	N	N	N	N	0.617818	0.173182	0.704622	0.39778	0.503372	0.142415
gi|659068580|ref|XM_008446938.1|	cationic amino acid transporter 1-like (LOC103488279), transcript variant X1, mRNA	XM_023663315.1 PREDICTED: Cucurbita pepo subsp. pepo cationic amino acid transporter 1-like (LOC111782552), mRNA	AT4G21120	amino acid transporter 1	0	1	17	2763	1.1547	2.12132	19.0875	2819.82	0	0	0	0.0588235	0.000361925	0.00615273	N	N	Y	N	Y	Y	1	0.0294142	1.19902e-05	0.116145	0.000378381	0.00104394
gi|659068584|ref|XM_008446961.1|	cleavage and polyadenylation specificity factor CPSF30 (LOC103488286), mRNA	XM_023664325.1 PREDICTED: Cucurbita pepo subsp. pepo 30-kDa cleavage and polyadenylation specificity factor 30-like (LOC111783399), mRNA	AT1G30460	cleavage and polyadenylation specificity factor 30	479	141	20	327	56.4122	5.65685	8.62168	194.608	3.39716	23.95	1.46483	7.05	0.431193	0.0611621	Y	Y	N	Y	N	Y	0.00021234	0	0.369171	4.68158e-06	0.159037	0.000166193
gi|659068586|ref|XM_008446973.1|	uncharacterized LOC103488296 (LOC103488296), mRNA	XM_023698369.1 PREDICTED: Cucurbita pepo subsp. pepo sec1 family domain-containing protein MIP3 (LOC111811492), mRNA	AT2G42700	FUNCTIONS IN: molecular_function unknown; INVOLVED IN: vesicle-mediated transport, vesicle docking involved in exocytosis; LOCATED IN: cellular_component unknown; EXPRESSED IN: 22 plant structures; EXPRESSED DURING: 14 growth stages; CONTAINS InterPro DOM	420	533	493	640	17.4738	34.6482	21.1266	275.827	0.787992	0.851927	0.65625	1.08114	0.832812	0.770312	N	N	N	N	N	N	0.422563	0.567303	0.312475	0.761471	0.69251	0.48572
gi|659068590|ref|XM_008446998.1|	ADP-ribosylation factor GTPase-activating protein AGD12-like (LOC103488311), transcript variant X1, mRNA	XM_023664365.1 PREDICTED: Cucurbita pepo subsp. pepo ADP-ribosylation factor GTPase-activating protein AGD12-like (LOC111783437), mRNA	AT4G21160	Calcium-dependent ARF-type GTPase activating protein family	417	674	323	886	69.8952	145.664	52.1664	308.695	0.618694	1.29102	0.470655	2.08669	0.760722	0.36456	N	N	N	Y	N	Y	0.102069	0.373939	0.0692743	0.00447895	0.549374	0.00807292
gi|659068597|ref|XM_008447036.1|	uncharacterized LOC103488340 (LOC103488340), transcript variant X1, mRNA	XM_023664016.1 PREDICTED: Cucurbita pepo subsp. pepo uncharacterized LOC111783127 (LOC111783127), transcript variant X1, mRNA	AT4G13970	zinc ion binding	222	85	92	326	30.6105	15.5563	11.1505	82.0731	2.61176	2.41304	0.680982	0.923913	0.260736	0.282209	Y	Y	N	N	Y	Y	0.00793455	0.0078938	0.385556	0.818826	0.0116461	0.00245629
gi|659068613|ref|XM_008447105.1|	probable 3-hydroxyisobutyrate dehydrogenase, mitochondrial (LOC103488390), transcript variant X1, mRNA	XM_023664472.1 PREDICTED: Cucurbita pepo subsp. pepo probable 3-hydroxyisobutyrate dehydrogenase, mitochondrial (LOC111783548), transcript variant X1, mRNA	AT4G20930	6-phosphogluconate dehydrogenase family protein	357	519	298	1674	108.503	108.894	124.933	88.0928	0.687861	1.19799	0.213262	1.74161	0.310036	0.178017	N	N	Y	N	N	Y	0.211013	0.540687	0.000232417	0.0479247	0.0137194	8.48126e-06
gi|659068623|ref|XM_008447156.1|	obg-like ATPase 1 (LOC103488428), mRNA	XM_023664055.1 PREDICTED: Cucurbita pepo subsp. pepo obg-like ATPase 1 (LOC111783155), mRNA	AT1G30580	GTP binding	5151	1763	636	536	1664.32	171.827	190.768	97.509	2.92172	8.09906	9.61007	2.77201	3.28918	1.18657	Y	Y	Y	Y	Y	N	0.00196237	6.97897e-09	1.16294e-07	1.94901e-05	0.00732298	0.645707
gi|659068629|ref|XM_008447197.1|	eukaryotic translation initiation factor 3 subunit A-like (LOC103488448), transcript variant X1, mRNA	XM_023659813.1 PREDICTED: Cucurbita pepo subsp. pepo eukaryotic translation initiation factor 3 subunit A-like (LOC111779696), mRNA	AT4G11420	eukaryotic translation initiation factor 3A	5588	2022	1539	959	1129.03	78.4889	161.571	246.93	2.7636	3.63093	5.8269	1.31384	2.10845	1.6048	Y	Y	Y	N	N	N	0.000444122	1.25689e-06	2.01202e-05	0.243837	0.0896802	0.196166
gi|659068649|ref|XM_008447300.1|	histidinol dehydrogenase, chloroplastic (LOC103488509), transcript variant X1, mRNA	XM_023686664.1 PREDICTED: Cucurbita pepo subsp. pepo histidinol dehydrogenase, chloroplastic (LOC111802337), transcript variant X2, mRNA	AT5G63890	histidinol dehydrogenase	597	137	27	91	151.099	24.7487	10.9697	64.3661	4.35766	22.1111	6.56044	5.07407	1.50549	0.296703	Y	Y	Y	Y	N	N	8.71125e-06	0	4.35801e-05	8.26941e-05	0.449072	0.0690706
gi|659068657|ref|XM_008447337.1|	tubulin beta chain (LOC103488535), mRNA	XM_023685921.1 PREDICTED: Cucurbita pepo subsp. pepo tubulin beta chain (LOC111801771), mRNA	AT4G20890;AT5G44340	tubulin beta-9 chain;tubulin beta chain 4	168	13	165	111	63.2218	2.82843	21.0792	52.6783	12.9231	1.01818	1.51351	0.0787879	0.117117	1.48649	Y	N	N	Y	Y	N	2.01422e-06	0.960089	0.398959	6.65163e-09	0.00215725	0.34868
gi|659068668|ref|XM_008447378.1|	transducin beta-like protein 3 (LOC103488579), mRNA	XM_023657033.1 PREDICTED: Cucurbita pepo subsp. pepo transducin beta-like protein 3 (LOC111777434), mRNA	AT5G16750	Transducin family protein / WD-40 repeat family protein	308	21	8	24	118.09	10.6066	3.51188	21.6333	14.6667	38.5	12.8333	2.625	0.875	0.333333	Y	Y	Y	N	N	N	1.32121e-06	1.33813e-11	1.63442e-06	0.249477	0.898278	0.199773
gi|659068676|ref|XM_008447420.1|	reticuline oxidase-like protein (LOC103488597), mRNA	XM_023686641.1 PREDICTED: Cucurbita pepo subsp. pepo berberine bridge enzyme-like 8 (LOC111802320), mRNA	AT1G11770	FAD-binding Berberine family protein	0	0	15	1734	1.1547	0	19.6554	707	#DIV/0!	0	0	0	0	0.00865052	N	N	Y	N	Y	Y	1	0.065395	0	0.027628	0	8.65974e-15
gi|659068705|ref|XM_008447559.1|	twinkle homolog protein, chloroplastic/mitochondrial (LOC103488704), transcript variant X1, mRNA	XM_023663947.1 PREDICTED: Cucurbita pepo subsp. pepo twinkle homolog protein, chloroplastic/mitochondrial (LOC111783068), mRNA	AT1G30680	toprim domain-containing protein	139	30	3	22	23.8607	2.12132	3	10.6927	4.63333	46.3333	6.31818	10	1.36364	0.136364	Y	Y	Y	N	N	N	0.000392673	7.92699e-14	0.00196544	0.00548208	0.702832	0.0289333
gi|659068722|ref|XM_008447608.1|	uncharacterized oxidoreductase C663.09c (LOC103488731), mRNA	XM_023685301.1 PREDICTED: Cucurbita pepo subsp. pepo C-factor (LOC111801341), mRNA	AT4G20760	NAD(P)-binding Rossmann-fold superfamily protein	224	512	3264	284	58.643	378.302	253.646	170.493	0.4375	0.0686275	0.788732	0.156863	1.80282	11.493	N	Y	N	Y	N	Y	0.163038	0	0.594691	1.57674e-12	0.342529	1.02299e-09
gi|659068734|ref|XM_008447690.1|	transcription factor TCP5 (LOC103488791), mRNA	XM_023664212.1 PREDICTED: Cucurbita pepo subsp. pepo transcription factor TCP13-like (LOC111783290), mRNA	AT5G60970	TEOSINTE BRANCHED 1, cycloidea and PCF transcription factor 5	26	74	38	512	17.0978	1.41421	12.6623	474.194	0.351351	0.684211	0.0507812	1.94737	0.144531	0.0742188	N	N	Y	N	N	N	0.0318364	0.451108	0.0108554	0.145634	0.100953	0.019782
gi|659068742|ref|XM_008447737.1|	phospholipid-transporting ATPase 10-like (LOC103488829), partial mRNA	XM_023685842.1 PREDICTED: Cucurbita pepo subsp. pepo putative phospholipid-transporting ATPase 9 (LOC111801724), mRNA	AT3G25610	ATPase E1-E2 type family protein / haloacid dehalogenase-like hydrolase family protein	1031	2068	1197	731	440.419	92.631	378.789	570.504	0.498549	0.86132	1.4104	1.72765	2.829	1.63748	Y	N	N	Y	N	N	0.0120492	0.620151	0.467186	0.0196174	0.018309	0.231226
gi|659068746|ref|XM_008447761.1|	AMSH-like ubiquitin thioesterase 1 (LOC103488847), mRNA	XM_023664139.1 PREDICTED: Cucurbita pepo subsp. pepo AMSH-like ubiquitin thioesterase 1 (LOC111783233), mRNA	AT1G48790	associated molecule with the SH3 domain of STAM 1	459	524	594	1507	72.9475	70.7107	100.414	292.404	0.875954	0.772727	0.304579	0.882155	0.347711	0.394161	N	N	Y	N	N	Y	0.657458	0.35316	0.00401994	0.625098	0.0254179	0.0123191
gi|659068784|ref|XM_008448000.1|	exocyst complex component EXO70B1 (LOC103489015), partial mRNA	XM_023663739.1 PREDICTED: Cucurbita pepo subsp. pepo exocyst complex component EXO70B1-like (LOC111782900), mRNA	AT5G50380	exocyst subunit exo70 family protein F1	408	632	968	2058	98.47	127.279	161.013	826.935	0.64557	0.421488	0.198251	0.652893	0.307094	0.47036	N	Y	Y	N	Y	N	0.13865	0.00174385	0.000112441	0.0885768	0.0126177	0.0399801
gi|659068798|ref|XM_008448083.1|	allantoate deiminase (LOC103489078), partial mRNA	XM_023663789.1 PREDICTED: Cucurbita pepo subsp. pepo allantoate deiminase 2 (LOC111782937), transcript variant X1, mRNA	AT4G20070	allantoate amidohydrolase	178	632	2306	1340	19.9249	280.014	594.796	281.216	0.281646	0.0771899	0.132836	0.274068	0.471642	1.7209	Y	Y	Y	Y	N	N	0.00194296	1.11022e-16	3.93191e-06	2.40261e-05	0.105454	0.13572
gi|659068802|ref|XM_008448116.1|	probable F-box protein At4g22030 (LOC103489105), mRNA	XM_023664436.1 PREDICTED: Cucurbita pepo subsp. pepo probable F-box protein At4g22030 (LOC111783509), mRNA	AT4G04480	unknown protein; LOCATED IN: chloroplast; EXPRESSED IN: flower, pollen tube; EXPRESSED DURING: petal differentiation and expansion stage; BEST Arabidopsis thaliana protein match is: F-box family protein with a domain of unknown function (DUF295) (TAIR:AT4	12	1098	441	538	1.52753	373.352	148.463	300.34	0.010929	0.0272109	0.0223048	2.4898	2.04089	0.819703	Y	Y	Y	Y	N	N	0	1.07692e-14	9.19759e-07	0.00397705	0.111176	0.615177
gi|659068838|ref|XM_008448349.1|	uncharacterized LOC103489262 (LOC103489262), mRNA	XM_023664449.1 PREDICTED: Cucurbita pepo subsp. pepo uncharacterized LOC111783520 (LOC111783520), mRNA	AT1G11300	protein serine/threonine kinases;protein kinases;ATP binding;sugar binding;kinases;carbohydrate binding	11	1	9	775	7.02377	2.12132	8.7178	343.896	11	1.22222	0.0141935	0.111111	0.00129032	0.0116129	N	N	Y	N	Y	Y	0.0963544	0.780551	3.86586e-11	0.185211	3.56881e-12	8.9535e-12
gi|659068852|ref|XM_008448456.1|	probable LRR receptor-like serine/threonine-protein kinase At2g24230 (LOC103489326), mRNA	XM_023663779.1 PREDICTED: Cucurbita pepo subsp. pepo calmodulin-binding receptor kinase CaMRLK-like (LOC111782928), mRNA	AT5G45800	Leucine-rich repeat protein kinase family protein	55	11	23	323	13.3167	2.12132	8.88819	83.9127	5	2.3913	0.170279	0.478261	0.0340557	0.0712074	N	N	Y	N	Y	Y	0.00629404	0.0671899	0.000360237	0.340003	2.21749e-07	1.38669e-08
gi|659068858|ref|XM_008448491.1|	cellulose synthase A catalytic subunit 8 [UDP-forming] (LOC103489350), mRNA	XM_023664455.1 PREDICTED: Cucurbita pepo subsp. pepo cellulose synthase A catalytic subunit 8 [UDP-forming]-like (LOC111783527), mRNA	AT5G45760;AT4G18780	Transducin/WD40 repeat-like superfamily protein;cellulose synthase family protein	556	109	25	333	22.1886	17.6777	4.6188	100.957	5.10092	22.24	1.66967	4.36	0.327327	0.0750751	Y	Y	N	Y	N	Y	1.45478e-06	0	0.225429	0.000745259	0.0324859	2.30204e-08
gi|659068898|ref|XM_008448990.1|	thioredoxin-like protein AAED1, chloroplastic (LOC103489710), mRNA	XM_023687335.1 PREDICTED: Cucurbita pepo subsp. pepo thioredoxin-like protein AAED1, chloroplastic (LOC111803071), transcript variant X2, mRNA	AT2G37240	Thioredoxin superfamily protein	145	124	862	248	61.9919	36.0624	125.216	253.852	1.16935	0.168213	0.584677	0.143852	0.5	3.47581	N	Y	N	Y	N	Y	0.678191	1.56437e-09	0.487167	2.33601e-11	0.485648	0.00123972
gi|659068900|ref|XM_008449003.1|	DNA topoisomerase 6 subunit A (LOC103489716), mRNA	XM_023689067.1 PREDICTED: Cucurbita pepo subsp. pepo DNA topoisomerase 6 subunit A (LOC111804312), transcript variant X1, mRNA	AT5G02820	Spo11/DNA topoisomerase VI, subunit A protein	230	48	18	27	52.5642	20.5061	11.0151	7.02377	4.79167	12.7778	8.51852	2.66667	1.77778	0.666667	Y	Y	Y	N	N	N	4.91779e-05	5.31626e-11	9.15395e-05	0.0806574	0.438251	0.538476
gi|659068902|ref|XM_008449013.1|	adenylate kinase 1, mitochondrial (LOC103489725), mRNA	XM_023689237.1 PREDICTED: Cucurbita pepo subsp. pepo adenylate kinase 1, chloroplastic-like (LOC111804432), mRNA	AT2G37250	adenosine kinase	10631	10913	4501	1341	1538.51	934.088	551.12	199.003	0.974159	2.36192	7.92767	2.42457	8.13796	3.35645	N	Y	Y	Y	Y	Y	0.923436	0.00092569	7.54577e-07	8.39014e-05	2.46184e-06	0.00106799
gi|659068904|ref|XM_008449024.1|	two-component response regulator-like APRR7 (LOC103489735), transcript variant X1, mRNA	XM_023688008.1 PREDICTED: Cucurbita pepo subsp. pepo two-component response regulator-like APRR7 (LOC111803549), transcript variant X1, mRNA	AT5G60100;AT5G02810	pseudo-response regulator 7;pseudo-response regulator 3	3829	8645	937	4697	1439.2	2312.95	469.692	745.149	0.442915	4.08645	0.815201	9.22625	1.84054	0.199489	Y	Y	N	Y	N	Y	0.00343484	0.000219981	0.599864	5.57165e-12	0.157674	1.95671e-05
gi|659068910|ref|XM_008449054.1|	uncharacterized LOC103489749 (LOC103489749), transcript variant X1, mRNA	XM_023661930.1 PREDICTED: Cucurbita pepo subsp. pepo thylakoid membrane protein TERC, chloroplastic (LOC111781376), mRNA	AT5G12130	integral membrane TerC family protein	215	233	86	138	14.0119	24.7487	22.6053	19.5021	0.922747	2.5	1.55797	2.7093	1.68841	0.623188	N	Y	N	Y	N	N	0.803867	0.0057344	0.35041	0.00198528	0.301222	0.277594
gi|659068914|ref|XM_008449069.1|	protein MODIFIER OF SNC1 11-like (LOC103489757), mRNA	XM_023688013.1 PREDICTED: Cucurbita pepo subsp. pepo protein MODIFIER OF SNC1 11-like (LOC111803550), transcript variant X1, mRNA	AT5G02770	unknown protein; Has 469 Blast hits to 336 proteins in 126 species: Archae - 0; Bacteria - 54; Metazoa - 249; Fungi - 22; Plants - 47; Viruses - 0; Other Eukaryotes - 97 (source: NCBI BLink).	4854	6126	7495	3811	658.425	1999.7	1065.17	555.874	0.79236	0.647632	1.27368	0.817345	1.60745	1.96668	N	N	N	N	N	N	0.392588	0.090972	0.534835	0.380562	0.273272	0.0611334
gi|659068916|ref|XM_008449073.1|	dirigent protein 17-like (LOC103489761), mRNA	XM_023688018.1 PREDICTED: Cucurbita pepo subsp. pepo dirigent protein 17-like (LOC111803553), transcript variant X3, mRNA	AT3G58090	Disease resistance-responsive (dirigent-like protein) family protein	637	902	163	690	267.844	255.973	20.5994	380.669	0.706208	3.90798	0.923188	5.53374	1.30725	0.236232	N	Y	N	Y	N	Y	0.280201	0.000709804	0.847224	9.19235e-09	0.551405	0.0073613
gi|659068924|ref|XM_008449096.1|	uncharacterized LOC103489786 (LOC103489786), mRNA	XM_023688914.1 PREDICTED: Cucurbita pepo subsp. pepo uncharacterized LOC111804194 (LOC111804194), mRNA			683	441	118	130	15.6312	53.7401	10.4403	52.7857	1.54875	5.78814	5.25385	3.73729	3.39231	0.907692	N	Y	Y	Y	Y	N	0.14346	5.41571e-09	0.000213143	4.54373e-06	0.0118916	0.812824
gi|659068932|ref|XM_008449115.1|	uncharacterized LOC103489806 (LOC103489806), mRNA	XM_023662421.1 PREDICTED: Cucurbita pepo subsp. pepo uncharacterized LOC111781731 (LOC111781731), transcript variant X1, mRNA	AT3G53490	unknown protein; FUNCTIONS IN: molecular_function unknown; INVOLVED IN: biological_process unknown; LOCATED IN: endomembrane system; BEST Arabidopsis thaliana protein match is: unknown protein (TAIR:AT5G02720.1); Has 70 Blast hits to 70 proteins in 13 spe	66	163	578	416	15.308	0.707107	92	180.899	0.404908	0.114187	0.158654	0.282007	0.391827	1.38942	Y	Y	Y	Y	N	N	0.0166259	9.50307e-12	0.000126797	9.7794e-06	0.0622024	0.385102
gi|659068934|ref|XM_008449121.1|	protein GPR107 (LOC103489813), mRNA	XM_023662501.1 PREDICTED: Cucurbita pepo subsp. pepo protein GPR107-like (LOC111781797), mRNA	AT5G18520	Lung seven transmembrane receptor family protein	894	493	232	532	94.0709	4.24264	49.0951	205.831	1.81339	3.85345	1.68045	2.125	0.926692	0.43609	N	Y	N	Y	N	N	0.045061	2.37171e-06	0.205967	0.00545225	0.867337	0.0324657
gi|659068949|ref|XM_008449198.1|	probable pectate lyase 4 (LOC103489868), mRNA	XM_023662741.1 PREDICTED: Cucurbita pepo subsp. pepo probable pectate lyase 4 (LOC111781987), mRNA	AT3G55140	Pectin lyase-like superfamily protein	389	128	387	1719	37.072	9.19239	119.528	759.337	3.03906	1.00517	0.226294	0.330749	0.0744619	0.225131	Y	N	Y	Y	Y	Y	0.00095368	0.983119	0.000629465	0.000971815	2.90941e-05	0.000699095
gi|659068961|ref|XM_008449261.1|	uncharacterized LOC103489916 (LOC103489916), mRNA	XM_023688600.1 PREDICTED: Cucurbita pepo subsp. pepo uncharacterized LOC111803972 (LOC111803972), mRNA	AT5G02580	Plant protein 1589 of unknown function	10530	15893	71	37	3393.08	5501.29	2.51661	9	0.662556	148.31	284.595	223.845	429.541	1.91892	N	Y	Y	Y	Y	N	0.170615	0	0	0	0	0.203653
gi|659068965|ref|XM_008449282.1|	diaminopimelate epimerase, chloroplastic (LOC103489934), mRNA	XM_023688618.1 PREDICTED: Cucurbita pepo subsp. pepo diaminopimelate epimerase, chloroplastic-like (LOC111803986), mRNA	AT3G53580	diaminopimelate epimerase family protein	4275	1358	120	270	1444.23	15.5563	30.5505	82.2091	3.14801	35.625	15.8333	11.3167	5.02963	0.444444	Y	Y	Y	Y	Y	N	0.00181945	3.77476e-15	4.77257e-10	0	0.000388633	0.0491587
gi|659068973|ref|XM_008449322.1|	eukaryotic peptide chain release factor subunit 1-3 (LOC103489959), transcript variant X2, mRNA	XM_023658516.1 PREDICTED: Cucurbita pepo subsp. pepo eukaryotic peptide chain release factor subunit 1-3-like (LOC111778600), transcript variant X1, mRNA	AT3G26618	eukaryotic release factor 1-3	2801	1898	3360	2285	171.709	166.877	247.065	941.786	1.47576	0.833631	1.22582	0.564881	0.830635	1.47046	N	N	N	Y	N	N	0.166805	0.480937	0.603996	0.0164136	0.676013	0.285387
gi|659068975|ref|XM_008449332.1|	WAT1-related protein At2g37460-like (LOC103489968), mRNA	XM_023689306.1 PREDICTED: Cucurbita pepo subsp. pepo WAT1-related protein At2g37460-like (LOC111804484), mRNA	AT2G37460	nodulin MtN21 /EamA-like transporter family protein	157	98	35	1189	30.0222	36.0624	6.245	1031.88	1.60204	4.48571	0.132044	2.8	0.0824222	0.0294365	N	Y	N	Y	N	Y	0.199525	7.15696e-05	0.0336617	0.0150353	0.0380471	0.00234364
gi|659068977|ref|XM_008449343.1|	ras-related protein RABE1a (LOC103489977), mRNA	XM_023689186.1 PREDICTED: Cucurbita pepo subsp. pepo ras-related protein RABE1a (LOC111804398), transcript variant X1, mRNA	AT5G59840	Ras-related small GTP-binding family protein	1455	1457	1017	1737	211.036	132.936	61.1746	139.001	0.998627	1.43068	0.837651	1.43265	0.838803	0.585492	N	N	N	N	N	N	0.997398	0.176033	0.654854	0.131624	0.693586	0.143338
gi|659068985|ref|XM_008449376.1|	soluble inorganic pyrophosphatase (LOC103490010), mRNA	XM_023688954.1 PREDICTED: Cucurbita pepo subsp. pepo soluble inorganic pyrophosphatase 4 (LOC111804224), mRNA	AT4G01480;AT1G01050	pyrophosphorylase 5;pyrophosphorylase 1	1208	3756	1049	1264	228.186	1126.42	445.549	682.262	0.321619	1.15157	0.955696	3.58055	2.97152	0.829905	Y	N	N	Y	Y	N	3.56822e-05	0.595804	0.909437	5.49469e-05	0.0124909	0.647986
gi|659068989|ref|XM_008449398.1|	glycine-rich RNA-binding protein 4, mitochondrial (LOC103490031), mRNA	XM_023661399.1 PREDICTED: Cucurbita pepo subsp. pepo organelle RRM domain-containing protein 2, mitochondrial (LOC111781004), mRNA	AT2G37510	RNA-binding (RRM/RBD/RNP motifs) family protein	506	214	54	54	177.894	36.0624	24.1937	20.2567	2.36449	9.37037	9.37037	3.96296	3.96296	1	Y	Y	Y	Y	Y	N	0.0166953	3.67807e-08	3.78735e-06	6.63608e-05	0.0113411	0.990439
gi|659068991|ref|XM_008449409.1|	actin-depolymerizing factor 1-like (LOC103490039), mRNA	XM_023687485.1 PREDICTED: Cucurbita pepo subsp. pepo actin-depolymerizing factor 1-like (LOC111803191), mRNA	AT5G59890	actin depolymerizing factor 4	981	203	106	616	301.6	22.6274	48.2632	182.096	4.83251	9.25472	1.59253	1.91509	0.329545	0.172078	Y	Y	N	N	N	Y	1.92601e-05	3.65611e-10	0.252824	0.0449754	0.0246195	1.56434e-05
gi|659069001|ref|XM_008449453.1|	uncharacterized LOC103490081 (LOC103490081), mRNA	XM_023687448.1 PREDICTED: Cucurbita pepo subsp. pepo uncharacterized LOC111803160 (LOC111803160), transcript variant X2, mRNA	AT5G59613	unknown protein; BEST Arabidopsis thaliana protein match is: unknown protein (TAIR:AT3G46430.1); Has 30201 Blast hits to 17322 proteins in 780 species: Archae - 12; Bacteria - 1396; Metazoa - 17338; Fungi - 3422; Plants - 5037; Viruses - 0; Other Eukaryot	6532	14210	5194	1930	793.453	2258.5	1252.13	320.917	0.459676	1.2576	3.38446	2.73585	7.36269	2.69119	Y	N	Y	Y	Y	Y	0.00389518	0.371345	0.00234	7.61122e-06	6.3962e-06	0.00681964
gi|659069003|ref|XM_008449460.1|	uncharacterized LOC103490091 (LOC103490091), transcript variant X1, mRNA	XM_023688703.1 PREDICTED: Cucurbita pepo subsp. pepo uncharacterized LOC111804038 (LOC111804038), transcript variant X1, mRNA			1195	2051	886	664	404.286	489.318	83.5005	197.596	0.582643	1.34876	1.7997	2.3149	3.08886	1.33434	N	N	N	Y	Y	N	0.0510548	0.261551	0.147643	0.000365668	0.0106772	0.435303
gi|659069007|ref|XM_008449468.1|	uncharacterized LOC103490100 (LOC103490100), mRNA	XM_023662113.1 PREDICTED: Cucurbita pepo subsp. pepo uncharacterized LOC111781489 (LOC111781489), mRNA	AT3G09450	CONTAINS InterPro DOMAIN/s: Fusaric acid resistance protein, conserved region (InterPro:IPR006726); BEST Arabidopsis thaliana protein match is: unknown protein (TAIR:AT2G28780.1); Has 503 Blast hits to 494 proteins in 215 species: Archae - 0; Bacteria - 4	144	125	269	353	36.0555	33.9411	69.3421	61.0437	1.152	0.535316	0.407932	0.464684	0.354108	0.76204	N	N	N	Y	N	N	0.693941	0.0435499	0.0479499	0.0132459	0.0430443	0.484656
gi|659069009|ref|XM_008449477.1|	heat shock cognate 70 kDa protein 2 (LOC103490108), mRNA	XM_023662082.1 PREDICTED: Cucurbita pepo subsp. pepo heat shock cognate 70 kDa protein 2-like (LOC111781472), mRNA	AT5G02500	heat shock cognate protein 70-1	11699	8995	6634	1779	3553.49	4308.4	2421.04	1052.85	1.30061	1.76349	6.57617	1.35589	5.05621	3.72906	N	N	Y	N	Y	Y	0.428523	0.0374736	5.21535e-06	0.422502	0.00163067	0.000444261
gi|659069017|ref|XM_008449519.1|	uncharacterized LOC103490140 (LOC103490140), mRNA	XM_023661390.1 PREDICTED: Cucurbita pepo subsp. pepo uncharacterized LOC111780996 (LOC111780996), transcript variant X2, mRNA	AT4G04190	unknown protein; Has 35 Blast hits to 35 proteins in 13 species: Archae - 0; Bacteria - 0; Metazoa - 0; Fungi - 0; Plants - 33; Viruses - 0; Other Eukaryotes - 2 (source: NCBI BLink).	571	554	146	156	95.0631	102.53	59.808	44.1059	1.03069	3.91096	3.66026	3.79452	3.55128	0.935897	N	Y	Y	Y	Y	N	0.920811	4.63394e-06	0.00344556	1.3352e-06	0.00759366	0.87014
gi|659069019|ref|XM_008449531.1|	putative E3 ubiquitin-protein ligase XBAT31 (LOC103490148), transcript variant X1, mRNA	XM_023688857.1 PREDICTED: Cucurbita pepo subsp. pepo putative E3 ubiquitin-protein ligase XBAT31 (LOC111804151), transcript variant X1, mRNA	AT2G28840	XB3 ortholog 1 in Arabidopsis thaliana	3404	4910	3067	2567	914.835	226.981	212.247	669.759	0.693279	1.10988	1.32606	1.60091	1.91274	1.19478	N	N	N	N	N	N	0.178525	0.685728	0.470902	0.0388265	0.134534	0.621113
gi|659069031|ref|XM_008449607.1|	actin (LOC103490203), transcript variant X1, mRNA	XM_023688137.1 PREDICTED: Cucurbita pepo subsp. pepo actin-like (LOC111803633), transcript variant X5, mRNA	AT2G37620;AT3G53750	actin 3;actin 1	235	52	44	91	135.709	12.0208	6.55744	57.1343	4.51923	5.34091	2.58242	1.18182	0.571429	0.483516	N	Y	N	N	N	N	0.0281714	0.00480225	0.0750429	0.70594	0.364584	0.14148
gi|659069041|ref|XM_008449655.1|	putative Dol-P-Glc:Glc(2)Man(9)GlcNAc(2)-PP-Dol alpha-1,2-glucosyltransferase (LOC103490227), transcript variant X1, mRNA	XM_023663159.1 PREDICTED: Cucurbita pepo subsp. pepo dol-P-Glc:Glc(2)Man(9)GlcNAc(2)-PP-Dol alpha-1,2-glucosyltransferase (LOC111782301), mRNA	AT5G02410	DIE2/ALG10 family	113	99	382	264	23.2881	29.6985	79.9083	37.6475	1.14141	0.295812	0.42803	0.259162	0.375	1.44697	N	Y	N	Y	N	N	0.715626	8.72951e-05	0.0734854	1.17396e-05	0.0631951	0.339655
gi|659069053|ref|XM_008449711.1|	probable protein phosphatase 2C 4 (LOC103490267), mRNA	XM_023662247.1 PREDICTED: Cucurbita pepo subsp. pepo probable protein phosphatase 2C 23 (LOC111781577), mRNA	AT3G09400;AT1G07630	pol-like 3;pol-like 5	54	51	546	448	5.50757	14.1421	179.645	141.451	1.05882	0.0989011	0.120536	0.0934066	0.113839	1.21875	N	Y	Y	Y	Y	N	0.880633	1.43614e-09	1.38288e-05	1.5399e-07	9.1643e-05	0.598186
gi|659069056|ref|XM_008449730.1|	probable serine/threonine-protein kinase NAK (LOC103490281), mRNA	XM_023661244.1 PREDICTED: Cucurbita pepo subsp. pepo receptor-like cytoplasmic kinase 176 (LOC111780896), transcript variant X1, mRNA	AT5G02290;AT3G01300	Protein kinase superfamily protein	422	505	2893	2728	187.446	50.2046	342.791	1936.38	0.835644	0.145869	0.154692	0.174559	0.185117	1.06048	N	Y	Y	Y	N	N	0.560996	5.95324e-12	0.0140048	2.26559e-11	0.0516753	0.884426
gi|659069072|ref|XM_008449809.1|	uncharacterized protein At5g02240 (LOC103490333), mRNA	XM_023689368.1 PREDICTED: Cucurbita pepo subsp. pepo uncharacterized protein At5g02240-like (LOC111804526), mRNA	AT2G37660	NAD(P)-binding Rossmann-fold superfamily protein	2656	2388	8683	620	514.366	13.435	423.717	623.841	1.11223	0.305885	4.28387	0.27502	3.85161	14.0048	N	Y	Y	Y	Y	Y	0.702099	6.88868e-06	0.000409611	1.42159e-07	0.00230114	4.66366e-11
gi|659069074|ref|XM_008449820.1|	uncharacterized protein C24B11.05-like (LOC103490338), transcript variant X1, mRNA	XM_023661324.1 PREDICTED: Cucurbita pepo subsp. pepo suppressor of disruption of TFIIS-like (LOC111780956), transcript variant X2, mRNA	AT5G02230;AT5G59490	Haloacid dehalogenase-like hydrolase (HAD) superfamily protein	1122	1333	2466	551	69.2411	153.442	291.874	356.825	0.84171	0.454988	2.0363	0.540552	2.41924	4.4755	N	Y	N	Y	N	Y	0.540411	0.00288965	0.0816344	0.0107361	0.0471807	7.54365e-05
gi|659069078|ref|XM_008449841.1|	ATP-dependent zinc metalloprotease FTSH 10, mitochondrial-like (LOC103490352), transcript variant X1, mRNA	XM_023662198.1 PREDICTED: Cucurbita pepo subsp. pepo ATP-dependent zinc metalloprotease FTSH 10, mitochondrial-like (LOC111781540), transcript variant X3, mRNA	AT2G29080	FTSH protease 3	303	429	1642	672	24.8261	10.6066	178.832	368.675	0.706294	0.184531	0.450893	0.261267	0.638393	2.44345	N	Y	N	Y	N	Y	0.253792	1.95918e-09	0.0724467	2.39507e-07	0.357389	0.0159944
gi|659069088|ref|XM_008449880.1|	hsp70-binding protein 1-like (LOC103490388), mRNA	XM_023688901.1 PREDICTED: Cucurbita pepo subsp. pepo hsp70 nucleotide exchange factor fes1-like (LOC111804182), mRNA	AT3G09350	Fes1A	566	425	250	336	85.1019	60.1041	63.2218	8.7178	1.33176	2.264	1.68452	1.7	1.26488	0.744048	N	Y	N	N	N	N	0.341218	0.00435591	0.216756	0.0512161	0.614553	0.448487
gi|659069094|ref|XM_008449902.1|	glucose-induced degradation protein 4 homolog (LOC103490410), transcript variant X1, mRNA	XM_023661409.1 PREDICTED: Cucurbita pepo subsp. pepo glucose-induced degradation protein 4 homolog (LOC111781014), mRNA	AT2G37680	CONTAINS InterPro DOMAIN/s: Vacuolar import/degradation protein Vid24 (InterPro:IPR018618); Has 318 Blast hits to 317 proteins in 131 species: Archae - 0; Bacteria - 0; Metazoa - 80; Fungi - 184; Plants - 51; Viruses - 0; Other Eukaryotes - 3 (source: NCB	543	449	221	207	94.1612	88.3883	61.5549	7.50555	1.20935	2.45701	2.62319	2.03167	2.16908	1.06763	N	Y	N	Y	N	N	0.526533	0.00189085	0.0270951	0.00945632	0.102978	0.876655
gi|659069109|ref|XM_008449973.1|	ultraviolet-B receptor UVR8-like (LOC103490458), transcript variant X1, mRNA	XM_023688376.1 PREDICTED: Cucurbita pepo subsp. pepo ultraviolet-B receptor UVR8-like (LOC111803804), transcript variant X1, mRNA	AT3G53830	Regulator of chromosome condensation (RCC1) family protein	2148	1214	259	324	622.244	294.864	92.5221	157.208	1.76936	8.29344	6.62963	4.68726	3.74691	0.799383	N	Y	Y	Y	Y	N	0.0463387	1.0168e-10	8.76208e-06	5.54353e-09	0.00348682	0.568412
gi|659069122|ref|XM_008450043.1|	aldo-keto reductase family 4 member C9-like (LOC103490503), mRNA	XM_023663198.1 PREDICTED: Cucurbita pepo subsp. pepo NADPH-dependent aldo-keto reductase, chloroplastic-like (LOC111782335), mRNA	AT2G37790;AT2G37770	NAD(P)-linked oxidoreductase superfamily protein	924	207	107	292	351.748	58.6899	17.3494	90.1628	4.46377	8.63551	3.16438	1.93458	0.708904	0.366438	Y	Y	Y	N	N	Y	0.000936262	4.97367e-07	0.00651253	0.0392378	0.486657	0.0147753
gi|659069142|ref|XM_008450148.1|	uracil phosphoribosyltransferase (LOC103490577), transcript variant X1, mRNA	XM_023689364.1 PREDICTED: Cucurbita pepo subsp. pepo uracil phosphoribosyltransferase (LOC111804524), transcript variant X1, mRNA	AT3G53900	uracil phosphoribosyltransferase	608	148	32	82	252.587	50.9117	8.0829	32.0832	4.10811	19	7.41463	4.625	1.80488	0.390244	Y	Y	Y	Y	N	N	0.0035943	2.24107e-08	1.58733e-05	0.000119729	0.281981	0.0718241
gi|659069152|ref|XM_008450185.1|	mitochondrial substrate carrier family protein B-like (LOC103490608), mRNA	XM_023687393.1 PREDICTED: Cucurbita pepo subsp. pepo mitochondrial substrate carrier family protein B-like (LOC111803116), mRNA	AT2G37890	Mitochondrial substrate carrier family protein	363	122	458	274	129.94	26.163	76.0548	75.6395	2.97541	0.792576	1.32482	0.266376	0.445255	1.67153	Y	N	N	Y	N	N	0.00513936	0.41008	0.518016	9.21566e-06	0.119522	0.181911
gi|659069154|ref|XM_008450188.1|	proteasome subunit alpha type-4 (LOC103490611), mRNA	XM_023689222.1 PREDICTED: Cucurbita pepo subsp. pepo proteasome subunit alpha type-4-like (LOC111804421), mRNA	AT3G22110;AT4G15165	20S proteasome alpha subunit C1;N-terminal nucleophile aminohydrolases (Ntn hydrolases) superfamily protein	1290	669	487	269	466.554	129.401	82.3954	102.256	1.92825	2.64887	4.79554	1.37372	2.48699	1.81041	N	Y	Y	N	N	N	0.0611549	0.001905	0.000232876	0.209331	0.0486312	0.124623
gi|659069183|ref|XM_008450317.1|	probable proteasome inhibitor (LOC103490685), mRNA	XM_023661828.1 PREDICTED: Cucurbita pepo subsp. pepo probable proteasome inhibitor (LOC111781312), mRNA	AT3G53970	proteasome inhibitor-related	723	612	554	542	63.0582	49.4975	133.811	57.1868	1.18137	1.30505	1.33395	1.10469	1.12915	1.02214	N	N	N	N	N	N	0.56799	0.33097	0.484638	0.698636	0.79284	0.953383
gi|659069189|ref|XM_008450350.1|	uncharacterized LOC103490707 (LOC103490707), transcript variant X1, mRNA	XM_023688669.1 PREDICTED: Cucurbita pepo subsp. pepo uncharacterized LOC111804019 (LOC111804019), transcript variant X2, mRNA	AT5G02020	Encodes a protein involved in salt tolerance, names SIS (Salt Induced Serine rich).	218	290	227	1440	124.772	103.238	94.504	677.264	0.751724	0.960352	0.151389	1.27753	0.201389	0.157639	N	N	Y	N	Y	Y	0.509946	0.920659	0.000225091	0.484584	0.00481939	0.0002482
gi|659069193|ref|XM_008450372.1|	rop guanine nucleotide exchange factor 7-like (LOC103490720), mRNA	XM_023689263.1 PREDICTED: Cucurbita pepo subsp. pepo rop guanine nucleotide exchange factor 7-like (LOC111804457), mRNA	AT5G02010	RHO guanyl-nucleotide exchange factor 7	303	86	34	53	47.543	7.07107	7.76745	0	3.52326	8.91176	5.71698	2.52941	1.62264	0.641509	Y	Y	Y	N	N	N	0.000360977	5.36795e-10	0.000455207	0.0367917	0.426168	0.42515
gi|659069205|ref|XM_008450442.1|	probable glutathione S-transferase (LOC103490764), mRNA	XM_023688951.1 PREDICTED: Cucurbita pepo subsp. pepo glutathione S-transferase U8-like (LOC111804222), mRNA	AT2G29490	glutathione S-transferase TAU 1	0	0	2	349	0.57735	0	3.4641	262.538	#DIV/0!	0	0	0	0	0.00573066	N	N	Y	N	Y	Y	1	1	4.20159e-07	1	3.35446e-06	1.05594e-05
gi|659069207|ref|XM_008450453.1|	18.1 kDa class I heat shock protein-like (LOC103490772), mRNA	XM_023687392.1 PREDICTED: Cucurbita pepo subsp. pepo 18.1 kDa class I heat shock protein-like (LOC111803115), mRNA	AT5G59720	heat shock protein 18.2	65	1	735	264	26.5016	0.707107	719.778	243.21	65	0.0884354	0.246212	0.00136054	0.00378788	2.78409	N	Y	N	Y	Y	N	2.89383e-07	0.0347016	0.117092	0.0010375	0.00197753	0.25319
gi|659069211|ref|XM_008450478.1|	peptidyl-prolyl cis-trans isomerase PASTICCINO1 (LOC103490789), transcript variant X1, mRNA	XM_023661274.1 PREDICTED: Cucurbita pepo subsp. pepo peptidyl-prolyl cis-trans isomerase PASTICCINO1 (LOC111780918), transcript variant X1, mRNA	AT3G54010	FKBP-type peptidyl-prolyl cis-trans isomerase family protein	329	203	42	181	17.7764	33.9411	13	33.5012	1.62069	7.83333	1.81768	4.83333	1.12155	0.232044	N	Y	N	Y	N	Y	0.135487	1.71363e-09	0.18424	1.06282e-05	0.822581	0.00141954
gi|659069217|ref|XM_008450507.1|	uncharacterized LOC103490808 (LOC103490808), mRNA	XM_023689260.1 PREDICTED: Cucurbita pepo subsp. pepo uncharacterized LOC111804453 (LOC111804453), mRNA			307	63	8	71	133.028	38.1838	10.6927	57.1431	4.87302	38.375	4.32394	7.875	0.887324	0.112676	Y	Y	Y	N	N	N	0.00283221	1.97936e-09	0.0026568	0.00641328	0.852665	0.0203231
gi|659069227|ref|XM_008450569.1|	[Pyruvate dehydrogenase (acetyl-transferring)] kinase, mitochondrial-like (LOC103490853), mRNA	XM_023672804.1 PREDICTED: Cucurbita pepo subsp. pepo pyruvate dehydrogenase (acetyl-transferring) kinase, mitochondrial (LOC111791452), mRNA	AT3G06483	pyruvate dehydrogenase kinase	545	288	2136	840	64.0937	12.0208	362.145	237.992	1.89236	0.25515	0.64881	0.134831	0.342857	2.54286	N	Y	N	Y	N	Y	0.0399971	5.60397e-07	0.290892	1.32783e-13	0.0271119	0.0115116
gi|659069231|ref|XM_008450591.1|	calmodulin-binding transcription activator 3-like (LOC103490866), transcript variant X1, mRNA	XM_023672317.1 PREDICTED: Cucurbita pepo subsp. pepo calmodulin-binding transcription activator 3-like (LOC111791108), transcript variant X5, mRNA	AT5G09410	ethylene induced calmodulin binding protein	125	43	98	1493	15.308	14.1421	32.7159	144.722	2.90698	1.27551	0.083724	0.438776	0.0288011	0.0656397	Y	N	Y	N	Y	Y	0.0100647	0.480721	3.64118e-08	0.0459143	8.93974e-10	6.33815e-11
gi|659069241|ref|XM_008450636.1|	phosphatidylinositol:ceramide inositolphosphotransferase 2 (LOC103490890), mRNA	XM_023661415.1 PREDICTED: Cucurbita pepo subsp. pepo phosphatidylinositol:ceramide inositolphosphotransferase 2-like (LOC111781018), mRNA	AT3G54020	Arabidopsis Inositol phosphorylceramide synthase 1	114	139	488	3939	30.0056	67.1751	237.29	1918.72	0.820144	0.233607	0.0289414	0.284836	0.0352881	0.123889	N	Y	Y	Y	Y	Y	0.588733	0.00240551	5.64638e-08	0.0236814	7.04372e-06	0.000125591
gi|659069251|ref|XM_008450693.1|	uncharacterized LOC103490936 (LOC103490936), transcript variant X1, mRNA	XM_023663088.1 PREDICTED: Cucurbita pepo subsp. pepo transcription termination/antitermination protein NusG (LOC111782252), mRNA	AT3G09210	plastid transcriptionally active 13	366	177	17	168	11.2398	4.24264	15.1767	89.5842	2.0678	21.5294	2.17857	10.4118	1.05357	0.10119	N	Y	N	Y	N	Y	0.025574	2.22045e-16	0.0825091	1.29218e-08	0.921767	0.000281036
gi|659069255|ref|XM_008450712.1|	L-type lectin-domain containing receptor kinase S.4 (LOC103490949), mRNA	XM_023663028.1 PREDICTED: Cucurbita pepo subsp. pepo L-type lectin-domain containing receptor kinase S.4-like (LOC111782205), mRNA	AT3G09035	Concanavalin A-like lectin family protein	873	83	17	78	117.577	11.3137	8.0829	34.6987	10.5181	51.3529	11.1923	4.88235	1.0641	0.217949	Y	Y	Y	N	N	Y	1.02929e-11	0	1.82181e-07	0.00151097	0.915698	0.00745425
gi|659069257|ref|XM_008450721.1|	tubulin beta chain-like (LOC103490956), mRNA	XM_023687519.1 PREDICTED: Cucurbita pepo subsp. pepo tubulin beta chain-like (LOC111803211), mRNA	AT2G29550	tubulin beta-7 chain	11811	2017	662	1061	1350.66	169.706	225.539	774.392	5.85573	17.8414	11.132	3.04683	1.90104	0.62394	Y	Y	Y	Y	N	N	5.81247e-09	0	1.72519e-08	2.70694e-06	0.143459	0.385051
gi|659069259|ref|XM_008450732.1|	protein SSUH2 homolog (LOC103490964), transcript variant X1, mRNA	XM_023688750.1 PREDICTED: Cucurbita pepo subsp. pepo protein SSUH2 homolog (LOC111804067), mRNA	AT2G38000	chaperone protein dnaJ-related	249	490	398	589	93.3827	158.392	34.3851	111.635	0.508163	0.625628	0.42275	1.23116	0.831919	0.675722	N	N	N	N	N	N	0.0297395	0.108531	0.0452772	0.429393	0.689629	0.298534
gi|659069261|ref|XM_008450740.1|	protein SSUH2 homolog (LOC103490964), transcript variant X2, mRNA	XM_023688750.1 PREDICTED: Cucurbita pepo subsp. pepo protein SSUH2 homolog (LOC111804067), mRNA	AT2G38000	chaperone protein dnaJ-related	266	466	500	357	98.5715	182.434	118.306	240.092	0.570815	0.532	0.745098	0.932	1.30532	1.40056	N	Y	N	N	N	N	0.105157	0.0278225	0.541509	0.789426	0.59765	0.374761
gi|659069263|ref|XM_008450752.1|	mitochondrial uncoupling protein 1 (LOC103490980), mRNA	XM_023687302.1 PREDICTED: Cucurbita pepo subsp. pepo mitochondrial uncoupling protein 1-like (LOC111803049), mRNA	AT3G54110	plant uncoupling mitochondrial protein 1	1906	703	241	461	311.465	55.8614	81.5128	213.884	2.71124	7.90871	4.13449	2.91701	1.52495	0.522777	Y	Y	Y	Y	N	N	0.000744436	5.73763e-13	0.000628585	4.28215e-05	0.354836	0.0940714
gi|659069265|ref|XM_008450757.1|	acetyl-coenzyme A carboxylase carboxyl transferase subunit alpha, chloroplastic (LOC103490986), transcript variant X1, mRNA	XM_023688105.1 PREDICTED: Cucurbita pepo subsp. pepo acetyl-coenzyme A carboxylase carboxyl transferase subunit alpha, chloroplastic-like (LOC111803611), transcript variant X1, mRNA			323	199	70	22	111.599	28.2843	2.88675	10.4403	1.62312	4.61429	14.6818	2.84286	9.04545	3.18182	N	Y	Y	Y	Y	N	0.134448	9.53631e-06	4.94443e-07	0.00224003	0.000169161	0.0338298
gi|659069269|ref|XM_008450774.1|	acetyl-coenzyme A carboxylase carboxyl transferase subunit alpha, chloroplastic (LOC103490986), transcript variant X3, mRNA	XM_023688105.1 PREDICTED: Cucurbita pepo subsp. pepo acetyl-coenzyme A carboxylase carboxyl transferase subunit alpha, chloroplastic-like (LOC111803611), transcript variant X1, mRNA			1272	933	291	126	468.721	145.664	43.3474	19.0875	1.36334	4.37113	10.0952	3.20619	7.40476	2.30952	N	Y	Y	Y	Y	N	0.330715	4.79226e-05	2.52188e-07	4.41764e-06	2.31523e-05	0.040893
gi|659069271|ref|XM_008450787.1|	mRNA-capping enzyme (LOC103491007), transcript variant X1, mRNA	XM_023687926.1 PREDICTED: Cucurbita pepo subsp. pepo mRNA-capping enzyme-like (LOC111803494), transcript variant X2, mRNA	AT5G28210;AT3G09100	mRNA capping enzyme family protein	1553	1005	779	1353	80.7857	32.5269	94.016	479.476	1.54527	1.99358	1.14782	1.29012	0.742794	0.575758	N	Y	N	N	N	N	0.128874	0.00975884	0.72818	0.295889	0.510223	0.133122
gi|659069275|ref|XM_008450800.1|	mRNA-capping enzyme (LOC103491007), transcript variant X3, mRNA	XM_023687927.1 PREDICTED: Cucurbita pepo subsp. pepo mRNA-capping enzyme-like (LOC111803494), transcript variant X3, mRNA	AT5G01290;AT5G28210	mRNA capping enzyme family protein	1773	1095	867	980	90.633	121.622	121.911	194.87	1.61918	2.04498	1.80918	1.26298	1.11735	0.884694	N	Y	N	N	N	N	0.0920411	0.00719636	0.138427	0.336392	0.805243	0.73867
gi|659069279|ref|XM_008450821.1|	uncharacterized LOC103491031 (LOC103491031), transcript variant X1, mRNA	XM_023688435.1 PREDICTED: Cucurbita pepo subsp. pepo protein DEFECTIVE IN EXINE FORMATION 1-like (LOC111803846), mRNA	AT3G09090	defective in exine formation protein (DEX1)	660	344	136	438	199.931	70.0036	13.3167	64.7019	1.9186	4.85294	1.50685	2.52941	0.785388	0.310502	N	Y	N	Y	N	Y	0.0327564	2.33552e-07	0.323633	0.00153611	0.611252	0.00359419
gi|659069313|ref|XM_008450974.1|	transcription factor DIVARICATA-like (LOC103491144), mRNA	XM_023688096.1 PREDICTED: Cucurbita pepo subsp. pepo transcription factor DIVARICATA-like (LOC111803605), mRNA	AT5G58900;AT2G38090	Duplicated homeodomain-like superfamily protein;Homeodomain-like transcriptional regulator	548	408	1314	216	200.607	86.267	303.111	108.744	1.34314	0.417047	2.53704	0.310502	1.88889	6.08333	N	Y	N	Y	N	Y	0.358674	0.00126342	0.0324683	6.74405e-06	0.183123	4.3086e-06
gi|659069319|ref|XM_008450985.1|	shaggy-related protein kinase kappa (LOC103491156), mRNA	XM_023688325.1 PREDICTED: Cucurbita pepo subsp. pepo shaggy-related protein kinase kappa (LOC111803783), transcript variant X1, mRNA	AT1G09840	shaggy-like protein kinase 41	5669	5388	2422	1165	2308.11	312.541	162.161	88.7374	1.05215	2.34063	4.86609	2.22461	4.62489	2.07897	N	Y	Y	Y	Y	N	0.870232	0.0111623	0.000110061	0.000443235	0.000479221	0.0452998
gi|659069333|ref|XM_008451065.1|	clathrin light chain 2-like (LOC103491206), mRNA	XM_023661477.1 PREDICTED: Cucurbita pepo subsp. pepo clathrin light chain 2-like (LOC111781069), mRNA	AT2G20760	Clathrin light chain protein	58	44	56	274	37.4032	24.0416	3.21455	109.61	1.31818	1.03571	0.211679	0.785714	0.160584	0.20438	N	N	Y	N	Y	Y	0.640219	0.94435	0.00179993	0.592074	0.00132165	0.000272802
gi|659069347|ref|XM_008451137.1|	TOM1-like protein 1 (LOC103491258), mRNA	XM_023662559.1 PREDICTED: Cucurbita pepo subsp. pepo TOM1-like protein 5 (LOC111781844), transcript variant X3, mRNA	AT5G63640	ENTH/VHS/GAT family protein	610	266	1281	711	92.8134	45.9619	494.593	390.003	2.29323	0.47619	0.857947	0.20765	0.374121	1.80169	Y	Y	N	Y	N	N	0.00776192	0.0170491	0.708675	0.000683132	0.0873198	0.110742
gi|659069354|ref|XM_008451165.1|	alcohol dehydrogenase 1B (LOC103491279), mRNA	XM_023662963.1 PREDICTED: Cucurbita pepo subsp. pepo alcohol dehydrogenase 1 (LOC111782156), mRNA	AT5G63620	GroES-like zinc-binding alcohol dehydrogenase family protein	897	608	418	800	321.921	212.132	77.0779	394.171	1.47533	2.14593	1.12125	1.45455	0.76	0.5225	N	Y	N	N	N	N	0.258029	0.00940996	0.776437	0.144776	0.550192	0.0910567
gi|659069358|ref|XM_008451207.1|	translation factor GUF1 homolog, chloroplastic (LOC103491317), transcript variant X1, mRNA	XM_023662962.1 PREDICTED: Cucurbita pepo subsp. pepo translation factor GUF1 homolog, chloroplastic (LOC111782154), mRNA	AT5G08650	Small GTP-binding protein	330	78	503	177	15.8219	45.9619	27.0247	35.7911	4.23077	0.656064	1.86441	0.15507	0.440678	2.84181	Y	N	N	Y	N	Y	5.16052e-05	0.13641	0.164924	1.9944e-09	0.140175	0.00789804
gi|659069371|ref|XM_008451267.1|	protein FRIGIDA (LOC103491359), mRNA	XM_023688128.1 PREDICTED: Cucurbita pepo subsp. pepo protein FRIGIDA (LOC111803629), mRNA			736	518	714	485	115.902	58.6899	80.4508	80.4674	1.42085	1.03081	1.51753	0.72549	1.06804	1.47216	N	N	N	N	N	N	0.235343	0.910766	0.311375	0.209377	0.885049	0.2997
gi|659069373|ref|XM_008451280.1|	Golgi SNAP receptor complex member 1-2 (LOC103491367), mRNA	XM_023662938.1 PREDICTED: Cucurbita pepo subsp. pepo Golgi SNAP receptor complex member 1-2 (LOC111782138), mRNA	AT2G45200	golgi snare 12	690	529	213	172	129.464	51.6188	24.0069	56.3205	1.30435	3.23944	4.01163	2.48357	3.07558	1.23837	N	Y	Y	Y	N	N	0.370297	4.75147e-05	0.00152354	0.000773455	0.0174964	0.593158
gi|659069377|ref|XM_008451299.1|	biotin carboxylase 1, chloroplastic (LOC103491380), mRNA	XM_023662544.1 PREDICTED: Cucurbita pepo subsp. pepo biotin carboxylase 2, chloroplastic (LOC111781833), mRNA			478	215	179	48	271.929	59.397	72.1965	16.4418	2.22326	2.67039	9.95833	1.20112	4.47917	3.72917	N	N	Y	N	Y	Y	0.161625	0.0518159	0.000478288	0.57413	0.00636502	0.00391712
gi|659069381|ref|XM_008451323.1|	thiocyanate methyltransferase 1-like (LOC103491394), transcript variant X1, mRNA	XM_023662609.1 PREDICTED: Cucurbita pepo subsp. pepo probable thiol methyltransferase 2 (LOC111781882), transcript variant X1, mRNA	AT2G43940	S-adenosyl-L-methionine-dependent methyltransferases superfamily protein	159	319	373	225	10.504	4.24264	54.5008	48.6929	0.498433	0.426273	0.706667	0.855228	1.41778	1.65778	N	Y	N	N	N	N	0.0319017	0.00485485	0.460122	0.565347	0.469176	0.195095
gi|659069410|ref|XM_008451454.1|	uncharacterized LOC103491482 (LOC103491482), transcript variant X1, mRNA	XM_023687643.1 PREDICTED: Cucurbita pepo subsp. pepo DNA polymerase I (LOC111803303), transcript variant X1, mRNA	AT3G52050	5'-3' exonuclease family protein	467	100	4	207	59.9361	17.6777	3.78594	179.034	4.67	116.75	2.25604	25	0.483092	0.0193237	Y	Y	N	Y	N	Y	6.73951e-06	0	0.0624365	1.17615e-08	0.390613	0.00132816
gi|659069419|ref|XM_008451520.1|	extradiol ring-cleavage dioxygenase (LOC103491530), mRNA	XM_023689392.1 PREDICTED: Cucurbita pepo subsp. pepo extradiol ring-cleavage dioxygenase-like (LOC111804546), mRNA	AT4G15093	catalytic LigB subunit of aromatic ring-opening dioxygenase family	997	668	726	834	145.204	116.673	138.059	405.715	1.49251	1.37328	1.19544	0.92011	0.800959	0.870504	N	N	N	N	N	N	0.169762	0.237922	0.658116	0.73924	0.627257	0.707256
gi|659069421|ref|XM_008451531.1|	PHD finger protein At1g33420 (LOC103491542), mRNA	XM_023688580.1 PREDICTED: Cucurbita pepo subsp. pepo PHD finger protein At1g33420-like (LOC111803957), mRNA	AT1G66170;AT1G33415	RING/FYVE/PHD zinc finger superfamily protein;other RNA	532	602	381	582	135.367	62.9325	23.6432	26.6333	0.883721	1.39633	0.914089	1.58005	1.03436	0.654639	N	N	N	N	N	N	0.674862	0.23219	0.829452	0.0759346	0.940774	0.261777
gi|659069423|ref|XM_008451544.1|	glucose-6-phosphate 1-dehydrogenase 1, chloroplastic-like (LOC103491550), mRNA	XM_023688641.1 PREDICTED: Cucurbita pepo subsp. pepo glucose-6-phosphate 1-dehydrogenase, chloroplastic-like (LOC111804002), mRNA	AT5G35790	glucose-6-phosphate dehydrogenase 1	1504	1256	1525	598	456.58	62.9325	61.7117	256.26	1.19745	0.98623	2.51505	0.823607	2.10033	2.55017	N	N	N	N	N	Y	0.524607	0.957146	0.0237046	0.418208	0.0957169	0.0118666
gi|659069425|ref|XM_008451555.1|	cleft lip and palate transmembrane protein 1 homolog (LOC103491559), mRNA	XM_023688327.1 PREDICTED: Cucurbita pepo subsp. pepo cleft lip and palate transmembrane protein 1 homolog (LOC111803784), mRNA	AT5G08500;AT5G23575	Transmembrane CLPTM1 family protein	3595	3628	612	1558	265.574	763.675	136.275	44.7698	0.990904	5.87418	2.30745	5.9281	2.32863	0.392811	N	Y	N	Y	N	Y	0.973781	1.29646e-10	0.0353463	5.39568e-14	0.0521286	0.011923
gi|659069435|ref|XM_008451609.1|	serine/threonine-protein kinase SRK2H-like (LOC103491593), mRNA	XM_023688316.1 PREDICTED: Cucurbita pepo subsp. pepo serine/threonine-protein kinase SRK2A-like (LOC111803778), mRNA	AT5G63650;AT1G78290	SNF1-related protein kinase 2.5;Protein kinase superfamily protein	465	708	200	267	93.3506	41.0122	33.5012	69.6587	0.65678	2.325	1.74157	3.54	2.65169	0.749064	N	Y	N	Y	N	N	0.150157	0.00405957	0.199146	1.79342e-06	0.0346071	0.466636
gi|659069446|ref|XM_008451674.1|	LIMR family protein At5g01460 (LOC103491635), mRNA	XM_023689053.1 PREDICTED: Cucurbita pepo subsp. pepo LIMR family protein At5g01460 (LOC111804299), mRNA	AT3G08930;AT5G01460	LMBR1-like membrane protein	848	642	816	1086	160.416	91.2168	83.7198	210.221	1.32087	1.03922	0.780847	0.786765	0.59116	0.751381	N	N	N	N	N	N	0.340416	0.883761	0.540061	0.34068	0.254768	0.436282
gi|659069452|ref|XM_008451703.1|	vacuolar cation/proton exchanger 3-like (LOC103491652), mRNA	XM_023689374.1 PREDICTED: Cucurbita pepo subsp. pepo vacuolar cation/proton exchanger 3-like (LOC111804530), mRNA	AT2G38170;AT3G51860	cation exchanger 3;cation exchanger 1	70	186	7362	547	38.1969	74.9533	3137.25	228.824	0.376344	0.00950829	0.127971	0.0252649	0.340037	13.4589	Y	Y	Y	Y	N	Y	0.0180669	1.16018e-13	1.24496e-05	4.39546e-08	0.0296942	3.9999e-07
gi|659069463|ref|XM_008451735.1|	high mobility group B protein 1 (LOC103491684), transcript variant X1, mRNA	XM_023689375.1 PREDICTED: Cucurbita pepo subsp. pepo high mobility group B protein 1-like (LOC111804532), mRNA	AT3G51880	high mobility group B1	813	1776	281	1160	240.044	1033.79	117.809	375.025	0.45777	2.89324	0.700862	6.32028	1.53103	0.242241	N	Y	N	Y	N	Y	0.0981852	0.000231663	0.378494	0.0035303	0.333485	0.000228465
gi|659069465|ref|XM_008451743.1|	high mobility group B protein 1 (LOC103491684), transcript variant X2, mRNA	XM_023689375.1 PREDICTED: Cucurbita pepo subsp. pepo high mobility group B protein 1-like (LOC111804532), mRNA	AT3G51880;AT1G20696	high mobility group B3;high mobility group B1	2302	4101	1538	3098	579.663	1410.68	397.558	776.468	0.561327	1.49675	0.74306	2.66645	1.32376	0.496449	N	N	N	Y	N	N	0.0399004	0.122552	0.448766	0.00146031	0.519694	0.0543167
gi|659069501|ref|XM_008452162.1|	glycine--tRNA ligase 1, mitochondrial (LOC103492006), mRNA	XM_023666044.1 PREDICTED: Cucurbita pepo subsp. pepo glycine--tRNA ligase, mitochondrial 1-like (LOC111785663), mRNA	AT1G29880	glycyl-tRNA synthetase / glycine--tRNA ligase	1302	396	50	80	327.237	79.196	11.5326	14.4684	3.28788	26.04	16.275	7.92	4.95	0.625	Y	Y	Y	Y	Y	N	9.28896e-05	0	1.90163e-09	4.50051e-11	0.00145331	0.329786
gi|659069505|ref|XM_008452187.1|	serine/threonine-protein kinase HT1-like (LOC103492018), transcript variant X1, mRNA	XM_023690243.1 PREDICTED: Cucurbita pepo subsp. pepo serine/threonine-protein kinase HT1-like (LOC111805260), mRNA	AT4G31170;AT2G24360	Protein kinase superfamily protein	2766	3398	2671	3667	305.533	242.538	32.7465	405.582	0.814008	1.03557	0.754295	1.27218	0.926643	0.728388	N	N	N	N	N	N	0.453134	0.89248	0.470975	0.295432	0.862847	0.378731
gi|659069518|ref|XM_008452240.1|	probable prefoldin subunit 1 (LOC103492055), transcript variant X1, mRNA	XM_023690856.1 PREDICTED: Cucurbita pepo subsp. pepo prefoldin subunit 1-like (LOC111805688), mRNA	AT2G07340	PREFOLDIN 1	758	346	115	324	301.331	22.6274	26.5393	180.528	2.19075	6.5913	2.33951	3.0087	1.0679	0.354938	N	Y	N	Y	N	N	0.0461748	1.06531e-05	0.043805	0.000221762	0.893484	0.034873
gi|659069534|ref|XM_008452289.1|	cellulose synthase A catalytic subunit 7 [UDP-forming] (LOC103492090), mRNA	XM_023660197.1 PREDICTED: Cucurbita pepo subsp. pepo cellulose synthase A catalytic subunit 7 [UDP-forming]-like (LOC111779977), mRNA	AT5G17420	Cellulose synthase family protein	64	28	798	122	15.3731	8.48528	156.704	97.079	2.28571	0.0802005	0.52459	0.0350877	0.229508	6.54098	N	Y	N	Y	N	Y	0.0892869	1.55431e-15	0.294911	0	0.112816	3.42181e-06
gi|659069542|ref|XM_008452339.1|	50S ribosomal protein L12, chloroplastic (LOC103492120), transcript variant X1, mRNA	XM_023670153.1 PREDICTED: Cucurbita pepo subsp. pepo 50S ribosomal protein L7/L12 (LOC111789392), mRNA	AT3G06040	Ribosomal protein L12/ ATP-dependent Clp protease adaptor protein ClpS family protein	1700	312	58	59	363.074	87.6812	26.839	30.2655	5.44872	29.3103	28.8136	5.37931	5.28814	0.983051	Y	Y	Y	Y	Y	N	6.38662e-08	0	1.83742e-12	1.74003e-07	0.00131924	0.981904
gi|659069554|ref|XM_008452394.1|	nuclear speckle splicing regulatory protein 1-like (LOC103492150), mRNA	XM_023664926.1 PREDICTED: Cucurbita pepo subsp. pepo nuclear speckle splicing regulatory protein 1-like (LOC111784100), mRNA	AT2G27285	Coiled-coil domain-containing protein 55 (DUF2040)	508	540	1560	790	36.756	101.823	300.551	203.003	0.940741	0.325641	0.643038	0.346154	0.683544	1.97468	N	Y	N	Y	N	N	0.836454	3.85731e-05	0.282873	3.08022e-05	0.410205	0.0646656
gi|659069556|ref|XM_008452407.1|	26S proteasome regulatory subunit RPN13 (LOC103492157), transcript variant X1, mRNA	XM_023682501.1 PREDICTED: Cucurbita pepo subsp. pepo 26S proteasome regulatory subunit RPN13 (LOC111799101), transcript variant X1, mRNA	AT2G26590	regulatory particle non-ATPase 13	590	498	333	331	36.5103	4.94975	69.515	87.5919	1.18474	1.77177	1.78248	1.4955	1.50453	1.00604	N	N	N	N	N	N	0.570392	0.0425357	0.172035	0.127558	0.379661	0.987546
gi|659069560|ref|XM_008452422.1|	26S proteasome regulatory subunit RPN13 (LOC103492157), transcript variant X3, mRNA	XM_023682502.1 PREDICTED: Cucurbita pepo subsp. pepo 26S proteasome regulatory subunit RPN13 (LOC111799101), transcript variant X2, mRNA	AT2G26590	regulatory particle non-ATPase 13	208	157	103	64	31.1823	34.6482	15.5027	3.05505	1.32484	2.01942	3.25	1.52427	2.45312	1.60938	N	Y	N	N	N	N	0.410763	0.0330133	0.0202375	0.21368	0.104748	0.304358
gi|659069572|ref|XM_008452486.1|	uncharacterized LOC103492205 (LOC103492205), mRNA	XM_023682007.1 PREDICTED: Cucurbita pepo subsp. pepo uncharacterized LOC111798702 (LOC111798702), mRNA			1206	1188	1408	1248	639.251	587.606	536.951	822.341	1.01515	0.856534	0.966346	0.84375	0.951923	1.12821	N	N	N	N	N	N	0.97494	0.6752	0.943874	0.660376	0.929945	0.778519
gi|659069578|ref|XM_008452523.1|	superkiller viralicidic activity 2-like 2 (LOC103492231), transcript variant X1, mRNA	XM_023690486.1 PREDICTED: Cucurbita pepo subsp. pepo DExH-box ATP-dependent RNA helicase DExH10 (LOC111805403), mRNA	AT2G06990	RNA helicase, ATP-dependent, SK12/DOB1 protein	344	135	33	140	102.569	5.65685	3.4641	45.3468	2.54815	10.4242	2.45714	4.09091	0.964286	0.235714	Y	Y	N	Y	N	Y	0.00521777	1.8968e-11	0.0492551	0.00043082	0.938128	0.00253358
gi|659069585|ref|XM_008452561.1|	auxin response factor 19-like (LOC103492260), mRNA	XM_023690874.1 PREDICTED: Cucurbita pepo subsp. pepo auxin response factor 19-like (LOC111805696), mRNA	AT5G20730	Transcriptional factor B3 family protein / auxin-responsive factor AUX/IAA-related	567	840	277	827	183.567	248.194	61.0492	233.154	0.675	2.04693	0.685611	3.03249	1.01572	0.334946	N	Y	N	Y	N	Y	0.171753	0.011941	0.356625	4.68491e-05	0.971405	0.00431666
gi|659069587|ref|XM_008452573.1|	methyl-CpG-binding domain-containing protein 2-like (LOC103492271), mRNA	XM_023690915.1 PREDICTED: Cucurbita pepo subsp. pepo methyl-CpG-binding domain-containing protein 2-like (LOC111805718), transcript variant X2, mRNA	AT5G35330	methyl-CPG-binding domain protein 02	313	364	1234	467	9.29157	21.9203	112.882	67.7348	0.85989	0.253647	0.670236	0.294976	0.779443	2.6424	N	Y	N	Y	N	Y	0.62599	9.81126e-07	0.351149	3.27117e-06	0.599627	0.00952936
gi|659069591|ref|XM_008452606.1|	ribosomal RNA processing protein 1 homolog B (LOC103492297), transcript variant X1, mRNA	XM_023682244.1 PREDICTED: Cucurbita pepo subsp. pepo ribosomal RNA processing protein 1 homolog (LOC111798896), mRNA			561	305	410	315	155.107	30.4056	104.644	22.3383	1.83934	1.36829	1.78095	0.743902	0.968254	1.30159	N	N	N	N	N	N	0.0483781	0.261249	0.173215	0.280309	0.949084	0.490799
gi|659069610|ref|XM_008452712.1|	calcium-transporting ATPase 10, plasma membrane-type-like (LOC103492373), transcript variant X1, mRNA	XM_023690119.1 PREDICTED: Cucurbita pepo subsp. pepo calcium-transporting ATPase 10, plasma membrane-type-like (LOC111805186), transcript variant X1, mRNA	AT3G22910;AT1G27770;AT3G63380;AT5G57110;AT4G29900	autoinhibited Ca(2+)-ATPase 10;autoinhibited Ca2+ -ATPase, isoform 8;ATPase E1-E2 type family protein / haloacid dehalogenase-like hydrolase family protein;autoinhibited Ca2+-ATPase 1	1247	847	1143	2456	210.001	14.1421	195.308	1197.47	1.47226	1.09099	0.507736	0.741032	0.34487	0.465391	N	N	N	N	N	N	0.179149	0.741832	0.0885144	0.221238	0.0406099	0.0522019
gi|659069632|ref|XM_008452815.1|	uncharacterized LOC103492441 (LOC103492441), transcript variant X1, mRNA	XM_023690080.1 PREDICTED: Cucurbita pepo subsp. pepo uncharacterized LOC111805160 (LOC111805160), transcript variant X1, mRNA	AT3G28430	unknown protein; FUNCTIONS IN: molecular_function unknown; INVOLVED IN: biological_process unknown; LOCATED IN: mitochondrion; EXPRESSED IN: 17 plant structures; EXPRESSED DURING: 6 growth stages; CONTAINS InterPro DOMAIN/s: Protein of unknown function FP	506	721	862	779	146.072	4.24264	20.2237	148.194	0.701803	0.587007	0.649551	0.836427	0.925546	1.10655	N	N	N	N	N	N	0.223481	0.0511465	0.293701	0.472509	0.863458	0.785169
gi|659069649|ref|XM_008452904.1|	transcription factor bHLH35-like (LOC103492501), transcript variant X1, mRNA	XM_023665543.1 PREDICTED: Cucurbita pepo subsp. pepo transcription factor bHLH35-like (LOC111785066), mRNA			2254	281	123	289	1435.28	222.032	117.798	216.685	8.02135	18.3252	7.79931	2.28455	0.972318	0.425606	Y	Y	Y	N	N	N	0.0127496	0.000268458	0.00382695	0.28757	0.966606	0.22353
gi|659069657|ref|XM_008452946.1|	DNA ligase 4 (LOC103492544), transcript variant X1, mRNA	XM_023690880.1 PREDICTED: Cucurbita pepo subsp. pepo DNA ligase 4 (LOC111805700), transcript variant X1, mRNA	AT5G57160	DNA ligase IV	90	107	90	339	32.3471	65.7609	41.4769	76.8635	0.841121	1	0.265487	1.18889	0.315634	0.265487	N	N	Y	N	N	Y	0.692875	1	0.00520962	0.719571	0.0275769	0.0015005
gi|659069663|ref|XM_008452958.1|	SNW/SKI-interacting protein-like (LOC103492552), mRNA	XM_023691091.1 PREDICTED: Cucurbita pepo subsp. pepo SNW/SKI-interacting protein A-like (LOC111805842), mRNA	AT1G77180	chromatin protein family	1032	857	1341	849	78.7803	146.371	211.266	257.422	1.2042	0.769575	1.21555	0.639075	1.00942	1.57951	N	N	N	N	N	N	0.518381	0.321956	0.628706	0.0681778	0.983781	0.212922
gi|659069665|ref|XM_008452969.1|	poly(rC)-binding protein 3 (LOC103492560), mRNA	XM_023691093.1 PREDICTED: Cucurbita pepo subsp. pepo RNA-binding KH domain-containing protein PEPPER-like (LOC111805844), mRNA	AT3G04610;AT4G26000	RNA-binding KH domain-containing protein	858	352	189	453	207.029	70.0036	10.2632	88.0928	2.4375	4.53968	1.89404	1.86243	0.777042	0.417219	Y	Y	N	Y	N	N	0.00352077	1.8624e-07	0.122945	0.029042	0.593844	0.026368
gi|659069667|ref|XM_008452979.1|	protein CHLOROPLAST IMPORT APPARATUS 2-like (LOC103492569), transcript variant X1, mRNA	XM_023691094.1 PREDICTED: Cucurbita pepo subsp. pepo protein CHLOROPLAST IMPORT APPARATUS 2-like (LOC111805845), mRNA	AT5G57180	chloroplast import apparatus 2	137	127	82	180	19.9249	1.41421	22.5389	27.9344	1.07874	1.67073	0.761111	1.54878	0.705556	0.455556	N	N	N	N	N	N	0.833512	0.14407	0.563383	0.223193	0.502139	0.0679647
gi|659069674|ref|XM_008453022.1|	uncharacterized LOC103492589 (LOC103492589), transcript variant X1, mRNA	XM_023690412.1 PREDICTED: Cucurbita pepo subsp. pepo TBC1 domain family member 5-like (LOC111805358), transcript variant X3, mRNA	AT4G29950	Ypt/Rab-GAP domain of gyp1p superfamily protein	956	1502	5213	2341	198.072	340.825	544.253	866.682	0.636485	0.183388	0.408372	0.288126	0.641606	2.22683	N	Y	N	Y	N	N	0.106638	4.71183e-10	0.0257532	4.47489e-07	0.324118	0.0276194
gi|659069678|ref|XM_008453038.1|	subtilisin-like protease (LOC103492606), transcript variant X1, mRNA	XM_023690580.1 PREDICTED: Cucurbita pepo subsp. pepo subtilisin-like protease SBT2.5 (LOC111805472), transcript variant X3, mRNA	AT2G19170;AT4G30020	PA-domain containing subtilase family protein;subtilisin-like serine protease 3	1941	2060	720	358	177.62	205.061	406.607	125.66	0.942233	2.69583	5.42179	2.86111	5.75419	2.01117	N	Y	Y	Y	Y	N	0.830371	0.000223899	6.06895e-05	3.30799e-05	0.000102339	0.128843
gi|659069698|ref|XM_008453129.1|	uncharacterized LOC103492663 (LOC103492663), mRNA	XM_023691288.1 PREDICTED: Cucurbita pepo subsp. pepo uncharacterized LOC111805976 (LOC111805976), mRNA	AT4G30060;AT2G19160;AT5G57270	Core-2/I-branching beta-1,6-N-acetylglucosaminyltransferase family protein	289	345	182	240	26.2742	35.3553	18.735	27.3191	0.837681	1.58791	1.20417	1.8956	1.4375	0.758333	N	N	N	Y	N	N	0.573409	0.125623	0.676038	0.0251188	0.451932	0.487232
gi|659069720|ref|XM_008453245.1|	60S acidic ribosomal protein P3-2 (LOC103492742), transcript variant X1, mRNA	XM_023665599.1 PREDICTED: Cucurbita pepo subsp. pepo 60S acidic ribosomal protein P3-2-like (LOC111785135), mRNA	AT5G57290	60S acidic ribosomal protein family	3755	381	77	122	2132.36	33.234	21	43.1548	9.85564	48.7662	30.7787	4.94805	3.12295	0.631148	Y	Y	Y	Y	N	N	0.0027705	7.25962e-07	5.10458e-06	1.37181e-07	0.0201049	0.302783
gi|659069722|ref|XM_008453253.1|	60S acidic ribosomal protein P3-2 (LOC103492742), transcript variant X2, mRNA	XM_023665599.1 PREDICTED: Cucurbita pepo subsp. pepo 60S acidic ribosomal protein P3-2-like (LOC111785135), mRNA	AT5G57290	60S acidic ribosomal protein family	2152	161	14	52	1120.86	18.3848	3.60555	23.8607	13.3665	153.714	41.3846	11.5	3.09615	0.269231	Y	Y	Y	Y	N	N	0.000388904	2.08088e-10	1.62553e-07	9.17837e-09	0.0447108	0.0314328
gi|659069724|ref|XM_008453265.1|	putative glucose-6-phosphate 1-epimerase (LOC103492758), transcript variant X1, mRNA	XM_023681924.1 PREDICTED: Cucurbita pepo subsp. pepo putative glucose-6-phosphate 1-epimerase (LOC111798647), mRNA	AT5G57330	Galactose mutarotase-like superfamily protein	2583	2951	1059	658	505.952	6.36396	194.116	90.3161	0.875297	2.43909	3.92553	2.78659	4.4848	1.60942	N	Y	Y	Y	Y	N	0.628133	0.000766317	0.000849315	1.03874e-05	0.000688201	0.197689
gi|659069737|ref|XM_008453341.1|	plasma membrane ATPase 4 (LOC103492804), mRNA	XM_023689897.1 PREDICTED: Cucurbita pepo subsp. pepo plasma membrane ATPase 4 (LOC111805035), mRNA	AT4G30190;AT1G80660;AT5G57350	H(+)-ATPase 2;H(+)-ATPase 3;H(+)-ATPase 9	3060	67395	35670	22629	419.951	27336.7	5437.44	7121.21	0.045404	0.0857864	0.135225	1.8894	2.97826	1.5763	Y	Y	Y	N	Y	N	7.40553e-09	0	1.42883e-06	0.0372774	0.0111719	0.20343
gi|659069739|ref|XM_008453351.1|	lysine--tRNA ligase (LOC103492812), mRNA	XM_023691048.1 PREDICTED: Cucurbita pepo subsp. pepo lysine--tRNA ligase, cytoplasmic-like (LOC111805814), mRNA	AT3G11710;AT3G30805	Class II aminoacyl-tRNA and biotin synthetases superfamily protein;lysyl-tRNA synthetase 1	1416	489	312	384	563.873	77.7817	76.5049	118.728	2.89571	4.53846	3.6875	1.56731	1.27344	0.8125	Y	Y	Y	N	N	N	0.0127076	0.000140385	0.00176652	0.0906068	0.605275	0.586154
gi|659069741|ref|XM_008453363.1|	homogentisate phytyltransferase 1, chloroplastic (LOC103492819), mRNA	XM_023682144.1 PREDICTED: Cucurbita pepo subsp. pepo homogentisate phytyltransferase 1, chloroplastic-like (LOC111798810), mRNA	AT2G18950	homogentisate phytyltransferase 1	321	392	15	133	3.05505	127.279	6.80686	53.3573	0.818878	21.4	2.41353	26.1333	2.94737	0.112782	N	Y	N	Y	N	Y	0.51619	1.22125e-15	0.054929	4.88054e-13	0.0262793	3.93647e-05
gi|659069747|ref|XM_008453391.1|	uncharacterized LOC103492844 (LOC103492844), mRNA	XM_023673897.1 PREDICTED: Cucurbita pepo subsp. pepo uncharacterized LOC111792436 (LOC111792436), transcript variant X1, mRNA	AT4G38500	Protein of unknown function (DUF616)	379	316	125	844	10.0167	36.0624	10.6927	655.534	1.19937	3.032	0.449052	2.528	0.374408	0.148104	N	Y	N	Y	N	N	0.558704	0.000310815	0.20143	0.00188072	0.226153	0.0221164
gi|659069752|ref|XM_008453416.1|	adagio protein 1 (LOC103492868), mRNA	XM_023691456.1 PREDICTED: Cucurbita pepo subsp. pepo adagio protein 1-like (LOC111806100), mRNA	AT5G57360	Galactose oxidase/kelch repeat superfamily protein	1484	2178	2327	1135	125.654	293.449	235.769	315.31	0.681359	0.637731	1.30749	0.935969	1.91894	2.05022	N	N	N	N	N	N	0.164874	0.0854328	0.501729	0.778123	0.13729	0.0497729
gi|659069754|ref|XM_008453421.1|	VIN3-like protein 2 (LOC103492873), mRNA	XM_023665540.1 PREDICTED: Cucurbita pepo subsp. pepo VIN3-like protein 2 (LOC111785064), transcript variant X1, mRNA	AT4G30200	vernalization5/VIN3-like	1017	4426	1681	680	308.037	1345.62	338.284	79.9521	0.229779	0.604997	1.49559	2.63296	6.50882	2.47206	Y	N	N	Y	Y	Y	2.35646e-06	0.0573745	0.32216	0.000292519	2.57094e-05	0.0147139
gi|659069756|ref|XM_008453427.1|	40S ribosomal protein S8-like (LOC103492879), mRNA	XM_023691411.1 PREDICTED: Cucurbita pepo subsp. pepo 40S ribosomal protein S8-like (LOC111806063), mRNA	AT5G20290;AT5G59240	Ribosomal protein S8e family protein	12031	2198	631	433	6051.56	20.5061	33.4714	133.088	5.47361	19.0666	27.7852	3.48336	5.07621	1.45727	Y	Y	Y	Y	Y	N	0.00574902	2.97054e-06	4.38011e-07	1.46693e-07	0.000283336	0.317625
gi|659069760|ref|XM_008453445.1|	afadin- and alpha-actinin-binding protein-like (LOC103492899), transcript variant X1, mRNA	XM_023682542.1 PREDICTED: Cucurbita pepo subsp. pepo afadin- and alpha-actinin-binding protein (LOC111799132), transcript variant X1, mRNA	AT2G18876;AT5G57410	Afadin/alpha-actinin-binding protein	419	100	165	75	42.395	17.6777	10.116	17.0098	4.19	2.53939	5.58667	0.606061	1.33333	2.2	Y	Y	Y	N	N	N	3.06768e-05	0.0018851	0.000286748	0.138817	0.61618	0.0724232
gi|659069768|ref|XM_008453473.1|	NADPH--cytochrome P450 reductase-like (LOC103492914), mRNA	XM_023690319.1 PREDICTED: Cucurbita pepo subsp. pepo NADPH--cytochrome P450 reductase-like (LOC111805311), mRNA	AT4G30210	P450 reductase 2	2343	3698	21517	3630	644.456	1231.78	4167.6	885.66	0.633586	0.108891	0.645455	0.171864	1.01873	5.92755	N	Y	N	Y	N	Y	0.0992783	1.44329e-15	0.264298	2.78944e-12	0.966416	2.51375e-06
gi|659069795|ref|XM_008453608.1|	uncharacterized LOC103492996 (LOC103492996), mRNA	XM_023690484.1 PREDICTED: Cucurbita pepo subsp. pepo protein SUPPRESSOR OF MAX2 1-like (LOC111805401), mRNA	AT5G57710	Double Clp-N motif-containing P-loop nucleoside triphosphate hydrolases superfamily protein	667	568	243	1981	133.839	62.9325	93.8953	304.411	1.1743	2.74486	0.336699	2.33745	0.286724	0.122665	N	Y	Y	Y	Y	Y	0.586978	0.000428637	0.00747719	0.00144416	0.00872529	1.10644e-07
gi|659069797|ref|XM_008453620.1|	uncharacterized LOC103493004 (LOC103493004), mRNA	XM_023697932.1 PREDICTED: Cucurbita pepo subsp. pepo chaperone protein dnaJ C76, chloroplastic (LOC111811180), transcript variant X1, mRNA	AT2G42750	DNAJ heat shock N-terminal domain-containing protein	76	20	2016	3199	24.0624	14.1421	512.781	201.083	3.8	0.0376984	0.0237574	0.00992063	0.00625195	0.630197	N	Y	Y	Y	Y	N	0.00767962	0	5.77316e-15	0	1.77636e-15	0.20155
gi|659069799|ref|XM_008453630.1|	diacylglycerol kinase 7-like (LOC103493013), mRNA	XM_023690346.1 PREDICTED: Cucurbita pepo subsp. pepo diacylglycerol kinase 7-like (LOC111805326), transcript variant X1, mRNA	AT5G57690;AT4G30340	diacylglycerol kinase 4;diacylglycerol kinase 7	1643	2023	815	1708	710.797	113.844	73.0091	1036.71	0.81216	2.01595	0.961944	2.48221	1.18443	0.477166	N	N	N	Y	N	N	0.480788	0.0387747	0.928625	0.000118101	0.70072	0.124158
gi|659069837|ref|XM_008453819.1|	(R)-mandelonitrile lyase 1-like (LOC103493164), mRNA	XM_023689931.1 PREDICTED: Cucurbita pepo subsp. pepo (R)-mandelonitrile lyase 1-like (LOC111805062), mRNA	AT5G51930	Glucose-methanol-choline (GMC) oxidoreductase family protein	27	0	2	328	12.53	0	2.51661	420.519	#DIV/0!	13.5	0.0823171	0	0	0.00609756	N	N	N	N	Y	Y	2.53376e-05	0.00345316	0.0991452	1	0.00308197	0.0119115
gi|659069845|ref|XM_008453866.1|	ADP-ribosylation factor 1 (LOC103493197), mRNA	XM_023682364.1 PREDICTED: Cucurbita pepo subsp. pepo ADP-ribosylation factor 1 (LOC111798990), mRNA	AT2G24765	ADP-ribosylation factor 3	779	304	139	205	233.853	2.82843	46.3573	75.3746	2.5625	5.60432	3.8	2.18705	1.48293	0.678049	Y	Y	Y	Y	N	N	0.00244066	5.85686e-08	0.00204507	0.00836583	0.418891	0.344281
gi|659069847|ref|XM_008453878.1|	xylose isomerase (LOC103493208), transcript variant X1, mRNA	XM_023681489.1 PREDICTED: Cucurbita pepo subsp. pepo xylose isomerase (LOC111798385), transcript variant X5, mRNA	AT5G57655	xylose isomerase family protein	3656	5339	2332	16024	583.843	1911.31	1443.22	5066.06	0.684772	1.56775	0.228158	2.28945	0.333188	0.145532	N	N	Y	N	N	Y	0.163753	0.136047	0.000248373	0.0440305	0.0173028	4.44853e-07
gi|659069864|ref|XM_008453943.1|	uncharacterized LOC103493269 (LOC103493269), transcript variant X1, mRNA	XM_023689999.1 PREDICTED: Cucurbita pepo subsp. pepo uncharacterized LOC111805106 (LOC111805106), transcript variant X1, mRNA	AT5G57610	Protein kinase superfamily protein with octicosapeptide/Phox/Bem1p domain	1401	1712	3211	1752	377.89	227.688	232.871	410.669	0.818341	0.436313	0.799658	0.533167	0.977169	1.83276	N	Y	N	Y	N	N	0.471875	0.00161299	0.571688	0.00855096	0.957789	0.0951235
gi|659069872|ref|XM_008453981.1|	26S proteasome regulatory subunit 4 homolog B-like (LOC103493290), mRNA	XM_023690404.1 PREDICTED: Cucurbita pepo subsp. pepo 26S proteasome regulatory subunit 4 homolog B-like (LOC111805353), mRNA	AT4G29040	regulatory particle AAA-ATPase 2A	2045	1377	365	340	745.236	115.966	91.6024	139.019	1.48511	5.60274	6.01471	3.7726	4.05	1.07353	N	Y	Y	Y	Y	N	0.215488	5.84464e-06	2.26874e-05	6.87609e-08	0.00192843	0.855384
gi|659069892|ref|XM_008454084.1|	RING-H2 finger protein ATL56 (LOC103493368), mRNA	XM_023691178.1 PREDICTED: Cucurbita pepo subsp. pepo RING-H2 finger protein ATL56-like (LOC111805894), mRNA			38	4	5	354	20.9523	2.12132	3.78594	236.476	9.5	7.6	0.107345	0.8	0.0112994	0.0141243	N	N	Y	N	Y	Y	0.00452182	0.00261315	0.00347857	0.896078	0.000120106	1.23302e-05
gi|659069896|ref|XM_008454107.1|	probable E3 ubiquitin-protein ligase XBOS32 (LOC103493384), mRNA	XM_023681958.1 PREDICTED: Cucurbita pepo subsp. pepo E3 ubiquitin-protein ligase XBAT32-like (LOC111798668), transcript variant X1, mRNA	AT5G57740	XB3 ortholog 2 in Arabidopsis thaliana	826	452	1867	917	420.181	6.36396	367.485	102.66	1.82743	0.442421	0.900763	0.2421	0.492912	2.03599	N	Y	N	Y	N	N	0.205225	0.00223501	0.796553	4.57376e-08	0.132371	0.0526631
gi|659069898|ref|XM_008454117.1|	transcription factor bHLH148 (LOC103493395), mRNA	XM_023682006.1 PREDICTED: Cucurbita pepo subsp. pepo transcription factor IBH1-like 1 (LOC111798701), mRNA			555	1206	1106	163	613.772	277.893	291.959	58.7906	0.460199	0.501808	3.40491	1.09042	7.39877	6.78528	N	N	N	N	Y	Y	0.181397	0.148173	0.230778	0.718207	1.73054e-05	1.51616e-06
gi|659069909|ref|XM_008454149.1|	cytochrome c oxidase subunit 6b-2 (LOC103493433), mRNA	XM_023681013.1 PREDICTED: Cucurbita pepo subsp. pepo cytochrome c oxidase subunit 6b-2 (LOC111798059), mRNA	AT5G57815	Cytochrome c oxidase, subunit Vib family protein	2717	4504	3158	1752	654.331	118.087	414.711	345.364	0.603242	0.860355	1.5508	1.42622	2.57078	1.80251	N	N	N	N	N	N	0.0633363	0.560107	0.26579	0.120057	0.029679	0.104301
gi|659069911|ref|XM_008454163.1|	protein FLX-like 4 (LOC103493435), mRNA	XM_023682825.1 PREDICTED: Cucurbita pepo subsp. pepo protein FLX-like 4 (LOC111799312), mRNA			146	412	291	77	17.5024	73.5391	80.7279	23.4379	0.354369	0.501718	1.8961	1.41581	5.35065	3.77922	Y	Y	N	N	Y	Y	0.00110176	0.0259327	0.217001	0.199373	0.000816556	0.00172817
gi|659069913|ref|XM_008454174.1|	HD domain-containing protein 2 (LOC103493441), transcript variant X1, mRNA	XM_023681083.1 PREDICTED: Cucurbita pepo subsp. pepo HD domain-containing protein 2-like (LOC111798110), mRNA	AT2G23820	Metal-dependent phosphohydrolase	250	21	43	137	88.5381	8.48528	18.3576	23.0723	11.9048	5.81395	1.82482	0.488372	0.153285	0.313869	Y	Y	N	N	Y	Y	6.85684e-07	3.63477e-06	0.19889	0.198022	0.00367855	0.0133477
gi|659069918|ref|XM_008454198.1|	tetratricopeptide repeat protein 1 (LOC103493454), mRNA	XM_023666375.1 PREDICTED: Cucurbita pepo subsp. pepo tetratricopeptide repeat protein 1-like (LOC111786023), mRNA	AT4G30480	Tetratricopeptide repeat (TPR)-like superfamily protein	579	352	333	306	151.494	31.8198	44.643	185.421	1.64489	1.73874	1.89216	1.05706	1.15033	1.08824	N	N	N	N	N	N	0.102906	0.0493294	0.132672	0.834739	0.765952	0.826925
gi|659069920|ref|XM_008454207.1|	transmembrane protein 208 homolog (LOC103493461), mRNA	XM_023665427.1 PREDICTED: Cucurbita pepo subsp. pepo transmembrane protein 208 homolog (LOC111784884), mRNA	AT2G23940;AT4G30500	Protein of unknown function (DUF788)	941	1173	801	1003	95.0018	52.3259	59.9083	256.284	0.802217	1.17478	0.938185	1.46442	1.16949	0.798604	N	N	N	N	N	N	0.436927	0.546028	0.873934	0.114172	0.726731	0.539382
gi|659069922|ref|XM_008454217.1|	autophagy-related protein 18b (LOC103493470), transcript variant X1, mRNA	XM_023665426.1 PREDICTED: Cucurbita pepo subsp. pepo autophagy-related protein 18b (LOC111784883), mRNA	AT4G30510	homolog of yeast autophagy 18 (ATG18) B	327	456	388	379	270.86	37.4767	62.7402	146.292	0.717105	0.842784	0.862797	1.17526	1.20317	1.02375	N	N	N	N	N	N	0.531711	0.703429	0.770986	0.542341	0.691227	0.949223
gi|659069930|ref|XM_008454262.1|	putative GDP-L-fucose synthase 2 (LOC103493500), mRNA	XM_023665425.1 PREDICTED: Cucurbita pepo subsp. pepo putative GDP-L-fucose synthase 2 (LOC111784881), mRNA	AT1G17890	NAD(P)-binding Rossmann-fold superfamily protein	533	75	21	60	188.107	8.48528	7.54983	23.1805	7.10667	25.381	8.88333	3.57143	1.25	0.35	Y	Y	Y	N	N	N	1.5669e-05	3.14659e-12	4.86225e-06	0.00914798	0.721885	0.0630379
gi|659069934|ref|XM_008454286.1|	uncharacterized LOC103493516 (LOC103493516), mRNA	XM_023681985.1 PREDICTED: Cucurbita pepo subsp. pepo uncharacterized LOC111798683 (LOC111798683), mRNA	AT4G30780	unknown protein; BEST Arabidopsis thaliana protein match is: unknown protein (TAIR:AT2G24100.1); Has 109 Blast hits to 109 proteins in 18 species: Archae - 0; Bacteria - 0; Metazoa - 1; Fungi - 0; Plants - 95; Viruses - 0; Other Eukaryotes - 13 (source: N	968	1655	2211	2105	167.933	306.884	324.565	660.305	0.584894	0.437811	0.459857	0.74853	0.786223	1.05036	N	Y	N	N	N	N	0.0546216	0.0018606	0.0526182	0.221897	0.589839	0.891664
gi|659069936|ref|XM_008454299.1|	uncharacterized LOC103493522 (LOC103493522), transcript variant X1, mRNA	XM_023690698.1 PREDICTED: Cucurbita pepo subsp. pepo autophagy-related protein 11-like (LOC111805583), transcript variant X1, mRNA	AT4G30790	INVOLVED IN: autophagy; EXPRESSED IN: 24 plant structures; EXPRESSED DURING: 15 growth stages; CONTAINS InterPro DOMAIN/s: Autophagy-related protein 17 (InterPro:IPR007240), Autophagy-related protein 11 (InterPro:IPR019460); Has 8793 Blast hits to 6268 pr	247	227	349	960	39.7157	4.24264	69.9595	318.124	1.08811	0.707736	0.257292	0.65043	0.236458	0.363542	N	N	Y	N	Y	Y	0.788267	0.240951	0.00150218	0.129511	0.00357611	0.00765743
gi|659069940|ref|XM_008454319.1|	serine carboxypeptidase II-2 (LOC103493533), mRNA	XM_023681525.1 PREDICTED: Cucurbita pepo subsp. pepo serine carboxypeptidase II-2 (LOC111798407), mRNA	AT4G30810	serine carboxypeptidase-like 29	1045	1139	50	227	183.93	311.127	37.9868	88.0965	0.917471	20.9	4.60352	22.78	5.01762	0.220264	N	Y	Y	Y	Y	Y	0.761751	0	0.000374349	0	0.000433973	0.000656959
gi|659069944|ref|XM_008454343.1|	transcription elongation factor B polypeptide 2 (LOC103493547), transcript variant X1, mRNA	XM_023681012.1 PREDICTED: Cucurbita pepo subsp. pepo uncharacterized LOC111798058 (LOC111798058), mRNA	AT5G57860	Ubiquitin-like superfamily protein	660	1006	134	125	98.5207	270.822	27.6104	44.1626	0.656064	4.92537	5.28	7.50746	8.048	1.072	N	Y	Y	Y	Y	N	0.139235	9.78286e-08	0.000210429	3.31765e-11	1.02856e-05	0.866601
gi|659069954|ref|XM_008454392.1|	zinc finger CCCH domain-containing protein 40-like (LOC103493581), transcript variant X1, mRNA	XM_023664544.1 PREDICTED: Cucurbita pepo subsp. pepo zinc finger CCCH domain-containing protein 40-like (LOC111783627), mRNA	AT2G29580	CCCH-type zinc fingerfamily protein with RNA-binding domain	997	489	833	699	159.001	10.6066	96.4642	205.889	2.03885	1.19688	1.42632	0.587035	0.699571	1.1917	Y	N	N	N	N	N	0.0168628	0.501791	0.38069	0.0376308	0.442413	0.634226
gi|659069960|ref|XM_008454422.1|	QWRF motif-containing protein 8 (LOC103493600), transcript variant X1, mRNA	XM_023681700.1 PREDICTED: Cucurbita pepo subsp. pepo AUGMIN subunit 8 (LOC111798507), transcript variant X1, mRNA	AT4G30710	Family of unknown function (DUF566)	1320	399	1248	593	453.744	26.163	521.081	102.051	3.30827	1.05769	2.22597	0.319712	0.67285	2.10455	Y	N	N	Y	N	N	0.00162314	0.858055	0.049845	0.0120755	0.399006	0.0451186
gi|659069970|ref|XM_008454465.1|	translation initiation factor IF-3, chloroplastic (LOC103493630), mRNA	XM_023691441.1 PREDICTED: Cucurbita pepo subsp. pepo translation initiation factor IF3-4, chloroplastic-like (LOC111806087), mRNA	AT4G30690	Translation initiation factor 3 protein	271	461	46	155	32.1299	223.446	21.5484	23.2451	0.587852	5.8913	1.74839	10.0217	2.97419	0.296774	N	Y	N	Y	N	Y	0.121832	2.8505e-07	0.225111	6.7151e-05	0.0232687	0.00848886
gi|659069972|ref|XM_008454475.1|	F-box protein SKIP1 (LOC103493639), mRNA	XM_023689662.1 PREDICTED: Cucurbita pepo subsp. pepo F-box protein SKIP1-like (LOC111804858), mRNA	AT5G57900	SKP1 interacting partner 1	187	584	375	318	33.6204	54.4472	77.0779	66.7108	0.320205	0.498667	0.58805	1.55733	1.83648	1.17925	Y	Y	N	N	N	N	0.000192385	0.0198206	0.237102	0.0866487	0.188175	0.670111
gi|659069978|ref|XM_008454506.1|	UPF0057 membrane protein At4g30660 (LOC103493660), mRNA	XM_023690819.1 PREDICTED: Cucurbita pepo subsp. pepo UPF0057 membrane protein At2g24040-like (LOC111805664), mRNA	AT4G28088	Low temperature and salt responsive protein family	199	1005	104	118	61.8088	27.5772	38.8373	72.856	0.19801	1.91346	1.68644	9.66346	8.51695	0.881356	Y	N	N	Y	Y	N	4.93961e-08	0.0488274	0.275679	0	6.13374e-06	0.779012
gi|659069986|ref|XM_008454544.1|	uncharacterized LOC103493683 (LOC103493683), mRNA	XM_023691013.1 PREDICTED: Cucurbita pepo subsp. pepo uncharacterized LOC111805783 (LOC111805783), mRNA			439	319	345	201	100.583	57.2756	67.5747	35.019	1.37618	1.27246	2.18408	0.924638	1.58706	1.71642	N	N	N	N	N	N	0.302689	0.400257	0.0759898	0.774525	0.34013	0.170193
gi|659069988|ref|XM_008454555.1|	signal recognition particle receptor subunit alpha homolog (LOC103493693), transcript variant X1, mRNA	XM_023691008.1 PREDICTED: Cucurbita pepo subsp. pepo signal recognition particle receptor subunit alpha-like (LOC111805779), transcript variant X1, mRNA	AT4G30600	signal recognition particle receptor alpha subunit family protein	1861	3192	6771	3887	312.382	43.8406	985.74	700.022	0.58302	0.274849	0.478775	0.471422	0.821199	1.74196	N	Y	N	Y	N	N	0.0489482	1.1417e-06	0.0624899	0.00152826	0.655676	0.123391
gi|659069994|ref|XM_008454586.1|	TOM1-like protein 2 (LOC103493716), transcript variant X1, mRNA	XM_023690840.1 PREDICTED: Cucurbita pepo subsp. pepo TOM1-like protein 1 (LOC111805678), transcript variant X1, mRNA	AT5G16880	Target of Myb protein 1	900	1451	2240	1638	53.1131	262.337	360.393	258.016	0.620262	0.401786	0.549451	0.647768	0.885836	1.36752	N	Y	N	N	N	N	0.0880717	0.00061604	0.135206	0.0696477	0.786029	0.387431
gi|659069998|ref|XM_008454604.1|	probable cyclic nucleotide-gated ion channel 5 (LOC103493732), mRNA	XM_023689477.1 PREDICTED: Cucurbita pepo subsp. pepo probable cyclic nucleotide-gated ion channel 5 (LOC111804717), mRNA	AT5G57940;AT2G23980	cyclic nucleotide-gated channel 6;cyclic nucleotide gated channel 5	946	1139	1165	1911	74.0698	14.8492	70.812	520.118	0.830553	0.812017	0.495029	0.977682	0.596023	0.609628	N	N	N	N	N	N	0.511507	0.432753	0.079275	0.924923	0.254293	0.174588
gi|659070000|ref|XM_008454618.1|	leucine aminopeptidase 1-like (LOC103493738), mRNA	XM_023689493.1 PREDICTED: Cucurbita pepo subsp. pepo leucine aminopeptidase 1-like (LOC111804726), mRNA	AT4G30920	Cytosol aminopeptidase family protein	3265	524	181	228	993.356	188.798	50.4083	68.8864	6.23092	18.0387	14.3202	2.89503	2.29825	0.79386	Y	Y	Y	Y	N	N	1.99539e-06	2.84217e-14	1.87319e-09	0.00127354	0.0757996	0.564671
gi|659070023|ref|XM_008454736.1|	ubiquitin carboxyl-terminal hydrolase 23 (LOC103493810), mRNA	XM_023681510.1 PREDICTED: Cucurbita pepo subsp. pepo ubiquitin carboxyl-terminal hydrolase 23 (LOC111798399), transcript variant X1, mRNA			1345	274	152	141	23.094	45.2548	52.5959	136.83	4.90876	8.84868	9.53901	1.80263	1.94326	1.07801	Y	Y	Y	N	N	N	4.09383e-07	1.43441e-13	4.13108e-07	0.0498107	0.214331	0.896553
gi|659070025|ref|XM_008454749.1|	transmembrane protein 184A-like (LOC103493816), mRNA	XM_023689512.1 PREDICTED: Cucurbita pepo subsp. pepo transmembrane protein 184A-like (LOC111804738), transcript variant X2, mRNA	AT5G26740;AT3G05940	Protein of unknown function (DUF300)	774	621	464	891	90.8534	96.8736	23.1157	185.398	1.24638	1.6681	0.868687	1.33836	0.69697	0.520763	N	N	N	N	N	N	0.451252	0.0628841	0.728883	0.254818	0.432751	0.0815879
gi|659070030|ref|XM_008454779.1|	germin-like protein 5-1 (LOC103493833), mRNA	XM_023689545.1 PREDICTED: Cucurbita pepo subsp. pepo germin-like protein 5-1 (LOC111804757), mRNA	AT3G62020	germin-like protein 10	319	510	263	546	35.2326	57.2756	112.067	308.914	0.62549	1.21293	0.584249	1.93916	0.934066	0.481685	N	N	N	Y	N	N	0.119366	0.506417	0.206965	0.0130688	0.884394	0.123519
gi|659070042|ref|XM_008454837.1|	pentatricopeptide repeat-containing protein At1g71210 (LOC103493881), mRNA	XM_023689465.1 PREDICTED: Cucurbita pepo subsp. pepo pentatricopeptide repeat-containing protein At1g71210, mitochondrial (LOC111804708), transcript variant X1, mRNA			215	353	118	124	54.2709	53.033	5.68624	6.50641	0.609065	1.82203	1.73387	2.99153	2.84677	0.951613	N	N	N	Y	N	N	0.114647	0.0632526	0.24823	0.000210666	0.0334364	0.908896
gi|659070050|ref|XM_008454928.1|	uncharacterized LOC103493937 (LOC103493937), transcript variant X3, mRNA	XM_023682553.1 PREDICTED: Cucurbita pepo subsp. pepo uncharacterized LOC111799138 (LOC111799138), mRNA	AT1G57540	unknown protein; Has 29 Blast hits to 29 proteins in 11 species: Archae - 0; Bacteria - 0; Metazoa - 0; Fungi - 0; Plants - 29; Viruses - 0; Other Eukaryotes - 0 (source: NCBI BLink).	410	126	23	61	178.987	0	4.3589	49.366	3.25397	17.8261	6.72131	5.47826	2.06557	0.377049	Y	Y	Y	Y	N	N	0.0136992	1.41015e-07	9.01938e-05	6.31253e-05	0.202942	0.16095
gi|659070057|ref|XM_008454958.1|	golgin subfamily A member 3-like (LOC103493971), mRNA	XM_023689523.1 PREDICTED: Cucurbita pepo subsp. pepo nuclear envelope-associated protein 2-like (LOC111804746), transcript variant X1, mRNA	AT5G26770	unknown protein; BEST Arabidopsis thaliana protein match is: unknown protein (TAIR:AT3G05830.1); Has 35333 Blast hits to 34131 proteins in 2444 species: Archae - 798; Bacteria - 22429; Metazoa - 974; Fungi - 991; Plants - 531; Viruses - 0; Other Eukaryote	111	14	2928	642	76.9567	12.7279	561.491	340.221	7.92857	0.0379098	0.172897	0.00478142	0.0218069	4.56075	N	Y	Y	Y	Y	Y	0.0226988	0	0.00197358	0	7.38389e-06	5.98249e-05
gi|659070061|ref|XM_008454981.1|	glucose-6-phosphate 1-dehydrogenase 4, chloroplastic (LOC103493988), mRNA	XM_023689489.1 PREDICTED: Cucurbita pepo subsp. pepo glucose-6-phosphate 1-dehydrogenase 4, chloroplastic (LOC111804722), transcript variant X1, mRNA	AT1G09420	glucose-6-phosphate dehydrogenase 4	344	352	62	147	25.5408	40.3051	17.673	39.8288	0.977273	5.54839	2.34014	5.67742	2.39456	0.421769	N	Y	N	Y	N	N	0.941826	1.8949e-07	0.0613207	3.13454e-08	0.0734292	0.0561282
gi|659070067|ref|XM_008455015.1|	trafficking protein particle complex subunit 4 (LOC103494018), mRNA	XM_023689570.1 PREDICTED: Cucurbita pepo subsp. pepo trafficking protein particle complex subunit 4-like (LOC111804776), mRNA	AT5G02280	SNARE-like superfamily protein	474	664	110	177	169.997	72.1249	14.6401	56.2257	0.713855	4.30909	2.67797	6.03636	3.75141	0.621469	N	Y	N	Y	Y	N	0.249296	3.4735e-05	0.0260254	9.32303e-11	0.00482625	0.262283
gi|659070073|ref|XM_008455051.1|	alkaline/neutral invertase CINV1-like (LOC103494041), mRNA	XM_023681497.1 PREDICTED: Cucurbita pepo subsp. pepo alkaline/neutral invertase A, mitochondrial-like (LOC111798392), mRNA	AT1G56560;AT3G05820	Plant neutral invertase family protein;invertase H	254	584	1222	496	88.636	12.7279	435.723	101.658	0.434932	0.207856	0.512097	0.477905	1.17742	2.46371	Y	Y	N	N	N	Y	0.0057064	1.65531e-05	0.120831	0.0335973	0.723084	0.0158792
gi|659070075|ref|XM_008455061.1|	probable Xaa-Pro aminopeptidase 3 (LOC103494048), mRNA	XM_023681498.1 PREDICTED: Cucurbita pepo subsp. pepo intermediate cleaving peptidase 55, mitochondrial (LOC111798393), transcript variant X1, mRNA	AT1G09300	Metallopeptidase M24 family protein	385	145	51	132	95.0631	12.7279	14	26	2.65517	7.54902	2.91667	2.84314	1.09848	0.386364	Y	Y	Y	Y	N	N	0.0032499	1.09039e-09	0.0186914	0.00511733	0.858831	0.0402201
gi|659070077|ref|XM_008455073.1|	importin subunit alpha (LOC103494054), mRNA	XM_023689498.1 PREDICTED: Cucurbita pepo subsp. pepo importin subunit alpha-4-like (LOC111804728), transcript variant X1, mRNA	AT1G09270	importin alpha isoform 4	753	368	850	201	140.268	75.6604	164.876	109.618	2.0462	0.885882	3.74627	0.432941	1.83085	4.22886	Y	N	Y	Y	N	Y	0.0185257	0.652498	0.00229553	0.00143279	0.206327	0.000222722
gi|659070082|ref|XM_008455103.1|	solute carrier family 40 member 3, chloroplastic (LOC103494075), mRNA	XM_023689492.1 PREDICTED: Cucurbita pepo subsp. pepo solute carrier family 40 member 3, chloroplastic-like (LOC111804724), mRNA	AT5G26820	iron-regulated protein 3	167	119	1452	388	29.7041	4.24264	92.4175	216.853	1.40336	0.115014	0.430412	0.0819559	0.306701	3.74227	N	Y	N	Y	N	Y	0.336452	1.63314e-13	0.0682302	0	0.0537112	0.000517672
gi|659070084|ref|XM_008455114.1|	RING finger protein B (LOC103494083), mRNA	XM_023689486.1 PREDICTED: Cucurbita pepo subsp. pepo acyl-CoA-binding domain-containing protein 5-like (LOC111804721), transcript variant X1, mRNA			405	176	94	11	190.592	154.856	50.1431	8.18535	2.30114	4.30851	36.8182	1.87234	16	8.54545	N	Y	Y	N	N	Y	0.126214	0.00215184	1.97903e-08	0.368524	0.0130938	0.00044364
gi|659070086|ref|XM_008455126.1|	RNA polymerase II-associated protein 3 (LOC103494093), transcript variant X1, mRNA	XM_023682709.1 PREDICTED: Cucurbita pepo subsp. pepo RNA polymerase II-associated protein 3 (LOC111799244), transcript variant X1, mRNA			384	102	7	168	48.6861	2.12132	3.05505	33.4215	3.76471	54.8571	2.28571	14.5714	0.607143	0.0416667	Y	Y	N	Y	N	Y	0.000117394	0	0.0643443	2.98011e-07	0.358784	9.97583e-09
gi|659070092|ref|XM_008455155.1|	uncharacterized LOC103494111 (LOC103494111), transcript variant X1, mRNA	XM_023681906.1 PREDICTED: Cucurbita pepo subsp. pepo uncharacterized LOC111798637 (LOC111798637), transcript variant X1, mRNA			1340	488	11	67	326.927	22.6274	11.5036	32.532	2.7459	121.818	20	44.3636	7.28358	0.164179	Y	Y	Y	Y	Y	Y	0.000756416	0	2.02459e-10	0	7.58154e-05	0.00283159
gi|659070117|ref|XM_008455284.1|	putative AC transposase (LOC103494196), transcript variant X1, mRNA		AT1G18560	BED zinc finger ;hAT family dimerisation domain	246	211	215	273	3.60555	10.6066	33.6502	42.595	1.16588	1.14419	0.901099	0.981395	0.772894	0.787546	N	N	N	N	N	N	0.643759	0.660419	0.81045	0.951961	0.602234	0.54506
gi|659070137|ref|XM_008455369.1|	uncharacterized LOC103494253 (LOC103494253), transcript variant X1, mRNA	XM_023680967.1 PREDICTED: Cucurbita pepo subsp. pepo uncharacterized LOC111798021 (LOC111798021), mRNA	AT1G56423	unknown protein; FUNCTIONS IN: molecular_function unknown; INVOLVED IN: biological_process unknown; LOCATED IN: endomembrane system; Has 30201 Blast hits to 17322 proteins in 780 species: Archae - 12; Bacteria - 1396; Metazoa - 17338; Fungi - 3422; Plants	153	244	545	722	35.5012	61.5183	94.1701	310.875	0.627049	0.280734	0.211911	0.447706	0.33795	0.754848	N	Y	Y	Y	N	N	0.161662	2.02957e-05	0.000454926	0.0035997	0.0265466	0.450095
gi|659070146|ref|XM_008455410.1|	uncharacterized LOC103494285 (LOC103494285), transcript variant X1, mRNA	XM_023681014.1 PREDICTED: Cucurbita pepo subsp. pepo uncharacterized LOC111798060 (LOC111798060), mRNA	AT4G03376	Pseudogene of AT1G56420	465	236	241	441	60.2246	9.89949	32.6037	154.7	1.97034	1.92946	1.05442	0.979253	0.535147	0.546485	N	Y	N	N	N	N	0.0317376	0.0232649	0.899625	0.942647	0.199246	0.119212
gi|659070152|ref|XM_008455439.1|	pyrophosphate-energized vacuolar membrane proton pump 1-like (LOC103494311), mRNA	XM_023681349.1 PREDICTED: Cucurbita pepo subsp. pepo pyrophosphate-energized vacuolar membrane proton pump 1-like (LOC111798289), mRNA	AT1G15690	Inorganic H pyrophosphatase family protein	2	0	0	290	2	0	0.57735	227.271	#DIV/0!	#DIV/0!	0.00689655	#DIV/0!	0	0	N	N	Y	N	Y	Y	1	1	3.62997e-05	1	9.98747e-06	1.74474e-06
gi|659070154|ref|XM_008455449.1|	calreticulin (LOC103494317), mRNA	XM_023689509.1 PREDICTED: Cucurbita pepo subsp. pepo calreticulin-like (LOC111804736), mRNA	AT1G56340	calreticulin 1a	10958	10741	717	2780	3754.73	11560.5	42.8836	2167.81	1.0202	15.2831	3.94173	14.9805	3.86367	0.257914	N	Y	Y	N	N	N	0.974166	7.03234e-11	0.000644045	0.0447541	0.197385	0.0676739
gi|659070156|ref|XM_008455468.1|	GTP-binding protein SAR1A (LOC103494335), mRNA	XM_023689555.1 PREDICTED: Cucurbita pepo subsp. pepo GTP-binding protein SAR1A-like (LOC111804765), mRNA	AT4G02080;AT1G56330	secretion-associated RAS 1B;secretion-associated RAS super family 2	1990	981	702	757	607.707	135.057	17.4356	115.487	2.02854	2.83476	2.6288	1.39744	1.2959	0.927345	Y	Y	Y	N	N	N	0.0178605	0.000106241	0.0169675	0.170548	0.563746	0.83649
gi|659070163|ref|XM_008455495.1|	zinc finger matrin-type protein 2 (LOC103494358), transcript variant X2, mRNA	XM_023680951.1 PREDICTED: Cucurbita pepo subsp. pepo zinc finger matrin-type protein 2 (LOC111798012), mRNA	AT3G05760	C2H2 and C2HC zinc fingers superfamily protein	458	601	331	378	83.0321	2.82843	53.5288	104.532	0.762063	1.38369	1.21164	1.81571	1.58995	0.875661	N	N	N	Y	N	N	0.357473	0.255162	0.64887	0.0222645	0.313062	0.733365
gi|659070189|ref|XM_008455626.1|	dnaJ homolog subfamily B member 8 (LOC103494448), mRNA	XM_023689565.1 PREDICTED: Cucurbita pepo subsp. pepo dnaJ homolog subfamily B member 8-like (LOC111804774), mRNA	AT1G56300	Chaperone DnaJ-domain superfamily protein	2054	5451	880	4334	343.393	803.273	420.943	1442.36	0.376812	2.33409	0.473927	6.19432	1.25773	0.203046	Y	Y	N	Y	N	Y	0.000331811	0.00145324	0.0585726	6.10623e-15	0.598295	2.40675e-05
gi|659070191|ref|XM_008455638.1|	importin subunit alpha-1 (LOC103494458), mRNA	XM_023689502.1 PREDICTED: Cucurbita pepo subsp. pepo importin subunit alpha-2-like (LOC111804731), mRNA	AT1G55035;AT1G02690;AT4G16143	importin alpha isoform 6;importin alpha isoform 2;pseudogene, putative importin alpha, similar to importin alpha GI:3342556 from (Arabidopsis thaliana); blastp match of 66% identity and 2.6e-167 P-value to GP	4936	3527	1229	2057	670.412	136.472	237.769	537.364	1.39949	4.01627	2.39961	2.86981	1.71463	0.597472	N	Y	N	Y	N	N	0.227387	2.10644e-07	0.0271102	5.07698e-06	0.215259	0.157292
gi|659070193|ref|XM_008455652.1|	syntaxin-43 (LOC103494462), mRNA	XM_023689529.1 PREDICTED: Cucurbita pepo subsp. pepo syntaxin-43-like (LOC111804748), mRNA	AT3G05710	syntaxin of plants 43	178	154	302	366	20.664	27.5772	30.6159	28.4488	1.15584	0.589404	0.486339	0.509934	0.420765	0.825137	N	N	N	Y	N	N	0.681264	0.0804643	0.105649	0.0251297	0.0867206	0.616901
gi|659070195|ref|XM_008455666.1|	pre-mRNA-splicing factor 38A (LOC103494470), mRNA	XM_023689514.1 PREDICTED: Cucurbita pepo subsp. pepo pre-mRNA-splicing factor 38-like (LOC111804740), mRNA	AT2G40650	PRP38 family protein	877	544	764	504	146.031	37.4767	97.2951	98.7877	1.61213	1.14791	1.74008	0.712042	1.07937	1.51587	N	N	N	N	N	N	0.106426	0.60894	0.177811	0.182356	0.866766	0.264368
gi|659070197|ref|XM_008455674.1|	topless-related protein 3-like (LOC103494476), mRNA	XM_023689461.1 PREDICTED: Cucurbita pepo subsp. pepo topless-related protein 3-like (LOC111804704), mRNA	AT5G27030;AT3G16830	TOPLESS-related 3;TOPLESS-related 2	1162	529	90	921	175.861	52.3259	11.2694	339.554	2.1966	12.9111	1.26167	5.87778	0.574376	0.0977199	Y	Y	N	Y	N	Y	0.00809385	1.11022e-16	0.562373	7.71204e-10	0.232683	5.06962e-08
gi|659070199|ref|XM_008455685.1|	probable protein phosphatase 2C 34 (LOC103494482), mRNA	XM_023689581.1 PREDICTED: Cucurbita pepo subsp. pepo probable protein phosphatase 2C 34 (LOC111804786), mRNA	AT5G27930	Protein phosphatase 2C family protein	468	3088	2384	310	93.4577	1441.79	446.715	146.936	0.151554	0.196309	1.50968	1.2953	9.96129	7.69032	Y	Y	N	N	Y	Y	0.000200702	3.8003e-09	0.336469	0.402237	3.37817e-05	1.94449e-07
gi|659070211|ref|XM_008455737.1|	phospholipase D p2-like (LOC103494522), mRNA	XM_023689462.1 PREDICTED: Cucurbita pepo subsp. pepo phospholipase D zeta 2-like (LOC111804705), mRNA	AT3G05630;AT3G16785	phospholipase D P1;phospholipase D P2	120	137	337	780	48.5215	50.9117	175.913	430.488	0.875912	0.356083	0.153846	0.406528	0.175641	0.432051	N	Y	Y	N	Y	N	0.725539	0.0285535	0.0016158	0.097237	0.0108669	0.0856018
gi|659070217|ref|XM_008455773.1|	chlorophyll a-b binding protein 6A, chloroplastic (LOC103494548), transcript variant X1, mRNA	XM_023693773.1 PREDICTED: Cucurbita pepo subsp. pepo chlorophyll a-b binding protein 6A, chloroplastic-like (LOC111808016), transcript variant X1, mRNA	AT3G54890	photosystem I light harvesting complex gene 1	61	24	124	461	17.2434	28.9914	70.1926	433.087	2.54167	0.491935	0.132321	0.193548	0.0520607	0.26898	N	N	N	Y	N	N	0.0686391	0.124317	0.0502923	0.0233469	0.0326478	0.141773
gi|659070221|ref|XM_008455793.1|	60S ribosomal protein L18-3 (LOC103494561), mRNA	XM_023689557.1 PREDICTED: Cucurbita pepo subsp. pepo 60S ribosomal protein L18-2-like (LOC111804768), mRNA	AT3G05590;ATCG01280	Chloroplast Ycf2;ATPase, AAA type, core;ribosomal protein L18	13579	2151	737	1931	6551.73	123.744	156.845	639.172	6.31288	18.4247	7.03211	2.91859	1.11393	0.381668	Y	Y	Y	Y	N	Y	0.00234717	1.34105e-06	0.000200877	5.82803e-06	0.806123	0.00934574
gi|659070223|ref|XM_008455803.1|	F-actin-capping protein subunit alpha (LOC103494571), mRNA	XM_023689534.1 PREDICTED: Cucurbita pepo subsp. pepo F-actin-capping protein subunit alpha-like (LOC111804752), mRNA	AT3G05520	Subunits of heterodimeric actin filament capping protein Capz superfamily	396	136	44	227	72.5282	8.48528	22.2785	95.0438	2.91176	9	1.74449	3.09091	0.599119	0.193833	Y	Y	N	Y	N	Y	0.00132779	7.04771e-11	0.203558	0.00378101	0.31979	0.000284125
gi|659070227|ref|XM_008455828.1|	26S protease regulatory subunit 6A homolog (LOC103494588), transcript variant X1, mRNA	XM_023689510.1 PREDICTED: Cucurbita pepo subsp. pepo 26S proteasome regulatory subunit 6A homolog (LOC111804737), mRNA	AT3G05530	regulatory particle triple-A ATPase 5A	4159	2911	4466	2012	1266.82	146.371	293.341	791.049	1.42872	0.931258	2.0671	0.651814	1.44682	2.21968	N	N	N	N	N	N	0.201511	0.781606	0.0658572	0.0680554	0.397542	0.0283766
gi|659070231|ref|XM_008455852.1|	uncharacterized LOC103494595 (LOC103494595), transcript variant X1, mRNA	XM_023681940.1 PREDICTED: Cucurbita pepo subsp. pepo dormancy-associated protein homolog 3 (LOC111798655), transcript variant X1, mRNA	AT1G56220	Dormancy/auxin associated family protein	5203	23398	4434	2369	4013.52	2338.4	1021.31	361.185	0.222369	1.17343	2.19629	5.27695	9.87674	1.87168	Y	N	N	Y	Y	N	3.05311e-08	0.747461	0.206235	2.5191e-13	3.04797e-07	0.0833103
gi|659070235|ref|XM_008455872.1|	uncharacterized LOC103494607 (LOC103494607), transcript variant X1, mRNA	XM_023689543.1 PREDICTED: Cucurbita pepo subsp. pepo uncharacterized LOC111804755 (LOC111804755), mRNA			166	150	199	192	21.9393	8.48528	15.3948	24.2693	1.10667	0.834171	0.864583	0.753769	0.78125	1.03646	N	N	N	N	N	N	0.766271	0.568905	0.759437	0.367275	0.632082	0.92954
gi|659070239|ref|XM_008455896.1|	serine/threonine-protein phosphatase PP1 (LOC103494616), transcript variant X1, mRNA	XM_023689531.1 PREDICTED: Cucurbita pepo subsp. pepo serine/threonine-protein phosphatase PP1 (LOC111804750), mRNA	AT5G27840;AT3G05580	Calcineurin-like metallo-phosphoesterase superfamily protein	358	609	866	1600	23.1805	37.4767	38.3014	445.39	0.587849	0.413395	0.22375	0.703233	0.380625	0.54125	N	Y	Y	N	N	N	0.0728775	0.00150263	0.000360403	0.162833	0.0395832	0.0943909
gi|659070247|ref|XM_008455937.1|	ATP-dependent Clp protease proteolytic subunit-related protein 3, chloroplastic (LOC103494643), transcript variant X1, mRNA	XM_023689525.1 PREDICTED: Cucurbita pepo subsp. pepo ATP-dependent Clp protease proteolytic subunit-related protein 3, chloroplastic (LOC111804747), transcript variant X1, mRNA	AT1G09130;ATCG01280	Chloroplast Ycf2;ATPase, AAA type, core;ATP-dependent caseinolytic (Clp) protease/crotonase family protein	1958	1375	670	853	240.269	108.187	38.7341	123.089	1.424	2.92239	2.29543	2.05224	1.61196	0.785463	N	Y	N	Y	N	N	0.212635	6.95481e-05	0.0389461	0.00281104	0.281083	0.514381
gi|659070253|ref|XM_008455962.1|	protein RALF-like 33 (LOC103494663), mRNA	XM_023689573.1 PREDICTED: Cucurbita pepo subsp. pepo protein RALF-like 33 (LOC111804779), mRNA	AT3G05490	ralf-like 22	498	1796	618	494	51.8588	727.613	92.6984	240.601	0.277283	0.805825	1.0081	2.90615	3.63563	1.25101	Y	N	N	Y	Y	N	0.00063599	0.434799	0.983298	0.00253042	0.00371711	0.549627
gi|659070267|ref|XM_008456027.1|	cylicin-2 (LOC103494708), mRNA	XM_023681666.1 PREDICTED: Cucurbita pepo subsp. pepo heavy metal-associated isoprenylated plant protein 36 (LOC111798488), mRNA			37	142	279	143	24.8261	56.5685	31.0859	145.974	0.260563	0.132616	0.258741	0.508961	0.993007	1.95105	Y	Y	N	Y	N	N	0.00245108	9.50271e-09	0.168772	0.0261699	0.988204	0.105098
gi|659070279|ref|XM_008456091.1|	protein enabled homolog (LOC103494749), mRNA	XM_023689546.1 PREDICTED: Cucurbita pepo subsp. pepo protein SRC2-like (LOC111804758), mRNA	AT1G09070;AT3G16510	Calcium-dependent lipid-binding (CaLB domain) family protein;soybean gene regulated by cold-2	314	371	5758	4270	105.304	103.238	194.665	3832.64	0.846361	0.0545328	0.0735363	0.0644321	0.0868852	1.34848	N	Y	Y	Y	N	N	0.587781	0	0.0155312	0	0.0477266	0.499368
gi|659070281|ref|XM_008456104.1|	uncharacterized LOC103494758 (LOC103494758), mRNA	XM_023681485.1 PREDICTED: Cucurbita pepo subsp. pepo uncharacterized LOC111798384 (LOC111798384), transcript variant X1, mRNA	AT5G27650	Tudor/PWWP/MBT superfamily protein	819	578	455	425	82.4763	3.53553	60.9945	47.655	1.41696	1.8	1.92706	1.27033	1.36	1.07059	N	Y	N	N	N	N	0.235716	0.0323872	0.113162	0.351601	0.502439	0.855483
gi|659070283|ref|XM_008456116.1|	acyl-CoA-binding domain-containing protein 4-like (LOC103494768), transcript variant X1, mRNA	XM_023689483.1 PREDICTED: Cucurbita pepo subsp. pepo acyl-CoA-binding domain-containing protein 4-like (LOC111804720), transcript variant X1, mRNA	AT5G27630	acyl-CoA binding protein 5	465	480	284	337	12.1655	4.24264	30.3699	87.0019	0.96875	1.63732	1.37982	1.69014	1.42433	0.84273	N	N	N	N	N	N	0.915358	0.0868906	0.451846	0.0507451	0.450124	0.659658
gi|659070285|ref|XM_008456125.1|	acyl-CoA-binding domain-containing protein 4-like (LOC103494768), transcript variant X2, mRNA	XM_023689484.1 PREDICTED: Cucurbita pepo subsp. pepo acyl-CoA-binding domain-containing protein 4-like (LOC111804720), transcript variant X2, mRNA	AT5G27630	acyl-CoA binding protein 5	485	564	296	350	49.7896	3.53553	34.5977	46.2277	0.859929	1.63851	1.38571	1.90541	1.61143	0.845714	N	N	N	Y	N	N	0.607255	0.0836617	0.441555	0.0141151	0.300422	0.664673
gi|659070293|ref|XM_008456168.1|	uncharacterized LOC103494803 (LOC103494803), mRNA	XM_023681766.1 PREDICTED: Cucurbita pepo subsp. pepo lysine-specific demethylase JMJ25 (LOC111798542), mRNA	AT1G09060	Zinc finger, RING-type;Transcription factor jumonji/aspartyl beta-hydroxylase	298	280	377	453	12.5033	4.94975	49.7024	65.0461	1.06429	0.790451	0.657837	0.742706	0.618102	0.83223	N	N	N	N	N	N	0.842334	0.417957	0.330966	0.284153	0.318774	0.63062
gi|659070318|ref|XM_008456304.1|	probable linoleate 9S-lipoxygenase 5 (LOC103494917), mRNA	XM_023690688.1 PREDICTED: Cucurbita pepo subsp. pepo probable linoleate 9S-lipoxygenase 5 (LOC111805573), mRNA	AT1G55020	lipoxygenase 1	190	64	115	246	54.4426	16.9706	24.4404	143.866	2.96875	1.65217	0.772358	0.556522	0.260163	0.46748	Y	N	N	N	N	N	0.00403837	0.128947	0.56849	0.11904	0.0441245	0.108635
gi|659070320|ref|XM_008456315.1|	F-box protein At1g55000 (LOC103494926), mRNA	XM_023681415.1 PREDICTED: Cucurbita pepo subsp. pepo F-box protein At1g55000 (LOC111798339), mRNA	AT1G55000	peptidoglycan-binding LysM domain-containing protein	286	441	2138	922	60.0083	5.65685	201.53	213.029	0.648526	0.13377	0.310195	0.206268	0.478308	2.31887	N	Y	Y	Y	N	N	0.155484	1.48359e-12	0.00563791	1.4246e-09	0.116471	0.0222828
gi|659070322|ref|XM_008456326.1|	probable Xaa-Pro aminopeptidase P (LOC103494935), mRNA	XM_023665983.1 PREDICTED: Cucurbita pepo subsp. pepo probable Xaa-Pro aminopeptidase P (LOC111785608), mRNA	AT3G05350	Metallopeptidase M24 family protein	323	366	158	259	55.3022	69.2965	31	57	0.882514	2.0443	1.2471	2.31646	1.41313	0.610039	N	Y	N	Y	N	N	0.687105	0.0186973	0.613101	0.00341349	0.467514	0.221462
gi|659070358|ref|XM_008456482.1|	cyclin-P3-1 (LOC103495057), transcript variant X1, mRNA	XM_023681281.1 PREDICTED: Cucurbita pepo subsp. pepo cyclin-P3-1-like (LOC111798250), transcript variant X1, mRNA	AT3G05327	Cyclin family protein	11	97	165	26	5.03322	20.5061	26.6333	16.0935	0.113402	0.0666667	0.423077	0.587879	3.73077	6.34615	Y	Y	N	N	N	Y	1.86497e-05	3.00741e-10	0.369635	0.117902	0.039896	0.000126653
gi|659070368|ref|XM_008456527.1|	mitochondrial Rho GTPase 1-like (LOC103495076), mRNA	XM_023690497.1 PREDICTED: Cucurbita pepo subsp. pepo mitochondrial Rho GTPase 1-like (LOC111805412), transcript variant X2, mRNA	AT5G27540	MIRO-related GTP-ase 1	2251	1207	630	989	269.782	42.4264	125.54	114.653	1.86495	3.57302	2.27604	1.91587	1.22042	0.637007	N	Y	N	Y	N	N	0.0297298	2.66863e-06	0.0402034	0.00742806	0.655354	0.223559
gi|659070370|ref|XM_008456534.1|	peroxisomal adenine nucleotide carrier 1-like (LOC103495080), transcript variant X1, mRNA	XM_023689599.1 PREDICTED: Cucurbita pepo subsp. pepo peroxisomal adenine nucleotide carrier 1-like (LOC111804805), mRNA	AT5G27520;AT3G05290	peroxisomal adenine nucleotide carrier 2;peroxisomal adenine nucleotide carrier 1	2107	1988	1849	3355	409.259	154.149	505.915	799.216	1.05986	1.13953	0.628018	1.07518	0.592548	0.551118	N	N	N	N	N	N	0.834718	0.616761	0.236424	0.758318	0.244862	0.100394
gi|659070374|ref|XM_008456550.1|	uncharacterized LOC103495090 (LOC103495090), transcript variant X1, mRNA	XM_023689596.1 PREDICTED: Cucurbita pepo subsp. pepo uncharacterized LOC111804804 (LOC111804804), transcript variant X1, mRNA			299	199	140	145	17.0098	9.19239	36.5103	69.1689	1.50251	2.13571	2.06207	1.42143	1.37241	0.965517	N	Y	N	N	N	N	0.212305	0.0139671	0.11617	0.258974	0.537143	0.925022
gi|659070385|ref|XM_008456603.1|	mevalonate kinase-like (LOC103495132), mRNA	XM_023690057.1 PREDICTED: Cucurbita pepo subsp. pepo mevalonate kinase-like (LOC111805143), transcript variant X2, mRNA	AT5G27450	mevalonate kinase	1275	895	933	347	220.037	62.2254	99.5942	91.2268	1.42458	1.36656	3.67435	0.959271	2.57925	2.68876	N	N	Y	N	N	Y	0.21766	0.238766	0.00189422	0.865135	0.0369711	0.00914414
gi|659070403|ref|XM_008456673.1|	signal peptidase complex subunit 3B-like (LOC103495199), mRNA	XM_023690066.1 PREDICTED: Cucurbita pepo subsp. pepo signal peptidase complex subunit 3B (LOC111805149), mRNA	AT5G27430	Signal peptidase subunit	1030	683	774	606	181.414	107.48	41.6173	297.001	1.50805	1.33075	1.69967	0.882429	1.12706	1.27723	N	N	N	N	N	N	0.158505	0.286057	0.19371	0.616823	0.794652	0.511381
gi|659070405|ref|XM_008456685.1|	E3 ubiquitin-protein ligase ATL6 (LOC103495208), mRNA	XM_023689812.1 PREDICTED: Cucurbita pepo subsp. pepo E3 ubiquitin-protein ligase ATL6-like (LOC111804964), mRNA	AT1G72200	RING/U-box superfamily protein	20	2	48	322	14.3643	2.82843	11.547	147.385	10	0.416667	0.0621118	0.0416667	0.00621118	0.149068	N	N	Y	N	Y	Y	0.0186992	0.0898819	1.25094e-06	2.70157e-05	2.66505e-09	0.000122511
gi|659070425|ref|XM_008456792.1|	miraculin-like (LOC103495287), transcript variant X1, mRNA	XM_023665586.1 PREDICTED: Cucurbita pepo subsp. pepo alpha-amylase/subtilisin inhibitor-like (LOC111785121), mRNA			1	0	59	12853	0.57735	0	48.1906	10646.3	#DIV/0!	0.0169492	7.78028e-05	0	0	0.00459037	N	N	Y	N	Y	Y	1	0.0013788	1.35777e-08	0.000232897	5.12026e-08	2.71455e-05
gi|659070429|ref|XM_008456811.1|	branched-chain-amino-acid aminotransferase-like protein 1 (LOC103495303), mRNA	XM_023689695.1 PREDICTED: Cucurbita pepo subsp. pepo branched-chain-amino-acid aminotransferase-like protein 2 (LOC111804888), transcript variant X1, mRNA	AT5G27410;AT3G05190	D-aminoacid aminotransferase-like PLP-dependent enzymes superfamily protein	1730	401	187	18146	443.608	5.65685	97.7974	13953.5	4.31421	9.25134	0.0953378	2.14439	0.0220985	0.0103053	Y	Y	Y	Y	Y	Y	1.97411e-06	1.02474e-13	0.00829265	0.00660123	0.00187294	4.61306e-05
gi|659070431|ref|XM_008456822.1|	GDSL esterase/lipase At1g54790-like (LOC103495312), mRNA	XM_023689702.1 PREDICTED: Cucurbita pepo subsp. pepo GDSL esterase/lipase At1g54790-like (LOC111804891), transcript variant X1, mRNA	AT1G54790	GDSL-like Lipase/Acylhydrolase superfamily protein	170	288	59	34	30.1993	168.291	12.49	16.7033	0.590278	2.88136	5	4.88136	8.47059	1.73529	N	Y	Y	Y	Y	N	0.205402	0.00283834	0.00348283	0.00740005	0.0015405	0.304105
gi|659070433|ref|XM_008456833.1|	GDSL esterase/lipase At1g54790-like (LOC103495321), transcript variant X1, mRNA	XM_023689701.1 PREDICTED: Cucurbita pepo subsp. pepo GDSL esterase/lipase At1g54790-like (LOC111804890), mRNA	AT1G54790	GDSL-like Lipase/Acylhydrolase superfamily protein	313	380	113	66	30.8599	175.362	15	23.4379	0.823684	2.76991	4.74242	3.36283	5.75758	1.71212	N	Y	Y	Y	Y	N	0.530029	0.00115011	0.00143202	0.00385072	0.000578561	0.245889
gi|659070441|ref|XM_008456874.1|	UPF0603 protein At1g54780, chloroplastic (LOC103495349), mRNA	XM_023691501.1 PREDICTED: Cucurbita pepo subsp. pepo UPF0603 protein At1g54780, chloroplastic-like (LOC111806138), transcript variant X2, mRNA	AT1G54780	thylakoid lumen 18.3 kDa protein	88	81	357	118	16.6533	14.8492	56.7656	14.1774	1.08642	0.246499	0.745763	0.226891	0.686441	3.02542	N	Y	N	Y	N	Y	0.840979	1.05502e-05	0.579257	3.06593e-06	0.513101	0.00643861
gi|659070445|ref|XM_008456897.1|	pre-mRNA-splicing factor SLU7 (LOC103495367), mRNA	XM_023671017.1 PREDICTED: Cucurbita pepo subsp. pepo pre-mRNA-splicing factor SLU7-like (LOC111790178), mRNA	AT1G65660;AT3G45950	Pre-mRNA splicing Prp18-interacting factor	1946	1737	2626	2432	386.974	197.99	182.21	1117.84	1.12032	0.741051	0.800164	0.661462	0.714227	1.07977	N	N	N	N	N	N	0.68478	0.248606	0.570398	0.0817511	0.451884	0.831202
gi|659070497|ref|XM_008457178.1|	E3 ubiquitin-protein ligase synoviolin-like (LOC103495570), mRNA	XM_023697713.1 PREDICTED: Cucurbita pepo subsp. pepo ERAD-associated E3 ubiquitin-protein ligase HRD1B-like (LOC111810887), transcript variant X1, mRNA	AT3G16090	RING/U-box superfamily protein	892	2089	783	737	284.298	745.998	39.1195	179.734	0.426999	1.13921	1.21031	2.66794	2.83446	1.06242	Y	N	N	Y	N	N	0.00812534	0.626497	0.637149	0.000996315	0.0180691	0.869792
gi|659070511|ref|XM_008457260.1|	uncharacterized LOC103495625 (LOC103495625), transcript variant X2, mRNA	XM_023690967.1 PREDICTED: Cucurbita pepo subsp. pepo 50S ribosomal protein L18-like (LOC111805749), transcript variant X1, mRNA	AT1G08845	Ribosomal L18p/L5e family protein	347	332	291	383	74.8755	63.6396	44.3959	46.0145	1.04518	1.19244	0.906005	1.14089	0.866841	0.759791	N	N	N	N	N	N	0.883958	0.542281	0.816238	0.633946	0.760998	0.473577
gi|659070513|ref|XM_008457271.1|	probable cation-transporting ATPase PDR2 (LOC103495641), mRNA	XM_023690193.1 PREDICTED: Cucurbita pepo subsp. pepo probable manganese-transporting ATPase PDR2 (LOC111805230), transcript variant X2, mRNA	AT5G23630	phosphate deficiency response 2	1377	719	765	1001	322.406	37.4767	62.5327	211.732	1.91516	1.8	1.37562	0.939869	0.718282	0.764236	N	Y	N	N	N	N	0.0261181	0.0278368	0.424752	0.804203	0.469391	0.46505
gi|659070515|ref|XM_008457282.1|	vesicle-associated protein 2-2 (LOC103495652), transcript variant X1, mRNA	XM_023682416.1 PREDICTED: Cucurbita pepo subsp. pepo vesicle-associated protein 2-2-like (LOC111799033), transcript variant X1, mRNA			82	230	136	252	8.96289	97.5807	8.3865	99.1682	0.356522	0.602941	0.325397	1.69118	0.912698	0.539683	Y	N	N	N	N	N	0.00471562	0.154357	0.021536	0.0900598	0.848565	0.131031
gi|659070521|ref|XM_008457307.1|	acyl carrier protein 1, chloroplastic-like (LOC103495677), mRNA	XM_023682158.1 PREDICTED: Cucurbita pepo subsp. pepo acyl carrier protein 1, chloroplastic-like (LOC111798824), mRNA	AT5G27200	acyl carrier protein 5	413	864	216	136	80.1686	9.19239	40.2782	80.3886	0.478009	1.91204	3.03676	4	6.35294	1.58824	Y	Y	Y	Y	Y	N	0.0107663	0.0275166	0.0143224	9.19721e-08	8.83391e-05	0.262276
gi|659070541|ref|XM_008457367.1|	probable pre-mRNA-splicing factor ATP-dependent RNA helicase (LOC103495726), transcript variant X1, mRNA	XM_023666197.1 PREDICTED: Cucurbita pepo subsp. pepo probable pre-mRNA-splicing factor ATP-dependent RNA helicase DEAH5 (LOC111785815), mRNA	AT3G26560	ATP-dependent RNA helicase, putative	1037	1254	937	866	77.2615	194.454	81.77	44.6132	0.826954	1.10672	1.19746	1.33831	1.44804	1.08199	N	N	N	N	N	N	0.500667	0.702569	0.653882	0.224662	0.404972	0.83013
gi|659070545|ref|XM_008457387.1|	translation initiation factor eIF-2B subunit epsilon (LOC103495740), transcript variant X1, mRNA	XM_023682165.1 PREDICTED: Cucurbita pepo subsp. pepo translation initiation factor eIF-2B subunit epsilon (LOC111798827), transcript variant X1, mRNA	AT2G34970	Trimeric LpxA-like enzyme	374	226	87	315	44.1362	43.1335	14.3643	179.071	1.65487	4.29885	1.1873	2.5977	0.71746	0.27619	N	Y	N	Y	N	Y	0.115646	4.63219e-06	0.692021	0.0033811	0.499831	0.0161386
gi|659070552|ref|XM_008457420.1|	protein HASTY 1 (LOC103495761), transcript variant X1, mRNA	XM_023681847.1 PREDICTED: Cucurbita pepo subsp. pepo protein HASTY 1 (LOC111798600), mRNA	AT3G05040	ARM repeat superfamily protein	170	86	72	210	21.1975	9.19239	18.037	86.9272	1.97674	2.36111	0.809524	1.19444	0.409524	0.342857	N	Y	N	N	N	Y	0.065853	0.0137753	0.652654	0.655634	0.100254	0.0140118
gi|659070558|ref|XM_008457447.1|	probable nucleolar protein 5-2 (LOC103495781), mRNA	XM_023691006.1 PREDICTED: Cucurbita pepo subsp. pepo probable nucleolar protein 5-2 (LOC111805778), transcript variant X1, mRNA	AT3G05060	NOP56-like pre RNA processing ribonucleoprotein	1263	152	41	76	485.842	24.0416	4.93288	33.126	8.30921	30.8049	16.6184	3.70732	2	0.539474	Y	Y	Y	Y	N	N	2.85503e-05	2.18686e-11	3.96636e-09	0.000601626	0.207694	0.224534
gi|659070560|ref|XM_008457455.1|	acyltransferase-like protein At1g54570, chloroplastic (LOC103495788), mRNA	XM_023690302.1 PREDICTED: Cucurbita pepo subsp. pepo acyltransferase-like protein At1g54570, chloroplastic (LOC111805301), transcript variant X2, mRNA	AT1G54570	Esterase/lipase/thioesterase family protein	149	273	228	201	15.885	181.019	43.3128	36.6652	0.545788	0.653509	0.741294	1.19737	1.35821	1.13433	N	N	N	N	N	N	0.207654	0.180082	0.5265	0.658239	0.536138	0.759519
gi|659070562|ref|XM_008457460.1|	probable disease resistance protein At5g66900 (LOC103495796), transcript variant X1, mRNA	XM_023666388.1 PREDICTED: Cucurbita pepo subsp. pepo probable disease resistance protein At5g66900 (LOC111786035), transcript variant X1, mRNA			177	148	38	164	50.8167	33.234	7.54983	24.1316	1.19595	4.65789	1.07927	3.89474	0.902439	0.231707	N	Y	N	Y	N	Y	0.608387	3.06446e-05	0.875258	0.000404348	0.842496	0.00167216
gi|659070571|ref|XM_008457492.1|	WD repeat-containing protein 48 (LOC103495818), mRNA	XM_023690369.1 PREDICTED: Cucurbita pepo subsp. pepo WD repeat-containing protein 48-like (LOC111805337), transcript variant X1, mRNA	AT3G05090	Transducin/WD40 repeat-like superfamily protein	687	917	985	1089	56.8712	65.7609	47.7528	191.147	0.749182	0.697462	0.630854	0.930964	0.842057	0.9045	N	N	N	N	N	N	0.312811	0.180434	0.255735	0.769277	0.703919	0.78453
gi|659070573|ref|XM_008457503.1|	cysteine synthase (LOC103495826), transcript variant X1, mRNA	XM_023691209.1 PREDICTED: Cucurbita pepo subsp. pepo cysteine synthase (LOC111805915), mRNA	AT3G59760;AT3G22460	O-acetylserine (thiol) lyase (OAS-TL) isoform A2;O-acetylserine (thiol) lyase isoform C	4285	13037	5773	19594	722.305	4204.46	1325.68	6424.83	0.32868	0.742248	0.218689	2.25827	0.665357	0.294631	Y	N	Y	Y	N	Y	0.000121143	0.246016	0.000167455	0.00313991	0.357883	0.00087784
gi|659070575|ref|XM_008457509.1|	cysteine synthase (LOC103495826), transcript variant X2, mRNA	XM_023691209.1 PREDICTED: Cucurbita pepo subsp. pepo cysteine synthase (LOC111805915), mRNA	AT3G22460	O-acetylserine (thiol) lyase (OAS-TL) isoform A2	436	1423	664	643	83.2106	534.573	257.047	363.926	0.306395	0.656627	0.678072	2.14307	2.21306	1.03266	Y	N	N	Y	N	N	0.000576758	0.139548	0.349098	0.0282268	0.073803	0.936993
gi|659070579|ref|XM_008457520.1|	40S ribosomal protein S24-1 (LOC103495842), mRNA	XM_023680932.1 PREDICTED: Cucurbita pepo subsp. pepo 40S ribosomal protein S24-1-like (LOC111798000), mRNA	AT5G28060	Ribosomal protein S24e family protein	15917	1278	202	408	7404.63	117.38	55.1845	174.268	12.4546	78.797	39.0123	6.32673	3.13235	0.495098	Y	Y	Y	Y	Y	N	9.51791e-05	6.64016e-11	5.85206e-09	4.99378e-13	0.0110289	0.0736612
gi|659070581|ref|XM_008457526.1|	5'-3' exoribonuclease 4 (LOC103495846), mRNA	XM_023689617.1 PREDICTED: Cucurbita pepo subsp. pepo 5'-3' exoribonuclease 4 (LOC111804820), mRNA	AT1G54490	exoribonuclease 4	699	993	622	484	143.507	87.6812	116.435	31.3741	0.703927	1.12379	1.44421	1.59646	2.05165	1.28512	N	N	N	N	N	N	0.218715	0.666793	0.375048	0.0563476	0.110458	0.505288
gi|659070583|ref|XM_008457537.1|	probable serine/threonine-protein kinase WNK9 (LOC103495856), mRNA	XM_023681817.1 PREDICTED: Cucurbita pepo subsp. pepo probable serine/threonine-protein kinase WNK9 (LOC111798577), mRNA	AT3G04910	with no lysine (K) kinase 1	268	86	22	1110	52.3482	12.0208	6.55744	949.721	3.11628	12.1818	0.241441	3.90909	0.0774775	0.0198198	Y	Y	N	N	N	Y	0.00144923	1.60478e-11	0.0864028	0.00345928	0.03243	0.000943637
gi|659070598|ref|XM_008457582.1|	uncharacterized LOC103495897 (LOC103495897), mRNA	XM_023689694.1 PREDICTED: Cucurbita pepo subsp. pepo uncharacterized LOC111804886 (LOC111804886), mRNA			330	214	7	27	129.477	117.38	4.04145	7.2111	1.54206	47.1429	12.2222	30.5714	7.92593	0.259259	N	Y	Y	Y	Y	N	0.289923	7.91422e-12	1.74307e-06	1.0602e-05	0.000877591	0.101407
gi|659070600|ref|XM_008457586.1|	ER membrane protein complex subunit 2 (LOC103495902), mRNA	XM_023691506.1 PREDICTED: Cucurbita pepo subsp. pepo ER membrane protein complex subunit 2-like (LOC111806143), mRNA	AT3G04830	Protein prenylyltransferase superfamily protein	1004	1854	495	666	162.73	1438.96	215.607	187.257	0.541532	2.02828	1.50751	3.74545	2.78378	0.743243	N	Y	N	N	N	N	0.276683	0.00968898	0.312552	0.0744691	0.124874	0.428669
gi|659070606|ref|XM_008457604.1|	PITH domain-containing protein At3g04780 (LOC103495923), mRNA	XM_023689768.1 PREDICTED: Cucurbita pepo subsp. pepo PITH domain-containing protein At3g04780-like (LOC111804935), transcript variant X1, mRNA	AT3G04780	Protein of unknown function (DUF1000)	1036	903	688	412	338.527	117.38	99.3378	37.7536	1.14729	1.50581	2.51456	1.3125	2.19175	1.6699	N	N	N	N	N	N	0.630696	0.127707	0.0263178	0.268791	0.083105	0.174186
gi|659070608|ref|XM_008457613.1|	probable ribose-5-phosphate isomerase 3, chloroplastic (LOC103495934), mRNA	XM_023689784.1 PREDICTED: Cucurbita pepo subsp. pepo probable ribose-5-phosphate isomerase 3, chloroplastic (LOC111804947), mRNA	AT2G01290;AT3G04790	Ribose 5-phosphate isomerase, type A protein;ribose-5-phosphate isomerase 2	394	382	102	78	89.8907	127.279	33.6502	22.0303	1.03141	3.86275	5.05128	3.7451	4.89744	1.30769	N	Y	Y	Y	Y	N	0.914773	1.53434e-05	0.000653604	7.535e-05	0.00163252	0.559154
gi|659070614|ref|XM_008457643.1|	peptide-N(4)-(N-acetyl-beta-glucosaminyl)asparagine amidase (LOC103495944), transcript variant X3, mRNA	XM_023665360.1 PREDICTED: Cucurbita pepo subsp. pepo peptide-N(4)-(N-acetyl-beta-glucosaminyl)asparagine amidase (LOC111784749), mRNA	AT5G49570	peptide-N-glycanase 1	103	66	127	292	11.8462	15.5563	61.2617	86.4947	1.56061	0.811024	0.35274	0.519685	0.226027	0.434932	N	N	N	N	Y	N	0.268074	0.550523	0.0273113	0.160696	0.00648253	0.0406662
gi|659070618|ref|XM_008457668.1|	putative calcium-transporting ATPase 13, plasma membrane-type (LOC103495964), mRNA	XM_023681333.1 PREDICTED: Cucurbita pepo subsp. pepo putative calcium-transporting ATPase 13, plasma membrane-type (LOC111798281), mRNA	AT3G22910	ATPase E1-E2 type family protein / haloacid dehalogenase-like hydrolase family protein	116	328	37449	6265	57.7437	123.037	3501.81	3653.73	0.353659	0.00309755	0.0185156	0.00875858	0.0523543	5.97749	Y	Y	Y	Y	Y	Y	0.00685483	0	9.35857e-07	0	0.000548355	2.22415e-06
gi|659070622|ref|XM_008457689.1|	uncharacterized LOC103495980 (LOC103495980), mRNA	XM_023691504.1 PREDICTED: Cucurbita pepo subsp. pepo uncharacterized LOC111806141 (LOC111806141), mRNA	AT5G28830	calcium-binding EF hand family protein	182	68	18	87	84.3465	49.4975	12.2882	66.34	2.67647	10.1111	2.09195	3.77778	0.781609	0.206897	N	Y	N	N	N	N	0.0601786	2.08359e-05	0.137878	0.0662088	0.728896	0.0434988
gi|659070624|ref|XM_008457701.1|	GDP-mannose 3,5-epimerase 2 (LOC103495988), transcript variant X1, mRNA	XM_023691306.1 PREDICTED: Cucurbita pepo subsp. pepo GDP-mannose 3,5-epimerase 2 (LOC111805991), mRNA	AT5G28840	GDP-D-mannose 3',5'-epimerase	1483	3998	6197	1072	108.15	1073.39	131.614	188.617	0.370935	0.239309	1.3834	0.645151	3.72948	5.78078	Y	Y	N	N	Y	Y	0.000287394	9.09062e-08	0.416352	0.0602635	0.00264413	3.84909e-06
gi|659070630|ref|XM_008457728.1|	light-inducible protein CPRF2-like (LOC103496009), mRNA	XM_023689454.1 PREDICTED: Cucurbita pepo subsp. pepo light-inducible protein CPRF2 (LOC111804699), mRNA	AT5G28770	bZIP transcription factor family protein	69	144	171	184	10.2632	17.6777	97.2231	84.6404	0.479167	0.403509	0.375	0.842105	0.782609	0.929348	N	N	N	N	N	N	0.0531903	0.05726	0.0552131	0.706399	0.641105	0.868339
gi|659070632|ref|XM_008457733.1|	mediator of RNA polymerase II transcription subunit 14 (LOC103496018), mRNA	XM_023691539.1 PREDICTED: Cucurbita pepo subsp. pepo mediator of RNA polymerase II transcription subunit 14-like (LOC111806168), mRNA	AT3G04740	RNA polymerase II transcription mediators	371	311	354	504	43.2088	41.0122	29.8385	61.2209	1.19293	1.04802	0.736111	0.878531	0.617063	0.702381	N	N	N	N	N	N	0.569726	0.874953	0.467969	0.632934	0.311764	0.355164
gi|659070644|ref|XM_008457782.1|	aldehyde dehydrogenase family 2 member B7, mitochondrial-like (LOC103496058), mRNA	XM_023691183.1 PREDICTED: Cucurbita pepo subsp. pepo aldehyde dehydrogenase family 2 member B7, mitochondrial-like (LOC111805898), mRNA	AT3G48000;AT1G23800	aldehyde dehydrogenase 2B7;aldehyde dehydrogenase 2B4	1361	2230	1320	13394	378.474	475.883	596.676	6353.65	0.610314	1.03106	0.101613	1.68939	0.166492	0.0985516	N	N	Y	N	Y	Y	0.0739406	0.91994	2.69075e-05	0.0801351	0.00242136	2.41048e-05
gi|659070648|ref|XM_008457796.1|	pathogenesis-related protein PR-4-like (LOC103496070), mRNA	XM_023665400.1 PREDICTED: Cucurbita pepo subsp. pepo pathogenesis-related protein PR-4-like (LOC111784850), mRNA	AT3G04720	pathogenesis-related 4	0	0	0	237	0.57735	0	0	231.522	#DIV/0!	#DIV/0!	0	#DIV/0!	0	0	N	N	Y	N	Y	Y	1	1	0.000124148	1	0.000291807	2.06291e-05
gi|659070668|ref|XM_008457883.1|	probable prefoldin subunit 4 (LOC103496138), mRNA	XM_023665388.1 PREDICTED: Cucurbita pepo subsp. pepo probable prefoldin subunit 4 (LOC111784839), mRNA	AT1G08780	ABI3-interacting protein 3	1409	1122	53	194	357.316	222.032	23.4379	79.6806	1.25579	26.5849	7.26289	21.1698	5.78351	0.273196	N	Y	Y	Y	Y	Y	0.423052	0	5.24555e-06	0	0.000143835	0.00382506
gi|659070683|ref|XM_008457952.1|	histone H1-like (LOC103496189), mRNA	XM_023665405.1 PREDICTED: Cucurbita pepo subsp. pepo histone H1-like (LOC111784857), mRNA			4041	4381	3797	5651	1149.26	74.2462	780.497	5975.29	0.922392	1.06426	0.715095	1.15381	0.775261	0.671916	N	N	N	N	N	N	0.768316	0.808148	0.644442	0.53204	0.770946	0.590353
gi|659070691|ref|XM_008457989.1|	protein WVD2-like 1 (LOC103496211), transcript variant X1, mRNA	XM_023665393.1 PREDICTED: Cucurbita pepo subsp. pepo protein WVD2-like 2 (LOC111784843), partial mRNA	AT2G24060;AT3G23090;AT1G54460	TPX2 (targeting protein for Xklp2) protein family;Translation initiation factor 3 protein	220	183	499	876	107.565	29.6985	271.784	501.719	1.20219	0.440882	0.251142	0.366733	0.208904	0.569635	N	N	Y	N	N	N	0.639974	0.0853848	0.0138763	0.0798286	0.0220445	0.243777
gi|659070697|ref|XM_008458008.1|	poly(rC)-binding protein 3 (LOC103496231), transcript variant X1, mRNA	XM_023690960.1 PREDICTED: Cucurbita pepo subsp. pepo flowering locus K homology domain-like (LOC111805744), transcript variant X1, mRNA	AT3G04610	RNA-binding KH domain-containing protein	2358	1341	1086	1059	393.148	38.8909	189.79	133.687	1.75839	2.17127	2.22663	1.23481	1.26629	1.0255	N	Y	N	N	N	N	0.0480233	0.00336017	0.0454416	0.37706	0.595375	0.945765
gi|659070708|ref|XM_008458054.1|	uncharacterized LOC103496267 (LOC103496267), transcript variant X1, mRNA	XM_023690542.1 PREDICTED: Cucurbita pepo subsp. pepo myosin-binding protein 1-like (LOC111805438), transcript variant X1, mRNA	AT1G08800	Protein of unknown function, DUF593	602	1409	1859	1450	204.608	93.3381	690.053	645.571	0.427253	0.32383	0.415172	0.757934	0.971724	1.28207	Y	Y	N	N	N	N	0.00258726	0.00113862	0.0309493	0.372925	0.947825	0.493902
gi|659070718|ref|XM_008458108.1|	F-box protein At5g03970 (LOC103496301), mRNA	XM_023689743.1 PREDICTED: Cucurbita pepo subsp. pepo F-box protein At5g03970-like (LOC111804913), transcript variant X2, mRNA			80	115	55	90	22.5462	41.0122	17.0098	19.8578	0.695652	1.45455	0.888889	2.09091	1.27778	0.611111	N	N	N	N	N	N	0.353149	0.356099	0.829741	0.0600809	0.664549	0.311772
gi|659070734|ref|XM_008458188.1|	putative DNA-binding protein ESCAROLA (LOC103496356), transcript variant X1, mRNA	XM_023690738.1 PREDICTED: Cucurbita pepo subsp. pepo AT-hook motif nuclear-localized protein 14-like (LOC111805609), mRNA			81	143	84	57	24.5832	67.1751	34.9619	13.8924	0.566434	0.964286	1.42105	1.70238	2.50877	1.47368	N	N	N	N	N	N	0.128905	0.914591	0.538608	0.188752	0.101502	0.41071
gi|659070736|ref|XM_008458196.1|	putative DNA-binding protein ESCAROLA (LOC103496356), transcript variant X2, mRNA	XM_023690738.1 PREDICTED: Cucurbita pepo subsp. pepo AT-hook motif nuclear-localized protein 14-like (LOC111805609), mRNA	AT3G04590	AT hook motif DNA-binding family protein	389	195	70	355	46.694	25.4558	11.3578	95.3467	1.99487	5.55714	1.09577	2.78571	0.549296	0.197183	N	Y	N	Y	N	Y	0.0321174	9.97414e-08	0.82898	0.00260619	0.226289	0.00012381
gi|659070738|ref|XM_008458208.1|	C-Myc-binding protein homolog (LOC103496370), mRNA	XM_023682146.1 PREDICTED: Cucurbita pepo subsp. pepo c-Myc-binding protein homolog (LOC111798812), mRNA	AT2G14045	unknown protein; Has 257 Blast hits to 257 proteins in 101 species: Archae - 0; Bacteria - 0; Metazoa - 130; Fungi - 0; Plants - 47; Viruses - 0; Other Eukaryotes - 80 (source: NCBI BLink).	503	215	67	84	129.152	13.435	4.50925	63.9296	2.33953	7.50746	5.9881	3.20896	2.55952	0.797619	Y	Y	Y	Y	N	N	0.00760487	2.94438e-10	0.000120029	0.000561499	0.071833	0.658009
gi|659070748|ref|XM_008458243.1|	biotin carboxyl carrier protein of acetyl-CoA carboxylase, chloroplastic (LOC103496408), transcript variant X1, mRNA	XM_023691400.1 PREDICTED: Cucurbita pepo subsp. pepo biotin carboxyl carrier protein of acetyl-CoA carboxylase, chloroplastic-like (LOC111806054), transcript variant X1, mRNA	AT5G16390	chloroplastic acetylcoenzyme A carboxylase 1	276	43	8	24	119.113	48.7904	7	12.0139	6.4186	34.5	11.5	5.375	1.79167	0.333333	Y	Y	Y	N	N	N	0.00113197	2.18089e-09	6.20649e-06	0.153833	0.489395	0.155582
gi|659070752|ref|XM_008458261.1|	CBL-interacting serine/threonine-protein kinase 6-like (LOC103496422), mRNA	XM_023691223.1 PREDICTED: Cucurbita pepo subsp. pepo CBL-interacting serine/threonine-protein kinase 6-like (LOC111805926), mRNA	AT4G30960	SOS3-interacting protein 3	3326	9438	6249	1886	819.494	1025.3	2091.33	1924.06	0.352405	0.532245	1.76352	1.51032	5.00424	3.31336	Y	Y	N	N	Y	Y	0.00011563	0.020948	0.223744	0.0678213	0.000231623	0.00388543
gi|659070770|ref|XM_008458360.1|	putative protein TPRXL (LOC103496492), mRNA	XM_023667331.1 PREDICTED: Cucurbita pepo subsp. pepo uncharacterized LOC111787269 (LOC111787269), partial mRNA	AT5G25280	serine-rich protein-related	177	1137	192	813	56.6657	526.795	29.1376	372.838	0.155673	0.921875	0.217712	5.92188	1.39852	0.236162	Y	N	Y	Y	N	Y	0.000225261	0.79561	0.000915028	0.000288965	0.451963	0.0012523
gi|659070780|ref|XM_008458413.1|	uncharacterized methyltransferase At2g41040, chloroplastic (LOC103496525), transcript variant X2, mRNA	XM_023681185.1 PREDICTED: Cucurbita pepo subsp. pepo uncharacterized methyltransferase At2g41040, chloroplastic (LOC111798180), mRNA	AT2G41040	S-adenosyl-L-methionine-dependent methyltransferases superfamily protein	68	232	64	82	10.6927	12.0208	17.8979	20.5994	0.293103	1.0625	0.829268	3.625	2.82927	0.780488	Y	N	N	Y	N	N	0.000587748	0.879873	0.735381	0.00011598	0.0468205	0.598367
gi|659070782|ref|XM_008458424.1|	large proline-rich protein BAG6 (LOC103496538), transcript variant X1, mRNA	XM_023689659.1 PREDICTED: Cucurbita pepo subsp. pepo large proline-rich protein bag6-B (LOC111804857), transcript variant X3, mRNA	AT5G25270	Ubiquitin-like superfamily protein	2498	2384	1936	1729	309.397	635.689	77.1298	362.079	1.04782	1.29029	1.44477	1.2314	1.37883	1.11972	N	N	N	N	N	N	0.866528	0.326504	0.350283	0.370394	0.463358	0.754474
gi|659070788|ref|XM_008458455.1|	probable protein phosphatase 2C 27 (LOC103496549), mRNA	XM_023691517.1 PREDICTED: Cucurbita pepo subsp. pepo probable protein phosphatase 2C 27 (LOC111806149), mRNA	AT2G25620	DNA-binding protein phosphatase 1	236	312	240	186	30.6649	24.0416	44.411	52.5198	0.75641	0.983333	1.26882	1.3	1.67742	1.29032	N	N	N	N	N	N	0.379438	0.955605	0.605872	0.355603	0.290842	0.529217
gi|659070790|ref|XM_008458467.1|	116 kDa U5 small nuclear ribonucleoprotein component-like (LOC103496558), mRNA	XM_023690321.1 PREDICTED: Cucurbita pepo subsp. pepo 110 kDa U5 small nuclear ribonucleoprotein component CLO (LOC111805313), mRNA	AT5G25230	Ribosomal protein S5/Elongation factor G/III/V family protein	466	125	14	45	161.174	33.9411	8.18535	20.6478	3.728	33.2857	10.3556	8.92857	2.77778	0.311111	Y	Y	Y	Y	N	N	0.000919943	1.02585e-13	2.04714e-06	1.2907e-06	0.0834668	0.0623723
gi|659070799|ref|XM_008458519.1|	transmembrane 9 superfamily member 4 (LOC103496588), mRNA	XM_023691018.1 PREDICTED: Cucurbita pepo subsp. pepo transmembrane 9 superfamily member 11 (LOC111805786), mRNA	AT5G35160	Endomembrane protein 70 protein family	591	374	259	493	63.3167	46.669	41.0406	108.06	1.58021	2.28185	1.19878	1.44402	0.758621	0.525355	N	Y	N	N	N	N	0.131272	0.00394367	0.662093	0.184054	0.557739	0.0956859
gi|659070807|ref|XM_008458560.1|	protein ENHANCED DISEASE RESISTANCE 2-like (LOC103496625), transcript variant X1, mRNA	XM_023690295.1 PREDICTED: Cucurbita pepo subsp. pepo protein ENHANCED DISEASE RESISTANCE 2-like (LOC111805298), transcript variant X3, mRNA	AT5G35180	Protein of unknown function (DUF1336)	292	257	230	481	64.3765	11.3137	30.6649	41.9682	1.13619	1.26957	0.607069	1.11739	0.534304	0.47817	N	N	N	N	N	N	0.682962	0.424281	0.24506	0.708989	0.19474	0.0580111
gi|659070815|ref|XM_008458592.1|	uncharacterized LOC103496651 (LOC103496651), mRNA	XM_023681799.1 PREDICTED: Cucurbita pepo subsp. pepo uncharacterized LOC111798562 (LOC111798562), mRNA			590	2777	2200	1030	40.8697	12.0208	407.217	999.889	0.212459	0.268182	0.572816	1.26227	2.69612	2.13592	Y	Y	N	N	N	N	3.18484e-08	1.30189e-06	0.437661	0.314461	0.0234262	0.0519247
gi|659070817|ref|XM_008458600.1|	uncharacterized LOC103496658 (LOC103496658), transcript variant X1, mRNA	XM_023681264.1 PREDICTED: Cucurbita pepo subsp. pepo uncharacterized LOC111798237 (LOC111798237), transcript variant X1, mRNA	AT5G58200	Calcineurin-like metallo-phosphoesterase superfamily protein	231	51	28	318	19.1572	30.4056	3.05505	147.347	4.52941	8.25	0.726415	1.82143	0.160377	0.0880503	Y	Y	N	N	Y	Y	8.08765e-05	1.40805e-08	0.469861	0.249107	0.00196069	9.98585e-06
gi|659070831|ref|XM_008458657.1|	mucin-1-like (LOC103496690), mRNA	XM_023682028.1 PREDICTED: Cucurbita pepo subsp. pepo blue copper protein-like (LOC111798714), mRNA			18	3	582	3773	11.1355	4.24264	237.786	5479.34	6	0.0309278	0.00477074	0.00515464	0.000795123	0.154254	N	Y	Y	Y	N	N	0.0592485	2.52543e-10	0.017059	6.14264e-12	0.0145723	0.227663
gi|659070837|ref|XM_008458686.1|	actin-related protein 6 (LOC103496716), transcript variant X1, mRNA	XM_023690067.1 PREDICTED: Cucurbita pepo subsp. pepo actin-related protein 6 (LOC111805150), transcript variant X1, mRNA	AT3G33520	actin-related protein 6	274	60	15	59	14.0119	1.41421	5.68624	18.2483	4.56667	18.2667	4.64407	4	1.01695	0.254237	Y	Y	Y	N	N	N	3.80912e-05	6.15064e-14	0.00197194	0.0117974	0.978795	0.0229239
gi|659070843|ref|XM_008458713.1|	BRCA1-associated protein (LOC103496733), mRNA	XM_023691476.1 PREDICTED: Cucurbita pepo subsp. pepo BRCA1-associated protein (LOC111806119), mRNA	AT2G42160	zinc finger (ubiquitin-hydrolase) domain-containing protein	216	293	385	505	34.8473	32.5269	33.5609	66.4254	0.737201	0.561039	0.427723	0.761039	0.580198	0.762376	N	N	N	N	N	N	0.344423	0.0501435	0.051363	0.318253	0.254925	0.474527
gi|659070845|ref|XM_008458721.1|	topless-related protein 4-like (LOC103496740), transcript variant X1, mRNA	XM_023690183.1 PREDICTED: Cucurbita pepo subsp. pepo topless-related protein 4-like (LOC111805224), transcript variant X1, mRNA	AT3G15880;AT1G15750	WUS-interacting protein 2;Transducin family protein / WD-40 repeat family protein	139	77	1231	186	43.8634	13.435	245	182.045	1.80519	0.112916	0.747312	0.0625508	0.413978	6.61828	N	Y	N	Y	N	Y	0.126606	1.77636e-13	0.657571	0	0.375598	1.83004e-06
gi|659070853|ref|XM_008458750.1|	topless-related protein 4-like (LOC103496740), transcript variant X5, mRNA	XM_023690183.1 PREDICTED: Cucurbita pepo subsp. pepo topless-related protein 4-like (LOC111805224), transcript variant X1, mRNA	AT3G15880	WUS-interacting protein 2	1019	804	7991	2756	48.2321	89.8026	1615.52	1010.16	1.26741	0.127518	0.369739	0.100613	0.291727	2.89949	N	Y	Y	Y	Y	Y	0.411099	1.03029e-13	0.013333	0	0.0091488	0.00362827
gi|659070857|ref|XM_008458767.1|	TBC1 domain family member 15 (LOC103496773), mRNA	XM_023690221.1 PREDICTED: Cucurbita pepo subsp. pepo TBC1 domain family member 15 (LOC111805246), mRNA	AT5G52580	RabGAP/TBC domain-containing protein	1134	1192	1999	1458	312.072	2.12132	267.658	539.818	0.951342	0.567284	0.777778	0.596298	0.817558	1.37106	N	Y	N	N	N	N	0.85872	0.0314829	0.528054	0.0324469	0.654275	0.384071
gi|659070869|ref|XM_008458815.1|	uncharacterized LOC103496812 (LOC103496812), transcript variant X1, mRNA	XM_023691206.1 PREDICTED: Cucurbita pepo subsp. pepo uncharacterized LOC111805913 (LOC111805913), transcript variant X2, mRNA	AT5G32440	Ubiquitin system component Cue protein	176	121	342	284	27.5741	19.799	84.3109	64.5833	1.45455	0.51462	0.619718	0.353801	0.426056	1.20423	N	Y	N	Y	N	N	0.285575	0.0278701	0.295156	0.000642063	0.0995012	0.629794
gi|659070871|ref|XM_008458825.1|	uncharacterized LOC103496812 (LOC103496812), transcript variant X2, mRNA	XM_023691207.1 PREDICTED: Cucurbita pepo subsp. pepo uncharacterized LOC111805913 (LOC111805913), transcript variant X3, mRNA	AT5G32440	Ubiquitin system component Cue protein	1869	2238	5809	4553	114.422	542.351	758.981	731.793	0.835121	0.321742	0.410499	0.385264	0.491544	1.27586	N	Y	N	Y	N	N	0.514836	1.73226e-05	0.0248072	7.59714e-05	0.117467	0.496595
gi|659070873|ref|XM_008458836.1|	calmodulin-like protein 7 (LOC103496824), mRNA	XM_023689789.1 PREDICTED: Cucurbita pepo subsp. pepo calmodulin-like protein 7 (LOC111804949), mRNA	AT1G05990	EF hand calcium-binding protein family	290	77	2679	1356	78.3518	8.48528	1100.31	1540.3	3.76623	0.108249	0.213864	0.0287421	0.0567847	1.97566	Y	Y	N	Y	N	N	0.000215831	1.96322e-06	0.172759	3.05837e-08	0.0814358	0.212983
gi|659070875|ref|XM_008458842.1|	putative AC transposase (LOC103496833), transcript variant X1, mRNA	XM_023690662.1 PREDICTED: Cucurbita pepo subsp. pepo zinc finger BED domain-containing protein DAYSLEEPER-like (LOC111805553), transcript variant X1, mRNA	AT1G80020;AT3G42170	BED zinc finger ;hAT family dimerisation domain;transposable element gene	387	203	255	265	56.5803	21.2132	27.7369	131.948	1.9064	1.51765	1.46038	0.796078	0.766038	0.962264	N	N	N	N	N	N	0.0442115	0.151406	0.384068	0.436871	0.587864	0.919656
gi|659070899|ref|XM_008458943.1|	putative chloride channel-like protein CLC-g (LOC103496902), mRNA	XM_023681000.1 PREDICTED: Cucurbita pepo subsp. pepo putative chloride channel-like protein CLC-g (LOC111798047), mRNA	AT5G33280	Voltage-gated chloride channel family protein	52	36	198	370	13.6504	2.12132	98.5343	240.529	1.44444	0.262626	0.140541	0.181818	0.0972973	0.535135	N	Y	Y	Y	Y	N	0.455539	0.00534483	0.00569016	0.00566807	0.00848455	0.239634
gi|659070901|ref|XM_008458954.1|	synaptotagmin-5-like (LOC103496911), mRNA	XM_023690092.1 PREDICTED: Cucurbita pepo subsp. pepo synaptotagmin-5-like (LOC111805167), transcript variant X2, mRNA	AT1G05500;AT5G11100	Calcium-dependent lipid-binding (CaLB domain) family protein	988	445	351	905	91.1939	50.2046	48.5901	263.067	2.22022	2.81481	1.09171	1.26781	0.491713	0.387845	Y	Y	N	N	N	Y	0.00787877	0.000194993	0.826769	0.370136	0.131132	0.0123707
gi|659070903|ref|XM_008458962.1|	translocase of chloroplast 90, chloroplastic (LOC103496920), mRNA	XM_023690106.1 PREDICTED: Cucurbita pepo subsp. pepo translocase of chloroplast 90, chloroplastic-like (LOC111805177), mRNA	AT5G20300	Avirulence induced gene (AIG1) family protein	494	722	783	1176	127.005	9.19239	98.9747	551.8	0.684211	0.630907	0.420068	0.922095	0.613946	0.665816	N	N	N	N	N	N	0.192939	0.0936421	0.0350122	0.746664	0.288155	0.268408
gi|659070909|ref|XM_008458991.1|	actin-related protein 2/3 complex subunit 3 (LOC103496939), mRNA	XM_023680897.1 PREDICTED: Cucurbita pepo subsp. pepo actin-related protein 2/3 complex subunit 3 (LOC111797974), mRNA	AT1G60430	actin-related protein C3	400	295	268	310	76.4286	11.3137	50.1431	100.539	1.35593	1.49254	1.29032	1.10075	0.951613	0.864516	N	N	N	N	N	N	0.32489	0.166363	0.550555	0.736775	0.917853	0.711254
gi|659070911|ref|XM_008458998.1|	monogalactosyldiacylglycerol synthase 2, chloroplastic (LOC103496946), mRNA	XM_023682828.1 PREDICTED: Cucurbita pepo subsp. pepo monogalactosyldiacylglycerol synthase 2, chloroplastic-like (LOC111799315), mRNA	AT5G20410;AT2G11810	monogalactosyldiacylglycerol synthase 2;monogalactosyldiacylglycerol synthase type C	75	0	106	358	82.3063	0	52.5484	184.204	#DIV/0!	0.707547	0.209497	0	0	0.296089	Y	N	Y	Y	Y	Y	0.00283602	0.579707	0.00578648	8.91675e-09	2.21338e-10	0.0135566
gi|659070913|ref|XM_008459008.1|	arogenate dehydrogenase 1, chloroplastic-like (LOC103496957), mRNA	XM_023666093.1 PREDICTED: Cucurbita pepo subsp. pepo arogenate dehydrogenase 1, chloroplastic-like (LOC111785711), mRNA	AT5G34930	arogenate dehydrogenase	438	185	746	2103	55.5188	43.1335	61.7198	950.666	2.36757	0.587131	0.208274	0.247989	0.0879696	0.354731	Y	N	Y	Y	Y	Y	0.0077644	0.0536365	0.000540904	6.41535e-07	9.2584e-05	0.00861916
gi|659070915|ref|XM_008459022.1|	probable anion transporter 6, chloroplastic (LOC103496964), transcript variant X1, mRNA	XM_023690374.1 PREDICTED: Cucurbita pepo subsp. pepo probable anion transporter 6, chloroplastic (LOC111805340), transcript variant X1, mRNA	AT5G20380	phosphate transporter 4;5	31	4	620	158	4.16333	5.65685	342.451	46.3573	7.75	0.05	0.196203	0.00645161	0.0253165	3.92405	N	Y	Y	Y	Y	Y	0.00797412	1.93247e-05	0.00392195	3.95711e-07	1.28801e-06	0.0101914
gi|659070919|ref|XM_008459037.1|	heparanase-like protein 3 (LOC103496979), mRNA	XM_023690373.1 PREDICTED: Cucurbita pepo subsp. pepo heparanase-like protein 3 (LOC111805339), mRNA	AT5G20380;AT5G34940	phosphate transporter 4;5;glucuronidase 3	2430	1690	1033	733	182.017	12.0208	480.429	447.363	1.43787	2.35237	3.31514	1.63601	2.30559	1.40928	N	Y	Y	N	N	N	0.197745	0.00124281	0.00324108	0.0713771	0.0587665	0.426316
gi|659070924|ref|XM_008459052.1|	triphosphate tunel metalloenzyme 3-like (LOC103497000), mRNA	XM_023682689.1 PREDICTED: Cucurbita pepo subsp. pepo triphosphate tunel metalloenzyme 3 (LOC111799230), transcript variant X1, mRNA	AT2G11890	adenylate cyclases	903	980	692	206	260.862	38.1838	165.847	88.4534	0.921429	1.30491	4.3835	1.41618	4.75728	3.35922	N	N	Y	N	Y	Y	0.774008	0.32424	0.000622627	0.155517	0.00071887	0.00185521
gi|659070926|ref|XM_008459058.1|	prostatic spermine-binding protein-like (LOC103497007), mRNA	XM_023691399.1 PREDICTED: Cucurbita pepo subsp. pepo nucleolin-like (LOC111806053), mRNA	AT2G11910	unknown protein; FUNCTIONS IN: molecular_function unknown; INVOLVED IN: biological_process unknown; LOCATED IN: chloroplast envelope; EXPRESSED IN: 22 plant structures; EXPRESSED DURING: 13 growth stages; Has 92883 Blast hits to 31060 proteins in 1576 spe	607	102	28	56	235.13	14.1421	9.16515	26.5769	5.95098	21.6786	10.8393	3.64286	1.82143	0.5	Y	Y	Y	Y	N	N	0.00021804	6.26047e-10	6.65049e-07	0.00299174	0.319049	0.202584
gi|659070928|ref|XM_008459069.1|	protein S-acyltransferase 24 (LOC103497014), mRNA	XM_023690876.1 PREDICTED: Cucurbita pepo subsp. pepo protein S-acyltransferase 24-like (LOC111805698), transcript variant X1, mRNA	AT5G20350	Ankyrin repeat family protein with DHHC zinc finger domain	574	570	784	807	45.6216	62.9325	139.825	51.5493	1.00702	0.732143	0.711276	0.727041	0.70632	0.971499	N	N	N	N	N	N	0.98028	0.25378	0.406366	0.209454	0.451461	0.936581
gi|659070930|ref|XM_008459081.1|	NEDD8 ultimate buster 1 (LOC103497022), mRNA	XM_023681964.1 PREDICTED: Cucurbita pepo subsp. pepo NEDD8 ultimate buster 1 (LOC111798672), mRNA	AT2G12550	ubiquitin-associated (UBA)/TS-N domain-containing protein	741	1113	1994	1529	279.736	31.8198	142.156	531.031	0.665768	0.371615	0.48463	0.558175	0.727927	1.30412	N	Y	N	Y	N	N	0.151273	0.000224545	0.0729547	0.0162946	0.481714	0.463622
gi|659070934|ref|XM_008459103.1|	apolipoprotein D-like (LOC103497043), transcript variant X1, mRNA	XM_023689587.1 PREDICTED: Cucurbita pepo subsp. pepo temperature-induced lipocalin-1-like (LOC111804797), mRNA			8	7	1495	211	4.6188	9.19239	95.5981	230.788	1.14286	0.00535117	0.0379147	0.00468227	0.0331754	7.08531	N	Y	N	Y	N	Y	0.916335	0	0.0230462	0	0.0464169	6.90741e-07
gi|659070940|ref|XM_008459137.1|	uncharacterized LOC103497063 (LOC103497063), mRNA	XM_023691351.1 PREDICTED: Cucurbita pepo subsp. pepo uncharacterized LOC111806024 (LOC111806024), mRNA	AT4G30996	Protein of unknown function (DUF1068)	617	190	410	344	184.538	43.8406	147.358	61.7333	3.24737	1.50488	1.7936	0.463415	0.552326	1.19186	Y	N	N	N	N	N	0.000407287	0.142632	0.165024	0.0329723	0.231759	0.643179
gi|659070958|ref|XM_008459241.1|	methyl-CpG-binding domain-containing protein 11-like (LOC103497143), mRNA	XM_023682015.1 PREDICTED: Cucurbita pepo subsp. pepo methyl-CpG-binding domain-containing protein 10-like (LOC111798710), transcript variant X1, mRNA	AT1G15340	methyl-CPG-binding domain 10	2088	2756	3202	2809	162.679	103.238	258.423	366.386	0.75762	0.652092	0.743325	0.860712	0.981132	1.13991	N	N	N	N	N	N	0.31356	0.0996908	0.450454	0.518885	0.9655	0.715203
gi|659070964|ref|XM_008459272.1|	EIN3-binding F-box protein 1-like (LOC103497170), mRNA	XM_023681538.1 PREDICTED: Cucurbita pepo subsp. pepo EIN3-binding F-box protein 1-like (LOC111798414), mRNA	AT5G25350;AT2G25490	EIN3-binding F box protein 2;EIN3-binding F box protein 1	910	5130	11697	932	412.837	2723.78	4074.57	420.512	0.177388	0.0777977	0.976395	0.438574	5.50429	12.5504	Y	Y	N	N	Y	Y	0.00227165	9.5914e-10	0.952737	0.0323737	0.00248462	1.21676e-09
gi|659070968|ref|XM_008459293.1|	uncharacterized LOC103497186 (LOC103497186), mRNA	XM_023689862.1 PREDICTED: Cucurbita pepo subsp. pepo uncharacterized LOC111805006 (LOC111805006), mRNA	AT5G20190	Tetratricopeptide repeat (TPR)-like superfamily protein	66	65	242	133	9.81495	14.8492	128.064	129.881	1.01538	0.272727	0.496241	0.268595	0.488722	1.81955	N	Y	N	Y	N	N	0.967312	0.00937326	0.36405	0.0294322	0.454524	0.288667
gi|659070976|ref|XM_008459336.1|	SPX domain-containing protein 1 (LOC103497222), mRNA	XM_023681816.1 PREDICTED: Cucurbita pepo subsp. pepo SPX domain-containing protein 1-like (LOC111798574), mRNA	AT2G26660	SPX domain gene 2	439	1843	6482	4712	192.786	597.505	2041.22	1200.05	0.238199	0.067726	0.0931664	0.284326	0.391129	1.37564	Y	Y	Y	Y	N	N	3.04407e-05	2.54208e-12	3.63706e-08	0.000466917	0.0412925	0.373627
gi|659070978|ref|XM_008459347.1|	uncharacterized LOC103497231 (LOC103497231), transcript variant X1, mRNA	XM_023691496.1 PREDICTED: Cucurbita pepo subsp. pepo uncharacterized LOC111806134 (LOC111806134), mRNA	AT5G55125	Ribosomal protein L31	785	401	89	72	241.777	109.602	10.5987	14.9332	1.95761	8.82022	10.9028	4.50562	5.56944	1.23611	N	Y	Y	Y	Y	N	0.0299229	4.68446e-10	2.97339e-07	4.74659e-07	0.000630906	0.637914
gi|659070982|ref|XM_008459358.1|	uncharacterized LOC103497244 (LOC103497244), mRNA	XM_023681814.1 PREDICTED: Cucurbita pepo subsp. pepo uncharacterized LOC111798573 (LOC111798573), mRNA	AT3G47650	DnaJ/Hsp40 cysteine-rich domain superfamily protein	269	3	22	30	64.2806	0.707107	13.0512	19.5533	89.6667	12.2273	8.96667	0.136364	0.1	0.733333	Y	Y	Y	N	N	N	0	2.35427e-11	3.86539e-05	0.034641	0.0409592	0.633541
gi|659070984|ref|XM_008459365.1|	uncharacterized LOC103497251 (LOC103497251), mRNA	XM_023665723.1 PREDICTED: Cucurbita pepo subsp. pepo uncharacterized LOC111785313 (LOC111785313), mRNA	AT2G26680	CONTAINS InterPro DOMAIN/s: Methyltransferase FkbM (InterPro:IPR006342); Has 1073 Blast hits to 1073 proteins in 243 species: Archae - 45; Bacteria - 509; Metazoa - 0; Fungi - 4; Plants - 60; Viruses - 4; Other Eukaryotes - 451 (source: NCBI BLink).	202	76	68	104	57.2043	14.1421	8.88819	35.5012	2.65789	2.97059	1.94231	1.11765	0.730769	0.653846	Y	Y	N	N	N	N	0.00796564	0.00144413	0.174539	0.783161	0.578761	0.350043
gi|659071001|ref|XM_008459444.1|	probable sugar phosphate/phosphate translocator At5g25400 (LOC103497308), mRNA	XM_023665721.1 PREDICTED: Cucurbita pepo subsp. pepo probable sugar phosphate/phosphate translocator At2g25520 (LOC111785311), transcript variant X3, mRNA	AT4G32390;AT5G25400	Nucleotide-sugar transporter family protein	1048	1264	541	426	100.326	205.768	140.632	119.257	0.829114	1.93715	2.46009	2.33641	2.96714	1.26995	N	Y	N	Y	N	N	0.50571	0.0149672	0.0298169	0.000483072	0.015336	0.527746
gi|659071005|ref|XM_008459468.1|	NHP2-like protein 1 (LOC103497328), mRNA	XM_023681147.1 PREDICTED: Cucurbita pepo subsp. pepo NHP2-like protein 1 (LOC111798153), mRNA	AT4G22380	Ribosomal protein L7Ae/L30e/S12e/Gadd45 family protein	1486	144	45	63	757.384	17.6777	4.04145	27.0986	10.3194	33.0222	23.5873	3.2	2.28571	0.714286	Y	Y	Y	Y	N	N	0.000737393	2.79987e-07	1.54977e-06	0.00222885	0.141929	0.506966
gi|659071009|ref|XM_008459494.1|	uncharacterized protein At2g34160-like (LOC103497344), mRNA	XM_023691285.1 PREDICTED: Cucurbita pepo subsp. pepo uncharacterized protein At2g34160-like (LOC111805973), mRNA	AT2G34160	Alba DNA/RNA-binding protein	513	255	30	42	261.146	14.1421	7.76745	7.37111	2.01176	17.1	12.2143	8.5	6.07143	0.714286	N	Y	Y	Y	Y	N	0.154006	7.70946e-06	3.74688e-05	1.93278e-09	0.00093569	0.55159
gi|659071011|ref|XM_008459507.1|	uncharacterized LOC103497349 (LOC103497349), mRNA	XM_023691283.1 PREDICTED: Cucurbita pepo subsp. pepo uncharacterized LOC111805970 (LOC111805970), mRNA	AT2G25570	binding	240	711	178	44	26.9072	48.0833	51.6753	5.50757	0.337553	1.34831	5.45455	3.99438	16.1591	4.04545	Y	N	Y	Y	Y	Y	0.000271077	0.33813	0.00106854	2.13214e-07	4.15078e-08	0.00227731
gi|659071015|ref|XM_008459529.1|	NADH-cytochrome b5 reductase-like protein (LOC103497367), mRNA	XM_023691380.1 PREDICTED: Cucurbita pepo subsp. pepo NADH-cytochrome b5 reductase-like protein (LOC111806044), transcript variant X1, mRNA	AT5G20080	FAD/NAD(P)-binding oxidoreductase	2850	4265	2308	539	260.473	540.937	498.206	125.165	0.66823	1.23484	5.28757	1.84792	7.9128	4.282	N	N	Y	Y	Y	Y	0.139329	0.415795	6.29182e-05	0.0072201	4.10277e-06	0.000121231
gi|659071029|ref|XM_008459606.1|	nudix hydrolase 19, chloroplastic-like (LOC103497415), mRNA	XM_023691332.1 PREDICTED: Cucurbita pepo subsp. pepo nudix hydrolase 19, chloroplastic (LOC111806013), mRNA	AT5G20070	nudix hydrolase homolog 19	766	714	689	302	24.6374	36.0624	73.9076	25.1595	1.07283	1.11176	2.53642	1.03628	2.36424	2.28146	N	N	N	N	N	N	0.810283	0.696691	0.0275757	0.885831	0.0604154	0.0304759
gi|659071045|ref|XM_008459683.1|	EG45-like domain containing protein 2 (LOC103497475), transcript variant X1, mRNA	XM_023690360.1 PREDICTED: Cucurbita pepo subsp. pepo EG45-like domain containing protein 2 (LOC111805332), transcript variant X1, mRNA			18	7	31	639	8.73689	4.94975	14.7309	655.402	2.57143	0.580645	0.028169	0.225806	0.0109546	0.0485133	N	N	Y	N	Y	N	0.261861	0.371258	0.00997526	0.0479208	0.0102256	0.0198237
gi|659071053|ref|XM_008459719.1|	uncharacterized LOC103497503 (LOC103497503), mRNA	XM_023690362.1 PREDICTED: Cucurbita pepo subsp. pepo uncharacterized LOC111805333 (LOC111805333), transcript variant X1, mRNA	AT1G68680	unknown protein; FUNCTIONS IN: molecular_function unknown; INVOLVED IN: biological_process unknown; LOCATED IN: chloroplast; EXPRESSED IN: 23 plant structures; EXPRESSED DURING: 16 growth stages; Has 20 Blast hits to 20 proteins in 11 species: Archae - 0;	349	100	46	88	113.121	26.8701	4.50925	17.2143	3.49	7.58696	3.96591	2.17391	1.13636	0.522727	Y	Y	Y	N	N	N	0.000672814	1.72949e-08	0.00359161	0.0589422	0.826817	0.187404
gi|659071055|ref|XM_008459726.1|	26S protease regulatory subunit 8 homolog A-like (LOC103497510), mRNA	XM_023690358.1 PREDICTED: Cucurbita pepo subsp. pepo 26S proteasome regulatory subunit 8 homolog A (LOC111805331), transcript variant X1, mRNA	AT5G19990;AT5G20000	AAA-type ATPase family protein;regulatory particle triple-A ATPase 6A	678	252	90	242	199.242	32.5269	20.0333	98.1546	2.69048	7.53333	2.80165	2.8	1.04132	0.371901	Y	Y	Y	Y	N	N	0.00154911	5.85517e-10	0.0164947	0.00128253	0.938529	0.0195172
gi|659071057|ref|XM_008459736.1|	GDP-mannose transporter GONST4 (LOC103497519), transcript variant X1, mRNA	XM_023691019.1 PREDICTED: Cucurbita pepo subsp. pepo GDP-fucose transporter 1 (LOC111805787), mRNA	AT5G19980	golgi nucleotide sugar transporter 4	398	248	41	112	58.2866	115.258	27.2091	63.3798	1.60484	9.70732	3.55357	6.04878	2.21429	0.366071	N	Y	Y	Y	N	N	0.134166	2.06232e-11	0.00578362	0.000578833	0.116282	0.0618774
gi|659071061|ref|XM_008459751.1|	U1 small nuclear ribonucleoprotein 70 kDa (LOC103497531), mRNA	XM_023691448.1 PREDICTED: Cucurbita pepo subsp. pepo U1 small nuclear ribonucleoprotein 70 kDa (LOC111806093), mRNA			579	312	222	302	129.516	29.6985	17.088	107.816	1.85577	2.60811	1.91722	1.40541	1.03311	0.735099	N	Y	N	N	N	N	0.0442094	0.000896944	0.12638	0.231214	0.949468	0.431318
gi|659071063|ref|XM_008459757.1|	GATA zinc finger domain-containing protein 16 (LOC103497538), mRNA	XM_023681025.1 PREDICTED: Cucurbita pepo subsp. pepo myb family transcription factor EFM-like (LOC111798070), mRNA	AT2G03500	Homeodomain-like superfamily protein	93	36	129	438	32.5167	12.7279	45.5448	406.312	2.58333	0.72093	0.212329	0.27907	0.0821918	0.294521	N	N	N	Y	N	N	0.03188	0.350639	0.0955372	0.00160394	0.051947	0.154714
gi|659071069|ref|XM_008459794.1|	probable inactive receptor kinase At2g26730 (LOC103497551), mRNA	XM_023690446.1 PREDICTED: Cucurbita pepo subsp. pepo probable inactive receptor kinase At2g26730 (LOC111805380), mRNA	AT2G26730	Leucine-rich repeat protein kinase family protein	1833	64	16	236	574.305	23.3345	11.5036	296.591	28.6406	114.562	7.76695	4	0.271186	0.0677966	Y	Y	Y	N	N	N	3.54272e-12	0	2.16722e-06	0.00995409	0.358769	0.0804446
gi|659071071|ref|XM_008459801.1|	serine/threonine protein phosphatase 2A 57 kDa regulatory subunit B' iota isoform-like (LOC103497562), transcript variant X1, mRNA	XM_023690811.1 PREDICTED: Cucurbita pepo subsp. pepo serine/threonine protein phosphatase 2A 57 kDa regulatory subunit B' kappa isoform-like (LOC111805662), transcript variant X1, mRNA	AT5G25510	Protein phosphatase 2A regulatory B subunit family protein	839	804	565	528	99.9266	203.647	288.627	209.421	1.04353	1.48496	1.58902	1.42301	1.52273	1.07008	N	N	N	N	N	N	0.880193	0.146387	0.25972	0.32922	0.35389	0.857337
gi|659071075|ref|XM_008459817.1|	palmitoyl-acyl carrier protein thioesterase, chloroplastic-like (LOC103497577), transcript variant X1, mRNA	XM_023681996.1 PREDICTED: Cucurbita pepo subsp. pepo palmitoyl-acyl carrier protein thioesterase, chloroplastic-like (LOC111798693), transcript variant X2, mRNA	AT1G08510	fatty acyl-ACP thioesterases B	485	166	257	361	63.7887	13.435	106.071	118.779	2.92169	1.88716	1.34349	0.645914	0.459834	0.711911	Y	Y	N	N	N	N	0.00101927	0.0274171	0.488103	0.23599	0.12189	0.379331
gi|659071087|ref|XM_008459860.1|	uncharacterized LOC103497616 (LOC103497616), mRNA				12	115	473	338	9.07377	74.2462	48.4183	118.938	0.104348	0.02537	0.035503	0.243129	0.340237	1.39941	Y	Y	Y	Y	N	N	0.00338256	0	3.47233e-09	2.37126e-06	0.037999	0.37849
gi|659071093|ref|XM_008459885.1|	3-hydroxyisobutyryl-CoA hydrolase-like protein 3, mitochondrial (LOC103497637), transcript variant X1, mRNA	XM_023682225.1 PREDICTED: Cucurbita pepo subsp. pepo 3-hydroxyisobutyryl-CoA hydrolase-like protein 3, mitochondrial (LOC111798876), partial mRNA	AT4G13360	ATP-dependent caseinolytic (Clp) protease/crotonase family protein	1649	2014	1244	2016	203.716	28.2843	135.367	1418	0.818769	1.32556	0.817956	1.61897	0.999008	0.617063	N	N	N	N	N	N	0.471876	0.283415	0.657022	0.0398694	0.99849	0.34118
gi|659071097|ref|XM_008459898.1|	VIN3-like protein 1 (LOC103497648), transcript variant X1, mRNA	XM_023690828.1 PREDICTED: Cucurbita pepo subsp. pepo VIN3-like protein 1 (LOC111805670), transcript variant X1, mRNA	AT4G30200	vernalization5/VIN3-like	162	141	252	34	30.8923	39.598	46.3177	3.05505	1.14894	0.642857	4.76471	0.559524	4.14706	7.41176	N	N	Y	N	N	Y	0.687992	0.153864	0.00525975	0.0589039	0.017481	1.30118e-05
gi|659071115|ref|XM_008459970.1|	probable ADP-ribosylation factor GTPase-activating protein AGD14 (LOC103497698), transcript variant X1, mRNA	XM_023690505.1 PREDICTED: Cucurbita pepo subsp. pepo probable ADP-ribosylation factor GTPase-activating protein AGD14 (LOC111805415), mRNA			638	818	1044	430	19.3477	34.6482	316.986	133.653	0.779951	0.611111	1.48372	0.783525	1.90233	2.42791	N	N	N	N	N	N	0.388005	0.0677879	0.342686	0.330455	0.155329	0.0181097
gi|659071121|ref|XM_008460002.1|	probable serine incorporator (LOC103497708), transcript variant X2, mRNA	XM_023690507.1 PREDICTED: Cucurbita pepo subsp. pepo probable serine incorporator (LOC111805416), transcript variant X2, mRNA	AT3G24460	Serinc-domain containing serine and sphingolipid biosynthesis protein	90	1163	746	6988	23.388	847.114	387.509	6120.64	0.0773861	0.120643	0.0128792	1.55898	0.166428	0.106754	Y	Y	Y	N	N	N	0.00421793	0.000271638	0.000535128	0.440982	0.101511	0.0249591
gi|659071125|ref|XM_008460024.1|	leucine-rich repeat extensin-like protein 4 (LOC103497721), mRNA	XM_023689639.1 PREDICTED: Cucurbita pepo subsp. pepo leucine-rich repeat extensin-like protein 4 (LOC111804842), mRNA	AT4G13340;AT3G24480	Leucine-rich repeat (LRR) family protein	2463	2550	1305	5190	143.962	256.68	507.58	5298.3	0.965882	1.88736	0.474566	1.95402	0.491329	0.251445	N	Y	N	Y	N	N	0.899571	0.0156495	0.356638	0.00394474	0.471768	0.159559
gi|659071144|ref|XM_008460129.1|	heat stress transcription factor C-1-like (LOC103497786), mRNA	XM_023691556.1 PREDICTED: Cucurbita pepo subsp. pepo heat stress transcription factor C-1-like (LOC111806178), mRNA	AT3G24518	other RNA	0	2	2969	344	0	2.82843	1067.09	286.308	0	0	0	0.000673627	0.00581395	8.63081	N	Y	Y	Y	Y	Y	1	0	5.22417e-07	0	0.000618388	2.51014e-07
gi|659071146|ref|XM_008460142.1|	proline-rich receptor-like protein kinase PERK1 (LOC103497793), mRNA	XM_023682281.1 PREDICTED: Cucurbita pepo subsp. pepo proline-rich receptor-like protein kinase PERK1 (LOC111798927), mRNA	AT4G34440;AT3G24550	proline extensin-like receptor kinase 1;Protein kinase superfamily protein	302	187	672	1159	45.6545	4.94975	292.475	511.318	1.61497	0.449405	0.260569	0.278274	0.161346	0.57981	N	Y	Y	Y	Y	N	0.144091	0.0245334	0.00144417	0.00899843	0.000971142	0.1448
gi|659071148|ref|XM_008460155.1|	protein Mpv17 (LOC103497800), mRNA	XM_023682676.1 PREDICTED: Cucurbita pepo subsp. pepo protein SYM1 (LOC111799223), transcript variant X1, mRNA	AT3G24570;ATMG00090	structural constituent of ribosome;protein binding;Peroxisomal membrane 22 kDa (Mpv17/PMP22) family protein	239	70	25	102	31.5647	4.94975	1.52753	21.7025	3.41429	9.56	2.34314	2.8	0.686275	0.245098	Y	Y	N	N	N	Y	0.000862191	1.41522e-09	0.0753145	0.0337706	0.526314	0.00658586
gi|659071150|ref|XM_008460167.1|	uncharacterized LOC103497810 (LOC103497810), mRNA	XM_023690714.1 PREDICTED: Cucurbita pepo subsp. pepo protein CONTINUOUS VASCULAR RING 1-like (LOC111805594), mRNA	AT2G18460;AT2G20120	like COV 3;Protein of unknown function (DUF502)	615	521	422	658	43.9204	4.94975	56.8712	143.158	1.18042	1.45735	0.93465	1.2346	0.791793	0.641337	N	N	N	N	N	N	0.577385	0.175932	0.868224	0.417276	0.614266	0.237724
gi|659071164|ref|XM_008460240.1|	peroxisomal fatty acid beta-oxidation multifunctional protein AIM1 (LOC103497860), mRNA	XM_023690377.1 PREDICTED: Cucurbita pepo subsp. pepo peroxisomal fatty acid beta-oxidation multifunctional protein AIM1-like (LOC111805343), mRNA	AT4G29010	Enoyl-CoA hydratase/isomerase family	4143	1645	552	4358	661.48	550.836	100.06	1428.18	2.51854	7.50543	0.950665	2.98007	0.377467	0.126664	Y	Y	N	Y	N	Y	0.00138146	4.95048e-13	0.896721	0.000264582	0.0347328	1.03952e-07
gi|659071176|ref|XM_008460304.1|	methyltransferase-like protein 5 (LOC103497905), mRNA	XM_023666402.1 PREDICTED: Cucurbita pepo subsp. pepo methyltransferase-like protein 5 (LOC111786047), mRNA	AT4G28830;AT3G30122	pseudogene similar to peptide chain release factor protein;S-adenosyl-L-methionine-dependent methyltransferases superfamily protein	487	1074	401	629	29.4449	6.36396	138.112	192.281	0.453445	1.21446	0.774245	2.6783	1.70747	0.63752	Y	N	N	Y	N	N	0.00564137	0.488855	0.536885	7.02059e-05	0.230995	0.232339
gi|659071182|ref|XM_008460339.1|	casein kinase I-like (LOC103497925), transcript variant X1, mRNA	XM_023690166.1 PREDICTED: Cucurbita pepo subsp. pepo casein kinase 1-like protein 3 (LOC111805220), transcript variant X2, mRNA	AT4G28860	casein kinase I-like 4	296	539	2392	736	62.4286	13.435	142.517	369.224	0.549165	0.123746	0.402174	0.225334	0.732337	3.25	N	Y	N	Y	N	Y	0.04644	2.23599e-13	0.0326037	7.36301e-09	0.500175	0.00156942
gi|659071184|ref|XM_008460346.1|	casein kinase I-like (LOC103497925), transcript variant X2, mRNA	XM_023690165.1 PREDICTED: Cucurbita pepo subsp. pepo casein kinase 1-like protein 3 (LOC111805220), transcript variant X1, mRNA	AT4G28880	casein kinase I-like 3	246	384	1833	741	57.709	20.5061	157.646	305.739	0.640625	0.134206	0.331984	0.209493	0.518219	2.47368	N	Y	Y	Y	N	Y	0.152153	2.35278e-12	0.0100526	2.75022e-09	0.164284	0.0144248
gi|659071187|ref|XM_008460367.1|	probable lactoylglutathione lyase, chloroplast (LOC103497944), mRNA	XM_023690168.1 PREDICTED: Cucurbita pepo subsp. pepo probable lactoylglutathione lyase, chloroplastic (LOC111805221), mRNA	AT1G67280	Glyoxalase/Bleomycin resistance protein/Dioxygenase superfamily protein	745	200	48	139	72.2519	102.53	26.0832	50.2693	3.725	15.5208	5.35971	4.16667	1.43885	0.345324	Y	Y	Y	Y	N	N	3.87305e-05	0	0.000156714	0.00660114	0.473147	0.0226798
gi|659071189|ref|XM_008460376.1|	ninja-family protein mc410 (LOC103497953), mRNA	XM_023690425.1 PREDICTED: Cucurbita pepo subsp. pepo ninja-family protein mc410-like (LOC111805368), mRNA	AT4G28910	novel interactor of JAZ	206	475	230	149	82.0386	87.6812	39.5517	56.4269	0.433684	0.895652	1.38255	2.06522	3.18792	1.54362	Y	N	N	Y	N	N	0.00685365	0.72268	0.486444	0.00764386	0.0154403	0.28579
gi|659071195|ref|XM_008460405.1|	CRS2-associated factor 1, chloroplastic (LOC103497971), mRNA	XM_023691437.1 PREDICTED: Cucurbita pepo subsp. pepo CRS2-associated factor 1, chloroplastic (LOC111806086), transcript variant X1, mRNA	AT2G20020	RNA-binding CRS1 / YhbY (CRM) domain-containing protein	580	423	69	187	48.0867	21.9203	22.0681	68.6367	1.37116	8.4058	3.1016	6.13043	2.26203	0.368984	N	Y	Y	Y	N	N	0.29436	1.5987e-11	0.00961368	1.98435e-09	0.0865774	0.0228112
gi|659071197|ref|XM_008460419.1|	uncharacterized LOC103497980 (LOC103497980), transcript variant X1, mRNA	XM_023689674.1 PREDICTED: Cucurbita pepo subsp. pepo uncharacterized LOC111804868 (LOC111804868), transcript variant X2, mRNA	AT2G44970	alpha/beta-Hydrolases superfamily protein	336	1329	278	81	54.6291	274.357	31.0483	45.0814	0.252822	1.20863	4.14815	4.78058	16.4074	3.4321	Y	N	Y	Y	Y	Y	1.77944e-06	0.513838	0.00288935	3.82744e-10	7.98774e-09	0.00359894
gi|659071203|ref|XM_008460451.1|	protein phosphatase 1 regulatory subunit pprA (LOC103497998), mRNA	XM_023691394.1 PREDICTED: Cucurbita pepo subsp. pepo protein phosphatase 1 regulatory inhibitor subunit PPP1R7 homolog (LOC111806051), transcript variant X1, mRNA	AT5G19680	Leucine-rich repeat (LRR) family protein	530	557	584	491	124.841	4.94975	223.16	70.4486	0.951526	0.907534	1.07943	0.953767	1.13442	1.18941	N	N	N	N	N	N	0.865582	0.723189	0.853164	0.869856	0.782526	0.641274
gi|659071205|ref|XM_008460470.1|	SNW/SKI-interacting protein-like (LOC103498019), transcript variant X1, mRNA	XM_023690237.1 PREDICTED: Cucurbita pepo subsp. pepo SNW/SKI-interacting protein A-like (LOC111805256), transcript variant X2, mRNA	AT1G77180	chromatin protein family	415	305	344	445	35.5949	2.82843	52.7857	27.7369	1.36066	1.2064	0.932584	0.886628	0.685393	0.773034	N	N	N	N	N	N	0.320267	0.512426	0.867213	0.660463	0.428342	0.500219
gi|659071215|ref|XM_008460508.1|	golgin candidate 1 (LOC103498050), transcript variant X1, mRNA	XM_023690227.1 PREDICTED: Cucurbita pepo subsp. pepo golgin candidate 1 (LOC111805251), transcript variant X1, mRNA	AT2G19950	golgin candidate 1	305	226	628	538	37.9781	60.8112	142.43	164.848	1.34956	0.485669	0.566914	0.359873	0.420074	1.16729	N	Y	N	Y	N	N	0.349058	0.0106064	0.183047	0.000210279	0.0761133	0.677549
gi|659071220|ref|XM_008460532.1|	UPF0676 protein C1494.01-like (LOC103498063), transcript variant X1, mRNA	XM_023690230.1 PREDICTED: Cucurbita pepo subsp. pepo 2-oxoglutarate-dependent dioxygenase mpl2 (LOC111805252), transcript variant X2, mRNA	AT3G46500	2-oxoglutarate (2OG) and Fe(II)-dependent oxygenase superfamily protein	60	2732	5699	793	45.4313	308.299	1325.67	647.338	0.0219619	0.0105282	0.075662	0.479382	3.44515	7.18663	Y	Y	Y	Y	Y	Y	0	0	0.00837979	0.00197678	0.00493363	3.04745e-07
gi|659071234|ref|XM_008460602.1|	mitochondrial import inner membrane translocase subunit TIM17-2-like (LOC103498112), mRNA	XM_023691355.1 PREDICTED: Cucurbita pepo subsp. pepo mitochondrial import inner membrane translocase subunit TIM17-2-like (LOC111806029), mRNA	AT2G37410	translocase inner membrane subunit 17-2	2148	1914	2336	1183	300.057	28.9914	278.837	768.236	1.12226	0.919521	1.81572	0.819349	1.61792	1.97464	N	N	N	N	N	N	0.679827	0.746081	0.133785	0.39767	0.273476	0.062324
gi|659071238|ref|XM_008460627.1|	hexokinase-1-like (LOC103498127), transcript variant X1, mRNA	XM_023690103.1 PREDICTED: Cucurbita pepo subsp. pepo hexokinase-1-like (LOC111805175), transcript variant X2, mRNA	AT4G29130	hexokinase 1	19240	55717	13081	3658	6676.14	12915.3	2976.2	2424.27	0.345317	1.47084	5.2597	4.25938	15.2315	3.576	Y	N	Y	Y	Y	Y	7.54108e-05	0.140746	4.53182e-05	8.54668e-10	2.36776e-09	0.000546957
gi|659071270|ref|XM_008460735.1|	uncharacterized protein DDB_G0271670 (LOC103498213), mRNA	XM_023681256.1 PREDICTED: Cucurbita pepo subsp. pepo uncharacterized LOC111798231 (LOC111798231), transcript variant X1, mRNA	AT5G56550	oxidative stress 3	2	0	54	344	4.04145	0	47.7528	119.453	#DIV/0!	0.037037	0.00581395	0	0	0.156977	N	Y	Y	Y	Y	Y	1	0.00609435	2.72005e-14	0.000604358	1.54321e-14	2.04418e-05
gi|659071276|ref|XM_008460768.1|	profilin (LOC103498238), mRNA	XM_023690792.1 PREDICTED: Cucurbita pepo subsp. pepo profilin-1 (LOC111805645), mRNA	AT5G56600;AT4G29340	profilin 4;profilin 3	8137	8341	5828	4249	1508.57	520.431	1592.64	1383.68	0.975543	1.39619	1.91504	1.43119	1.96305	1.37162	N	N	N	N	N	N	0.927839	0.193084	0.0968018	0.113106	0.118198	0.378301
gi|659071290|ref|XM_008460846.1|	putative dual specificity protein phosphatase DSP8 (LOC103498285), mRNA	XM_023665744.1 PREDICTED: Cucurbita pepo subsp. pepo putative dual specificity protein phosphatase DSP8 (LOC111785337), mRNA	AT5G56610	Phosphotyrosine protein phosphatases superfamily protein	1256	4436	2927	7857	667.164	675.994	498.75	1447.59	0.283138	0.429108	0.159857	1.51554	0.564592	0.372534	Y	Y	Y	N	N	Y	4.25571e-06	0.00134404	9.26081e-06	0.0686542	0.202217	0.00680586
gi|659071296|ref|XM_008460876.1|	mitochondrial-processing peptidase subunit alpha-like (LOC103498308), mRNA	XM_023691480.1 PREDICTED: Cucurbita pepo subsp. pepo mitochondrial-processing peptidase subunit alpha-like (LOC111806123), mRNA	AT1G51980	Insulinase (Peptidase family M16) protein	4615	9932	5858	1141	817.523	4033.34	379.712	93.9521	0.46466	0.787812	4.0447	1.69546	8.70465	5.13409	Y	N	Y	N	Y	Y	0.0178624	0.352938	0.000575769	0.0621034	3.34386e-06	1.45223e-05
gi|659071299|ref|XM_008460896.1|	gamma-glutamyltranspeptidase 3 (LOC103498319), transcript variant X1, mRNA	XM_023665746.1 PREDICTED: Cucurbita pepo subsp. pepo glutathione hydrolase 3-like (LOC111785338), transcript variant X1, mRNA	AT4G29210	gamma-glutamyl transpeptidase 4	350	1440	7614	1917	161.158	84.8528	2808.97	438.061	0.243056	0.045968	0.182577	0.189125	0.751174	3.97183	Y	Y	Y	Y	N	Y	8.10678e-07	6.09581e-11	5.52465e-05	0.00020607	0.52298	0.000205088
gi|659071307|ref|XM_008460931.1|	vacuolar protein sorting-associated protein 32 homolog 2 (LOC103498351), transcript variant X1, mRNA	XM_023689847.1 PREDICTED: Cucurbita pepo subsp. pepo vacuolar protein sorting-associated protein 32 homolog 2-like (LOC111804996), transcript variant X1, mRNA	AT2G19830	SNF7 family protein	391	291	901	565	15.5027	1.41421	273.43	99.9717	1.34364	0.433962	0.692035	0.322974	0.515044	1.59469	N	Y	N	Y	N	N	0.34167	0.00256202	0.379809	0.000604848	0.166072	0.209982
gi|659071311|ref|XM_008460944.1|	vacuolar protein sorting-associated protein 32 homolog 2 (LOC103498351), transcript variant X3, mRNA	XM_023689847.1 PREDICTED: Cucurbita pepo subsp. pepo vacuolar protein sorting-associated protein 32 homolog 2-like (LOC111804996), transcript variant X1, mRNA	AT4G29160	SNF7 family protein	280	193	196	681	32.1299	118.087	60.8523	98.3379	1.45078	1.42857	0.41116	0.984694	0.283407	0.287812	N	N	N	N	Y	Y	0.257353	0.236633	0.0366643	0.974081	0.0112721	0.00142432
gi|659071316|ref|XM_008460968.1|	60S ribosomal protein L31 (LOC103498384), mRNA	XM_023689693.1 PREDICTED: Cucurbita pepo subsp. pepo 60S ribosomal protein L31-like (LOC111804885), mRNA	AT4G26230	Ribosomal protein L31e family protein	8222	897	189	400	3982.8	220.617	42.5793	108.307	9.16611	43.5026	20.555	4.74603	2.2425	0.4725	Y	Y	Y	Y	N	N	0.000599054	1.20118e-08	8.22769e-07	2.37584e-09	0.0744372	0.0566862
gi|659071318|ref|XM_008460979.1|	uncharacterized LOC103498391 (LOC103498391), transcript variant X1, mRNA	XM_023690771.1 PREDICTED: Cucurbita pepo subsp. pepo zinc protease PQQL-like (LOC111805631), transcript variant X1, mRNA	AT5G56730	Insulinase (Peptidase family M16) protein	520	1117	1069	581	60.0694	41.7193	111.182	84.3109	0.465533	0.486436	0.895009	1.0449	1.92255	1.83993	Y	Y	N	N	N	N	0.00737538	0.00816729	0.790181	0.855108	0.143585	0.10043
gi|659071322|ref|XM_008460998.1|	histone acetyltransferase type B catalytic subunit (LOC103498408), mRNA	XM_023680901.1 PREDICTED: Cucurbita pepo subsp. pepo histone acetyltransferase type B catalytic subunit-like (LOC111797978), mRNA	AT5G56740	histone acetyltransferase of the GNAT family 2	562	224	174	272	133.635	60.8112	17.7858	106.514	2.50893	3.22989	2.06618	1.28736	0.823529	0.639706	Y	Y	N	N	N	N	0.00361156	6.79761e-05	0.0904883	0.406643	0.689586	0.264549
gi|659071324|ref|XM_008461011.1|	60S ribosomal protein L28-1-like (LOC103498417), mRNA	XM_023689761.1 PREDICTED: Cucurbita pepo subsp. pepo 60S ribosomal protein L28-1-like (LOC111804928), mRNA	AT2G19730	Ribosomal L28e protein family	3942	797	135	171	2243.08	63.6396	25.1064	66.0631	4.94605	29.2	23.0526	5.9037	4.66082	0.789474	Y	Y	Y	Y	Y	N	0.0192932	6.64124e-06	1.72789e-05	4.54102e-11	0.0009887	0.576468
gi|659071328|ref|XM_008461036.1|	uncharacterized LOC103498432 (LOC103498432), mRNA	XM_023689766.1 PREDICTED: Cucurbita pepo subsp. pepo uncharacterized LOC111804933 (LOC111804933), mRNA	AT4G26210;AT4G29480	Mitochondrial ATP synthase subunit G protein	3469	2508	920	638	809.751	13.435	262.092	18.037	1.38317	3.77065	5.4373	2.72609	3.93103	1.44201	N	Y	Y	Y	Y	N	0.245785	7.81889e-07	4.49429e-05	1.81453e-05	0.00196704	0.32375
gi|659071334|ref|XM_008461059.1|	uncharacterized LOC103498457 (LOC103498457), mRNA	XM_023689762.1 PREDICTED: Cucurbita pepo subsp. pepo uncharacterized LOC111804930 (LOC111804930), mRNA	AT4G29590	S-adenosyl-L-methionine-dependent methyltransferases superfamily protein	301	229	241	474	57.6628	100.409	74.1103	117.373	1.31441	1.24896	0.635021	0.950207	0.483122	0.508439	N	N	N	N	N	N	0.394559	0.458924	0.286717	0.868003	0.135414	0.0812563
gi|659071338|ref|XM_008461073.1|	venom phosphodiesterase 2-like (LOC103498466), mRNA	XM_023690789.1 PREDICTED: Cucurbita pepo subsp. pepo ectonucleotide pyrophosphatase/phosphodiesterase family member 1-like (LOC111805643), mRNA	AT4G29680	Alkaline-phosphatase-like family protein	552	281	333	143	38.5919	106.773	20.5183	63.1057	1.96441	1.65766	3.86014	0.843844	1.96503	2.32867	N	N	Y	N	N	N	0.0298426	0.0729022	0.00248961	0.547031	0.173372	0.0363131
gi|659071340|ref|XM_008461085.1|	PCI domain-containing protein 2 (LOC103498473), mRNA	XM_023681437.1 PREDICTED: Cucurbita pepo subsp. pepo enhanced ethylene response protein 5 (LOC111798352), mRNA	AT2G19560	proteasome family protein	379	126	50	188	63.0026	35.3553	20.2567	21.0317	3.00794	7.58	2.01596	2.52	0.670213	0.265957	Y	Y	N	Y	N	Y	0.00104485	1.33017e-09	0.115318	0.0176715	0.441406	0.00344037
gi|659071342|ref|XM_008461096.1|	uncharacterized LOC103498484 (LOC103498484), transcript variant X1, mRNA	XM_023691511.1 PREDICTED: Cucurbita pepo subsp. pepo protein hsr-9-like (LOC111806148), transcript variant X2, mRNA			138	7	142	531	52.5389	1.41421	53.5288	401.287	19.7143	0.971831	0.259887	0.0492958	0.0131827	0.26742	Y	N	N	Y	Y	N	2.55564e-07	0.931423	0.063254	1.6549e-07	0.000652417	0.0671226
gi|659071364|ref|XM_008461209.1|	nucleosome assembly protein 1;3-like (LOC103498568), mRNA	XM_023691357.1 PREDICTED: Cucurbita pepo subsp. pepo nucleosome assembly protein 1;2-like (LOC111806030), mRNA	AT2G19480	nucleosome assembly protein 1;2	5680	1229	1140	821	1110.36	9.89949	259.59	396.55	4.62164	4.98246	6.91839	1.07807	1.49695	1.38855	Y	Y	Y	N	N	N	3.41205e-07	2.89561e-09	3.60205e-06	0.754021	0.364428	0.371165
gi|659071368|ref|XM_008461235.1|	casein kinase I isoform delta-like (LOC103498584), mRNA	XM_023681506.1 PREDICTED: Cucurbita pepo subsp. pepo casein kinase 1-like protein 1 (LOC111798396), mRNA	AT4G26100	casein kinase 1	2781	2672	5916	4190	178.001	382.545	1269.12	1653.03	1.04079	0.470081	0.663723	0.451657	0.637709	1.41193	N	Y	N	Y	N	N	0.885353	0.00367427	0.29491	0.000857989	0.314639	0.336341
gi|659071370|ref|XM_008461246.1|	diacylglycerol O-acyltransferase 1 (LOC103498593), transcript variant X1, mRNA	XM_023691126.1 PREDICTED: Cucurbita pepo subsp. pepo diacylglycerol O-acyltransferase 1A (LOC111805863), transcript variant X1, mRNA	AT2G19450	membrane bound O-acyl transferase (MBOAT) family protein	230	381	1927	1521	14.5717	38.8909	314.148	1425.81	0.603675	0.119357	0.151216	0.197717	0.250493	1.26693	N	Y	N	Y	N	N	0.104934	1.57763e-13	0.0597784	7.6014e-10	0.199205	0.628862
gi|659071376|ref|XM_008461278.1|	U-box domain-containing protein 34-like (LOC103498614), mRNA	XM_023691125.1 PREDICTED: Cucurbita pepo subsp. pepo U-box domain-containing protein 34-like (LOC111805862), mRNA	AT2G19410	U-box domain-containing protein kinase family protein	458	212	111	929	14.5717	23.3345	44.0038	76.531	2.16038	4.12613	0.493003	1.90991	0.228202	0.119483	Y	Y	N	N	Y	Y	0.0157984	3.94966e-06	0.0871395	0.0425493	0.00299916	1.86236e-07
gi|659071378|ref|XM_008461298.1|	T-complex protein 1 subunit beta (LOC103498633), transcript variant X1, mRNA	XM_023663962.1 PREDICTED: Cucurbita pepo subsp. pepo T-complex protein 1 subunit beta-like (LOC111783082), transcript variant X2, mRNA	AT5G20890	TCP-1/cpn60 chaperonin family protein	1736	162	16	68	764.503	33.234	5.85947	53.2948	10.716	108.5	25.5294	10.125	2.38235	0.235294	Y	Y	Y	Y	N	N	7.95582e-05	9.28591e-13	1.72514e-08	3.56202e-08	0.115357	0.0590468
gi|659071384|ref|XM_008461329.1|	cleavage and polyadenylation specificity factor subunit 5 (LOC103498651), mRNA	XM_023680987.1 PREDICTED: Cucurbita pepo subsp. pepo pre-mRNA cleavage factor Im 25 kDa subunit 1 (LOC111798036), mRNA	AT4G29820	homolog of CFIM-25	341	390	139	260	185.718	125.865	44.7698	122.329	0.874359	2.45324	1.31154	2.80576	1.5	0.534615	N	N	N	Y	N	N	0.75145	0.0553087	0.539063	0.000780426	0.395345	0.124162
gi|659071388|ref|XM_008461350.1|	uncharacterized LOC103498658 (LOC103498658), transcript variant X2, mRNA	XM_023682725.1 PREDICTED: Cucurbita pepo subsp. pepo uncharacterized LOC111799252 (LOC111799252), transcript variant X2, mRNA	AT5G57060	FUNCTIONS IN: molecular_function unknown; INVOLVED IN: defense response to Gram-negative bacterium, cytolysis; LOCATED IN: integral to membrane; EXPRESSED IN: 22 plant structures; EXPRESSED DURING: 13 growth stages; CONTAINS InterPro DOMAIN/s: Channel for	129	878	559	2600	37.6431	144.25	56.5892	1719.06	0.146925	0.230769	0.0496154	1.57066	0.337692	0.215	Y	Y	Y	N	N	N	3.43578e-10	1.06356e-06	0.000322894	0.0690939	0.126412	0.0194521
gi|659071392|ref|XM_008461375.1|	threonine synthase, chloroplastic-like (LOC103498677), mRNA	XM_023665629.1 PREDICTED: Cucurbita pepo subsp. pepo threonine synthase, chloroplastic-like (LOC111785191), transcript variant X1, mRNA	AT1G72810;AT4G29840	Pyridoxal-5'-phosphate-dependent enzyme family protein	13	0	60	330	9.45163	0.707107	11.547	366.63	#DIV/0!	0.216667	0.0393939	0	0	0.181818	N	N	N	N	Y	N	0.0157143	0.00319965	0.0253638	4.14372e-08	0.00336753	0.136812
gi|659071408|ref|XM_008461464.1|	40S ribosomal protein S3-2 (LOC103498727), mRNA	XM_023690554.1 PREDICTED: Cucurbita pepo subsp. pepo 40S ribosomal protein S3-2-like (LOC111805445), mRNA	AT5G35530;AT2G31610	Ribosomal protein S3 family protein	5594	724	407	559	2373.37	130.108	80.077	51.5008	7.72652	13.7445	10.0072	1.77887	1.29517	0.728086	Y	Y	Y	Y	N	N	0.000206443	2.93418e-07	2.33262e-06	0.023698	0.569873	0.401892
gi|659071410|ref|XM_008461475.1|	uncharacterized LOC103498734 (LOC103498734), mRNA	XM_023691213.1 PREDICTED: Cucurbita pepo subsp. pepo uncharacterized LOC111805919 (LOC111805919), mRNA	AT5G39785	Protein of unknown function (DUF1666)	67	39	38	722	36.5923	4.24264	15.1438	518.998	1.71795	1.76316	0.0927978	1.02632	0.0540166	0.0526316	N	N	Y	N	Y	Y	0.282166	0.201843	0.00457368	0.973034	0.005446	0.00113876
gi|659071419|ref|XM_008461507.1|	uncharacterized LOC103498768 (LOC103498768), mRNA	XM_023665632.1 PREDICTED: Cucurbita pepo subsp. pepo stress-response A/B barrel domain-containing protein UP3-like (LOC111785193), mRNA	AT2G31670	Stress responsive alpha-beta barrel domain protein	563	1218	522	361	127.159	118.794	79.3872	154.406	0.462233	1.07854	1.55956	2.33333	3.37396	1.44598	Y	N	N	Y	Y	N	0.00661029	0.784291	0.292053	0.000520746	0.00702082	0.331895
gi|659071421|ref|XM_008461516.1|	growth-regulating factor 6-like (LOC103498777), mRNA	XM_023681610.1 PREDICTED: Cucurbita pepo subsp. pepo growth-regulating factor 5-like (LOC111798455), transcript variant X1, mRNA	AT2G06200	growth-regulating factor 6	176	110	68	462	9.53939	45.9619	22.942	382.066	1.6	2.58824	0.380952	1.61765	0.238095	0.147186	N	Y	N	N	N	N	0.193771	0.00649782	0.169902	0.203055	0.13687	0.0315872
gi|659071423|ref|XM_008461526.1|	uncharacterized LOC103498787 (LOC103498787), transcript variant X1, mRNA	XM_023691149.1 PREDICTED: Cucurbita pepo subsp. pepo uncharacterized LOC111805877 (LOC111805877), transcript variant X1, mRNA	AT5G35560	DENN (AEX-3) domain-containing protein	345	354	227	879	35.5012	46.669	20.2567	219.03	0.974576	1.51982	0.392491	1.55947	0.40273	0.258248	N	N	N	N	N	Y	0.938314	0.157139	0.0257518	0.114686	0.0564804	0.000492793
gi|659071425|ref|XM_008461534.1|	uncharacterized LOC103498787 (LOC103498787), transcript variant X2, mRNA	XM_023682232.1 PREDICTED: Cucurbita pepo subsp. pepo uncharacterized LOC111798885 (LOC111798885), mRNA	AT5G35560	DENN (AEX-3) domain-containing protein	445	527	271	813	186.229	68.5894	39.7031	195.454	0.844402	1.64207	0.547355	1.94465	0.648216	0.333333	N	N	N	Y	N	Y	0.570425	0.108196	0.145188	0.0124255	0.349673	0.0042014
gi|659071427|ref|XM_008461547.1|	uncharacterized protein At1g04910 (LOC103498801), transcript variant X1, mRNA	XM_023690867.1 PREDICTED: Cucurbita pepo subsp. pepo O-fucosyltransferase 35 (LOC111805691), transcript variant X8, mRNA	AT5G35570	O-fucosyltransferase family protein	204	78	31	534	31.88	28.2843	11.2398	500.752	2.61538	6.58065	0.382022	2.51613	0.146067	0.0580524	Y	Y	N	N	N	Y	0.00867854	3.94292e-07	0.23008	0.0453874	0.107408	0.0146649
gi|659071442|ref|XM_008461619.1|	serine/threonine-protein kinase At5g01020-like (LOC103498840), mRNA	XM_023689459.1 PREDICTED: Cucurbita pepo subsp. pepo serine/threonine-protein kinase RIPK-like (LOC111804702), mRNA	AT1G72540;AT2G05940;AT5G01020	Protein kinase superfamily protein	117	75	219	611	34.0735	14.1421	52.1568	403.2	1.56	0.534247	0.191489	0.342466	0.12275	0.358429	N	N	Y	Y	N	N	0.256386	0.0504756	0.0143071	0.00145935	0.0151402	0.0758264
gi|659071446|ref|XM_008461641.1|	RING-box protein 1a-like (LOC103498857), transcript variant X1, mRNA	XM_023682048.1 PREDICTED: Cucurbita pepo subsp. pepo RING-box protein 1a-like (LOC111798730), mRNA	AT5G20570	RING-box 1	808	1276	471	686	83.5225	3.53553	69.515	39.9625	0.633229	1.7155	1.17784	2.70913	1.86006	0.686589	N	N	N	Y	N	N	0.104555	0.0497691	0.68753	4.56788e-05	0.16246	0.316947
gi|659071450|ref|XM_008461663.1|	ATP-dependent DNA helicase Q-like 3 (LOC103498866), transcript variant X1, mRNA	XM_023682038.1 PREDICTED: Cucurbita pepo subsp. pepo ATP-dependent DNA helicase Q-like 3 (LOC111798724), transcript variant X1, mRNA	AT4G35740	DEAD/DEAH box RNA helicase family protein	120	27	24	194	17.4738	0.707107	4.3589	101	4.44444	5	0.618557	1.125	0.139175	0.123711	Y	Y	N	N	Y	Y	0.000849591	9.17251e-05	0.323735	0.821985	0.0035511	0.000330087
gi|659071460|ref|XM_008461711.1|	protein trichome birefringence-like 14 (LOC103498901), transcript variant X1, mRNA	XM_023682044.1 PREDICTED: Cucurbita pepo subsp. pepo protein trichome birefringence-like 14 (LOC111798727), transcript variant X3, mRNA	AT5G20680	TRICHOME BIREFRINGENCE-LIKE 16	301	306	495	317	30.6649	2.12132	28.4781	42.194	0.98366	0.608081	0.949527	0.618182	0.9653	1.56151	N	N	N	N	N	N	0.959498	0.0821652	0.9055	0.0765504	0.940494	0.245476
gi|659071478|ref|XM_008461792.1|	DEAD-box ATP-dependent RNA helicase 17 (LOC103498955), transcript variant X1, mRNA	XM_023690525.1 PREDICTED: Cucurbita pepo subsp. pepo DEAD-box ATP-dependent RNA helicase 17 (LOC111805428), transcript variant X1, mRNA	AT2G40700	P-loop containing nucleoside triphosphate hydrolases superfamily protein	271	38	6	68	64.5316	1.41421	5.19615	3.05505	7.13158	45.1667	3.98529	6.33333	0.558824	0.0882353	Y	Y	Y	N	N	N	4.05384e-07	0	0.00495576	0.00912528	0.373854	0.000152847
gi|659071482|ref|XM_008461812.1|	auxin response factor 19 (LOC103498967), transcript variant X1, mRNA	XM_023682587.1 PREDICTED: Cucurbita pepo subsp. pepo auxin response factor 19-like (LOC111799166), transcript variant X3, mRNA	AT5G20730;AT1G19220	auxin response factor 19;Transcriptional factor B3 family protein / auxin-responsive factor AUX/IAA-related	336	232	579	449	66.9029	28.2843	52.259	95.1753	1.44828	0.580311	0.74833	0.400691	0.516704	1.28953	N	N	N	Y	N	N	0.246054	0.0532629	0.493919	0.000922193	0.174779	0.501185
gi|659071490|ref|XM_008461849.1|	oligouridylate-binding protein 1-like (LOC103498989), mRNA	XM_023690528.1 PREDICTED: Cucurbita pepo subsp. pepo oligouridylate-binding protein 1-like (LOC111805429), transcript variant X1, mRNA	AT1G54080;AT3G14100	RNA-binding (RRM/RBD/RNP motifs) family protein;oligouridylate-binding protein 1A	2523	2124	952	1713	185.922	376.181	114.409	567.712	1.18785	2.65021	1.47285	2.23109	1.23993	0.55575	N	Y	N	Y	N	N	0.537215	0.000252485	0.325947	0.00063881	0.624869	0.109048
gi|659071521|ref|XM_008462073.1|	villin-4-like (LOC103499158), mRNA	XM_023681142.1 PREDICTED: Cucurbita pepo subsp. pepo villin-4 (LOC111798151), transcript variant X1, mRNA	AT5G57320;AT4G30160	villin 4;villin, putative	1354	2851	1491	2603	268.228	566.393	463.822	979.481	0.474921	0.908115	0.520169	1.91214	1.09527	0.572801	Y	N	N	Y	N	N	0.00673597	0.715009	0.0998405	0.0050643	0.835694	0.124924
gi|659071533|ref|XM_008462223.1|	FGGY carbohydrate kinase domain-containing protein (LOC103499255), mRNA	XM_023690403.1 PREDICTED: Cucurbita pepo subsp. pepo FGGY carbohydrate kinase domain-containing protein-like (LOC111805352), mRNA	AT4G30310	FGGY family of carbohydrate kinase	1056	667	151	462	160.079	133.643	17.7858	174.554	1.58321	6.99338	2.28571	4.41722	1.44372	0.32684	N	Y	N	Y	N	Y	0.115558	4.0415e-11	0.0447169	4.36561e-08	0.419997	0.00512733
gi|659071591|ref|XM_008462563.1|	uncharacterized LOC103499546 (LOC103499546), mRNA	XM_023690965.1 PREDICTED: Cucurbita pepo subsp. pepo uncharacterized LOC111805746 (LOC111805746), transcript variant X1, mRNA			450	568	655	664	60.0111	9.89949	45.8258	221.73	0.792254	0.687023	0.677711	0.867176	0.855422	0.986446	N	N	N	N	N	N	0.433796	0.176007	0.349874	0.575209	0.733457	0.96959
gi|659071631|ref|XM_008462914.1|	OTU domain-containing protein 5-B (LOC103499811), transcript variant X1, mRNA	XM_023664924.1 PREDICTED: Cucurbita pepo subsp. pepo OTU domain-containing protein 5-B (LOC111784098), transcript variant X1, mRNA	AT2G27350	OTU-like cysteine protease family protein	1334	1013	1080	989	260.164	17.6777	43.0387	140.424	1.31688	1.23519	1.34884	0.937963	1.02427	1.09201	N	N	N	N	N	N	0.335628	0.424345	0.453953	0.79244	0.956518	0.809167
gi|659071637|ref|XM_008462944.1|	mitochondrial fission protein ELM1 (LOC103499828), transcript variant X1, mRNA	XM_023664942.1 PREDICTED: Cucurbita pepo subsp. pepo mitochondrial fission protein ELM1 (LOC111784111), mRNA	AT5G06180	Protein of unknown function (DUF1022)	384	552	423	462	73.0571	17.6777	133.844	106.308	0.695652	0.907801	0.831169	1.30496	1.19481	0.915584	N	N	N	N	N	N	0.222175	0.732764	0.66205	0.303433	0.698844	0.815857
gi|659071641|ref|XM_008462962.1|	N-carbamoylputrescine amidase (LOC103499840), transcript variant X1, mRNA	XM_023686100.1 PREDICTED: Cucurbita pepo subsp. pepo N-carbamoylputrescine amidase (LOC111801887), mRNA	AT2G27450	nitrilase-like protein 1	711	932	259	353	214.628	240.416	73.1186	71.8146	0.762876	2.74517	2.01416	3.59846	2.64023	0.733711	N	Y	N	Y	N	N	0.344573	0.000387835	0.0956248	7.84016e-07	0.0324519	0.42482
gi|659071662|ref|XM_008463076.1|	uncharacterized protein At2g27730, mitochondrial (LOC103499925), mRNA	XM_023687046.1 PREDICTED: Cucurbita pepo subsp. pepo uncharacterized protein At2g27730, mitochondrial (LOC111802615), mRNA			2549	2794	2036	953	555.711	90.5097	165.868	100.583	0.912312	1.25196	2.67471	1.3723	2.93179	2.13641	N	N	Y	N	N	N	0.739702	0.386827	0.0144519	0.171388	0.0140764	0.0385728
gi|659071666|ref|XM_008463099.1|	protein ROOT PRIMORDIUM DEFECTIVE 1 (LOC103499943), transcript variant X1, mRNA	XM_023655967.1 PREDICTED: Cucurbita pepo subsp. pepo protein WHAT'S THIS FACTOR 1 homolog (LOC111776505), transcript variant X2, mRNA	AT1G79120	Ubiquitin carboxyl-terminal hydrolase family protein	307	374	156	198	58.0775	178.191	66.34	22.0681	0.820856	1.96795	1.55051	2.39744	1.88889	0.787879	N	Y	N	N	N	N	0.521527	0.0268883	0.32727	0.0423317	0.184689	0.561164
gi|659071680|ref|XM_008463168.1|	protein transport protein SEC24 (LOC103499983), mRNA	XM_023686114.1 PREDICTED: Cucurbita pepo subsp. pepo protein transport protein sec24 (LOC111801895), mRNA	AT2G27460	sec23/sec24 transport family protein	301	200	357	215	70.9953	109.602	67.6042	124.809	1.505	0.843137	1.4	0.560224	0.930233	1.66047	N	N	N	N	N	N	0.210088	0.553607	0.450846	0.0441669	0.891709	0.195778
gi|659071683|ref|XM_008463184.1|	probable calcium-binding protein CML48 (LOC103500001), mRNA	XM_023685413.1 PREDICTED: Cucurbita pepo subsp. pepo probable calcium-binding protein CML48 (LOC111801418), mRNA	AT3G10300	Calcium-binding EF-hand family protein	64	72	224	1742	15.9478	1.41421	83.863	415.79	0.888889	0.285714	0.0367394	0.321429	0.0413318	0.128588	N	Y	Y	Y	Y	Y	0.801072	0.000437257	3.67451e-12	0.00542291	1.18068e-08	2.06535e-07
gi|659071685|ref|XM_008463195.1|	glucan endo-1,3-beta-glucosidase 14 (LOC103500010), transcript variant X1, mRNA	XM_023664077.1 PREDICTED: Cucurbita pepo subsp. pepo glucan endo-1,3-beta-glucosidase 14-like (LOC111783176), transcript variant X3, mRNA	AT2G27500	Glycosyl hydrolase superfamily protein	284	401	671	16018	175.249	4.24264	211.304	7562.88	0.708229	0.423249	0.0177301	0.597615	0.0250343	0.0418904	N	Y	Y	N	Y	Y	0.379336	0.0106914	1.01222e-09	0.0713058	7.29441e-07	1.78706e-07
gi|659071690|ref|XM_008463217.1|	ferredoxin, root R-B2 (LOC103500034), transcript variant X1, mRNA	XM_023685516.1 PREDICTED: Cucurbita pepo subsp. pepo ferredoxin-3, chloroplastic (LOC111801504), mRNA	AT2G27510	ferredoxin 3	354	37	29	116	148.264	2.82843	30.6649	30.6649	9.56757	12.2069	3.05172	1.27586	0.318966	0.25	Y	Y	Y	N	N	Y	6.23526e-05	1.02516e-06	0.0159876	0.751635	0.0634795	0.0057399
gi|659071694|ref|XM_008463231.1|	60S ribosomal protein L10a-1 (LOC103500042), mRNA	XM_023665185.1 PREDICTED: Cucurbita pepo subsp. pepo 60S ribosomal protein L10a-like (LOC111784510), mRNA	AT1G08360;AT5G22440	Ribosomal protein L1p/L10e family	7456	879	204	301	4079.3	147.078	32.909	67.278	8.48237	36.549	24.7708	4.30882	2.92027	0.677741	Y	Y	Y	Y	N	N	0.00300233	9.93255e-07	5.67523e-06	1.92636e-08	0.0189407	0.322834
gi|659071696|ref|XM_008463242.1|	quinone oxidoreductase PIG3-like (LOC103500051), mRNA	XM_023687938.1 PREDICTED: Cucurbita pepo subsp. pepo quinone oxidoreductase PIG3 (LOC111803505), mRNA	AT4G21580	oxidoreductase, zinc-binding dehydrogenase family protein	2565	5195	4269	1954	324.099	542.351	236.658	276.849	0.493744	0.600843	1.31269	1.21691	2.65865	2.18475	Y	N	N	N	N	N	0.00938411	0.0493146	0.48895	0.389468	0.0241931	0.0317288
gi|659071698|ref|XM_008463253.1|	endonuclease 4-like (LOC103500060), transcript variant X1, mRNA	XM_023687738.1 PREDICTED: Cucurbita pepo subsp. pepo endonuclease 4-like (LOC111803372), mRNA	AT4G21585;AT4G21590	endonuclease 3;endonuclease 4	407	305	160	407	152.787	2.82843	29.1947	106.105	1.33443	2.54375	1	1.90625	0.749386	0.39312	N	Y	N	Y	N	N	0.359144	0.0038782	0.998459	0.0281219	0.545067	0.0190168
gi|659071702|ref|XM_008463271.1|	putative phagocytic receptor 1b (LOC103500073), transcript variant X1, mRNA	XM_023665187.1 PREDICTED: Cucurbita pepo subsp. pepo transmembrane 9 superfamily member 5-like (LOC111784514), transcript variant X1, mRNA	AT1G08350	Endomembrane protein 70 protein family	229	150	136	176	67.5599	42.4264	25.9679	80.314	1.52667	1.68382	1.30114	1.10294	0.852273	0.772727	N	N	N	N	N	N	0.21122	0.100271	0.567938	0.770575	0.75473	0.537219
gi|659071710|ref|XM_008463308.1|	transcription factor HBP-1b(c38)-like (LOC103500099), mRNA	XM_023686322.1 PREDICTED: Cucurbita pepo subsp. pepo transcription factor TGA9-like (LOC111802077), transcript variant X1, mRNA	AT1G08320	bZIP transcription factor family protein	72	169	64	368	106.402	66.468	8.5049	435.437	0.426036	1.125	0.195652	2.64062	0.459239	0.173913	N	N	N	Y	N	N	0.270846	0.900919	0.187362	0.00637899	0.50676	0.156736
gi|659071713|ref|XM_008463328.1|	uncharacterized LOC103500119 (LOC103500119), transcript variant X1, mRNA	XM_023664080.1 PREDICTED: Cucurbita pepo subsp. pepo uncharacterized LOC111783178 (LOC111783178), transcript variant X1, mRNA	AT3G54240	alpha/beta-Hydrolases superfamily protein	406	17	35	153	144.576	13.435	11.2398	37.6342	23.8824	11.6	2.65359	0.485714	0.111111	0.228758	Y	Y	N	N	Y	Y	6.74587e-09	7.96779e-09	0.0298507	0.236615	0.000863673	0.00202446
gi|659071719|ref|XM_008463363.1|	probable GPI-anchored adhesin-like protein PGA55 (LOC103500151), transcript variant X1, mRNA	XM_023664578.1 PREDICTED: Cucurbita pepo subsp. pepo uncharacterized LOC111783663 (LOC111783663), mRNA			225	235	376	582	108.887	37.4767	24.98	73.6501	0.957447	0.598404	0.386598	0.625	0.40378	0.646048	N	N	N	N	N	N	0.903393	0.0815774	0.0279999	0.0969468	0.063471	0.247459
gi|659071731|ref|XM_008463420.1|	cytochrome P450 94C1 (LOC103500193), mRNA	XM_023664634.1 PREDICTED: Cucurbita pepo subsp. pepo cytochrome P450 94C1 (LOC111783715), mRNA	AT2G27690	cytochrome P450, family 94, subfamily C, polypeptide 1	1	182	1839	929	1.1547	93.3381	388.17	520.663	0.00549451	0.000543774	0.00107643	0.0989668	0.19591	1.97955	Y	Y	Y	Y	N	N	7.25265e-09	0	1.61033e-11	1.77636e-15	0.0169156	0.0626896
gi|659071753|ref|XM_008463521.1|	RAB6-interacting golgin (LOC103500274), mRNA	XM_023664038.1 PREDICTED: Cucurbita pepo subsp. pepo probable DNA double-strand break repair Rad50 ATPase (LOC111783139), mRNA	AT2G27740	Family of unknown function (DUF662)	77	354	138	124	17.0978	12.0208	38.2797	16.9214	0.217514	0.557971	0.620968	2.56522	2.85484	1.1129	Y	N	N	Y	N	N	5.90509e-06	0.0982175	0.364377	0.00126608	0.0333541	0.803087
gi|659071761|ref|XM_008463588.1|	CBS domain-containing protein CBSX1, chloroplastic-like (LOC103500318), mRNA	XM_023676300.1 PREDICTED: Cucurbita pepo subsp. pepo CBS domain-containing protein CBSX1, chloroplastic-like (LOC111794344), mRNA	AT4G36910	Cystathionine beta-synthase (CBS) family protein	664	141	7	109	266.65	38.1838	9.45163	25.3837	4.70922	94.8571	6.09174	20.1429	1.29358	0.0642202	Y	Y	Y	Y	N	Y	0.001252	4.78506e-14	6.89015e-05	4.0611e-10	0.639351	2.88951e-06
gi|659071764|ref|XM_008463609.1|	tRNA dimethylallyltransferase 2 (LOC103500335), transcript variant X1, mRNA	XM_023681651.1 PREDICTED: Cucurbita pepo subsp. pepo tRNA dimethylallyltransferase 2 (LOC111798479), transcript variant X1, mRNA	AT2G27760	tRNAisopentenyltransferase 2	323	765	437	362	120.752	100.409	84.0972	124.648	0.422222	0.73913	0.892265	1.75057	2.11326	1.20718	Y	N	N	Y	N	N	0.00331723	0.286891	0.791347	0.0268046	0.100469	0.618334
gi|659071779|ref|XM_008463676.1|	uncharacterized LOC103500389 (LOC103500389), mRNA	XM_023664517.1 PREDICTED: Cucurbita pepo subsp. pepo uncharacterized LOC111783597 (LOC111783597), mRNA	AT2G27770	Plant protein of unknown function (DUF868)	517	367	47	171	173.298	137.886	7.37111	73.2416	1.40872	11	3.02339	7.80851	2.1462	0.274854	N	Y	Y	Y	N	Y	0.297977	1.32746e-09	0.0124367	1.39691e-06	0.114829	0.00489068
gi|659071794|ref|XM_008463742.1|	nucleobase-ascorbate transporter 12 (LOC103500435), mRNA	XM_023664072.1 PREDICTED: Cucurbita pepo subsp. pepo nucleobase-ascorbate transporter 12-like (LOC111783173), transcript variant X1, mRNA	AT2G27810	nucleobase-ascorbate transporter 12	343	14	18	140	63.6894	7.77817	2.64575	193.779	24.5	19.0556	2.45	0.777778	0.1	0.128571	Y	Y	N	N	N	N	8.00471e-14	1.55431e-15	0.0703018	0.770219	0.221617	0.177921
gi|659071796|ref|XM_008463748.1|	arogenate dehydratase/prephenate dehydratase 6, chloroplastic-like (LOC103500446), mRNA	XM_023664074.1 PREDICTED: Cucurbita pepo subsp. pepo arogenate dehydratase/prephenate dehydratase 6, chloroplastic-like (LOC111783175), mRNA	AT1G08250	arogenate dehydratase 6	254	345	1665	293	86.0078	74.2462	861.737	167.494	0.736232	0.152553	0.866894	0.207207	1.17747	5.68259	N	Y	N	Y	N	Y	0.326495	0.000721199	0.7447	0.0111464	0.732881	0.00152291
gi|659071799|ref|XM_008463759.1|	splicing factor U2af small subunit B-like (LOC103500459), transcript variant X1, mRNA	XM_023663894.1 PREDICTED: Cucurbita pepo subsp. pepo splicing factor U2af small subunit B-like (LOC111783022), transcript variant X2, mRNA	AT1G27650	U2 snRNP auxiliary factor small subunit, putative	1333	1550	5392	831	254.924	521.138	1558.14	371.237	0.86	0.247218	1.60409	0.287463	1.86522	6.48857	N	Y	N	Y	N	Y	0.590113	6.93822e-07	0.23937	0.000166319	0.158157	1.03337e-06
gi|659071818|ref|XM_008463853.1|	eukaryotic translation initiation factor 2 subunit beta (LOC103500512), transcript variant X1, mRNA	XM_023664364.1 PREDICTED: Cucurbita pepo subsp. pepo eukaryotic translation initiation factor 2 subunit beta-like (LOC111783435), transcript variant X3, mRNA	AT5G20920	eukaryotic translation initiation factor 2 beta subunit	2403	1525	1385	738	981.789	255.973	163.323	182.666	1.57574	1.73502	3.2561	1.10108	2.0664	1.87669	N	N	Y	N	N	N	0.218633	0.0713066	0.00369652	0.686153	0.100929	0.0873154
gi|659071822|ref|XM_008463871.1|	serine carboxypeptidase-like 51 (LOC103500527), mRNA	XM_023682261.1 PREDICTED: Cucurbita pepo subsp. pepo serine carboxypeptidase-like 51 (LOC111798911), mRNA	AT2G27920	serine carboxypeptidase-like 51	1342	3514	4249	452	1171.87	1216.93	951.759	611.181	0.381901	0.315839	2.96903	0.827018	7.77434	9.40044	N	Y	N	N	Y	Y	0.0465654	0.000317188	0.211686	0.435538	1.65062e-05	1.1956e-08
gi|659071824|ref|XM_008463884.1|	coiled-coil domain-containing protein 132 (LOC103500532), transcript variant X1, mRNA	XM_023663627.1 PREDICTED: Cucurbita pepo subsp. pepo syndetin-like (LOC111782818), transcript variant X1, mRNA	AT2G27900	CONTAINS InterPro DOMAIN/s: Protein of unknown function DUF2451, C-terminal (InterPro:IPR019514), Vacuolar protein sorting-associated protein 54 (InterPro:IPR019515); Has 316 Blast hits to 252 proteins in 92 species: Archae - 0; Bacteria - 2; Metazoa - 20	399	527	671	291	22.8108	174.655	65	42.5793	0.757116	0.594635	1.37113	0.785395	1.811	2.30584	N	N	N	N	N	N	0.350071	0.0617204	0.463134	0.346565	0.200784	0.0287997
gi|659071830|ref|XM_008463908.1|	uncharacterized LOC103500556 (LOC103500556), transcript variant X1, mRNA	XM_023680933.1 PREDICTED: Cucurbita pepo subsp. pepo uncharacterized LOC111798001 (LOC111798001), transcript variant X1, mRNA	AT2G27590	S-adenosyl-L-methionine-dependent methyltransferases superfamily protein	498	89	16	54	183.183	16.2635	7.23418	39.5137	5.59551	31.125	9.22222	5.5625	1.64815	0.296296	Y	Y	Y	Y	N	N	0.000157219	4.69735e-12	4.31507e-06	0.00043213	0.408047	0.0762596
gi|659071838|ref|XM_008463940.1|	vacuolar protein sorting-associated protein 41 homolog (LOC103500583), mRNA	XM_023663928.1 PREDICTED: Cucurbita pepo subsp. pepo vacuolar protein sorting-associated protein 41 homolog (LOC111783052), mRNA	AT1G08190	vacuolar protein sorting 41	526	750	1713	519	3.05505	128.693	178.113	45.0814	0.701333	0.307064	1.01349	0.437828	1.44509	3.30058	N	Y	N	Y	N	Y	0.222959	1.4844e-05	0.973086	0.000892432	0.417768	0.00147774
gi|659071854|ref|XM_008464016.1|	crooked neck-like protein 1 (LOC103500640), mRNA	XM_023663856.1 PREDICTED: Cucurbita pepo subsp. pepo crooked neck-like protein 1 (LOC111782993), mRNA	AT3G51110	Tetratricopeptide repeat (TPR)-like superfamily protein	834	294	428	625	113.315	10.6066	86.1936	93.2166	2.83673	1.9486	1.3344	0.686916	0.4704	0.6848	Y	Y	N	N	N	N	0.000756365	0.0155198	0.480471	0.170924	0.116509	0.313589
gi|659071856|ref|XM_008464026.1|	protein argonaute 5 (LOC103500648), mRNA	XM_023663675.1 PREDICTED: Cucurbita pepo subsp. pepo protein argonaute 5 (LOC111782854), mRNA	AT2G27880	Argonaute family protein	279	58	163	64	54.6474	14.8492	42.9302	43	4.81034	1.71166	4.35938	0.355828	0.90625	2.54688	Y	N	Y	Y	N	N	2.37193e-05	0.0792014	0.00279126	0.00481644	0.886264	0.0358489
gi|659071864|ref|XM_008464065.1|	magnesium transporter MRS2-11, chloroplastic (LOC103500679), mRNA	XM_023663941.1 PREDICTED: Cucurbita pepo subsp. pepo magnesium transporter MRS2-11, chloroplastic-like (LOC111783065), transcript variant X1, mRNA	AT5G22830	magnesium (Mg) transporter 10	394	378	232	498	43.4319	68.5894	49.4874	149.362	1.04233	1.69828	0.791165	1.62931	0.759036	0.465863	N	N	N	N	N	N	0.893127	0.0699086	0.579395	0.0777151	0.560103	0.0488195
gi|659071895|ref|XM_008464245.1|	pheophorbide a oxygenase, chloroplastic (LOC103500813), mRNA	XM_023663667.1 PREDICTED: Cucurbita pepo subsp. pepo pheophorbide a oxygenase, chloroplastic (LOC111782848), mRNA	AT3G44880	Pheophorbide a oxygenase family protein with Rieske [2Fe-2S] domain	540	387	566	498	145.225	81.3173	161.01	87.489	1.39535	0.954064	1.08434	0.683746	0.777108	1.13655	N	N	N	N	N	N	0.271964	0.862857	0.846982	0.149315	0.59165	0.733052
gi|659071904|ref|XM_008464291.1|	uncharacterized LOC103500846 (LOC103500846), mRNA	XM_023663346.1 PREDICTED: Cucurbita pepo subsp. pepo uncharacterized LOC111782574 (LOC111782574), mRNA	AT5G60680	Protein of unknown function, DUF584	122	191	237	131	49.813	33.234	109.995	89.03	0.638743	0.514768	0.931298	0.805907	1.45802	1.80916	N	N	N	N	N	N	0.199003	0.0924227	0.887055	0.581092	0.466427	0.188085
gi|659071906|ref|XM_008464300.1|	pescadillo homolog (LOC103500857), mRNA	XM_023664009.1 PREDICTED: Cucurbita pepo subsp. pepo pescadillo homolog (LOC111783122), mRNA	AT5G14520	pescadillo-related	1794	155	83	266	767.664	15.5563	18.8768	54.2433	11.5742	21.6145	6.74436	1.86747	0.582707	0.31203	Y	Y	Y	N	N	Y	3.25933e-05	1.8372e-08	3.46403e-05	0.073311	0.286348	0.00592794
gi|659071908|ref|XM_008464312.1|	protein SAND (LOC103500868), mRNA	XM_023664294.1 PREDICTED: Cucurbita pepo subsp. pepo vacuolar fusion protein MON1 homolog (LOC111783366), mRNA	AT2G28390	SAND family protein	129	123	72	175	10.9697	29.6985	15.0997	55.9732	1.04878	1.79167	0.737143	1.70833	0.702857	0.411429	N	N	N	N	N	N	0.890291	0.10299	0.530961	0.145245	0.504007	0.0428378
gi|659071912|ref|XM_008464348.1|	double-stranded RNA-binding protein 2 (LOC103500895), mRNA	XM_023664043.1 PREDICTED: Cucurbita pepo subsp. pepo double-stranded RNA-binding protein 2 (LOC111783144), mRNA	AT2G28380	dsRNA-binding protein 2	438	188	60	251	85.4342	2.12132	10.4083	141.083	2.32979	7.3	1.74502	3.13333	0.749004	0.239044	Y	Y	N	Y	N	Y	0.00895244	1.0307e-09	0.19989	0.00112197	0.565247	0.00914844
gi|659071914|ref|XM_008464359.1|	CASP-like protein At2g28370 (LOC103500904), mRNA	XM_023664001.1 PREDICTED: Cucurbita pepo subsp. pepo CASP-like protein 5A2 (LOC111783113), transcript variant X1, mRNA	AT2G28370	Uncharacterised protein family (UPF0497)	1260	1490	505	674	289.279	85.5599	30.0056	163.117	0.845638	2.49505	1.86944	2.9505	2.21068	0.749258	N	Y	N	Y	N	N	0.549127	0.00079813	0.122442	7.94699e-06	0.0732727	0.441748
gi|659071923|ref|XM_008464404.1|	50S ribosomal protein L19-2, chloroplastic-like (LOC103500938), transcript variant X1, mRNA	XM_023686970.1 PREDICTED: Cucurbita pepo subsp. pepo 54S ribosomal protein subunit img1, mitochondrial-like (LOC111802561), transcript variant X1, mRNA	AT4G11630	Ribosomal protein L19 family protein	400	109	9	13	160.668	30.4056	4.3589	10.7858	3.66972	44.4444	30.7692	12.1111	8.38462	0.692308	Y	Y	Y	Y	Y	N	0.00461021	1.53058e-11	7.29767e-10	4.07352e-07	0.00194719	0.635595
gi|659071935|ref|XM_008464459.1|	protein-tyrosine sulfotransferase (LOC103500982), transcript variant X1, mRNA	XM_023664345.1 PREDICTED: Cucurbita pepo subsp. pepo protein-tyrosine sulfotransferase-like (LOC111783422), transcript variant X2, mRNA	AT1G08030	tyrosylprotein sulfotransferase	480	724	352	829	105.368	131.522	9.53939	369.668	0.662983	1.36364	0.579011	2.05682	0.873341	0.424608	N	N	N	Y	N	N	0.159402	0.270574	0.185447	0.00478617	0.764698	0.0235275
gi|659071937|ref|XM_008464465.1|	protein-tyrosine sulfotransferase (LOC103500982), transcript variant X2, mRNA	XM_023664344.1 PREDICTED: Cucurbita pepo subsp. pepo protein-tyrosine sulfotransferase-like (LOC111783422), transcript variant X1, mRNA	AT1G08030	tyrosylprotein sulfotransferase	168	190	40	179	85.8604	11.3137	13.5769	12.6623	0.884211	4.2	0.938547	4.75	1.06145	0.223464	N	Y	N	Y	N	Y	0.733981	0.00469612	0.886595	2.24498e-05	0.912076	0.00124239
gi|659071948|ref|XM_008464528.1|	uncharacterized LOC103501034 (LOC103501034), mRNA	XM_023664282.1 PREDICTED: Cucurbita pepo subsp. pepo uncharacterized LOC111783356 (LOC111783356), mRNA	AT5G60710	Zinc finger (C3HC4-type RING finger) family protein	431	268	81	690	280.305	77.0746	37.314	367.71	1.60821	5.32099	0.624638	3.30864	0.388406	0.117391	N	Y	N	Y	N	Y	0.42509	0.0130738	0.324093	0.000172154	0.0896719	0.000362167
gi|659071956|ref|XM_008464567.1|	sulfite oxidase-like (LOC103501076), mRNA	XM_023694894.1 PREDICTED: Cucurbita pepo subsp. pepo sulfite oxidase-like (LOC111808743), mRNA	AT3G01910	sulfite oxidase	2489	2669	1158	645	549.025	168.291	262.017	69.419	0.932559	2.1494	3.85891	2.30484	4.13798	1.79535	N	Y	Y	Y	Y	N	0.800407	0.00373473	0.0009865	0.000329263	0.00131434	0.113493
gi|659071974|ref|XM_008464645.1|	homeobox protein BEL1 homolog (LOC103501147), transcript variant X1, mRNA	XM_023668861.1 PREDICTED: Cucurbita pepo subsp. pepo BEL1-like homeodomain protein 1 (LOC111788522), transcript variant X4, mRNA	AT5G02030	POX (plant homeobox) family protein	395	130	165	178	99.6511	57.2756	25.9422	5.03322	3.03846	2.39394	2.2191	0.787879	0.730337	0.926966	Y	Y	N	N	N	N	0.000932577	0.00356774	0.0742198	0.472146	0.548935	0.846593
gi|659071982|ref|XM_008464679.1|	uncharacterized LOC103501169 (LOC103501169), transcript variant X1, mRNA	XM_023664047.1 PREDICTED: Cucurbita pepo subsp. pepo uncharacterized LOC111783147 (LOC111783147), transcript variant X2, mRNA	AT1G72650	TRF-like 6	4989	1276	335	1502	1181.66	267.286	144.777	344.724	3.90987	14.8925	3.32157	3.80896	0.849534	0.223036	Y	Y	Y	Y	N	Y	4.40657e-06	0	0.00279252	7.18348e-08	0.715332	9.18653e-05
gi|659071994|ref|XM_008464738.1|	uncharacterized LOC103501218 (LOC103501218), transcript variant X1, mRNA	XM_023686805.1 PREDICTED: Cucurbita pepo subsp. pepo polyadenylation and cleavage factor homolog 4-like (LOC111802440), mRNA	AT4G04885	PCF11P-similar protein 4	408	391	657	576	18.5023	26.163	32.3934	117.24	1.04348	0.621005	0.708333	0.595129	0.678819	1.14062	N	N	N	N	N	N	0.88773	0.086878	0.411332	0.0480648	0.410804	0.723926
gi|659072003|ref|XM_008464778.1|	vacuolar protein sorting-associated protein 24 homolog 1 (LOC103501246), mRNA	XM_023664136.1 PREDICTED: Cucurbita pepo subsp. pepo vacuolar protein sorting-associated protein 24 homolog 1 (LOC111783232), transcript variant X1, mRNA	AT3G45000	SNF7 family protein	632	1332	1170	810	114.631	168.291	100.195	109.892	0.474474	0.540171	0.780247	1.13846	1.64444	1.44444	Y	Y	N	N	N	N	0.00834536	0.0225465	0.54343	0.58716	0.263085	0.317659
gi|659072005|ref|XM_008464791.1|	serine carboxypeptidase-like (LOC103501254), mRNA	XM_023666777.1 PREDICTED: Cucurbita pepo subsp. pepo serine carboxypeptidase-like (LOC111786532), mRNA	AT3G45010	serine carboxypeptidase-like 48	717	377	69	3889	250.001	242.538	18.4752	3614.75	1.90186	10.3913	0.184366	5.46377	0.0969401	0.0177424	N	Y	N	Y	N	Y	0.108325	8.25574e-09	0.0776108	0.0113254	0.0641601	0.00193022
gi|659072007|ref|XM_008464801.1|	choline/ethanolaminephosphotransferase 1 (LOC103501264), transcript variant X1, mRNA	XM_023695854.1 PREDICTED: Cucurbita pepo subsp. pepo choline/ethanolaminephosphotransferase 1-like (LOC111809403), mRNA	AT3G25585	aminoalcoholphosphotransferase	823	1115	262	782	119.274	244.659	65.0231	221.27	0.738117	3.14122	1.05243	4.25573	1.42583	0.335038	N	Y	N	Y	N	Y	0.284392	5.36252e-05	0.899707	9.99047e-09	0.427202	0.00441825
gi|659072017|ref|XM_008464836.1|	lactoylglutathione lyase (LOC103501281), transcript variant X3, mRNA	XM_023667466.1 PREDICTED: Cucurbita pepo subsp. pepo lactoylglutathione lyase (LOC111787490), transcript variant X2, mRNA	AT1G08110	lactoylglutathione lyase family protein / glyoxalase I family protein	1844	2411	980	653	204.868	350.018	170.625	48.3977	0.764828	1.88163	2.82389	2.4602	3.69219	1.50077	N	Y	Y	Y	Y	N	0.330872	0.0169894	0.0108161	0.000117974	0.00311921	0.273141
gi|659072019|ref|XM_008464841.1|	4-coumarate--CoA ligase-like 7 (LOC103501298), mRNA	XM_023669916.1 PREDICTED: Cucurbita pepo subsp. pepo 4-coumarate--CoA ligase-like 7 (LOC111789218), transcript variant X1, mRNA	AT4G05160	AMP-dependent synthetase and ligase family protein	985	1189	173	539	234.718	152.735	82.9538	234.749	0.828427	5.69364	1.82746	6.87283	2.20594	0.320965	N	Y	N	Y	N	Y	0.506633	2.46529e-09	0.140392	9.18154e-14	0.0764497	0.00624048
gi|659072021|ref|XM_008464853.1|	uncharacterized LOC103501308 (LOC103501308), transcript variant X1, mRNA	XM_023664207.1 PREDICTED: Cucurbita pepo subsp. pepo uncharacterized LOC111783285 (LOC111783285), transcript variant X1, mRNA			176	199	530	219	7.57188	78.4889	24.7857	63.2218	0.884422	0.332075	0.803653	0.375472	0.908676	2.42009	N	Y	N	Y	N	N	0.717215	0.000188075	0.641728	0.000505861	0.852109	0.0228497
gi|659072034|ref|XM_008464907.1|	charged multivesicular body protein 5-like (LOC103501350), mRNA	XM_023674077.1 PREDICTED: Cucurbita pepo subsp. pepo vacuolar protein sorting-associated protein 60.2 (LOC111792567), mRNA	AT5G04850	SNF7 family protein	416	629	683	915	127.845	36.7696	110.753	238.831	0.661367	0.609078	0.454645	0.920937	0.687432	0.746448	N	N	N	N	N	N	0.161771	0.0738816	0.0576304	0.740959	0.414309	0.429273
gi|659072044|ref|XM_008464956.1|	dolichol kinase (LOC103501385), transcript variant X1, mRNA	XM_023663662.1 PREDICTED: Cucurbita pepo subsp. pepo dolichol kinase EVAN (LOC111782845), transcript variant X1, mRNA	AT3G45040	phosphatidate cytidylyltransferase family protein	325	903	681	869	100.271	293.449	136.319	241.87	0.359911	0.477239	0.373993	1.32599	1.03913	0.783659	Y	Y	Y	N	N	N	0.000806556	0.00851482	0.0193624	0.250368	0.93112	0.509268
gi|659072048|ref|XM_008464971.1|	ABC transporter G family member 3 (LOC103501398), transcript variant X1, mRNA	XM_023663664.1 PREDICTED: Cucurbita pepo subsp. pepo ABC transporter G family member 3-like (LOC111782846), transcript variant X1, mRNA	AT2G28070	ABC-2 type transporter family protein	319	26	0	56	71.8146	16.9706	1.1547	47.2582	12.2692	#DIV/0!	5.69643	#DIV/0!	0.464286	0	Y	Y	Y	N	N	Y	3.38412e-10	0	0.000446843	0.000636994	0.359717	0.000502164
gi|659072066|ref|XM_008465036.1|	serine/threonine-protein kinase PBS1 (LOC103501458), mRNA	XM_023675792.1 PREDICTED: Cucurbita pepo subsp. pepo probable serine/threonine-protein kinase PBL7 (LOC111793759), transcript variant X2, mRNA	AT3G58690	Protein kinase superfamily protein	210	2	118	248	26.8514	2.82843	53.7029	105.197	105	1.77966	0.846774	0.0169492	0.00806452	0.475806	Y	N	N	Y	Y	N	2.22045e-16	0.0744679	0.710589	3.18271e-07	8.40851e-10	0.0715889
gi|659072068|ref|XM_008465045.1|	aspartate aminotransferase, mitochondrial (LOC103501468), mRNA	XM_023655701.1 PREDICTED: Cucurbita pepo subsp. pepo aspartate aminotransferase, mitochondrial-like (LOC111776287), mRNA	AT2G30970	aspartate aminotransferase 1	1400	2036	4993	4111	758.92	123.037	654.952	2353.66	0.687623	0.280393	0.34055	0.407771	0.495257	1.21455	N	Y	N	Y	N	N	0.27185	1.7758e-06	0.0421458	0.000194679	0.203365	0.587832
gi|659072089|ref|XM_008465147.1|	50S ribosomal protein L9, chloroplastic (LOC103501539), mRNA	XM_023665192.1 PREDICTED: Cucurbita pepo subsp. pepo 50S ribosomal protein L9, chloroplastic (LOC111784516), mRNA	AT3G44890	ribosomal protein L9	1049	177	13	94	358.536	53.033	1	18.1475	5.92655	80.6923	11.1596	13.6154	1.88298	0.138298	Y	Y	Y	Y	N	Y	3.21896e-05	0	1.37298e-07	4.40771e-10	0.234861	0.000359688
gi|659072091|ref|XM_008465160.1|	probable glucuronoxylan glucuronosyltransferase F8H (LOC103501547), mRNA	XM_023670200.1 PREDICTED: Cucurbita pepo subsp. pepo probable glucuronoxylan glucuronosyltransferase IRX7 (LOC111789429), transcript variant X1, mRNA	AT2G28110	Exostosin family protein	225	273	1283	6963	145.717	41.7193	160.179	2975.44	0.824176	0.17537	0.0323137	0.212783	0.0392072	0.18426	N	Y	Y	Y	Y	Y	0.669284	1.22647e-09	1.3552e-09	8.83651e-09	5.24397e-07	0.000121493
gi|659072130|ref|XM_008465328.1|	LOB domain-containing protein 1-like (LOC103501671), mRNA	XM_023669888.1 PREDICTED: Cucurbita pepo subsp. pepo LOB domain-containing protein 1-like (LOC111789196), mRNA	AT1G07900	LOB domain-containing protein 1	8	2	76	1074	3.05505	2.82843	60.2771	241.407	4	0.105263	0.00744879	0.0263158	0.0018622	0.0707635	N	Y	Y	Y	Y	Y	0.246709	0.0153163	0	0.00437314	0	2.9999e-10
gi|659072137|ref|XM_008465362.1|	ubiquitin carboxyl-terminal hydrolase 5 (LOC103501691), transcript variant X1, mRNA	XM_023667867.1 PREDICTED: Cucurbita pepo subsp. pepo ubiquitin carboxyl-terminal hydrolase 5 (LOC111787810), transcript variant X1, mRNA	AT2G40930	ubiquitin-specific protease 5	502	376	113	401	64.5523	18.3848	18.3303	84.6581	1.33511	4.44248	1.25187	3.32743	0.937656	0.281796	N	Y	N	Y	N	Y	0.341179	1.02921e-06	0.593336	4.38105e-05	0.891394	0.00185746
gi|659072142|ref|XM_008465383.1|	uncharacterized LOC103501711 (LOC103501711), transcript variant X1, mRNA	XM_023663813.1 PREDICTED: Cucurbita pepo subsp. pepo tRNA ligase 1 (LOC111782956), transcript variant X1, mRNA	AT1G07910	RNAligase	284	75	23	160	65.041	34.6482	8.96289	29.2803	3.78667	12.3478	1.775	3.26087	0.46875	0.14375	Y	Y	N	Y	N	Y	0.000226704	1.16288e-11	0.20965	0.0154677	0.176352	9.16793e-05
gi|659072157|ref|XM_008465445.1|	E3 SUMO-protein ligase SIZ1 (LOC103501758), transcript variant X2, mRNA	XM_023663815.1 PREDICTED: Cucurbita pepo subsp. pepo E3 SUMO-protein ligase SIZ1-like (LOC111782957), transcript variant X1, mRNA	AT5G60410	DNA-binding protein with MIZ/SP-RING zinc finger, PHD-finger and SAP domain	1807	2798	3100	4354	506.914	160.513	604.047	932.786	0.645818	0.582903	0.415021	0.902581	0.642627	0.711989	N	N	N	N	N	N	0.111574	0.0384277	0.0266842	0.659558	0.322612	0.344791
gi|659072164|ref|XM_008465481.1|	MLO-like protein 3 (LOC103501783), mRNA	XM_023663906.1 PREDICTED: Cucurbita pepo subsp. pepo MLO-like protein 3 (LOC111783030), transcript variant X1, mRNA	AT2G39200;AT4G02600	Seven transmembrane MLO family protein	28	46	31	197	19.7315	24.7487	14.8436	97.5004	0.608696	0.903226	0.142132	1.48387	0.233503	0.15736	N	N	Y	N	N	Y	0.364017	0.847897	0.000411739	0.44033	0.0135227	0.000533932
gi|659072181|ref|XM_008465563.1|	zinc finger protein JACKDAW-like (LOC103501843), mRNA	XM_023663910.1 PREDICTED: Cucurbita pepo subsp. pepo protein indeterminate-domain 2-like (LOC111783034), mRNA	AT1G55110;AT3G45260	C2H2-like zinc finger protein;indeterminate(ID)-domain 7	742	3294	2065	3661	242.403	934.795	752.504	864.012	0.225258	0.359322	0.202677	1.59516	0.899754	0.564054	Y	Y	Y	N	N	N	4.95701e-07	0.00206049	0.000106781	0.10584	0.810247	0.113516
gi|659072187|ref|XM_008465595.1|	dystrophia myotonica WD repeat-containing protein-like (LOC103501867), mRNA	XM_023665480.1 PREDICTED: Cucurbita pepo subsp. pepo dystrophia myotonica WD repeat-containing protein-like (LOC111784983), transcript variant X2, mRNA	AT2G37160	Transducin/WD40 repeat-like superfamily protein	773	619	466	740	37.5011	38.1838	61.5873	47.2687	1.24879	1.6588	1.04459	1.32833	0.836486	0.62973	N	N	N	N	N	N	0.44664	0.0652565	0.915439	0.26635	0.695431	0.215634
gi|659072189|ref|XM_008465607.1|	beta-galactosidase 8 (LOC103501876), mRNA	XM_023665478.1 PREDICTED: Cucurbita pepo subsp. pepo beta-galactosidase 8-like (LOC111784982), mRNA	AT2G28470	beta-galactosidase 8	186	235	146	215	67.278	110.309	30.1164	111.509	0.791489	1.27397	0.865116	1.60959	1.09302	0.67907	N	N	N	N	N	N	0.53394	0.443002	0.753705	0.160659	0.862016	0.341402
gi|659072192|ref|XM_008465629.1|	F-box/kelch-repeat protein At5g60570-like (LOC103501888), transcript variant X1, mRNA	XM_023665481.1 PREDICTED: Cucurbita pepo subsp. pepo F-box/kelch-repeat protein At5g60570-like (LOC111784984), mRNA	AT5G60570	Galactose oxidase/kelch repeat superfamily protein	1402	2139	729	1295	106.66	21.9203	156.673	209.572	0.655446	1.92318	1.08263	2.93416	1.65174	0.562934	N	Y	N	Y	N	N	0.126795	0.0146543	0.841204	5.33823e-06	0.252549	0.119282
gi|659072202|ref|XM_008465679.1|	histone H4 (LOC103501914), mRNA	XM_023665485.1 PREDICTED: Cucurbita pepo subsp. pepo histone H4 (LOC111784989), mRNA	AT1G07820	Histone superfamily protein	3489	2811	2323	1690	1631.46	656.195	120.571	1383.76	1.2412	1.50194	2.0645	1.21007	1.66331	1.37456	N	N	N	N	N	N	0.585207	0.21246	0.132696	0.410674	0.311679	0.426774
gi|659072204|ref|XM_008465690.1|	leucine--tRNA ligase, cytoplasmic (LOC103501922), transcript variant X1, mRNA	XM_023663614.1 PREDICTED: Cucurbita pepo subsp. pepo leucine--tRNA ligase, cytoplasmic-like (LOC111782809), transcript variant X5, mRNA	AT1G50130;AT1G09620	ATP binding;leucine-tRNA ligases;aminoacyl-tRNA ligases;nucleotide binding;ATP binding;aminoacyl-tRNA ligases;pseudogene, putative leucyl tRNA synthetase, similar to leucyl tRNA synthetase GB:BAA95667 GI:7804450 from (Homo sapiens); blastp match of 51% id	2148	527	123	520	699.527	49.4975	29.1376	42.2256	4.0759	17.4634	4.13077	4.28455	1.01346	0.236538	Y	Y	Y	Y	N	Y	0.000190702	1.77036e-12	0.000596083	2.2547e-07	0.976886	0.000346009
gi|659072210|ref|XM_008465716.1|	4-hydroxy-3-methylbut-2-en-1-yl diphosphate synthase, chloroplastic (LOC103501942), transcript variant X1, mRNA	XM_023664000.1 PREDICTED: Cucurbita pepo subsp. pepo 4-hydroxy-3-methylbut-2-en-1-yl diphosphate synthase (ferredoxin), chloroplastic-like (LOC111783112), transcript variant X4, mRNA	AT5G60600	4-hydroxy-3-methylbut-2-enyl diphosphate synthase	1765	6331	3468	1078	231.807	838.629	272.539	919.309	0.278787	0.508939	1.63729	1.82555	5.87291	3.21707	Y	Y	N	Y	Y	Y	2.85449e-06	0.00971878	0.216424	0.00794635	6.03168e-05	0.00160712
gi|659072269|ref|XM_008466435.1|	uncharacterized LOC103502490 (LOC103502490), partial mRNA	XM_023668194.1 PREDICTED: Cucurbita pepo subsp. pepo P-loop NTPase domain-containing protein LPA1 homolog 1-like (LOC111788050), mRNA	AT5G60760	P-loop containing nucleoside triphosphate hydrolases superfamily protein	104	244	99	103	10.116	81.3173	28.3608	52.4817	0.42623	1.05051	1.00971	2.46465	2.36893	0.961165	Y	N	N	Y	N	N	0.0126899	0.890074	0.99017	0.0043596	0.0927809	0.923661
gi|659072295|ref|XM_008466626.1|	dof zinc finger protein DOF5.3-like (LOC103502622), mRNA	XM_023665196.1 PREDICTED: Cucurbita pepo subsp. pepo dof zinc finger protein DOF2.1-like (LOC111784525), mRNA	AT3G21270	DOF zinc finger protein 2	183	1	8	281	122.022	0.707107	5	257.896	183	22.875	0.651246	0.125	0.00355872	0.0284698	Y	Y	N	N	Y	Y	5.98704e-05	0.00027481	0.547398	0.23374	0.00170419	0.00387155
gi|659072309|ref|XM_008466874.1|	transmembrane protein 53 (LOC103502788), transcript variant X1, mRNA	XM_023694883.1 PREDICTED: Cucurbita pepo subsp. pepo transmembrane protein 53-like (LOC111808732), mRNA	AT3G19970	alpha/beta-Hydrolases superfamily protein	44	54	2206	1228	18.5023	5.65685	370.002	342.231	0.814815	0.0199456	0.0358306	0.0244787	0.0439739	1.79642	N	Y	Y	Y	Y	N	0.68831	0	7.57494e-12	0	2.94567e-08	0.108188
gi|659072313|ref|XM_008466890.1|	GEM-like protein 4 (LOC103502800), transcript variant X1, mRNA	XM_023695811.1 PREDICTED: Cucurbita pepo subsp. pepo putative GEM-like protein 8 (LOC111809365), transcript variant X1, mRNA	AT5G08350	GRAM domain-containing protein / ABA-responsive protein-related	11	11	63	229	1.52753	4.94975	28.5365	92.5113	1	0.174603	0.0480349	0.174603	0.0480349	0.275109	N	N	Y	N	Y	Y	0.986285	0.000881471	3.19038e-07	0.00262772	5.17842e-06	0.003102
gi|659072319|ref|XM_008466917.1|	transcription factor DIVARICATA-like (LOC103502813), transcript variant X1, mRNA	XM_023681128.1 PREDICTED: Cucurbita pepo subsp. pepo transcription factor SRM1 (LOC111798140), transcript variant X1, mRNA	AT5G08520	Duplicated homeodomain-like superfamily protein	463	586	80	391	135.945	56.5685	28.1839	123.887	0.790102	5.7875	1.18414	7.325	1.49872	0.204604	N	Y	N	Y	N	Y	0.424344	2.89867e-08	0.689046	5.17342e-12	0.379038	0.000155254
gi|659072333|ref|XM_008466974.1|	calumenin-B-like (LOC103502856), mRNA	XM_023694600.1 PREDICTED: Cucurbita pepo subsp. pepo calumenin-like (LOC111808541), transcript variant X1, mRNA	AT5G08580	Calcium-binding EF hand family protein	303	64	19	165	103.582	30.4056	8.7178	55.5818	4.73438	15.9474	1.83636	3.36842	0.387879	0.115152	Y	Y	N	N	N	Y	0.000205736	9.84554e-11	0.182485	0.0176154	0.0948821	1.36402e-05
gi|659072335|ref|XM_008466985.1|	uncharacterized LOC103502866 (LOC103502866), transcript variant X1, mRNA	XM_023694599.1 PREDICTED: Cucurbita pepo subsp. pepo nucleolin (LOC111808540), mRNA	AT4G24370	unknown protein; Has 30201 Blast hits to 17322 proteins in 780 species: Archae - 12; Bacteria - 1396; Metazoa - 17338; Fungi - 3422; Plants - 5037; Viruses - 0; Other Eukaryotes - 2996 (source: NCBI BLink).	113	522	164	208	6.80686	124.451	13.5031	17	0.216475	0.689024	0.543269	3.18293	2.50962	0.788462	Y	N	N	Y	N	N	1.47225e-06	0.267328	0.208787	2.68776e-05	0.0502643	0.563343
gi|659072339|ref|XM_008467004.1|	cysteine--tRNA ligase, cytoplasmic-like (LOC103502879), mRNA	XM_023697635.1 PREDICTED: Cucurbita pepo subsp. pepo cysteine--tRNA ligase 2, cytoplasmic (LOC111810826), mRNA	AT3G56300	Cysteinyl-tRNA synthetase, class Ia family protein	1389	961	321	511	312.161	434.164	85.44	42.7707	1.44537	4.3271	2.7182	2.99377	1.88063	0.62818	N	Y	Y	Y	N	N	0.19835	1.61487e-07	0.0149154	0.00703879	0.160839	0.221678
gi|659072341|ref|XM_008467013.1|	probable protein arginine N-methyltransferase 6 (LOC103502890), transcript variant X1, mRNA	XM_023686503.1 PREDICTED: Cucurbita pepo subsp. pepo probable protein arginine N-methyltransferase 6 (LOC111802214), mRNA	AT3G20020	protein arginine methyltransferase 6	247	195	11	121	73.3848	152.735	6.1101	60.6163	1.26667	22.4545	2.04132	17.7273	1.61157	0.0909091	N	Y	N	Y	N	Y	0.583718	1.72085e-14	0.13222	0.00476189	0.435174	5.80546e-05
gi|659072356|ref|XM_008467070.1|	mitochondrial intermembrane space import and assembly protein 40 (LOC103502941), transcript variant X1, mRNA	XM_023673894.1 PREDICTED: Cucurbita pepo subsp. pepo mitochondrial intermembrane space import and assembly protein 40 homolog (LOC111792431), mRNA			416	258	40	74	115.97	29.6985	27.2213	24.5425	1.6124	10.4	5.62162	6.45	3.48649	0.540541	N	Y	Y	Y	N	N	0.128386	3.84337e-12	0.000289133	5.98106e-08	0.0168423	0.219649
gi|659072367|ref|XM_008467117.1|	uncharacterized LOC103502980 (LOC103502980), mRNA	XM_023673871.1 PREDICTED: Cucurbita pepo subsp. pepo uncharacterized LOC111792417 (LOC111792417), mRNA	AT3G19990	unknown protein; INVOLVED IN: biological_process unknown; LOCATED IN: chloroplast stroma, chloroplast; EXPRESSED IN: 23 plant structures; EXPRESSED DURING: 13 growth stages; Has 118 Blast hits to 118 proteins in 41 species: Archae - 0; Bacteria - 42; Meta	42	392	3222	3182	5.19615	316.077	227.535	513.939	0.107143	0.0130354	0.0131992	0.121664	0.123193	1.01257	Y	Y	Y	Y	Y	N	0.0169993	0	0	3.77476e-15	3.24397e-05	0.972715
gi|659072376|ref|XM_008467155.1|	40S ribosomal protein S27-2-like (LOC103503011), mRNA	XM_023693803.1 PREDICTED: Cucurbita pepo subsp. pepo 40S ribosomal protein S27-2 (LOC111808031), mRNA	AT2G45710;AT3G61110	ribosomal protein S27;Zinc-binding ribosomal protein family protein	9066	945	269	407	4366.87	4.24264	54.6168	125.962	9.59365	33.7026	22.2752	3.51301	2.32187	0.660934	Y	Y	Y	Y	N	N	0.000462366	4.37303e-08	4.58903e-07	8.06677e-07	0.0622808	0.28299
gi|659072380|ref|XM_008467177.1|	proline-rich receptor-like protein kinase PERK3 (LOC103503026), mRNA	XM_023694846.1 PREDICTED: Cucurbita pepo subsp. pepo putative serine/threonine-protein kinase (LOC111808703), transcript variant X1, mRNA	AT3G26700	Protein kinase superfamily protein	482	135	143	2145	90.013	41.0122	27.7909	1790.03	3.57037	3.37063	0.224709	0.944056	0.0629371	0.0666667	Y	Y	N	N	N	Y	0.000124518	5.26726e-05	0.0693874	0.856165	0.0207028	0.00772962
gi|659072399|ref|XM_008467256.1|	uncharacterized LOC103503084 (LOC103503084), transcript variant X1, mRNA	XM_023694641.1 PREDICTED: Cucurbita pepo subsp. pepo uncharacterized LOC111808562 (LOC111808562), transcript variant X1, mRNA			315	270	142	311	102.357	51.6188	12.49	118.306	1.16667	2.21831	1.01286	1.90141	0.868167	0.456592	N	Y	N	N	N	N	0.629614	0.00961071	0.980477	0.0320964	0.769679	0.0515993
gi|659072407|ref|XM_008467276.1|	cytochrome b-c1 complex subunit Rieske-4, mitochondrial-like (LOC103503117), mRNA	XM_023694268.1 PREDICTED: Cucurbita pepo subsp. pepo cytochrome b-c1 complex subunit Rieske-4, mitochondrial-like (LOC111808346), mRNA	AT5G13440	Ubiquinol-cytochrome C reductase iron-sulfur subunit	1542	3492	1886	496	238.434	562.857	299.58	171.771	0.441581	0.817603	3.10887	1.85154	7.04032	3.80242	Y	N	Y	Y	Y	Y	0.00281189	0.440999	0.00587651	0.00733314	1.34013e-05	0.000403879
gi|659072409|ref|XM_008467286.1|	cytochrome b-c1 complex subunit Rieske-4, mitochondrial-like (LOC103503125), mRNA	XM_023694267.1 PREDICTED: Cucurbita pepo subsp. pepo cytochrome b-c1 complex subunit Rieske-4, mitochondrial-like (LOC111808345), mRNA	AT5G13440	Ubiquinol-cytochrome C reductase iron-sulfur subunit	11776	22844	9612	2632	2560.01	3210.26	1006.25	803.259	0.515496	1.22514	4.47416	2.37661	8.67933	3.65198	Y	N	Y	Y	Y	Y	0.0136994	0.426576	0.000211534	0.000110293	1.17539e-06	0.000455592
gi|659072416|ref|XM_008467310.1|	coiled-coil domain-containing protein 181 (LOC103503157), mRNA	XM_023694593.1 PREDICTED: Cucurbita pepo subsp. pepo protein PXR1 (LOC111808534), mRNA	AT2G31410	unknown protein; Has 1719 Blast hits to 1091 proteins in 184 species: Archae - 5; Bacteria - 24; Metazoa - 559; Fungi - 169; Plants - 192; Viruses - 1; Other Eukaryotes - 769 (source: NCBI BLink).	4574	1264	328	335	1647.55	141.421	25.5343	110.591	3.61867	13.9451	13.6537	3.85366	3.77313	0.979104	Y	Y	Y	Y	Y	N	0.00153332	1.33696e-09	2.49738e-09	5.53555e-08	0.00330113	0.952217
gi|659072418|ref|XM_008467317.1|	aspartokinase 2, chloroplastic-like (LOC103503163), transcript variant X1, mRNA	XM_023695155.1 PREDICTED: Cucurbita pepo subsp. pepo aspartokinase 2, chloroplastic-like (LOC111808916), transcript variant X1, mRNA	AT5G14060	Aspartate kinase family protein	375	12	9	45	179.528	2.12132	7	9.86577	31.25	41.6667	8.33333	1.33333	0.266667	0.2	Y	Y	Y	N	N	N	4.87148e-06	1.79741e-08	8.00649e-05	0.715693	0.116706	0.0153868
gi|659072424|ref|XM_008467336.1|	uncharacterized LOC103503186 (LOC103503186), transcript variant X1, mRNA	XM_023662160.1 PREDICTED: Cucurbita pepo subsp. pepo uncharacterized LOC111781514 (LOC111781514), transcript variant X1, mRNA	AT5G13470	unknown protein; Has 1807 Blast hits to 1807 proteins in 277 species: Archae - 0; Bacteria - 0; Metazoa - 736; Fungi - 347; Plants - 385; Viruses - 0; Other Eukaryotes - 339 (source: NCBI BLink).	432	287	160	296	113.386	6.36396	32.909	60.0528	1.50523	2.7	1.45946	1.79375	0.969595	0.540541	N	Y	N	N	N	N	0.189657	0.000891055	0.380523	0.0470332	0.9481	0.12417
gi|659072430|ref|XM_008467352.1|	mitochondrial phosphate carrier protein 3, mitochondrial-like (LOC103503205), mRNA	XM_023695256.1 PREDICTED: Cucurbita pepo subsp. pepo mitochondrial phosphate carrier protein 3, mitochondrial-like (LOC111808982), mRNA	AT5G14040	phosphate transporter 3;1	15187	31039	4931	1400	5771.27	7993.84	1461.76	291.812	0.489288	3.0799	10.8479	6.29467	22.1707	3.52214	Y	Y	Y	Y	Y	Y	0.00958879	0.00132526	7.24258e-08	1.0504e-10	3.0194e-11	0.000679365
gi|659072433|ref|XM_008467363.1|	probable glycerol-3-phosphate dehydrogenase [NAD(+)] 1, cytosolic (LOC103503219), mRNA	XM_023695488.1 PREDICTED: Cucurbita pepo subsp. pepo probable glycerol-3-phosphate dehydrogenase [NAD(+)] 1, cytosolic (LOC111809129), transcript variant X2, mRNA	AT3G07690	6-phosphogluconate dehydrogenase family protein	132	90	215	913	22.5389	11.3137	46.5188	1036.22	1.46667	0.613953	0.144578	0.418605	0.0985761	0.235487	N	N	N	Y	N	N	0.310399	0.126376	0.1144	0.00853686	0.130942	0.19071
gi|659072435|ref|XM_008467373.1|	probable ADP-ribosylation factor GTPase-activating protein AGD11 (LOC103503228), transcript variant X1, mRNA	XM_023694386.1 PREDICTED: Cucurbita pepo subsp. pepo probable ADP-ribosylation factor GTPase-activating protein AGD11 (LOC111808429), transcript variant X2, mRNA	AT3G07940	Calcium-dependent ARF-type GTPase activating protein family	268	351	827	508	91.4895	89.8026	98.1037	180.37	0.763533	0.324063	0.527559	0.424426	0.690945	1.62795	N	Y	N	Y	N	N	0.387543	7.05893e-05	0.137012	0.00115169	0.434835	0.191979
gi|659072445|ref|XM_008467409.1|	E3 ubiquitin-protein ligase SINAT5-like (LOC103503267), transcript variant X1, mRNA	XM_023694382.1 PREDICTED: Cucurbita pepo subsp. pepo E3 ubiquitin-protein ligase DIS1-like (LOC111808427), transcript variant X2, mRNA	AT4G27880	Protein with RING/U-box and TRAF-like domains	556	594	363	587	95.2838	57.2756	37.8594	162.026	0.936027	1.53168	0.947189	1.63636	1.01193	0.618399	N	N	N	N	N	N	0.819705	0.130473	0.894427	0.0578228	0.9789	0.205594
gi|659072451|ref|XM_008467428.1|	translation initiation factor eIF-2B subunit beta (LOC103503289), transcript variant X1, mRNA	XM_023695464.1 PREDICTED: Cucurbita pepo subsp. pepo translation initiation factor eIF-2B subunit beta-like (LOC111809112), mRNA	AT3G07300	NagB/RpiA/CoA transferase-like superfamily protein	593	467	313	886	49.9433	53.7401	10.6927	310.565	1.26981	1.89457	0.6693	1.49201	0.527088	0.353273	N	Y	N	N	N	Y	0.421087	0.0238915	0.325865	0.135424	0.170674	0.00637035
gi|659072456|ref|XM_008467447.1|	deoxyhypusine synthase (LOC103503305), transcript variant X1, mRNA	XM_023679414.1 PREDICTED: Cucurbita pepo subsp. pepo deoxyhypusine synthase (LOC111796682), transcript variant X1, mRNA	AT5G05920	deoxyhypusine synthase	156	86	47	63	3.21455	5.65685	14.0119	60.918	1.81395	3.31915	2.47619	1.82979	1.36508	0.746032	N	Y	N	N	N	N	0.109035	0.00120449	0.0825122	0.15823	0.618448	0.669472
gi|659072470|ref|XM_008467519.1|	tanabin (LOC103503348), mRNA	XM_023695191.1 PREDICTED: Cucurbita pepo subsp. pepo uncharacterized LOC111808939 (LOC111808939), mRNA	AT2G38800	Plant calmodulin-binding protein-related	1217	830	1108	3217	119.411	243.245	317.201	168.019	1.46627	1.09838	0.378303	0.749097	0.258004	0.34442	N	N	Y	N	Y	Y	0.184725	0.723618	0.0151165	0.289197	0.00438381	0.0038675
gi|659072472|ref|XM_008467530.1|	protein EARLY RESPONSIVE TO DEHYDRATION 15-like (LOC103503358), transcript variant X1, mRNA	XM_023669993.1 PREDICTED: Cucurbita pepo subsp. pepo protein EARLY RESPONSIVE TO DEHYDRATION 15-like (LOC111789272), transcript variant X1, mRNA			1887	8263	1065	2634	938.192	1501.89	670.081	153.657	0.228367	1.77183	0.716401	7.75869	3.13705	0.404328	Y	N	N	Y	Y	Y	6.50783e-08	0.207723	0.396355	0	0.00828211	0.0137213
gi|659072477|ref|XM_008467552.1|	protein IQ-DOMAIN 14 (LOC103503372), transcript variant X1, mRNA	XM_023695798.1 PREDICTED: Cucurbita pepo subsp. pepo protein IQ-DOMAIN 14-like (LOC111809354), transcript variant X1, mRNA			419	188	17	31	248.083	92.631	7.0946	7.54983	2.22872	24.6471	13.5161	11.0588	6.06452	0.548387	N	Y	Y	Y	Y	N	0.187604	3.2521e-05	0.000257167	6.02393e-05	0.00163501	0.378438
gi|659072492|ref|XM_008467615.1|	NAD(P)H:quinone oxidoreductase (LOC103503429), mRNA	XM_023669946.1 PREDICTED: Cucurbita pepo subsp. pepo NAD(P)H:quinone oxidoreductase-like (LOC111789237), mRNA	AT3G27890	NADPH:quinone oxidoreductase	458	1074	384	298	67.656	24.7487	73.2416	41.328	0.426443	1.19271	1.53691	2.79688	3.60403	1.28859	Y	N	N	Y	Y	N	0.00292569	0.534419	0.314884	3.53805e-05	0.00473057	0.507636
gi|659072500|ref|XM_008467638.1|	DNA-directed RNA polymerase V subunit 1 (LOC103503449), transcript variant X1, mRNA	XM_023662137.1 PREDICTED: Cucurbita pepo subsp. pepo DNA-directed RNA polymerase V subunit 1 (LOC111781501), mRNA	AT2G40030	nuclear RNA polymerase D1B	380	108	1043	215	14.7422	28.9914	170.643	95.0018	3.51852	0.364334	1.76744	0.103547	0.502326	4.85116	Y	Y	N	Y	N	Y	0.00023612	0.000268528	0.195543	1.03251e-14	0.194618	5.26178e-05
gi|659072506|ref|XM_008467665.1|	uncharacterized LOC103503468 (LOC103503468), transcript variant X1, mRNA	XM_023675028.1 PREDICTED: Cucurbita pepo subsp. pepo uncharacterized LOC111793214 (LOC111793214), mRNA			87	257	14	148	23.1805	179.605	7.63763	80.4322	0.338521	6.21429	0.587838	18.3571	1.73649	0.0945946	N	Y	N	Y	N	Y	0.0788453	0.000123722	0.301741	0.00149295	0.340907	0.000257478
gi|659072510|ref|XM_008467685.1|	two-component response regulator ARR9-like (LOC103503483), mRNA	XM_023662148.1 PREDICTED: Cucurbita pepo subsp. pepo two-component response regulator ORR4-like (LOC111781504), mRNA	AT1G10470;AT2G41310	response regulator 4;response regulator 3	22	95	466	75	13.2288	19.799	25.5016	38.397	0.231579	0.0472103	0.293333	0.203863	1.26667	6.21333	Y	Y	N	Y	N	Y	0.00175008	0	0.0616416	1.88095e-07	0.694239	1.34469e-05
gi|659072522|ref|XM_008467743.1|	flowering time control protein FY (LOC103503533), mRNA	XM_023694233.1 PREDICTED: Cucurbita pepo subsp. pepo flowering time control protein FY-like (LOC111808319), transcript variant X1, mRNA	AT5G13480	Transducin/WD40 repeat-like superfamily protein	529	265	166	174	59.6518	13.435	38.0044	65.0333	1.99623	3.18675	3.04023	1.59639	1.52299	0.954023	N	Y	Y	N	N	N	0.02698	9.02468e-05	0.0117023	0.115363	0.393971	0.909165
gi|659072526|ref|XM_008467766.1|	protein NSP-INTERACTING KINASE 2-like (LOC103503553), mRNA	XM_023680803.1 PREDICTED: Cucurbita pepo subsp. pepo protein NSP-INTERACTING KINASE 2-like (LOC111797699), mRNA	AT2G23950;AT5G16000	Leucine-rich repeat protein kinase family protein;NSP-interacting kinase 1	165	103	268	315	25.4231	73.5391	23.8607	312.09	1.60194	0.615672	0.52381	0.384328	0.326984	0.850794	N	N	N	Y	N	N	0.190541	0.115687	0.394827	0.0025353	0.301698	0.794476
gi|659072528|ref|XM_008467779.1|	uncharacterized LOC103503562 (LOC103503562), transcript variant X1, mRNA	XM_023693821.1 PREDICTED: Cucurbita pepo subsp. pepo uncharacterized LOC111808045 (LOC111808045), transcript variant X1, mRNA	AT3G25545	unknown protein; FUNCTIONS IN: molecular_function unknown; INVOLVED IN: biological_process unknown; LOCATED IN: cellular_component unknown; EXPRESSED IN: 23 plant structures; EXPRESSED DURING: 13 growth stages; Has 38 Blast hits to 38 proteins in 14 speci	591	304	267	329	177.755	22.6274	20.1329	162.103	1.94408	2.21348	1.79635	1.13858	0.924012	0.81155	N	Y	N	N	N	N	0.0309913	0.00540917	0.166464	0.647435	0.867385	0.591955
gi|659072532|ref|XM_008467800.1|	LAG1 longevity assurance homolog 3 (LOC103503576), transcript variant X1, mRNA	XM_023670885.1 PREDICTED: Cucurbita pepo subsp. pepo LAG1 longevity assurance homolog 3-like (LOC111790058), transcript variant X1, mRNA	AT1G13580;AT3G25540	LAG1 longevity assurance homolog 3;TRAM, LAG1 and CLN8 (TLC) lipid-sensing domain containing protein	230	302	381	363	48.7579	8.48528	20.0749	71.5844	0.761589	0.603675	0.633609	0.792651	0.831956	1.04959	N	N	N	N	N	N	0.395778	0.0870985	0.299957	0.397626	0.698023	0.903107
gi|659072534|ref|XM_008467808.1|	LAG1 longevity assurance homolog 3 (LOC103503576), transcript variant X2, mRNA	XM_023670885.1 PREDICTED: Cucurbita pepo subsp. pepo LAG1 longevity assurance homolog 3-like (LOC111790058), transcript variant X1, mRNA	AT1G13580	LAG1 longevity assurance homolog 3	89	105	93	359	42.336	21.9203	16.7033	79.1349	0.847619	0.956989	0.247911	1.12903	0.292479	0.259053	N	N	Y	N	N	Y	0.666853	0.912328	0.00309894	0.728898	0.0187131	0.00108267
gi|659072544|ref|XM_008467857.1|	WPP domain-interacting tail-anchored protein 2-like (LOC103503596), transcript variant X4, mRNA	XM_023695144.1 PREDICTED: Cucurbita pepo subsp. pepo WPP domain-interacting tail-anchored protein 2-like (LOC111808908), transcript variant X3, mRNA			49	19	691	117	4.72582	2.12132	81.4453	28.0416	2.57895	0.0709117	0.418803	0.0274964	0.162393	5.90598	N	Y	N	Y	Y	Y	0.0909711	3.33067e-16	0.120336	0	0.006865	1.12712e-05
gi|659072546|ref|XM_008467870.1|	transcription factor bHLH49-like (LOC103503616), transcript variant X1, mRNA	XM_023666539.1 PREDICTED: Cucurbita pepo subsp. pepo transcription factor bHLH49-like (LOC111786201), transcript variant X2, mRNA	AT4G36540	BR enhanced expression 2	692	274	135	169	209.345	38.8909	46.8081	60.8523	2.52555	5.12593	4.09467	2.02963	1.6213	0.798817	Y	Y	Y	Y	N	N	0.00319997	2.20387e-07	0.00130228	0.0186016	0.325066	0.59137
gi|659072550|ref|XM_008467890.1|	heat shock protein 83 (LOC103503630), mRNA	XM_023694467.1 PREDICTED: Cucurbita pepo subsp. pepo heat shock protein 90-5, chloroplastic-like (LOC111808472), mRNA	AT2G04030	Chaperone protein htpG family protein	3640	2502	1884	256	961.383	282.843	123.984	225.947	1.45484	1.93206	14.2188	1.32803	9.77344	7.35938	N	Y	Y	N	Y	Y	0.180382	0.011533	1.81462e-09	0.221694	6.69154e-07	3.72564e-07
gi|659072554|ref|XM_008467917.1|	retinol dehydrogenase 13-like (LOC103503643), transcript variant X1, mRNA	XM_023695787.1 PREDICTED: Cucurbita pepo subsp. pepo dehydrogenase/reductase SDR family member on chromosome X-like (LOC111809344), mRNA	AT5G04070	NAD(P)-binding Rossmann-fold superfamily protein	351	231	103	337	177.317	17.6777	28.4312	191.808	1.51948	3.40777	1.04154	2.24272	0.68546	0.305638	N	Y	N	Y	N	N	0.347885	0.00925981	0.92603	0.0109973	0.445262	0.0236325
gi|659072560|ref|XM_008467943.1|	uncharacterized LOC103503658 (LOC103503658), mRNA	XM_023693743.1 PREDICTED: Cucurbita pepo subsp. pepo protein COP1 SUPPRESSOR 2 (LOC111807993), mRNA	AT1G02330	CONTAINS InterPro DOMAIN/s: Hepatocellular carcinoma-associated antigen 59 (InterPro:IPR010756); Has 1239 Blast hits to 998 proteins in 204 species: Archae - 4; Bacteria - 71; Metazoa - 421; Fungi - 109; Plants - 87; Viruses - 5; Other Eukaryotes - 542 (s	555	439	173	255	185.974	118.087	22.8108	56.2168	1.26424	3.20809	2.17647	2.53757	1.72157	0.678431	N	Y	N	Y	N	N	0.436066	0.00013617	0.0701448	0.000856575	0.248925	0.335521
gi|659072570|ref|XM_008468008.1|	protoporphyrinogen oxidase 1, chloroplastic (LOC103503703), mRNA	XM_023694978.1 PREDICTED: Cucurbita pepo subsp. pepo protoporphyrinogen oxidase 1, chloroplastic-like (LOC111808794), mRNA	AT4G01690	Flavin containing amine oxidoreductase family	492	290	65	442	27.0986	4.24264	13.8684	130.063	1.69655	7.56923	1.11312	4.46154	0.656109	0.147059	N	Y	N	Y	N	Y	0.0873756	2.86634e-10	0.7971	3.67861e-06	0.378736	6.41301e-06
gi|659072586|ref|XM_008468088.1|	putative proline--tRNA ligase C19C7.06 (LOC103503756), transcript variant X1, mRNA	XM_023687936.1 PREDICTED: Cucurbita pepo subsp. pepo proline--tRNA ligase, cytoplasmic-like (LOC111803500), mRNA	AT3G62120	Class II aaRS and biotin synthetases superfamily protein	391	97	49	27	149.537	20.5061	11.9304	21.0792	4.03093	7.97959	14.4815	1.97959	3.59259	1.81481	Y	Y	Y	N	N	N	0.00168887	1.16625e-06	2.87948e-07	0.0930758	0.04874	0.307515
gi|659072598|ref|XM_008468140.1|	protein FAM192A (LOC103503791), mRNA	XM_023693820.1 PREDICTED: Cucurbita pepo subsp. pepo protein FAM192A (LOC111808044), mRNA	AT3G62140	CONTAINS InterPro DOMAIN/s: NEFA-interacting nuclear protein NIP30, N-terminal (InterPro:IPR019331); Has 398 Blast hits to 395 proteins in 139 species: Archae - 0; Bacteria - 6; Metazoa - 193; Fungi - 83; Plants - 36; Viruses - 0; Other Eukaryotes - 80 (s	125	113	80	129	42.7356	52.3259	64.7868	7.23418	1.10619	1.5625	0.968992	1.4125	0.875969	0.620155	N	N	N	N	N	N	0.773345	0.305913	0.953964	0.563031	0.803444	0.28488
gi|659072610|ref|XM_008468203.1|	charged multivesicular body protein 7 (LOC103503835), transcript variant X1, mRNA	XM_023695522.1 PREDICTED: Cucurbita pepo subsp. pepo charged multivesicular body protein 7 (LOC111809154), transcript variant X1, mRNA	AT3G62080	SNF7 family protein	590	417	89	214	106.369	101.823	47.3533	115.725	1.41487	6.62921	2.75701	4.68539	1.9486	0.415888	N	Y	Y	Y	N	N	0.246993	9.90758e-10	0.0193111	2.00018e-07	0.161182	0.0701792
gi|659072622|ref|XM_008468257.1|	bilirubin oxidase-like (LOC103503869), mRNA	XM_023665647.1 PREDICTED: Cucurbita pepo subsp. pepo multicopper oxidase LPR2-like (LOC111785234), mRNA	AT1G23010;AT1G71040	Cupredoxin superfamily protein	45	49	203	291	8.544	12.0208	48.8092	104.819	0.918367	0.221675	0.154639	0.241379	0.168385	0.697595	N	Y	Y	Y	Y	N	0.842527	2.36309e-05	0.000227921	8.30595e-05	0.00163074	0.365728
gi|659072628|ref|XM_008468291.1|	putative F-box protein At1g65770 (LOC103503900), transcript variant X1, mRNA	XM_023688120.1 PREDICTED: Cucurbita pepo subsp. pepo putative F-box protein At1g65770 (LOC111803621), mRNA			116	80	55	197	54.2248	32.5269	10.583	60.9945	1.45	2.10909	0.588832	1.45455	0.406091	0.279188	N	N	N	N	N	Y	0.388402	0.0458841	0.273805	0.36617	0.0979071	0.00401691
gi|659072639|ref|XM_008468344.1|	uncharacterized LOC103503945 (LOC103503945), transcript variant X1, mRNA	XM_023694361.1 PREDICTED: Cucurbita pepo subsp. pepo uncharacterized LOC111808416 (LOC111808416), transcript variant X3, mRNA	AT1G10820	Protein of unknown function (DUF3755)	146	200	317	193	69.371	36.7696	83.4286	59.925	0.73	0.460568	0.756477	0.630915	1.03627	1.64249	N	Y	N	N	N	N	0.361885	0.0117397	0.561927	0.110866	0.943493	0.208426
gi|659072647|ref|XM_008468375.1|	uncharacterized LOC103503945 (LOC103503945), transcript variant X5, mRNA	XM_023694361.1 PREDICTED: Cucurbita pepo subsp. pepo uncharacterized LOC111808416 (LOC111808416), transcript variant X3, mRNA			159	105	127	527	66.4254	33.9411	49.7427	142.713	1.51429	1.25197	0.301708	0.826772	0.199241	0.240987	N	N	Y	N	Y	Y	0.281361	0.502928	0.00706358	0.576312	0.00196161	0.000418282
gi|659072649|ref|XM_008468383.1|	uncharacterized LOC103503945 (LOC103503945), transcript variant X6, mRNA	XM_023694361.1 PREDICTED: Cucurbita pepo subsp. pepo uncharacterized LOC111808416 (LOC111808416), transcript variant X3, mRNA	AT1G10820	Protein of unknown function (DUF3755)	369	233	305	538	155.605	84.8528	9.16515	80.3264	1.58369	1.20984	0.685874	0.763934	0.433086	0.566914	N	N	N	N	N	N	0.253919	0.50928	0.36924	0.347036	0.085815	0.136554
gi|659072653|ref|XM_008468414.1|	phytosulfokine receptor 1-like (LOC103503988), mRNA	XM_023694358.1 PREDICTED: Cucurbita pepo subsp. pepo phytosulfokine receptor 1-like (LOC111808415), mRNA	AT2G02220	phytosulfokin receptor 1	78	54	34	174	20.2237	14.8492	21.5484	134.812	1.44444	2.29412	0.448276	1.58824	0.310345	0.195402	N	N	N	N	N	N	0.407387	0.054629	0.201814	0.341818	0.169366	0.0405008
gi|659072669|ref|XM_008468467.1|	uncharacterized protein At2g02148 (LOC103504040), transcript variant X1, mRNA	XM_023679101.1 PREDICTED: Cucurbita pepo subsp. pepo uncharacterized protein At2g02148 (LOC111796472), transcript variant X1, mRNA	AT2G02148	unknown protein.	145	149	101	220	7.57188	30.4056	18.5562	56.6304	0.973154	1.43564	0.659091	1.47525	0.677273	0.459091	N	N	N	N	N	N	0.935961	0.294338	0.376393	0.256647	0.451145	0.0662021
gi|659072679|ref|XM_008468497.1|	uncharacterized LOC103504062 (LOC103504062), mRNA	XM_023656305.1 PREDICTED: Cucurbita pepo subsp. pepo protein SLOW GREEN 1, chloroplastic (LOC111776898), transcript variant X1, mRNA	AT3G18420	Protein prenylyltransferase superfamily protein	1138	320	30	100	89.2039	53.033	8.02081	56.1456	3.55625	37.9333	11.38	10.6667	3.2	0.3	Y	Y	Y	Y	N	N	4.02313e-05	0	9.27538e-08	5.2095e-12	0.0203161	0.0215566
gi|659072683|ref|XM_008468518.1|	protein ACCUMULATION AND REPLICATION OF CHLOROPLASTS 3 (LOC103504079), transcript variant X1, mRNA	XM_023694694.1 PREDICTED: Cucurbita pepo subsp. pepo protein ACCUMULATION AND REPLICATION OF CHLOROPLASTS 3 (LOC111808605), mRNA	AT1G75010	GTP binding	472	173	44	355	22.3681	35.3553	7.0946	165.186	2.72832	10.7273	1.32958	3.93182	0.487324	0.123944	Y	Y	N	Y	N	Y	0.00195196	9.49241e-13	0.502336	0.000205344	0.149465	5.71912e-05
gi|659072693|ref|XM_008468556.1|	protein NRT1/ PTR FAMILY 8.3 (LOC103504109), transcript variant X1, mRNA	XM_023695808.1 PREDICTED: Cucurbita pepo subsp. pepo protein NRT1/ PTR FAMILY 8.3-like (LOC111809362), mRNA	AT2G02040	peptide transporter 2	1162	5153	2329	2229	423.803	729.027	531.521	163.887	0.2255	0.498927	0.52131	2.21254	2.3118	1.04486	Y	Y	N	Y	N	N	6.2644e-08	0.00835594	0.102108	0.000489962	0.0530591	0.902455
[truncated: 7,975 more rows]

## Sheet: Male reads & DEseq
Cmelo ID	Cmelo Description	C. pepo match and description	Athaliana IDS	Athaliana Descriptions	M -24h avg	M -15h AVG	M 0h AVG	M +9h AVG	M -24h SD	M -15h SD	M 0h SD	M +9h SD	M -24h/-15h	M -24h/0h	M -24h/+9h	M -15h/0h	M -15h/+9h	M 0h/+9h	M -24h vs +9h DE	M -24h vs 0h DE	M -24h vs +9h DE	M -15h vs 0h DE	M -15h vs +9h DE	M 0h vs +9h DE	M -24h vs -15h p-value	M -24h vs 0h p-value	M -24h vs +9h p-value	M -15h vs 0h p-value	M -15h vs +9h p-value	M 0h vs +9h p-value
[truncated: 8,859 more rows]

[truncated: 1 more sheets: F&M reads and DESeq]
