# Supplementary material for: An integrated transcriptomics and metabolomics analysis of the Cucurbita pepo nectary implicates key modules of primary metabolism involved in nectar synthesis and secretion
Source: Plant Direct. 2019 Feb 28;3(2):e00120. doi: 10.1002/pld3.120 (PMC6508809; doi:10.1002/pld3.120)
Supplement: Supplementary file 6 [file PLD3-3-e00120-s006.xlsx]

## Sheet: All ratios
Cmelo ID	Cmelo Description	C. pepo match and description	Athaliana IDS	Athaliana Descriptions	F -24h/-15h	F -24h/0h	F -24h/+9h	F -15h/0h	F -15h/+9h	F 0h/+9h	F -24h vs -15h DE	F -24h vs 0h DE	F -24h vs +9h DE	F -15h vs 0h DE	F -15h vs +9h DE	F 0h vs +9h DE
gi|659114791|ref|XM_008459007.1|	elongation factor 1-alpha (LOC103496960), mRNA	XM_023658143.1 PREDICTED: Cucurbita pepo subsp. pepo elongation factor 1-alpha-like (LOC111778365), mRNA	AT1G07940;AT5G60390;AT1G07930;AT1G07920	GTP binding Elongation factor Tu family protein	5.66908	13.3466	17.3437	2.35428	3.05934	1.29948	Y	Y	Y	Y	Y	N
gi|659128133|ref|XM_008465841.1|	alpha-glucan phosphorylase, H isozyme (LOC103502043), transcript variant X1, mRNA	XM_023656828.1 PREDICTED: Cucurbita pepo subsp. pepo alpha-glucan phosphorylase, H isozyme (LOC111777292), mRNA	AT3G46970	alpha-glucan phosphorylase 2	0.343476	1.15253	12.4164	3.35549	36.1494	10.7732	Y	N	Y	Y	Y	Y
gi|659087729|ref|XM_008446385.1|	ADP,ATP carrier protein 1, mitochondrial (LOC103487876), partial mRNA	XM_023658845.1 PREDICTED: Cucurbita pepo subsp. pepo ADP,ATP carrier protein 1, mitochondrial-like (LOC111778857), mRNA	AT5G13490	ADP/ATP carrier 2	1.56891	3.69735	14.7223	2.35664	9.38379	3.98185	N	Y	Y	Y	Y	Y
gi|659086485|ref|XM_008445736.1|	probable galactinol--sucrose galactosyltransferase 6 (LOC103487423), transcript variant X1, mRNA	XM_023659973.1 PREDICTED: Cucurbita pepo subsp. pepo probable galactinol--sucrose galactosyltransferase 6 (LOC111779815), transcript variant X1, mRNA	AT5G20250	Raffinose synthase family protein	0.36597	0.6014	11.9701	1.64331	32.7078	19.9037	Y	N	Y	Y	Y	Y
gi|659094298|ref|XM_008449764.1|	peptidyl-prolyl cis-trans isomerase (LOC103490307), mRNA	XM_023674034.1 PREDICTED: Cucurbita pepo subsp. pepo peptidyl-prolyl cis-trans isomerase 1 (LOC111792517), mRNA	AT4G38740	rotamase CYP 1	2.0296	6.81161	10.5019	3.35614	5.17436	1.54176	N	Y	Y	Y	Y	N
gi|659074722|ref|XM_008439539.1|	nucleoside diphosphate kinase (LOC103483100), mRNA	XM_023684441.1 PREDICTED: Cucurbita pepo subsp. pepo nucleoside diphosphate kinase (LOC111800652), transcript variant X1, mRNA	AT4G09320	Nucleoside diphosphate kinase family protein	1.59107	11.1463	21.5715	7.00554	13.5579	1.93531	N	Y	Y	Y	Y	N
gi|659086421|ref|XM_008445704.1|	pyrophosphate-energized vacuolar membrane proton pump (LOC103487401), mRNA	XM_023660072.1 PREDICTED: Cucurbita pepo subsp. pepo pyrophosphate-energized vacuolar membrane proton pump (LOC111779886), mRNA	AT1G15690	Inorganic H pyrophosphatase family protein	0.412727	2.21821	15.2878	5.37452	37.0409	6.89194	Y	Y	Y	Y	Y	Y
gi|659114631|ref|XM_008458932.1|	probable sucrose-phosphate synthase 2 (LOC103496894), mRNA	XM_023658084.1 PREDICTED: Cucurbita pepo subsp. pepo probable sucrose-phosphate synthase 2 (LOC111778331), transcript variant X1, mRNA	AT1G04920	sucrose phosphate synthase 3F	0.238634	0.228985	6.38385	0.959565	26.7516	27.8789	Y	Y	Y	N	Y	Y
gi|659113188|ref|XM_008458223.1|	elongation factor 2 (LOC103496388), mRNA	XM_023656545.1 PREDICTED: Cucurbita pepo subsp. pepo elongation factor 2 (LOC111777103), transcript variant X1, mRNA	AT1G56070	Ribosomal protein S5/Elongation factor G/III/V family protein	3.67518	6.04227	9.20222	1.64408	2.50388	1.52297	Y	Y	Y	Y	N	N
gi|659090746|ref|XM_008447957.1|	alpha-glucan water dikinase, chloroplastic (LOC103488983), mRNA	XM_023687146.1 PREDICTED: Cucurbita pepo subsp. pepo alpha-glucan water dikinase, chloroplastic (LOC111802688), transcript variant X1, mRNA	AT1G10760	Pyruvate phosphate dikinase, PEP/pyruvate binding domain	0.170554	1.77038	11.1184	10.3802	65.1901	6.28025	Y	N	Y	Y	Y	Y
gi|659125143|ref|XM_008464309.1|	enolase (LOC103500869), mRNA	XM_023688027.1 PREDICTED: Cucurbita pepo subsp. pepo enolase (LOC111803558), mRNA	AT2G36530	Enolase	0.380294	0.423037	3.2383	1.1124	8.51526	7.65488	Y	Y	Y	N	Y	Y
gi|659108852|ref|XM_008456199.1|	tubulin alpha chain (LOC103494831), mRNA	XM_023696495.1 PREDICTED: Cucurbita pepo subsp. pepo tubulin alpha chain-like (LOC111809983), mRNA	AT4G14960;AT1G50010	Tubulin/FtsZ family protein;tubulin alpha-2 chain	6.80191	28.7451	12.7004	4.22603	1.86718	0.441829	Y	Y	Y	Y	N	N
gi|659072909|ref|XM_008468939.1|	ATP synthase subunit beta, mitochondrial-like (LOC103504581), mRNA	XM_023694784.1 PREDICTED: Cucurbita pepo subsp. pepo ATP synthase subunit beta, mitochondrial-like (LOC111808668), mRNA	AT5G08690;ATCG00480;AT5G08670	ATP synthase alpha/beta family protein;ATP synthase subunit beta	1.28315	3.21507	9.52319	2.50561	7.42172	2.96205	N	Y	Y	Y	Y	Y
gi|659090431|ref|XM_008447791.1|	60S ribosomal protein L5 (LOC103488867), mRNA	XM_023672704.1 PREDICTED: Cucurbita pepo subsp. pepo 60S ribosomal protein L5 (LOC111791363), mRNA	AT3G25520	ribosomal protein L5	12.4191	67.6815	36.218	5.44981	2.91632	0.535124	Y	Y	Y	Y	N	N
gi|659067434|ref|XM_008441195.1|	glyceraldehyde-3-phosphate dehydrogenase 2, cytosolic-like (LOC103484230), mRNA	XM_023663423.1 PREDICTED: Cucurbita pepo subsp. pepo glyceraldehyde-3-phosphate dehydrogenase, cytosolic-like (LOC111782639), mRNA	AT3G04120	glyceraldehyde-3-phosphate dehydrogenase C subunit 1	0.20556	0.383139	4.59495	1.86388	22.3534	11.9929	Y	Y	Y	Y	Y	Y
gi|659092506|ref|XM_008448873.1|	phosphoglycerate kinase, cytosolic (LOC103489632), mRNA	XM_023698458.1 PREDICTED: Cucurbita pepo subsp. pepo phosphoglycerate kinase 3, cytosolic (LOC111811554), mRNA	AT1G79550;AT3G12780	phosphoglycerate kinase;phosphoglycerate kinase 1	1.15435	3.78186	10.874	3.27618	9.42005	2.87532	N	Y	Y	Y	Y	Y
gi|659081519|ref|XM_008443151.1|	glyceraldehyde-3-phosphate dehydrogenase (LOC103485508), mRNA	XM_023695266.1 PREDICTED: Cucurbita pepo subsp. pepo glyceraldehyde-3-phosphate dehydrogenase 2, cytosolic (LOC111808987), mRNA	AT3G04120	glyceraldehyde-3-phosphate dehydrogenase C subunit 1	1.62721	11.7734	28.6808	7.23531	17.6257	2.43607	N	Y	Y	Y	Y	Y
gi|659121408|ref|XM_008462424.1|	malate dehydrogenase, cytoplasmic (LOC103499421), mRNA	XM_023692746.1 PREDICTED: Cucurbita pepo subsp. pepo malate dehydrogenase (LOC111807156), mRNA	AT5G56720;AT1G04410	Lactate/malate dehydrogenase family protein	0.760967	1.68617	7.65156	2.21583	10.0551	4.53783	N	N	Y	Y	Y	Y
gi|659111464|ref|XM_008457528.1|	4-alpha-glucanotransferase DPE2 (LOC103495851), mRNA	XM_023687667.1 PREDICTED: Cucurbita pepo subsp. pepo 4-alpha-glucanotransferase DPE2 (LOC111803321), mRNA	AT2G40840	disproportionating enzyme 2	0.173573	1.24364	16.5583	7.16496	95.3966	13.3143	Y	N	Y	Y	Y	Y
gi|659125160|ref|XM_008464319.1|	fructose-bisphosphate aldolase cytoplasmic isozyme (LOC103500873), mRNA	XM_023688032.1 PREDICTED: Cucurbita pepo subsp. pepo fructose-bisphosphate aldolase 6, cytosolic-like (LOC111803562), mRNA	AT2G36460	Aldolase superfamily protein	1.46227	10.2942	39.1906	7.03986	26.8012	3.80706	N	Y	Y	Y	Y	Y
gi|209978715|gb|FJ231521.1|	Cucumis melo galactokinase mRNA, complete cds	XM_023672181.1 PREDICTED: Cucurbita pepo subsp. pepo galactokinase-like (LOC111791010), mRNA	AT3G06580	Mevalonate/galactokinase family protein	0.772221	1.69466	7.93814	2.19453	10.2796	4.68421	N	N	Y	Y	Y	Y
gi|659109945|ref|XM_008456743.1|	polyadenylate-binding protein 2 (LOC103495248), mRNA	XM_023698021.1 PREDICTED: Cucurbita pepo subsp. pepo polyadenylate-binding protein 2-like (LOC111811258), transcript variant X1, mRNA	AT1G49760;AT4G34110;AT1G71770	poly(A) binding protein 2;poly(A) binding protein 8;poly(A)-binding protein 5	4.67271	10.7197	13.1063	2.29412	2.80486	1.22263	Y	Y	Y	Y	N	N
gi|659101052|ref|XM_008453178.1|	uncharacterized LOC103492703 (LOC103492703), mRNA	XM_023693712.1 PREDICTED: Cucurbita pepo subsp. pepo uncharacterized LOC111807830 (LOC111807830), mRNA	AT4G02940	oxidoreductase, 2OG-Fe(II) oxygenase family protein	0.269829	7.21705	7.40628	26.7468	27.4481	1.02622	Y	Y	Y	Y	Y	N
gi|7208433|gb|AF230211.1|	Cucumis melo translationally controlled tumor protein-related protein mRNA, complete cds	XM_023684179.1 PREDICTED: Cucurbita pepo subsp. pepo translationally-controlled tumor protein homolog (LOC111800471), mRNA	AT3G16640	translationally controlled tumor protein	1.5578	3.76144	7.31841	2.41458	4.6979	1.94564	N	Y	Y	Y	Y	N
gi|659091786|ref|XM_008448510.1|	dnaJ protein homolog (LOC103489367), mRNA	XM_023674043.1 PREDICTED: Cucurbita pepo subsp. pepo dnaJ protein homolog (LOC111792522), mRNA	AT3G44110	DNAJ homologue 3	1.46517	1.05909	3.14491	0.722847	2.14645	2.96943	N	N	Y	N	N	Y
gi|659085469|ref|XM_008445214.1|	mitochondrial outer membrane protein porin of 34 kDa (LOC103487026), mRNA	XM_023672371.1 PREDICTED: Cucurbita pepo subsp. pepo mitochondrial outer membrane protein porin of 34 kDa (LOC111791142), transcript variant X1, mRNA	AT5G15090	voltage dependent anion channel 3	1.52112	3.24503	9.07078	2.13332	5.96322	2.79528	N	Y	Y	Y	Y	Y
gi|659121633|ref|XM_008462536.1|	probable galactinol--sucrose galactosyltransferase 2 (LOC103499514), transcript variant X1, mRNA	XM_023689415.1 PREDICTED: Cucurbita pepo subsp. pepo probable galactinol--sucrose galactosyltransferase 2 (LOC111804563), mRNA	AT3G57520	seed imbibition 2	0.206835	0.14574	1.68267	0.704621	8.13531	11.5457	Y	Y	N	N	Y	Y
gi|543862373|gb|KF151861.1|	Cucumis melo cultivar Yuntian-930 S-adenosylmethionine decarboxylase (SAMDC) mRNA, complete cds	XM_023671589.1 PREDICTED: Cucurbita pepo subsp. pepo S-adenosylmethionine decarboxylase proenzyme-like (LOC111790613), transcript variant X1, mRNA	AT3G02470	S-adenosylmethionine decarboxylase	1.4014	0.365277	0.622864	0.260652	0.444459	1.70518	N	Y	N	Y	N	N
gi|659110846|ref|XM_008457220.1|	aconitate hydratase, cytoplasmic (LOC103495599), mRNA	XM_023698593.1 PREDICTED: Cucurbita pepo subsp. pepo aconitate hydratase, cytoplasmic-like (LOC111811641), mRNA	AT2G05710	aconitase 3	0.395251	1.00652	3.7498	2.54654	9.48713	3.7255	Y	N	Y	Y	Y	Y
gi|659128272|ref|XM_008465907.1|	triosephosphate isomerase, cytosolic-like (LOC103502084), mRNA	XM_023676512.1 PREDICTED: Cucurbita pepo subsp. pepo triosephosphate isomerase, cytosolic-like (LOC111794478), mRNA	AT3G55440	triosephosphate isomerase	0.673887	2.82709	14.019	4.1952	20.8031	4.9588	N	Y	Y	Y	Y	Y
gi|659080333|ref|XM_008442513.1|	soluble inorganic pyrophosphatase (LOC103485061), transcript variant X1, mRNA	XM_023661681.1 PREDICTED: Cucurbita pepo subsp. pepo soluble inorganic pyrophosphatase-like (LOC111781209), transcript variant X2, mRNA	AT3G53620;AT2G18230	pyrophosphorylase 4;pyrophosphorylase 2	0.600124	0.869379	3.94683	1.44867	6.5767	4.53983	N	N	N	N	Y	Y
gi|659100246|ref|XM_008452779.1|	uncharacterized LOC103492414 (LOC103492414), transcript variant X1, mRNA	XM_023676153.1 PREDICTED: Cucurbita pepo subsp. pepo uncharacterized LOC111794042 (LOC111794042), mRNA	AT3G13460;AT1G55500	evolutionarily conserved C-terminal region 4;evolutionarily conserved C-terminal region 2	2.28988	1.76158	3.60558	0.769293	1.57457	2.04678	Y	Y	Y	N	N	N
gi|659101439|ref|XM_008453384.1|	glutathione S-transferase-like (LOC103492839), mRNA	XM_023692894.1 PREDICTED: Cucurbita pepo subsp. pepo glutathione S-transferase-like (LOC111807250), mRNA	AT2G02930	glutathione S-transferase F3	0.879409	1.85033	7.72065	2.10406	8.77935	4.17258	N	N	Y	Y	Y	Y
gi|659102645|ref|XM_008454019.1|	elongation factor 1-gamma-like (LOC103493314), mRNA	XM_023696787.1 PREDICTED: Cucurbita pepo subsp. pepo elongation factor 1-gamma (LOC111810181), transcript variant X2, mRNA	AT1G57720	Translation elongation factor EF1B, gamma chain	3.9442	17.08	17.606	4.3304	4.46377	1.0308	Y	Y	Y	Y	Y	N
gi|659122022|ref|XM_008462713.1|	glycine-rich RNA-binding protein 1-like (LOC103499671), mRNA	XM_023677332.1 PREDICTED: Cucurbita pepo subsp. pepo glycine-rich RNA-binding protein 1-like (LOC111795090), transcript variant X1, mRNA	AT2G21660	cold, circadian rhythm, and rna binding 2	1.109	10.7554	1.32867	9.69828	1.19808	0.123535	N	Y	N	Y	N	Y
gi|659106846|ref|XM_008455230.1|	guanine nucleotide-binding protein subunit beta-like protein (LOC103494156), mRNA	XM_023659636.1 PREDICTED: Cucurbita pepo subsp. pepo guanine nucleotide-binding protein subunit beta-like protein (LOC111779573), mRNA	AT1G18080	Transducin/WD40 repeat-like superfamily protein	10.5212	47.9183	44.606	4.55446	4.23963	0.930876	Y	Y	Y	Y	Y	N
gi|659071238|ref|XM_008460627.1|	hexokinase-1-like (LOC103498127), transcript variant X1, mRNA	XM_023690103.1 PREDICTED: Cucurbita pepo subsp. pepo hexokinase-1-like (LOC111805175), transcript variant X2, mRNA	AT4G29130	hexokinase 1	0.345317	1.47084	5.2597	4.25938	15.2315	3.576	Y	N	Y	Y	Y	Y
gi|659132431|ref|XM_008467972.1|	isoamylase 3, chloroplastic (LOC103503684), transcript variant X1, mRNA	XM_023679415.1 PREDICTED: Cucurbita pepo subsp. pepo isoamylase 3, chloroplastic (LOC111796685), transcript variant X2, mRNA	AT4G09020	isoamylase 3	0.359454	0.75142	11.7424	2.09045	32.6673	15.6269	Y	N	Y	Y	Y	Y
gi|659100290|ref|XM_008452799.1|	mitochondrial dicarboxylate/tricarboxylate transporter DTC-like (LOC103492428), mRNA	XM_023675134.1 PREDICTED: Cucurbita pepo subsp. pepo mitochondrial dicarboxylate/tricarboxylate transporter DTC-like (LOC111793304), transcript variant X1, mRNA	AT5G19760	Mitochondrial substrate carrier family protein	1.55074	4.66799	12.2816	3.01016	7.91982	2.63103	N	Y	Y	Y	Y	Y
gi|659108648|ref|XM_008456092.1|	60S ribosomal protein L19-3 (LOC103494752), mRNA	XM_023669966.1 PREDICTED: Cucurbita pepo subsp. pepo 60S ribosomal protein L19-1 (LOC111789250), mRNA	AT4G02230;AT3G16780	Ribosomal protein L19e family protein	6.95603	23.283	12.7831	3.34717	1.83771	0.549033	Y	Y	Y	Y	N	N
gi|659109682|ref|XM_008456602.1|	40S ribosomal protein S4-3 (LOC103495135), mRNA	XM_023690569.1 PREDICTED: Cucurbita pepo subsp. pepo 40S ribosomal protein S4-3 (LOC111805458), mRNA	AT5G07090;AT5G58420;AT2G17360	Ribosomal protein S4 (RPS4A) family protein	6.18499	18.6517	18.8881	3.01564	3.05385	1.01267	Y	Y	Y	Y	Y	N
gi|659093810|ref|XM_008449509.1|	dihydrolipoyllysine-residue succinyltransferase component of 2-oxoglutarate dehydrogenase complex 1, mitochondrial (LOC103490134), mRNA	XM_023679850.1 PREDICTED: Cucurbita pepo subsp. pepo dihydrolipoyllysine-residue succinyltransferase component of 2-oxoglutarate dehydrogenase complex 1, mitochondrial-like (LOC111797006), mRNA	AT4G26910;AT5G55070	Dihydrolipoamide succinyltransferase	0.62028	2.27038	6.4373	3.66026	10.378	2.83533	N	Y	Y	Y	Y	Y
gi|659104223|ref|XM_008454632.1|	eukaryotic translation initiation factor 5A-like (LOC103493751), mRNA	XM_023679958.1 PREDICTED: Cucurbita pepo subsp. pepo eukaryotic translation initiation factor 5A-4 (LOC111797067), mRNA	AT1G13950	eukaryotic elongation factor 5A-1	2.19856	3.39513	1.79816	1.54425	0.817881	0.52963	Y	Y	N	N	N	N
gi|659126252|ref|XM_008464868.1|	60S ribosomal protein L3 (LOC103501323), mRNA	XM_023658832.1 PREDICTED: Cucurbita pepo subsp. pepo 60S ribosomal protein L3-like (LOC111778848), transcript variant X1, mRNA	AT1G43170	ribosomal protein 1	11.4512	45.7745	38.2639	3.99735	3.34146	0.83592	Y	Y	Y	Y	Y	N
gi|659108076|ref|XM_008455784.1|	phosphoglucan, water dikinase, chloroplastic (LOC103494556), transcript variant X1, mRNA	XM_023670248.1 PREDICTED: Cucurbita pepo subsp. pepo phosphoglucan, water dikinase, chloroplastic-like (LOC111789616), transcript variant X6, mRNA	AT5G26570	catalytics;carbohydrate kinases;phosphoglucan, water dikinases	0.451069	3.78946	12.8448	8.40107	28.4763	3.3896	Y	Y	Y	Y	Y	Y
gi|659121644|ref|XM_008462541.1|	40S ribosomal protein S2-4-like (LOC103499519), mRNA	XM_023662626.1 PREDICTED: Cucurbita pepo subsp. pepo 40S ribosomal protein S2-4-like (LOC111781894), mRNA	AT2G41840	Ribosomal protein S5 family protein	7.92918	29.1057	30.8147	3.67071	3.88624	1.05872	Y	Y	Y	Y	Y	N
gi|659084589|ref|XM_008444746.1|	sucrose-phosphatase 1 (LOC103486711), mRNA	XM_023684488.1 PREDICTED: Cucurbita pepo subsp. pepo sucrose-phosphatase 1 (LOC111800682), mRNA	AT1G51420	sucrose-phosphatase 1	0.185333	0.248189	4.07341	1.33915	21.9789	16.4125	Y	Y	Y	N	Y	Y
gi|659129792|ref|XM_008466627.1|	1,4-alpha-glucan-branching enzyme 1, chloroplastic/amyloplastic-like (LOC103502624), transcript variant X1, mRNA	XM_023690989.1 PREDICTED: Cucurbita pepo subsp. pepo 1,4-alpha-glucan-branching enzyme 1, chloroplastic/amyloplastic-like (LOC111805769), mRNA	AT2G36390	starch branching enzyme 2.1	0.580507	2.91012	44.1984	5.01306	76.1376	15.1878	N	N	Y	Y	Y	Y
gi|659119980|ref|XM_008461725.1|	succinyl-CoA ligase [ADP-forming] subunit beta, mitochondrial (LOC103498914), mRNA	XM_023658205.1 PREDICTED: Cucurbita pepo subsp. pepo succinate--CoA ligase [ADP-forming] subunit beta, mitochondrial (LOC111778409), mRNA	AT2G20420	ATP citrate lyase (ACL) family protein	0.134656	0.209762	2.71892	1.55776	20.1916	12.9619	Y	Y	N	N	Y	Y
gi|659070579|ref|XM_008457520.1|	40S ribosomal protein S24-1 (LOC103495842), mRNA	XM_023680932.1 PREDICTED: Cucurbita pepo subsp. pepo 40S ribosomal protein S24-1-like (LOC111798000), mRNA	AT5G28060	Ribosomal protein S24e family protein	12.4546	78.797	39.0123	6.32673	3.13235	0.495098	Y	Y	Y	Y	Y	N
gi|659126515|ref|XM_008465001.1|	60S acidic ribosomal protein P0 (LOC103501429), mRNA	XM_023679044.1 PREDICTED: Cucurbita pepo subsp. pepo 60S acidic ribosomal protein P0 (LOC111796439), mRNA	AT2G40008	other RNA	17.8975	37.0613	41.3526	2.07075	2.31053	1.11579	Y	Y	Y	Y	N	N
gi|659110522|ref|XM_008457047.1|	ketol-acid reductoisomerase, chloroplastic (LOC103495472), mRNA	XM_023698312.1 PREDICTED: Cucurbita pepo subsp. pepo ketol-acid reductoisomerase, chloroplastic-like (LOC111811454), mRNA	AT3G58610	ketol-acid reductoisomerase	19.231	3.82645	22.886	0.198973	1.19006	5.98099	Y	Y	Y	Y	N	Y
gi|659084291|ref|XM_008444588.1|	1,4-alpha-glucan-branching enzyme 2-2, chloroplastic/amyloplastic (LOC103486585), mRNA	XM_023672077.1 PREDICTED: Cucurbita pepo subsp. pepo 1,4-alpha-glucan-branching enzyme 2-2, chloroplastic/amyloplastic-like (LOC111790945), mRNA	AT5G03650;AT2G36390	starch branching enzyme 2.1;starch branching enzyme 2.2	1.45671	16.8259	29.0658	11.5506	19.953	1.72744	N	Y	Y	Y	Y	N
gi|659107742|ref|XM_008455613.1|	60S ribosomal protein L13-3 (LOC103494439), mRNA	XM_023697438.1 PREDICTED: Cucurbita pepo subsp. pepo 60S ribosomal protein L13-1 (LOC111810690), transcript variant X1, mRNA	AT5G23900	Ribosomal protein L13e family protein	21.0041	67.3421	32.6681	3.20614	1.55532	0.485106	Y	Y	Y	Y	N	N
gi|659134079|ref|XM_008468798.1|	heat shock protein 90-2 (LOC103504440), partial mRNA	XM_023675661.1 PREDICTED: Cucurbita pepo subsp. pepo heat shock cognate protein 80-like (LOC111793671), mRNA	AT5G56010	heat shock protein 81-3	2.86095	2.14372	8.8365	0.749302	3.08866	4.12205	Y	Y	Y	N	N	Y
gi|659126685|ref|XM_008465091.1|	2,3-bisphosphoglycerate-independent phosphoglycerate mutase (LOC103501500), transcript variant X1, mRNA	XM_023688739.1 PREDICTED: Cucurbita pepo subsp. pepo 2,3-bisphosphoglycerate-independent phosphoglycerate mutase-like (LOC111804059), mRNA	AT1G09780;AT3G08590	Phosphoglycerate mutase, 2,3-bisphosphoglycerate-independent	0.369905	0.556525	2.14066	1.50451	5.78705	3.84648	Y	Y	N	N	Y	Y
gi|659072430|ref|XM_008467352.1|	mitochondrial phosphate carrier protein 3, mitochondrial-like (LOC103503205), mRNA	XM_023695256.1 PREDICTED: Cucurbita pepo subsp. pepo mitochondrial phosphate carrier protein 3, mitochondrial-like (LOC111808982), mRNA	AT5G14040	phosphate transporter 3;1	0.489288	3.0799	10.8479	6.29467	22.1707	3.52214	Y	Y	Y	Y	Y	Y
gi|659067812|ref|XM_008443200.1|	polyubiquitin-like (LOC103485541), mRNA	XM_023686898.1 PREDICTED: Cucurbita pepo subsp. pepo polyubiquitin (LOC111802502), mRNA	AT5G20620;AT4G05050;AT4G05320	ubiquitin 11;ubiquitin 4;polyubiquitin 10	0.489977	0.542704	0.498372	1.10761	1.01713	0.918314	Y	Y	N	N	N	N
gi|659101637|ref|XM_008453491.1|	malate dehydrogenase, mitochondrial (LOC103492923), mRNA	XM_023696407.1 PREDICTED: Cucurbita pepo subsp. pepo malate dehydrogenase, mitochondrial (LOC111809931), mRNA	AT1G53240;AT3G15020	Lactate/malate dehydrogenase family protein	1.07132	4.12386	11.0735	3.84932	10.3363	2.68523	N	Y	Y	Y	Y	Y
gi|12802326|gb|AF297643.1|	Cucumis melo mitochondrial processing peptidase beta subunit mRNA, complete cds; nuclear gene for mitochondrial product	XM_023672008.1 PREDICTED: Cucurbita pepo subsp. pepo probable mitochondrial-processing peptidase subunit beta, mitochondrial (LOC111790895), mRNA	AT3G02090	Insulinase (Peptidase family M16) protein	0.663446	1.15181	6.80722	1.73611	10.2604	5.91	N	N	Y	Y	Y	Y
gi|659087913|ref|XM_008446482.1|	glucose-6-phosphate isomerase, cytosolic (LOC103487962), transcript variant X1, mRNA	XM_023690627.1 PREDICTED: Cucurbita pepo subsp. pepo glucose-6-phosphate isomerase, cytosolic (LOC111805518), transcript variant X1, mRNA	AT5G42740	Sugar isomerase (SIS) family protein	1.26626	1.6157	11.1998	1.27596	8.84481	6.93187	N	N	Y	N	Y	Y
gi|659093614|ref|XM_008449401.1|	dihydrolipoyllysine-residue acetyltransferase component 3 of pyruvate dehydrogenase complex, mitochondrial (LOC103490036), mRNA	XM_023671935.1 PREDICTED: Cucurbita pepo subsp. pepo dihydrolipoyllysine-residue acetyltransferase component 2 of pyruvate dehydrogenase complex, mitochondrial-like (LOC111790842), transcript variant X4, mRNA	AT1G54220;AT3G13930	Dihydrolipoamide acetyltransferase, long form protein	0.340563	1.29619	7.12117	3.80602	20.91	5.49392	Y	N	Y	Y	Y	Y
gi|659119885|ref|XM_008461673.1|	pyruvate dehydrogenase E1 component subunit beta-1, mitochondrial (LOC103498877), transcript variant X1, mRNA	XM_023658656.1 PREDICTED: Cucurbita pepo subsp. pepo pyruvate dehydrogenase E1 component subunit beta-1, mitochondrial-like (LOC111778688), mRNA	AT5G50850	Transketolase family protein	0.37608	0.405325	2.446	1.07776	6.50394	6.03466	Y	Y	N	N	Y	Y
gi|659074754|ref|XM_008439557.1|	60S acidic ribosomal protein P1-like (LOC103483111), mRNA	XM_023672957.1 PREDICTED: Cucurbita pepo subsp. pepo 60S acidic ribosomal protein P1-like (LOC111791568), mRNA	AT5G47700	60S acidic ribosomal protein family	6.03426	12.7778	18.5286	2.11754	3.07057	1.45007	Y	Y	Y	Y	Y	N
gi|659084683|ref|XM_008444794.1|	60S ribosomal protein L21-1 (LOC103486741), mRNA	XM_023684978.1 PREDICTED: Cucurbita pepo subsp. pepo 60S ribosomal protein L21-2-like (LOC111801022), mRNA	AT1G09590	Translation protein SH3-like family protein	12.2016	47.099	30.735	3.86007	2.51893	0.652561	Y	Y	Y	Y	N	N
gi|659070221|ref|XM_008455793.1|	60S ribosomal protein L18-3 (LOC103494561), mRNA	XM_023689557.1 PREDICTED: Cucurbita pepo subsp. pepo 60S ribosomal protein L18-2-like (LOC111804768), mRNA	AT3G05590;ATCG01280	Chloroplast Ycf2;ATPase, AAA type, core;ribosomal protein L18	6.31288	18.4247	7.03211	2.91859	1.11393	0.381668	Y	Y	Y	Y	N	Y
gi|659068355|ref|XM_008445803.1|	40S ribosomal protein S14-2-like (LOC103487470), mRNA	XM_023663977.1 PREDICTED: Cucurbita pepo subsp. pepo 40S ribosomal protein S14-2-like (LOC111783094), mRNA	AT3G52580;AT3G11510	Ribosomal protein S11 family protein	7.87921	27.0279	18.5609	3.43028	2.35568	0.686731	Y	Y	Y	Y	N	N
gi|90820119|gb|DQ445483.1|	Cucumis melo UDP-glucose pyrophosphorylase mRNA, complete cds	XM_023670613.1 PREDICTED: Cucurbita pepo subsp. pepo UTP--glucose-1-phosphate uridylyltransferase-like (LOC111789895), mRNA	AT5G17310;AT3G03250	UDP-glucose pyrophosphorylase 2;UDP-GLUCOSE PYROPHOSPHORYLASE 1	0.168084	0.76691	4.90464	4.56267	29.1798	6.39532	Y	N	Y	Y	Y	Y
gi|659102100|ref|XM_008453731.1|	nucleoside diphosphate kinase 3-like (LOC103493101), mRNA	XM_023658996.1 PREDICTED: Cucurbita pepo subsp. pepo nucleoside diphosphate kinase 3-like (LOC111778974), mRNA	AT4G23895	Pleckstrin homology (PH) domain-containing protein	0.781518	3.93505	13.6	5.03513	17.402	3.45612	N	Y	Y	Y	Y	N
gi|659113884|ref|XM_008458576.1|	elongation factor 1-delta 2-like (LOC103496637), transcript variant X3, mRNA	XM_023687002.1 PREDICTED: Cucurbita pepo subsp. pepo elongation factor 1-delta 2-like (LOC111802578), mRNA	AT1G30230	Glutathione S-transferase, C-terminal-like;Translation elongation factor EF1B/ribosomal protein S6	4.13445	21.957	13.5689	5.31074	3.28192	0.617978	Y	Y	Y	Y	Y	N
gi|659096857|ref|XM_008451103.1|	40S ribosomal protein S3a-like (LOC103491239), mRNA	XM_023692972.1 PREDICTED: Cucurbita pepo subsp. pepo 40S ribosomal protein S3a-like (LOC111807306), mRNA	AT4G34670	Ribosomal protein S3Ae	7.43178	58.5664	24.5111	7.88053	3.29815	0.418519	Y	Y	Y	Y	Y	N
gi|659085626|ref|XM_008445295.1|	formate dehydrogenase, mitochondrial (LOC103487087), mRNA	XM_023671291.1 PREDICTED: Cucurbita pepo subsp. pepo formate dehydrogenase, mitochondrial (LOC111790408), mRNA	AT5G14780	formate dehydrogenase	1.0342	1.47814	1.63302	1.42926	1.57902	1.10478	N	N	N	N	N	N
gi|659110591|ref|XM_008457085.1|	14-3-3-like protein D (LOC103495503), mRNA	XM_023674898.1 PREDICTED: Cucurbita pepo subsp. pepo 14-3-3-like protein D (LOC111793149), mRNA	AT5G38480;AT1G34760;AT2G42590	general regulatory factor 11;general regulatory factor 9;general regulatory factor 3	1.84745	7.25304	2.88908	3.92597	1.56382	0.398327	N	Y	Y	Y	N	Y
gi|659091907|ref|XM_008448576.1|	phosphoglucan phosphatase DSP4, amyloplastic (LOC103489419), transcript variant X1, mRNA	XM_023657608.1 PREDICTED: Cucurbita pepo subsp. pepo phosphoglucan phosphatase DSP4, amyloplastic-like (LOC111777875), mRNA	AT3G52180	dual specificity protein phosphatase (DsPTP1) family protein	0.616171	1.19876	6.40702	1.9455	10.3981	5.34471	N	N	Y	Y	Y	Y
gi|659093322|ref|XM_008449260.1|	plastidic ATP/ADP-transporter-like (LOC103489919), mRNA	XM_023671774.1 PREDICTED: Cucurbita pepo subsp. pepo plastidic ATP/ADP-transporter-like (LOC111790743), mRNA	AT1G15500	TLC ATP/ADP transporter	0.619965	1.6692	0.869124	2.69242	1.40189	0.520682	N	N	N	Y	N	N
gi|659109166|ref|XM_008456359.1|	60S ribosomal protein L8 (LOC103494968), mRNA	XM_023679355.1 PREDICTED: Cucurbita pepo subsp. pepo 60S ribosomal protein L8-1-like (LOC111796640), mRNA	AT4G36130;AT2G18020	Ribosomal protein L2 family	7.49826	20.1275	1.2236	2.68429	0.163184	0.0607923	Y	Y	N	Y	N	Y
gi|209978717|gb|FJ231522.1|	Cucumis melo hexokinase 1 mRNA, complete cds	XM_023690102.1 PREDICTED: Cucurbita pepo subsp. pepo hexokinase-1-like (LOC111805175), transcript variant X1, mRNA	AT4G29130	hexokinase 1	0.522087	1.76722	11.1547	3.38491	21.3656	6.31201	Y	N	Y	Y	Y	Y
gi|659066549|ref|XM_008451565.1|	ATP synthase subunit gamma, mitochondrial (LOC103491541), mRNA	XM_023663796.1 PREDICTED: Cucurbita pepo subsp. pepo ATP synthase subunit gamma, mitochondrial (LOC111782940), mRNA	AT2G33040	gamma subunit of Mt ATP synthase	0.957956	1.81762	7.17641	1.89739	7.49137	3.94825	N	Y	Y	Y	Y	Y
gi|659107688|ref|XM_008455584.1|	histone H3.3 (LOC103494422), mRNA	XM_023697253.1 PREDICTED: Cucurbita pepo subsp. pepo histone H3.3 (LOC111810542), transcript variant X2, mRNA	AT5G10400;AT5G10390	Histone superfamily protein	0.572958	0.487148	0.690543	0.850234	1.20523	1.41752	N	Y	N	N	N	N
gi|659131941|ref|XM_008467712.1|	two-component response regulator-like APRR2 (LOC103503507), transcript variant X4, mRNA	XM_023698930.1 PREDICTED: Cucurbita pepo subsp. pepo two-component response regulator-like APRR2 (LOC111811886), transcript variant X1, mRNA	AT2G20570;AT4G18020	GBF's pro-rich region-interacting factor 1;CheY-like two-component responsive regulator family protein	1.70397	0.344326	3.14251	0.202073	1.84423	9.12654	N	N	N	Y	N	Y
gi|659084279|ref|XM_008444582.1|	fructose-bisphosphate aldolase cytoplasmic isozyme (LOC103486577), transcript variant X2, mRNA	XM_023683889.1 PREDICTED: Cucurbita pepo subsp. pepo fructose-bisphosphate aldolase 6, cytosolic (LOC111800274), mRNA	AT2G36460	Aldolase superfamily protein	0.260197	0.720672	3.33873	2.76972	12.8315	4.6328	Y	N	Y	Y	Y	Y
gi|659125125|ref|XM_008464299.1|	60S ribosomal protein L24 (LOC103500860), mRNA	XM_023663186.1 PREDICTED: Cucurbita pepo subsp. pepo 60S ribosomal protein L24-like (LOC111782326), mRNA	AT3G53020;AT2G36620	ribosomal protein L24;Ribosomal protein L24e family protein	3.57063	11.8744	11.7218	3.32558	3.28283	0.987144	Y	Y	Y	Y	Y	N
gi|659076128|ref|XM_008440295.1|	60S ribosomal protein L7-4-like (LOC103483589), mRNA	XM_023675141.1 PREDICTED: Cucurbita pepo subsp. pepo 60S ribosomal protein L7-2-like (LOC111793307), mRNA	AT2G44120;AT3G13580	Ribosomal protein L30/L7 family protein	11.6467	98.9062	53.1933	8.49219	4.56723	0.537815	Y	Y	Y	Y	Y	N
gi|659082836|ref|XM_008443835.1|	triosephosphate isomerase, cytosolic (LOC103486035), mRNA	XM_023656231.1 PREDICTED: Cucurbita pepo subsp. pepo triosephosphate isomerase, cytosolic-like (LOC111776843), mRNA	AT3G55440	triosephosphate isomerase	0.586193	2.5134	6.31737	4.28767	10.7769	2.51347	N	Y	Y	Y	Y	Y
gi|659102909|ref|XM_008454159.1|	cytochrome c (LOC103493436), mRNA	XM_023675004.1 PREDICTED: Cucurbita pepo subsp. pepo cytochrome c (LOC111793220), mRNA	AT1G22840	CYTOCHROME C-1	0.356792	0.714472	3.91509	2.00249	10.973	5.4797	Y	N	Y	Y	Y	Y
gi|659086437|ref|XM_008445712.1|	probable sucrose-phosphate synthase 1 (LOC103487408), mRNA	XM_023659893.1 PREDICTED: Cucurbita pepo subsp. pepo probable sucrose-phosphate synthase 1 (LOC111779763), mRNA	AT5G11110;AT5G20280	sucrose phosphate synthase 2F;sucrose phosphate synthase 1F	0.330709	1.29777	6.28586	3.9242	19.0073	4.8436	Y	N	Y	Y	Y	Y
gi|659066960|ref|XM_008469088.1|	probable succinyl-CoA ligase [ADP-forming] subunit alpha, mitochondrial (LOC103504689), mRNA	XM_023664298.1 PREDICTED: Cucurbita pepo subsp. pepo succinate--CoA ligase [ADP-forming] subunit alpha-2, mitochondrial (LOC111783372), mRNA	AT5G08300	Succinyl-CoA ligase, alpha subunit	0.159074	0.218535	3.9845	1.3738	25.0481	18.2328	Y	Y	Y	N	Y	Y
gi|659069756|ref|XM_008453427.1|	40S ribosomal protein S8-like (LOC103492879), mRNA	XM_023691411.1 PREDICTED: Cucurbita pepo subsp. pepo 40S ribosomal protein S8-like (LOC111806063), mRNA	AT5G20290;AT5G59240	Ribosomal protein S8e family protein	5.47361	19.0666	27.7852	3.48336	5.07621	1.45727	Y	Y	Y	Y	Y	N
gi|659093610|ref|XM_008449399.1|	eukaryotic initiation factor 4A-8 (LOC103490034), mRNA	XM_023670054.1 PREDICTED: Cucurbita pepo subsp. pepo eukaryotic initiation factor 4A-8-like (LOC111789329), mRNA	AT1G54270;AT1G72730;AT3G13920	eukaryotic translation initiation factor 4A1;DEA(D/H)-box RNA helicase family protein;eif4a-2	2.39658	3.86608	4.65379	1.61316	1.94184	1.20375	Y	Y	Y	N	N	N
gi|659125873|ref|XM_008464678.1|	60S ribosomal protein L9-like (LOC103501171), mRNA	XM_023686776.1 PREDICTED: Cucurbita pepo subsp. pepo 60S ribosomal protein L9-like (LOC111802425), mRNA	AT4G10450;AT1G33140	Ribosomal protein L6 family	14.9987	50.5085	27.875	3.36752	1.85849	0.551887	Y	Y	Y	Y	N	N
gi|659069257|ref|XM_008450721.1|	tubulin beta chain-like (LOC103490956), mRNA	XM_023687519.1 PREDICTED: Cucurbita pepo subsp. pepo tubulin beta chain-like (LOC111803211), mRNA	AT2G29550	tubulin beta-7 chain	5.85573	17.8414	11.132	3.04683	1.90104	0.62394	Y	Y	Y	Y	N	N
gi|659072409|ref|XM_008467286.1|	cytochrome b-c1 complex subunit Rieske-4, mitochondrial-like (LOC103503125), mRNA	XM_023694267.1 PREDICTED: Cucurbita pepo subsp. pepo cytochrome b-c1 complex subunit Rieske-4, mitochondrial-like (LOC111808345), mRNA	AT5G13440	Ubiquinol-cytochrome C reductase iron-sulfur subunit	0.515496	1.22514	4.47416	2.37661	8.67933	3.65198	Y	N	Y	Y	Y	Y
gi|659113507|ref|XM_008458389.1|	40S ribosomal protein S17-3 (LOC103496520), mRNA	XM_023667695.1 PREDICTED: Cucurbita pepo subsp. pepo 40S ribosomal protein S17-4 (LOC111787675), mRNA	AT2G04390	Ribosomal S17 family protein	7.30056	33.4245	25.0149	4.57835	3.42644	0.748401	Y	Y	Y	Y	Y	N
gi|659069009|ref|XM_008449477.1|	heat shock cognate 70 kDa protein 2 (LOC103490108), mRNA	XM_023662082.1 PREDICTED: Cucurbita pepo subsp. pepo heat shock cognate 70 kDa protein 2-like (LOC111781472), mRNA	AT5G02500	heat shock cognate protein 70-1	1.30061	1.76349	6.57617	1.35589	5.05621	3.72906	N	N	Y	N	Y	Y
gi|659108340|ref|XM_008455926.1|	uncharacterized LOC103494637 (LOC103494637), mRNA	XM_023672259.1 PREDICTED: Cucurbita pepo subsp. pepo transaldolase-like (LOC111791070), mRNA	AT5G13420	Aldolase-type TIM barrel family protein	3.36999	5.55254	4.32001	1.64765	1.28191	0.778024	Y	Y	Y	Y	N	N
gi|659114778|ref|XM_008459001.1|	adenosylhomocysteinase 1 (LOC103496953), mRNA	XM_023692392.1 PREDICTED: Cucurbita pepo subsp. pepo adenosylhomocysteinase (LOC111806882), mRNA	AT4G13940;AT3G23810	S-adenosyl-l-homocysteine (SAH) hydrolase 2;S-adenosyl-L-homocysteine hydrolase	3.10687	7.87611	5.49644	2.53506	1.76912	0.697862	N	Y	Y	N	N	N
gi|659079199|ref|XM_008441906.1|	probable ATP synthase 24 kDa subunit, mitochondrial (LOC103484687), mRNA	XM_023689063.1 PREDICTED: Cucurbita pepo subsp. pepo probable ATP synthase 24 kDa subunit, mitochondrial (LOC111804308), mRNA	AT2G21870	copper ion binding;cobalt ion binding;zinc ion binding	0.747933	1.96241	5.01353	2.62378	6.70319	2.55478	N	Y	Y	Y	Y	Y
gi|659113487|ref|XM_008458378.1|	ferredoxin, root R-B2-like (LOC103496509), mRNA	XM_023677254.1 PREDICTED: Cucurbita pepo subsp. pepo ferredoxin, root R-B2-like (LOC111795027), mRNA	AT2G27510	ferredoxin 3	1.20157	5.52502	8.49815	4.59817	7.07254	1.53812	N	Y	Y	Y	Y	N
gi|659080848|ref|XM_008442791.1|	actin-7 (LOC103485254), mRNA	XM_023687928.1 PREDICTED: Cucurbita pepo subsp. pepo actin-7 (LOC111803495), mRNA	AT3G18780;AT2G37620;AT5G09810;AT3G12110	actin-11;actin 7;actin 2;actin 1	1.4086	2.03969	6.58563	1.44802	4.67529	3.22874	N	Y	Y	N	Y	Y
gi|659082227|ref|XM_008443508.1|	basic leucine zipper and W2 domain-containing protein 2-like (LOC103485807), mRNA	XM_023669194.1 PREDICTED: Cucurbita pepo subsp. pepo basic leucine zipper and W2 domain-containing protein 2-like (LOC111788731), mRNA	AT5G36230	ARM repeat superfamily protein	0.788104	0.903694	1.7694	1.14667	2.24513	1.95796	N	N	N	N	N	N
gi|659073433|ref|XM_008438835.1|	60S ribosomal protein L15-2 (LOC103482598), transcript variant X2, mRNA	XM_023694955.1 PREDICTED: Cucurbita pepo subsp. pepo 60S ribosomal protein L15-2-like (LOC111808783), mRNA	AT4G16720	Ribosomal protein L23/L15e family protein	6.83211	31.8571	23.8758	4.66286	3.49465	0.749465	Y	Y	Y	Y	Y	N
gi|659070154|ref|XM_008455449.1|	calreticulin (LOC103494317), mRNA	XM_023689509.1 PREDICTED: Cucurbita pepo subsp. pepo calreticulin-like (LOC111804736), mRNA	AT1G56340	calreticulin 1a	1.0202	15.2831	3.94173	14.9805	3.86367	0.257914	N	Y	Y	N	N	N
gi|659117409|ref|XM_008460365.1|	60S ribosomal protein L10a-1-like (LOC103497946), mRNA	XM_023657446.1 PREDICTED: Cucurbita pepo subsp. pepo 60S ribosomal protein L10a (LOC111777732), mRNA	AT1G08360;AT5G22440;AT2G27530	Ribosomal protein L1p/L10e family	4.55286	11.0051	15.1953	2.41717	3.33752	1.38075	Y	Y	Y	Y	Y	N
gi|659093260|ref|XM_008449229.1|	S-adenosylmethionine synthase 2 (LOC103489895), mRNA	XM_023671856.1 PREDICTED: Cucurbita pepo subsp. pepo S-adenosylmethionine synthase 2-like (LOC111790795), mRNA	AT4G01850;AT1G02500	S-adenosylmethionine synthetase 1;S-adenosylmethionine synthetase 2	1.31778	1.12222	3.74448	0.851599	2.84151	3.33667	N	N	Y	N	N	Y
gi|659085192|ref|XM_008445071.1|	5-methyltetrahydropteroyltriglutamate--homocysteine methyltransferase (LOC103486914), mRNA	XM_023671276.1 PREDICTED: Cucurbita pepo subsp. pepo 5-methyltetrahydropteroyltriglutamate--homocysteine methyltransferase 1 (LOC111790395), mRNA	AT3G03780;AT5G17920	methionine synthase 2;Cobalamin-independent synthase family protein	4.54989	4.71672	12.3922	1.03667	2.72362	2.62729	Y	Y	Y	N	N	Y
gi|659118016|ref|XM_008460684.1|	heat shock cognate 70 kDa protein 2-like (LOC103498170), mRNA	XM_023675969.1 PREDICTED: Cucurbita pepo subsp. pepo heat shock cognate 70 kDa protein 2-like (LOC111793900), mRNA	AT3G12580	heat shock protein 70	0.807488	0.355334	1.50613	0.440049	1.86521	4.23864	N	Y	N	N	N	Y
gi|659112506|ref|XM_008458031.1|	trans-cinnamate 4-monooxygenase (LOC103496249), mRNA	XM_023657095.1 PREDICTED: Cucurbita pepo subsp. pepo trans-cinnamate 4-monooxygenase-like (LOC111777471), mRNA	AT2G30490	cinnamate-4-hydroxylase	0.968618	2.96015	3.73121	3.05606	3.8521	1.26048	N	Y	Y	Y	Y	N
gi|659131800|ref|XM_008467641.1|	membrane steroid-binding protein 2 (LOC103503452), mRNA	XM_023698420.1 PREDICTED: Cucurbita pepo subsp. pepo membrane steroid-binding protein 2-like (LOC111811528), mRNA	AT5G52240	membrane steroid binding protein 1	0.942792	2.1231	3.24231	2.25193	3.43905	1.52716	N	Y	Y	Y	Y	N
gi|659072832|ref|XM_008468896.1|	phosphoglucomutase, cytoplasmic (LOC103504550), mRNA	XM_023687048.1 PREDICTED: Cucurbita pepo subsp. pepo phosphoglucomutase, cytoplasmic (LOC111802614), mRNA	AT1G70730;AT1G23190	Phosphoglucomutase/phosphomannomutase family protein	0.620295	1.85221	5.60795	2.98602	9.04077	3.02771	N	Y	Y	Y	Y	Y
gi|659068902|ref|XM_008449013.1|	adenylate kinase 1, mitochondrial (LOC103489725), mRNA	XM_023689237.1 PREDICTED: Cucurbita pepo subsp. pepo adenylate kinase 1, chloroplastic-like (LOC111804432), mRNA	AT2G37250	adenosine kinase	0.974159	2.36192	7.92767	2.42457	8.13796	3.35645	N	Y	Y	Y	Y	Y
gi|88954060|gb|DQ399739.1|	Cucumis melo UDP-galactose/glucose pyrophosphorylase mRNA, complete cds	XM_023686620.1 PREDICTED: Cucurbita pepo subsp. pepo UDP-sugar pyrophosphorylase (LOC111802306), mRNA	AT5G52560	UDP-sugar pyrophosphorylase	1.08532	8.58015	11.9558	7.90561	11.0159	1.39342	N	Y	Y	Y	Y	N
gi|659074057|ref|XM_008439177.1|	luminal-binding protein 5 (LOC103482828), mRNA	XM_023694854.1 PREDICTED: Cucurbita pepo subsp. pepo luminal-binding protein 5 (LOC111808706), mRNA	AT5G42020;AT5G28540	heat shock protein 70 (Hsp 70) family protein;Heat shock protein 70 (Hsp 70) family protein	0.922229	3.37885	1.31824	3.66378	1.42941	0.390146	N	Y	N	N	N	N
gi|659127849|ref|XM_008465698.1|	elongation factor 1-alpha (LOC103501931), mRNA	XM_023656204.1 PREDICTED: Cucurbita pepo subsp. pepo elongation factor 1-alpha (LOC111776822), mRNA	AT1G07940;AT1G07920	GTP binding Elongation factor Tu family protein	3.32723	15.0486	8.00456	4.52286	2.40578	0.531915	Y	Y	Y	Y	N	N
gi|659068961|ref|XM_008449261.1|	uncharacterized LOC103489916 (LOC103489916), mRNA	XM_023688600.1 PREDICTED: Cucurbita pepo subsp. pepo uncharacterized LOC111803972 (LOC111803972), mRNA	AT5G02580	Plant protein 1589 of unknown function	0.662556	148.31	284.595	223.845	429.541	1.91892	N	Y	Y	Y	Y	N
gi|659122210|ref|XM_008462801.1|	arginine decarboxylase (LOC103499728), mRNA	XM_023656030.1 PREDICTED: Cucurbita pepo subsp. pepo arginine decarboxylase-like (LOC111776707), mRNA	AT2G37570;AT2G16500	arginine decarboxylase 1;HSP20-like chaperones superfamily protein	1.38158	1.86159	0.419027	1.34743	0.303295	0.225091	N	N	N	N	N	Y
gi|659107560|ref|XM_008455516.1|	succinate dehydrogenase [ubiquinone] flavoprotein subunit 1, mitochondrial (LOC103494381), mRNA	XM_023696707.1 PREDICTED: Cucurbita pepo subsp. pepo succinate dehydrogenase [ubiquinone] flavoprotein subunit 1, mitochondrial (LOC111810124), mRNA	AT5G66760	succinate dehydrogenase 1-1	0.557398	0.539201	2.26572	0.967354	4.06481	4.20199	N	Y	N	N	Y	Y
gi|659113822|ref|XM_008458550.1|	40S ribosomal protein S26-3-like (LOC103496615), mRNA	XM_023693875.1 PREDICTED: Cucurbita pepo subsp. pepo 40S ribosomal protein S26-3-like (LOC111808080), mRNA	AT2G40590;AT3G56340	Ribosomal protein S26e family protein	8.33387	27.6764	28.5082	3.32095	3.42077	1.03005	Y	Y	Y	Y	Y	N
gi|659088285|ref|XM_008446679.1|	uncharacterized protein C6C3.02c-like (LOC103488112), mRNA	XM_023689586.1 PREDICTED: Cucurbita pepo subsp. pepo coiled-coil-helix-coiled-coil-helix domain-containing protein 10, mitochondrial (LOC111804796), mRNA	AT5G64400	BEST Arabidopsis thaliana protein match is: Cox19-like CHCH family protein (TAIR:AT5G09570.1); Has 127 Blast hits to 125 proteins in 40 species: Archae - 0; Bacteria - 9; Metazoa - 16; Fungi - 2; Plants - 64; Viruses - 0; Other Eukaryotes - 36 (source: NC	1.06344	0.927983	2.47255	0.872626	2.32506	2.66444	N	N	N	N	N	Y
gi|659075689|ref|XM_008440055.1|	ATP synthase subunit delta', mitochondrial (LOC103483438), mRNA	XM_023684513.1 PREDICTED: Cucurbita pepo subsp. pepo ATP synthase subunit delta', mitochondrial-like (LOC111800702), mRNA	AT5G47030	ATPase, F1 complex, delta/epsilon subunit	0.857962	1.29828	3.68151	1.51321	4.29099	2.83569	N	N	Y	N	Y	Y
gi|659084061|ref|XM_008444465.1|	adenosine kinase 2-like (LOC103486486), mRNA	XM_023671464.1 PREDICTED: Cucurbita pepo subsp. pepo adenosine kinase 2-like (LOC111790529), mRNA	AT3G09820	adenosine kinase 1	1.01394	2.97804	5.15725	2.93709	5.08633	1.73176	N	Y	Y	Y	Y	N
gi|659096962|ref|XM_008451151.1|	histone H1 (LOC103491272), mRNA	XM_023677874.1 PREDICTED: Cucurbita pepo subsp. pepo histone H1 (LOC111795442), mRNA	AT2G30620;AT1G06760	winged-helix DNA-binding transcription factor family protein	0.342332	0.514548	0.84399	1.50306	2.46541	1.64026	Y	Y	N	N	N	N
gi|659121429|ref|XM_008462435.1|	60S ribosomal protein L14-2-like (LOC103499430), mRNA	XM_023657792.1 PREDICTED: Cucurbita pepo subsp. pepo 60S ribosomal protein L14-2-like (LOC111778129), mRNA	AT2G20450	Ribosomal protein L14	17.8566	69.1944	20.0483	3.875	1.12274	0.289738	Y	Y	Y	Y	N	Y
gi|659121973|ref|XM_008462689.1|	actin-7 (LOC103499652), mRNA	XM_023656591.1 PREDICTED: Cucurbita pepo subsp. pepo actin-7 (LOC111777130), mRNA	AT3G18780;AT2G37620;AT5G09810	actin 7;actin 2;actin 1	1.94301	3.01697	8.0485	1.55273	4.14228	2.66774	Y	Y	Y	N	Y	Y
gi|659072923|ref|XM_008468947.1|	probable fructose-bisphosphate aldolase 3, chloroplastic (LOC103504585), mRNA	XM_023694264.1 PREDICTED: Cucurbita pepo subsp. pepo fructose-bisphosphate aldolase 3, chloroplastic-like (LOC111808343), mRNA	AT2G01140	Aldolase superfamily protein	0.518623	1.65663	3.97604	3.19428	7.66653	2.40008	Y	N	Y	Y	Y	Y
gi|659092126|ref|XM_008448691.1|	ATP synthase subunit d, mitochondrial (LOC103489484), mRNA	XM_023685493.1 PREDICTED: Cucurbita pepo subsp. pepo ATP synthase subunit d, mitochondrial (LOC111801481), mRNA	AT3G52300	ATP synthase D chain, mitochondrial	0.578182	1.23785	4.50668	2.14094	7.79456	3.64072	N	N	Y	Y	Y	Y
gi|659108896|ref|XM_008456223.1|	transcription factor GTE7 (LOC103494849), mRNA	XM_023697691.1 PREDICTED: Cucurbita pepo subsp. pepo transcription factor GTE7-like (LOC111810873), transcript variant X2, mRNA	AT5G09590;AT5G65630	mitochondrial HSO70 2;global transcription factor group E7	0.868718	1.4153	1.41839	1.62918	1.63273	1.00218	N	N	N	Y	N	N
gi|659122901|ref|XM_008463162.1|	S-adenosylmethionine synthase 2-like (LOC103499979), mRNA	XM_023692041.1 PREDICTED: Cucurbita pepo subsp. pepo S-adenosylmethionine synthase 1 (LOC111806663), mRNA	AT3G17390;AT1G02500	S-adenosylmethionine synthetase family protein;S-adenosylmethionine synthetase 1	0.171587	0.20974	0.872283	1.22235	5.08361	4.15888	Y	Y	N	N	Y	Y
gi|659073109|ref|XM_008469037.1|	60S ribosomal protein L7a-2 (LOC103504656), mRNA	XM_023695443.1 PREDICTED: Cucurbita pepo subsp. pepo 60S ribosomal protein L7a-2 (LOC111809094), mRNA	AT3G62870;AT2G47610	Ribosomal protein L7Ae/L30e/S12e/Gadd45 family protein	12.6347	88.211	44.1055	6.98165	3.49083	0.5	Y	Y	Y	Y	Y	N
gi|659087977|ref|XM_008446515.1|	gamma carbonic anhydrase 1, mitochondrial (LOC103487985), mRNA	XM_023690807.1 PREDICTED: Cucurbita pepo subsp. pepo gamma carbonic anhydrase 1, mitochondrial (LOC111805658), mRNA	AT1G19580	gamma carbonic anhydrase 1	1.1337	2.90606	6.564	2.56333	5.78987	2.25873	N	Y	Y	Y	Y	N
gi|659093495|ref|XM_008449342.1|	mitochondrial-processing peptidase subunit alpha-like (LOC103489980), mRNA	XM_023671914.1 PREDICTED: Cucurbita pepo subsp. pepo mitochondrial-processing peptidase subunit alpha-like (LOC111790829), mRNA	AT3G16480;AT1G51980	Insulinase (Peptidase family M16) protein;mitochondrial processing peptidase alpha subunit	1.69091	7.93621	14.9438	4.69345	8.83775	1.883	N	Y	Y	Y	Y	N
gi|659133446|ref|XM_008468512.1|	40S ribosomal protein S8-2 (LOC103504075), mRNA	XM_023659590.1 PREDICTED: Cucurbita pepo subsp. pepo 40S ribosomal protein S8-like (LOC111779413), mRNA	AT5G20290	Ribosomal protein S8e family protein	6.02728	32.2	21.2982	5.34237	3.53363	0.661435	Y	Y	Y	Y	Y	N
gi|659119705|ref|XM_008461577.1|	plasminogen activator inhibitor 1 RNA-binding protein-like (LOC103498821), mRNA	XM_023665217.1 PREDICTED: Cucurbita pepo subsp. pepo RGG repeats nuclear RNA binding protein A-like (LOC111784555), transcript variant X2, mRNA	AT5G47210;AT4G17520	Hyaluronan / mRNA binding family	3.21062	10.5405	6.36528	3.28302	1.98257	0.603887	Y	Y	Y	Y	N	N
gi|659094180|ref|XM_008449704.1|	V-type proton ATPase subunit B 2 (LOC103490265), transcript variant X1, mRNA	XM_023698392.1 PREDICTED: Cucurbita pepo subsp. pepo V-type proton ATPase subunit B 2 (LOC111811508), transcript variant X1, mRNA	AT1G76030;AT4G38510;AT1G20260	ATPase, V1 complex, subunit B protein	0.944916	1.3331	2.9526	1.41081	3.12473	2.21484	N	N	Y	N	Y	N
gi|659093542|ref|XM_008449364.1|	60S ribosomal protein L28-2-like (LOC103490001), transcript variant X3, mRNA	XM_023673330.1 PREDICTED: Cucurbita pepo subsp. pepo 60S ribosomal protein L28-2-like (LOC111791835), mRNA	AT4G29410	Ribosomal L28e protein family	5.34354	13.2388	14.2818	2.47753	2.67273	1.07879	Y	Y	Y	Y	N	N
gi|659091857|ref|XM_008448548.1|	60S acidic ribosomal protein P2-4-like (LOC103489399), mRNA	XM_023677725.1 PREDICTED: Cucurbita pepo subsp. pepo 60S acidic ribosomal protein P2-1-like (LOC111795356), mRNA	AT2G27710;AT3G44590	60S acidic ribosomal protein family	4.7562	17.5429	22.9902	3.68843	4.83374	1.31051	N	Y	Y	Y	Y	N
gi|659105110|ref|XM_008454801.1|	pyrophosphate--fructose 6-phosphate 1-phosphotransferase subunit alpha (LOC103493853), mRNA	XM_023669589.1 PREDICTED: Cucurbita pepo subsp. pepo pyrophosphate--fructose 6-phosphate 1-phosphotransferase subunit alpha-like (LOC111788981), mRNA	AT1G20950;AT1G76550	Phosphofructokinase family protein	2.98603	9.77443	5.84037	3.27339	1.9559	0.597516	Y	Y	Y	Y	N	N
gi|659076340|ref|XM_008440404.1|	40S ribosomal protein S3a (LOC103483683), mRNA	XM_023671414.1 PREDICTED: Cucurbita pepo subsp. pepo 40S ribosomal protein S3a-like (LOC111790495), mRNA	AT4G34670	Ribosomal protein S3Ae	10.811	35.7722	44.5433	3.30888	4.12019	1.24519	Y	Y	Y	Y	Y	N
gi|659113762|ref|XM_008458521.1|	protein GIGANTEA-like (LOC103496591), transcript variant X1, mRNA	XM_023694185.1 PREDICTED: Cucurbita pepo subsp. pepo protein GIGANTEA (LOC111808293), transcript variant X1, mRNA	AT1G22770	gigantea protein (GI)	0.287229	7.27002	1.32541	25.3108	4.61448	0.182313	Y	Y	N	Y	Y	Y
gi|659098533|ref|XM_008451963.1|	cytochrome c1-2, heme protein, mitochondrial (LOC103491848), transcript variant X7, mRNA	XM_023696974.1 PREDICTED: Cucurbita pepo subsp. pepo cytochrome c1-2, heme protein, mitochondrial (LOC111810287), transcript variant X2, mRNA	AT3G27240	Cytochrome C1 family	0.847084	1.13328	4.38228	1.33787	5.17338	3.86689	N	N	Y	N	Y	Y
gi|659090768|ref|XM_008447970.1|	ubiquitin-40S ribosomal protein S27a (LOC103488995), mRNA	XM_023687167.1 PREDICTED: Cucurbita pepo subsp. pepo ubiquitin-40S ribosomal protein S27a (LOC111802703), mRNA	AT3G62250;AT2G47110	ubiquitin 5;ubiquitin 6	11.4516	38.7815	22.734	3.38655	1.98522	0.586207	Y	Y	Y	Y	N	N
gi|659127805|ref|XM_008465676.1|	40S ribosomal protein S23 (LOC103501915), mRNA	XM_023656256.1 PREDICTED: Cucurbita pepo subsp. pepo 40S ribosomal protein S23-like (LOC111776859), mRNA	AT3G09680;AT5G02960	Ribosomal protein S12/S23 family protein	6.2708	29.7508	22.6429	4.74434	3.61084	0.761084	Y	Y	Y	Y	Y	N
gi|659089417|ref|XM_008447275.1|	60S ribosomal protein L17-2-like (LOC103488496), mRNA	XM_023689455.1 PREDICTED: Cucurbita pepo subsp. pepo 60S ribosomal protein L17-2-like (LOC111804700), mRNA	AT1G67430	Ribosomal protein L22p/L17e family protein	5.40273	17.6531	18.328	3.26744	3.39235	1.03823	Y	Y	Y	Y	Y	N
gi|659089160|ref|XM_008447137.1|	eukaryotic translation initiation factor 5-like (LOC103488416), transcript variant X1, mRNA	XM_023690233.1 PREDICTED: Cucurbita pepo subsp. pepo eukaryotic translation initiation factor 5-like (LOC111805253), transcript variant X1, mRNA	AT1G36732;AT1G77840	conserved peptide upstream open reading frame 19;Translation initiation factor IF2/IF5	1.19035	0.434938	0.961254	0.365386	0.807538	2.21009	N	Y	N	Y	N	N
gi|659121487|ref|XM_008462463.1|	60S ribosomal protein L23 (LOC103499453), mRNA	XM_023659342.1 PREDICTED: Cucurbita pepo subsp. pepo 60S ribosomal protein L23 (LOC111779236), mRNA	AT1G04480	Ribosomal protein L14p/L23e family protein	4.08573	10.76	12.385	2.63357	3.03129	1.15102	Y	Y	Y	Y	Y	N
gi|659128760|ref|XM_008466134.1|	staphylococcal nuclease domain-containing protein 1 (LOC103502266), mRNA	XM_023660527.1 PREDICTED: Cucurbita pepo subsp. pepo ribonuclease TUDOR 1-like (LOC111780194), mRNA	AT5G07350;AT5G61780	TUDOR-SN protein 1;TUDOR-SN protein 2	1.11	0.882376	2.22843	0.794934	2.0076	2.52549	N	N	N	N	N	Y
gi|659092164|ref|XM_008448709.1|	annexin-like protein RJ4 (LOC103489496), mRNA	XM_023685946.1 PREDICTED: Cucurbita pepo subsp. pepo annexin-like protein RJ4 (LOC111801791), mRNA			0.360097	0.195076	1.01069	0.541733	2.80673	5.18102	Y	Y	N	Y	N	Y
gi|659072376|ref|XM_008467155.1|	40S ribosomal protein S27-2-like (LOC103503011), mRNA	XM_023693803.1 PREDICTED: Cucurbita pepo subsp. pepo 40S ribosomal protein S27-2 (LOC111808031), mRNA	AT2G45710;AT3G61110	ribosomal protein S27;Zinc-binding ribosomal protein family protein	9.59365	33.7026	22.2752	3.51301	2.32187	0.660934	Y	Y	Y	Y	N	N
gi|659108577|ref|XM_008456053.1|	cytochrome c oxidase subunit 5b-1, mitochondrial (LOC103494723), mRNA	XM_023668120.1 PREDICTED: Cucurbita pepo subsp. pepo cytochrome c oxidase subunit 5b-1, mitochondrial-like (LOC111787993), transcript variant X1, mRNA	AT3G15640;AT1G80230	Rubredoxin-like superfamily protein	1.11544	3.68842	9.74569	3.30669	8.73707	2.64224	N	Y	Y	Y	Y	Y
gi|659126206|ref|XM_008464843.1|	40S ribosomal protein SA-like (LOC103501303), mRNA	XM_023679238.1 PREDICTED: Cucurbita pepo subsp. pepo 40S ribosomal protein SA-like (LOC111796564), mRNA	AT3G04770	40s ribosomal protein SA B	11.493	68.3485	31.4355	5.94697	2.73519	0.45993	Y	Y	Y	Y	N	N
gi|659096716|ref|XM_008451026.1|	60S ribosomal protein L12-1 (LOC103491184), mRNA	XM_023689304.1 PREDICTED: Cucurbita pepo subsp. pepo 60S ribosomal protein L12-1 (LOC111804481), mRNA	AT3G53430	Ribosomal protein L11 family protein	7.31169	28.5968	32.2867	3.91111	4.41577	1.12903	Y	Y	Y	Y	Y	N
gi|659124725|ref|XM_008464094.1|	40S ribosomal protein S3-3 (LOC103500699), mRNA	XM_023691744.1 PREDICTED: Cucurbita pepo subsp. pepo 40S ribosomal protein S3-3-like (LOC111806432), mRNA	AT2G31610	Ribosomal protein S3 family protein	5.27918	41.1005	22.1155	7.78539	4.18919	0.538084	Y	Y	Y	Y	Y	N
gi|659076251|ref|XM_008440358.1|	40S ribosomal protein S15-4 (LOC103483644), mRNA	XM_023670362.1 PREDICTED: Cucurbita pepo subsp. pepo 40S ribosomal protein S15-4-like (LOC111789702), mRNA	AT5G09510;AT1G04270	Ribosomal protein S19 family protein;cytosolic ribosomal protein S15	5.65327	22.113	15.1771	3.91155	2.68465	0.686341	Y	Y	Y	Y	N	N
gi|659074844|ref|XM_008439606.1|	40S ribosomal protein S6-like (LOC103483142), mRNA	XM_023684507.1 PREDICTED: Cucurbita pepo subsp. pepo 40S ribosomal protein S6 (LOC111800697), mRNA	AT5G10360;AT4G31700	ribosomal protein S6;Ribosomal protein S6e	5.94987	41.2083	37.0875	6.92593	6.23333	0.9	Y	Y	Y	Y	Y	N
gi|659090829|ref|XM_008448003.1|	spermidine synthase (LOC103489019), mRNA	XM_023670863.1 PREDICTED: Cucurbita pepo subsp. pepo spermidine synthase (LOC111790066), mRNA	AT1G23820;AT1G70310	spermidine synthase 2;spermidine synthase 1	1.29799	2.61554	8.47797	2.01507	6.53161	3.24138	N	Y	Y	Y	Y	Y
gi|659073867|ref|XM_008439075.1|	puromycin-sensitive aminopeptidase (LOC103482761), mRNA	XM_023694608.1 PREDICTED: Cucurbita pepo subsp. pepo puromycin-sensitive aminopeptidase-like (LOC111808548), transcript variant X1, mRNA	AT1G63770	Peptidase M1 family protein	0.719632	1.28003	3.09482	1.77873	4.30056	2.41777	N	N	Y	Y	Y	Y
gi|659132477|ref|XM_008467997.1|	14-3-3-like protein (LOC103503696), mRNA	XM_023680163.1 PREDICTED: Cucurbita pepo subsp. pepo 14-3-3-like protein A (LOC111797213), mRNA	AT1G35160;AT4G09000;AT3G02520	general regulatory factor 7;GF14 protein phi chain;general regulatory factor 1	0.361894	0.479488	1.96793	1.32494	5.43786	4.10423	Y	Y	N	N	Y	Y
gi|659098431|ref|XM_008451914.1|	60S ribosomal protein L7a-2-like (LOC103491810), mRNA	XM_023671638.1 PREDICTED: Cucurbita pepo subsp. pepo 60S ribosomal protein L7a-2 (LOC111790645), mRNA	AT3G62870	Ribosomal protein L7Ae/L30e/S12e/Gadd45 family protein	8.47161	36.2222	20.4698	4.27572	2.41628	0.565116	Y	Y	Y	Y	N	N
gi|659107185|ref|XM_008455342.1|	uncharacterized LOC103494239 (LOC103494239), mRNA	XM_023660071.1 PREDICTED: Cucurbita pepo subsp. pepo uncharacterized LOC111779885 (LOC111779885), mRNA	AT4G30010	unknown protein; FUNCTIONS IN: molecular_function unknown; INVOLVED IN: biological_process unknown; LOCATED IN: mitochondrion, plastid; EXPRESSED IN: 26 plant structures; EXPRESSED DURING: 15 growth stages; Has 39 Blast hits to 39 proteins in 18 species:	0.699393	1.2006	3.20483	1.71663	4.5823	2.66935	N	N	Y	Y	Y	Y
gi|659095432|ref|XM_008450356.1|	neutral alpha-glucosidase C (LOC103490714), transcript variant X1, mRNA	XM_023696502.1 PREDICTED: Cucurbita pepo subsp. pepo alpha-glucosidase 2 (LOC111809987), transcript variant X1, mRNA	AT3G23640	heteroglycan glucosidase 1	0.404797	2.14945	14.0144	5.30994	34.6208	6.52	Y	N	Y	Y	Y	Y
gi|659099708|ref|XM_008452516.1|	40S ribosomal protein S25-2-like (LOC103492227), mRNA	XM_023689575.1 PREDICTED: Cucurbita pepo subsp. pepo 40S ribosomal protein S25-2-like (LOC111804782), mRNA	AT2G21580	Ribosomal protein S25 family protein	12.1695	37.2918	25.1855	3.06438	2.06957	0.675362	Y	Y	Y	Y	N	N
gi|659075849|ref|XM_008440143.1|	60S ribosomal protein L13a-2-like (LOC103483483), mRNA	XM_023673264.1 PREDICTED: Cucurbita pepo subsp. pepo 60S ribosomal protein L13a-4-like (LOC111791787), mRNA	AT4G13170	Ribosomal protein L13 family protein	16.4068	94.8352	49.8844	5.78022	3.04046	0.526012	Y	Y	Y	Y	N	N
gi|659126340|ref|XM_008464911.1|	cytosolic isocitrate dehydrogenase [NADP] (LOC103501355), transcript variant X3, mRNA	XM_023694957.1 PREDICTED: Cucurbita pepo subsp. pepo cytosolic isocitrate dehydrogenase [NADP] (LOC111808785), transcript variant X2, mRNA	AT1G65930;AT1G54340	cytosolic NADP+-dependent isocitrate dehydrogenase;isocitrate dehydrogenase	0.714014	1.84553	1.66076	2.58472	2.32595	0.899884	N	Y	N	Y	N	N
gi|659109939|ref|XM_008456739.1|	40S ribosomal protein S16 (LOC103495246), mRNA	XM_023698095.1 PREDICTED: Cucurbita pepo subsp. pepo 40S ribosomal protein S16-like (LOC111811314), mRNA	AT5G18380	Ribosomal protein S5 domain 2-like superfamily protein	9.45495	23.9	21.7273	2.52778	2.29798	0.909091	Y	Y	Y	Y	N	N
gi|113171383|gb|DQ851867.1|	Cucumis melo cytosolic glutamine synthetase (GS1) mRNA, complete cds	XM_023670359.1 PREDICTED: Cucurbita pepo subsp. pepo glutamine synthetase cytosolic isozyme-like (LOC111789700), mRNA	AT5G37600;AT3G17820	glutamine synthetase 1.3;glutamine synthase clone R1	0.242153	1.13208	1.15326	4.67508	4.76251	1.0187	Y	N	N	Y	Y	N
gi|659084976|ref|XM_008444954.1|	NADH dehydrogenase [ubiquinone] flavoprotein 1, mitochondrial (LOC103486839), transcript variant X1, mRNA	XM_023690475.1 PREDICTED: Cucurbita pepo subsp. pepo NADH dehydrogenase [ubiquinone] flavoprotein 1, mitochondrial-like (LOC111805397), transcript variant X1, mRNA	AT5G08530	51 kDa subunit of complex I	0.652233	0.769597	3.85734	1.17994	5.91404	5.01215	N	N	Y	N	Y	Y
gi|659083090|ref|XM_008443958.1|	60S ribosomal protein L35a-1-like (LOC103486112), mRNA	XM_023663154.1 PREDICTED: Cucurbita pepo subsp. pepo 60S ribosomal protein L35a-1-like (LOC111782297), mRNA	AT1G07070	Ribosomal protein L35Ae family protein	5.28439	14.6546	12.1151	2.7732	2.29261	0.826705	Y	Y	Y	Y	N	N
gi|659100412|ref|XM_008452865.1|	60S ribosomal protein L30 (LOC103492467), mRNA	XM_023673650.1 PREDICTED: Cucurbita pepo subsp. pepo 60S ribosomal protein L30 (LOC111792280), mRNA	AT3G18740	Ribosomal protein L7Ae/L30e/S12e/Gadd45 family protein	4.67309	22.8253	20.3621	4.88441	4.35731	0.892086	Y	Y	Y	Y	Y	N
gi|659113238|ref|XM_008458249.1|	pyruvate dehydrogenase E1 component subunit alpha-1, mitochondrial-like (LOC103496415), mRNA	XM_023691405.1 PREDICTED: Cucurbita pepo subsp. pepo pyruvate dehydrogenase E1 component subunit alpha-1, mitochondrial-like (LOC111806057), mRNA	AT1G59900	pyruvate dehydrogenase complex E1 alpha subunit	1.14473	4.65041	7.60484	4.06247	6.64337	1.6353	N	Y	Y	Y	Y	N
gi|659112533|ref|XM_008458045.1|	CBS domain-containing protein CBSX3, mitochondrial (LOC103496262), transcript variant X1, mRNA	XM_023657453.1 PREDICTED: Cucurbita pepo subsp. pepo CBS domain-containing protein CBSX3, mitochondrial-like (LOC111777738), mRNA	AT5G10860	Cystathionine beta-synthase (CBS) family protein	1.12938	5.60864	4.06991	4.96611	3.60366	0.725651	N	Y	Y	Y	Y	N
gi|659073123|ref|XM_008469045.1|	40S ribosomal protein S20-2 (LOC103504663), mRNA	XM_023695905.1 PREDICTED: Cucurbita pepo subsp. pepo 40S ribosomal protein S20-2 (LOC111809440), mRNA	AT3G45030;AT3G47370	Ribosomal protein S10p/S20e family protein	4.68802	19.4342	14.7632	4.1455	3.14912	0.759649	Y	Y	Y	Y	Y	N
gi|659100324|ref|XM_008452816.1|	calmodulin-7-like (LOC103492445), mRNA	XM_023676017.1 PREDICTED: Cucurbita pepo subsp. pepo calmodulin-7-like (LOC111793934), mRNA	AT3G43810	calmodulin 7	0.458465	1.43459	1.17439	3.12911	2.56157	0.818626	Y	N	N	Y	N	N
gi|659095074|ref|XM_008450160.1|	histone H2B (LOC103490588), mRNA	XM_023656266.1 PREDICTED: Cucurbita pepo subsp. pepo histone H2B.11 (LOC111776868), mRNA	AT5G59910	Histone superfamily protein	1.06573	2.2242	1.56516	2.08703	1.46863	0.703697	N	Y	N	Y	N	N
gi|659125085|ref|XM_008464281.1|	protein fluG (LOC103500840), transcript variant X1, mRNA	XM_023688672.1 PREDICTED: Cucurbita pepo subsp. pepo protein fluG-like (LOC111804023), mRNA	AT3G53180	glutamate-ammonia ligases;catalytics;glutamate-ammonia ligases	1.41739	5.68203	11.9048	4.00881	8.39915	2.09517	N	Y	Y	Y	Y	N
gi|659122713|ref|XM_008463064.1|	ATP synthase subunit O, mitochondrial-like (LOC103499921), mRNA	XM_023692213.1 PREDICTED: Cucurbita pepo subsp. pepo ATP synthase subunit O, mitochondrial-like (LOC111806767), mRNA	AT5G13450	delta subunit of Mt ATP synthase	0.516473	0.970776	4.58434	1.87962	8.87623	4.72234	Y	N	Y	Y	Y	Y
gi|659096827|ref|XM_008451087.1|	uncharacterized LOC103491223 (LOC103491223), mRNA	XM_023692897.1 PREDICTED: Cucurbita pepo subsp. pepo uncharacterized LOC111807253 (LOC111807253), mRNA	AT3G55760	unknown protein; LOCATED IN: chloroplast stroma, chloroplast; EXPRESSED IN: 16 plant structures; EXPRESSED DURING: 10 growth stages; BEST Arabidopsis thaliana protein match is: unknown protein (TAIR:AT1G42430.2); Has 176 Blast hits to 125 proteins in 40 s	0.607049	1.34084	21.765	2.20878	35.8538	16.2324	N	N	Y	Y	Y	Y
gi|659130974|ref|XM_008467228.1|	40S ribosomal protein S15a-1 (LOC103503055), mRNA	XM_023693834.1 PREDICTED: Cucurbita pepo subsp. pepo 40S ribosomal protein S15a-1 (LOC111808055), mRNA	AT3G46040;AT5G59850	Ribosomal protein S8 family protein;ribosomal protein S15A D	7.85024	25.25	28.363	3.21646	3.61301	1.12329	Y	Y	Y	Y	Y	N
gi|659100424|ref|XM_008452871.1|	protein ETHYLENE INSENSITIVE 3 (LOC103492471), mRNA	XM_023660020.1 PREDICTED: Cucurbita pepo subsp. pepo protein ETHYLENE INSENSITIVE 3 (LOC111779848), mRNA	AT3G20770	Ethylene insensitive 3 family protein	0.493421	0.942534	1.12505	1.9102	2.2801	1.19365	Y	N	N	Y	N	N
gi|659071316|ref|XM_008460968.1|	60S ribosomal protein L31 (LOC103498384), mRNA	XM_023689693.1 PREDICTED: Cucurbita pepo subsp. pepo 60S ribosomal protein L31-like (LOC111804885), mRNA	AT4G26230	Ribosomal protein L31e family protein	9.16611	43.5026	20.555	4.74603	2.2425	0.4725	Y	Y	Y	Y	N	N
gi|659133432|ref|XM_008468504.1|	protein disulfide-isomerase-like (LOC103504071), transcript variant X1, mRNA	XM_023694313.1 PREDICTED: Cucurbita pepo subsp. pepo protein disulfide-isomerase-like (LOC111808382), transcript variant X1, mRNA	AT1G21750;AT1G77510	PDI-like 1-1;PDI-like 1-2	2.42967	10.5546	1.69421	4.34403	0.697301	0.160519	Y	Y	N	N	N	N
gi|659113216|ref|XM_008458238.1|	mitochondrial outer membrane protein porin of 36 kDa-like (LOC103496403), mRNA	XM_023670006.1 PREDICTED: Cucurbita pepo subsp. pepo mitochondrial outer membrane protein porin of 36 kDa-like (LOC111789287), mRNA	AT3G01280	voltage dependent anion channel 1	0.864848	1.30743	3.67716	1.51175	4.2518	2.8125	N	N	Y	N	Y	Y
gi|659125767|ref|XM_008464630.1|	maltose excess protein 1, chloroplastic-like (LOC103501131), partial mRNA	XM_023678269.1 PREDICTED: Cucurbita pepo subsp. pepo maltose excess protein 1-like, chloroplastic (LOC111795709), mRNA	AT5G17523;AT5G17520	root cap 1 (RCP1);Similar to Maltose excess protein 1	0.206362	1.22081	8.16316	5.91587	39.5576	6.68669	Y	N	Y	Y	Y	Y
gi|659075732|ref|XM_008440079.1|	60S ribosomal protein L37a (LOC103483449), mRNA	XM_023683202.1 PREDICTED: Cucurbita pepo subsp. pepo 60S ribosomal protein L37a (LOC111799743), mRNA	AT2G35180	pseudogene, 60S ribosomal protein L37a, blastp match of 96% identity and 1.7e-35 P-value to GP	6.82412	22.8235	16.8696	3.34454	2.47205	0.73913	Y	Y	Y	Y	N	N
gi|659122860|ref|XM_008463141.1|	60S ribosomal protein L44 (LOC103499967), mRNA	XM_023658953.1 PREDICTED: Cucurbita pepo subsp. pepo 60S ribosomal protein L44 (LOC111778939), mRNA	AT3G23390;AT4G14320	Zinc-binding ribosomal protein family protein	3.72042	20.6701	10.8154	5.55584	2.90704	0.52324	Y	Y	Y	Y	N	N
gi|659071276|ref|XM_008460768.1|	profilin (LOC103498238), mRNA	XM_023690792.1 PREDICTED: Cucurbita pepo subsp. pepo profilin-1 (LOC111805645), mRNA	AT5G56600;AT4G29340	profilin 4;profilin 3	0.975543	1.39619	1.91504	1.43119	1.96305	1.37162	N	N	N	N	N	N
gi|659084870|ref|XM_008444896.1|	protein transport protein Sec61 subunit alpha-like (LOC103486806), transcript variant X1, mRNA	XM_023696376.1 PREDICTED: Cucurbita pepo subsp. pepo protein transport protein Sec61 subunit alpha-like (LOC111809907), mRNA	AT2G34250	SecY protein transport family protein	1.14318	1.42373	1.35279	1.24541	1.18336	0.950176	N	N	N	N	N	N
gi|659123414|ref|XM_008463430.1|	2-oxoglutarate dehydrogenase, mitochondrial-like (LOC103500204), transcript variant X1, mRNA	XM_023689528.1 PREDICTED: Cucurbita pepo subsp. pepo 2-oxoglutarate dehydrogenase, mitochondrial-like (LOC111804741), transcript variant X2, mRNA	AT3G55410;AT5G65750	2-oxoglutarate dehydrogenase, E1 component	0.487663	3.59519	5.32629	7.37227	10.9221	1.48151	N	Y	Y	Y	Y	N
gi|659077529|ref|XM_008441032.1|	60S ribosomal protein L36-2-like (LOC103484093), mRNA	XM_023696663.1 PREDICTED: Cucurbita pepo subsp. pepo 60S ribosomal protein L36-2-like (LOC111810090), mRNA	AT5G02450	Ribosomal protein L36e family protein	4.43722	13.4749	13.4975	3.03679	3.04188	1.00168	Y	Y	Y	Y	Y	N
gi|659073593|ref|XM_008438924.1|	40S ribosomal protein S13-like (LOC103482656), mRNA	XM_023678981.1 PREDICTED: Cucurbita pepo subsp. pepo 40S ribosomal protein S13-like (LOC111796224), mRNA	AT3G60770	Ribosomal protein S13/S15	8.04805	20.303	17.0701	2.52273	2.12102	0.840764	Y	Y	Y	Y	N	N
gi|659124518|ref|XM_008463983.1|	V-type proton ATPase catalytic subunit A (LOC103500619), mRNA	XM_023692663.1 PREDICTED: Cucurbita pepo subsp. pepo V-type proton ATPase catalytic subunit A-like (LOC111807087), mRNA	AT1G78900	vacuolar ATP synthase subunit A	1.35801	1.85489	3.35777	1.36589	2.47256	1.81022	N	Y	Y	N	N	N
gi|659115630|ref|XM_008459430.1|	eukaryotic translation initiation factor 1A (LOC103497302), transcript variant X1, mRNA	XM_023684962.1 PREDICTED: Cucurbita pepo subsp. pepo eukaryotic translation initiation factor 1A-like (LOC111801009), transcript variant X2, mRNA	AT5G35680;AT2G04520	Nucleic acid-binding, OB-fold-like protein	0.720895	0.546636	0.949068	0.758274	1.31651	1.7362	N	Y	N	N	N	N
gi|659117667|ref|XM_008460503.1|	nucleolar GTP-binding protein 2 (LOC103498049), mRNA	XM_023694959.1 PREDICTED: Cucurbita pepo subsp. pepo nuclear/nucleolar GTPase 2 (LOC111808786), transcript variant X1, mRNA	AT1G52980	GTP-binding family protein	3.95432	18.872	16.8729	4.77251	4.26695	0.894068	Y	Y	Y	Y	Y	N
gi|659092668|ref|XM_008448942.1|	40S ribosomal protein S5-like (LOC103489682), transcript variant X1, mRNA	XM_023675032.1 PREDICTED: Cucurbita pepo subsp. pepo 40S ribosomal protein S5 (LOC111793243), mRNA	AT3G11940	ribosomal protein 5A	8.75221	19.6816	23.6179	2.24876	2.69851	1.2	Y	Y	Y	Y	N	N
gi|659116999|ref|XM_008460149.1|	60S ribosomal protein L29-1-like (LOC103497798), mRNA	XM_023693717.1 PREDICTED: Cucurbita pepo subsp. pepo 60S ribosomal protein L29-1-like (LOC111807834), mRNA	AT3G06680;AT3G06700	Ribosomal L29e protein family	3.45669	5.68081	6.30646	1.64342	1.82442	1.11014	N	Y	Y	N	N	N
gi|659067311|ref|XM_008440574.1|	60S ribosomal protein L27a-3-like (LOC103483791), mRNA	XM_023685341.1 PREDICTED: Cucurbita pepo subsp. pepo 60S ribosomal protein L27a-3-like (LOC111801365), mRNA	AT1G70600	Ribosomal protein L18e/L15 superfamily protein	13.4178	52.24	27.0207	3.89333	2.01379	0.517241	Y	Y	Y	Y	N	N
gi|659114611|ref|XM_008458921.1|	stromal 70 kDa heat shock-related protein, chloroplastic (LOC103496889), mRNA	XM_023694321.1 PREDICTED: Cucurbita pepo subsp. pepo stromal 70 kDa heat shock-related protein, chloroplastic (LOC111808387), mRNA	AT4G24280;AT5G49910	chloroplast heat shock protein 70-2;chloroplast heat shock protein 70-1	0.760724	1.29917	3.76372	1.70781	4.94755	2.89702	N	N	Y	N	Y	Y
gi|659100983|ref|XM_008453147.1|	40S ribosomal protein S19-3-like (LOC103492679), mRNA	XM_023691710.1 PREDICTED: Cucurbita pepo subsp. pepo 40S ribosomal protein S19-3-like (LOC111806410), mRNA	AT3G02080	Ribosomal protein S19e family protein	5.83832	21.8487	25.0804	3.7423	4.29582	1.14791	Y	Y	Y	Y	Y	N
gi|659101407|ref|XM_008453368.1|	uncharacterized protein OsI_027940 (LOC103492824), mRNA	XM_023692740.1 PREDICTED: Cucurbita pepo subsp. pepo uncharacterized protein OsI_027940-like (LOC111807152), mRNA	AT4G02450	HSP20-like chaperones superfamily protein	3.6053	6.10149	11.0156	1.69237	3.0554	1.8054	Y	Y	Y	Y	Y	N
gi|659088195|ref|XM_008446630.1|	40S ribosomal protein S6-like (LOC103488074), mRNA	XM_023691236.1 PREDICTED: Cucurbita pepo subsp. pepo 40S ribosomal protein S6-like (LOC111805936), mRNA	AT5G10360;AT4G31700	ribosomal protein S6;Ribosomal protein S6e	3.89542	38.5473	36.5472	9.89552	9.38208	0.948113	Y	Y	Y	Y	Y	N
gi|659091036|ref|XM_008448112.1|	40S ribosomal protein S9-2 (LOC103489104), mRNA	XM_023685548.1 PREDICTED: Cucurbita pepo subsp. pepo 40S ribosomal protein S9-2 (LOC111801527), mRNA	AT5G15200	Ribosomal protein S4	7.11971	12.9514	27.7133	1.8191	3.89247	2.13978	Y	Y	Y	Y	Y	N
gi|659130808|ref|XM_008467141.1|	ruBisCO large subunit-binding protein subunit alpha (LOC103503001), mRNA	XM_023656121.1 PREDICTED: Cucurbita pepo subsp. pepo ruBisCO large subunit-binding protein subunit alpha (LOC111776768), mRNA	AT2G28000	chaperonin-60alpha	5.58943	14.1374	44.6185	2.5293	7.98266	3.15607	Y	Y	Y	Y	Y	Y
gi|197916898|gb|EF693949.2|	Cucumis melo ascorbate peroxidase mRNA, complete cds	XM_023663655.1 PREDICTED: Cucurbita pepo subsp. pepo L-ascorbate peroxidase, cytosolic (LOC111782837), mRNA	AT3G09640	ascorbate peroxidase 2	3.74072	3.11296	2.23548	0.832182	0.597607	0.718121	Y	Y	N	N	N	N
gi|659122492|ref|XM_008462952.1|	40S ribosomal protein S12 (LOC103499835), mRNA	XM_023692241.1 PREDICTED: Cucurbita pepo subsp. pepo 40S ribosomal protein S12-like (LOC111806785), mRNA	AT2G32060;AT1G15930	Ribosomal protein L7Ae/L30e/S12e/Gadd45 family protein	11.5346	33.8894	23.9344	2.93805	2.075	0.70625	Y	Y	Y	Y	N	N
gi|659112264|ref|XM_008457920.1|	polyadenylate-binding protein 8-like (LOC103496171), transcript variant X1, mRNA	XM_023680194.1 PREDICTED: Cucurbita pepo subsp. pepo polyadenylate-binding protein 2-like (LOC111797237), mRNA	AT4G34110;AT1G49760;AT2G23350	poly(A) binding protein 2;poly(A) binding protein 8;poly(A) binding protein 4	2.56319	3.15559	2.81206	1.23112	1.09709	0.891136	Y	Y	Y	N	N	N
gi|659066847|ref|XM_008465975.1|	phosphoethanolamine N-methyltransferase 1-like (LOC103502109), mRNA	XM_023663915.1 PREDICTED: Cucurbita pepo subsp. pepo phosphomethylethanolamine N-methyltransferase (LOC111783041), mRNA	AT3G17998	conserved peptide upstream open reading frame 30	73.3558	113.866	83.8352	1.55224	1.14286	0.736264	Y	Y	Y	N	N	N
gi|659101734|ref|XM_008453544.1|	ubiquitin-conjugating enzyme E2 36 (LOC103492954), mRNA	XM_023697432.1 PREDICTED: Cucurbita pepo subsp. pepo ubiquitin-conjugating enzyme E2 35 (LOC111810686), transcript variant X1, mRNA	AT1G78870	ubiquitin-conjugating enzyme 35	0.654811	0.998559	1.36644	1.52496	2.08677	1.36841	N	N	N	N	N	N
gi|659075110|ref|XM_008439749.1|	mitochondrial adenine nucleotide transporter ADNT1 (LOC103483229), mRNA	XM_023672546.1 PREDICTED: Cucurbita pepo subsp. pepo mitochondrial adenine nucleotide transporter ADNT1 (LOC111791270), mRNA	AT4G01100	adenine nucleotide transporter 1	4.50711	0.898972	6.34529	0.199456	1.40784	7.05838	Y	N	Y	Y	N	Y
gi|659083989|ref|XM_008444426.1|	40S ribosomal protein S23 (LOC103486454), mRNA	XM_023683051.1 PREDICTED: Cucurbita pepo subsp. pepo 40S ribosomal protein S23-like (LOC111799632), mRNA	AT3G09680	Ribosomal protein S12/S23 family protein	9.72762	39.6198	23.0515	4.07292	2.3697	0.581818	Y	Y	Y	Y	N	N
gi|659077256|ref|XM_008440887.1|	40S ribosomal protein S20-2-like (LOC103483999), mRNA	XM_023696072.1 PREDICTED: Cucurbita pepo subsp. pepo 40S ribosomal protein S20-2-like (LOC111809690), mRNA	AT5G62300	Ribosomal protein S10p/S20e family protein	12.0893	87.1264	55.3285	7.2069	4.57664	0.635036	Y	Y	Y	Y	Y	N
gi|659124437|ref|XM_008463937.1|	60S ribosomal protein L37-3-like (LOC103500584), mRNA	XM_023692429.1 PREDICTED: Cucurbita pepo subsp. pepo 60S ribosomal protein L37-3-like (LOC111806910), mRNA	AT1G52300;AT3G16080	Zinc-binding ribosomal protein family protein	8.80536	27.674	15.5133	3.14286	1.76181	0.560575	Y	Y	Y	Y	N	N
gi|659076312|ref|XM_008440390.1|	stem-specific protein TSJT1 (LOC103483669), mRNA	XM_023671416.1 PREDICTED: Cucurbita pepo subsp. pepo stem-specific protein TSJT1-like (LOC111790496), mRNA	AT3G22850	Aluminium induced protein with YGL and LRDR motifs	0.553273	0.776999	6.19556	1.40437	11.198	7.97371	N	N	Y	N	Y	Y
gi|17016982|gb|AF436850.1|	Cucumis melo polyubiquitin mRNA, partial cds	XM_023688563.1 PREDICTED: Cucurbita pepo subsp. pepo polyubiquitin (LOC111803940), mRNA	AT4G02890;AT4G05050;AT4G05320	ubiquitin 11;polyubiquitin 10;Ubiquitin family protein	0.696574	0.325629	0.458328	0.467472	0.657975	1.40752	N	Y	N	Y	N	N
gi|659126315|ref|XM_008464898.1|	V-type proton ATPase subunit C (LOC103501345), mRNA	XM_023695454.1 PREDICTED: Cucurbita pepo subsp. pepo V-type proton ATPase subunit C (LOC111809104), mRNA	AT1G12840	vacuolar ATP synthase subunit C (VATC) / V-ATPase C subunit / vacuolar proton pump C subunit (DET3)	0.7946	2.59689	7.70534	3.26817	9.69713	2.96715	N	Y	Y	Y	Y	Y
gi|659066557|ref|XM_008451947.1|	glycine-rich RNA-binding protein 3, mitochondrial-like (LOC103491813), transcript variant X1, mRNA	XM_023663237.1 PREDICTED: Cucurbita pepo subsp. pepo glycine-rich RNA-binding protein 3, mitochondrial-like (LOC111782480), transcript variant X1, mRNA			18.962	120.806	73.4314	6.37097	3.87255	0.607843	Y	Y	Y	Y	N	N
gi|659117161|ref|XM_008460232.1|	40S ribosomal protein S21-2 (LOC103497856), mRNA	XM_023693328.1 PREDICTED: Cucurbita pepo subsp. pepo 40S ribosomal protein S21-2 (LOC111807558), transcript variant X1, mRNA	AT5G27700;AT3G53890	Ribosomal protein S21e	5.9832	13.9015	21.5533	2.32342	3.60231	1.55043	Y	Y	Y	Y	Y	N
gi|659071694|ref|XM_008463231.1|	60S ribosomal protein L10a-1 (LOC103500042), mRNA	XM_023665185.1 PREDICTED: Cucurbita pepo subsp. pepo 60S ribosomal protein L10a-like (LOC111784510), mRNA	AT1G08360;AT5G22440	Ribosomal protein L1p/L10e family	8.48237	36.549	24.7708	4.30882	2.92027	0.677741	Y	Y	Y	Y	N	N
gi|659111472|ref|XM_008457532.1|	nascent polypeptide-associated complex subunit alpha-like protein 1 (LOC103495855), mRNA	XM_023687726.1 PREDICTED: Cucurbita pepo subsp. pepo nascent polypeptide-associated complex subunit alpha-like protein 1 (LOC111803361), mRNA	AT3G12390;AT5G13850	Nascent polypeptide-associated complex (NAC), alpha subunit family protein;nascent polypeptide-associated complex subunit alpha-like protein 3	3.78502	12.6146	14.9497	3.33277	3.9497	1.18511	Y	Y	Y	Y	Y	N
gi|659121095|ref|XM_008462275.1|	60S ribosomal protein L30-like (LOC103499296), mRNA	XM_023693925.1 PREDICTED: Cucurbita pepo subsp. pepo 60S ribosomal protein L30-like (LOC111808114), transcript variant X1, mRNA	AT3G18740	Ribosomal protein L7Ae/L30e/S12e/Gadd45 family protein	11.1084	82.8764	30.4793	7.46067	2.7438	0.367769	Y	Y	Y	Y	N	N
gi|659080645|ref|XM_008442682.1|	isocitrate dehydrogenase [NAD] regulatory subunit 1, mitochondrial (LOC103485186), mRNA	XM_023689217.1 PREDICTED: Cucurbita pepo subsp. pepo isocitrate dehydrogenase [NAD] regulatory subunit 1, mitochondrial-like (LOC111804417), transcript variant X1, mRNA	AT4G35260	isocitrate dehydrogenase 1	0.218628	0.229993	2.02539	1.05198	9.26407	8.80629	Y	Y	N	N	Y	Y
gi|659096689|ref|XM_008451012.1|	isocitrate dehydrogenase [NAD] catalytic subunit 5, mitochondrial (LOC103491169), mRNA	XM_023688282.1 PREDICTED: Cucurbita pepo subsp. pepo isocitrate dehydrogenase [NAD] catalytic subunit 5, mitochondrial-like (LOC111803747), mRNA	AT5G03290;AT3G09810	isocitrate dehydrogenase V;isocitrate dehydrogenase VI	0.163184	0.594665	3.33515	3.64413	20.4379	5.60846	Y	N	Y	Y	Y	Y
gi|659083960|ref|XM_008444410.1|	60S ribosomal protein L4 (LOC103486445), mRNA	XM_023673120.1 PREDICTED: Cucurbita pepo subsp. pepo 60S ribosomal protein L4-like (LOC111791677), mRNA	AT3G09630	Ribosomal protein L4/L1 family	8.14653	9.03598	18.5791	1.10918	2.28061	2.05612	Y	Y	Y	N	N	N
gi|659092166|ref|XM_008448710.1|	annexin-like protein RJ4 (LOC103489497), mRNA	XM_023658443.1 PREDICTED: Cucurbita pepo subsp. pepo annexin-like protein RJ4 (LOC111778545), mRNA			1.74796	4.9236	9.9617	2.81677	5.69904	2.02326	N	Y	Y	Y	Y	N
gi|659093790|ref|XM_008449497.1|	prohibitin-1, mitochondrial (LOC103490129), transcript variant X1, mRNA	XM_023680750.1 PREDICTED: Cucurbita pepo subsp. pepo prohibitin-1, mitochondrial-like (LOC111797672), transcript variant X1, mRNA	AT4G28510;AT2G20530	prohibitin 6;prohibitin 1	4.53645	15.6245	21.4779	3.44421	4.73451	1.37463	Y	Y	Y	Y	Y	N
gi|659121738|ref|XM_008462568.1|	60S ribosomal protein L6-1-like (LOC103499552), mRNA	XM_023672798.1 PREDICTED: Cucurbita pepo subsp. pepo 60S ribosomal protein L6-1-like (LOC111791447), mRNA	AT1G18540;AT1G74060	Ribosomal protein L6 family protein	9.70699	34.2275	24.3165	3.52607	2.50505	0.710438	Y	Y	Y	Y	N	N
gi|659088869|ref|XM_008446983.1|	DEAD-box ATP-dependent RNA helicase 56 (LOC103488306), transcript variant X1, mRNA	XM_023690190.1 PREDICTED: Cucurbita pepo subsp. pepo DEAD-box ATP-dependent RNA helicase 56 (LOC111805229), transcript variant X1, mRNA	AT5G11200;AT5G11170	DEAD/DEAH box RNA helicase family protein	2.85935	5.50916	3.9159	1.92672	1.36951	0.710798	Y	Y	Y	Y	N	N
gi|659078283|ref|XM_008441422.1|	60S ribosomal protein L18a (LOC103484376), mRNA	XM_023687750.1 PREDICTED: Cucurbita pepo subsp. pepo 60S ribosomal protein L18a (LOC111803383), mRNA	AT2G34480	Ribosomal protein L18ae/LX family protein	12.5367	79.6778	41.6919	6.35556	3.32558	0.523256	Y	Y	Y	Y	Y	N
gi|659074102|ref|XM_008439201.1|	UDP-glucose 4-epimerase GEPI48 (LOC103482842), mRNA	XM_023664776.1 PREDICTED: Cucurbita pepo subsp. pepo UDP-glucose 4-epimerase GEPI48 (LOC111783954), mRNA	AT1G64440;AT4G23920;AT4G10960	NAD(P)-binding Rossmann-fold superfamily protein;UDP-D-glucose/UDP-D-galactose 4-epimerase 5;UDP-D-glucose/UDP-D-galactose 4-epimerase 2	0.977455	4.61895	7.42332	4.72549	7.59454	1.60714	N	Y	Y	Y	Y	N
gi|659106735|ref|XM_008455196.1|	40S ribosomal protein S7-like (LOC103494134), transcript variant X1, mRNA	XM_023660686.1 PREDICTED: Cucurbita pepo subsp. pepo 40S ribosomal protein S7-1-like (LOC111780313), mRNA	AT5G16130;AT3G02560	Ribosomal protein S7e family protein	6.87719	35.4573	31.5	5.15578	4.58036	0.888393	Y	Y	Y	Y	Y	N
gi|659068320|ref|XM_008445632.1|	60S ribosomal protein L32-1 (LOC103487346), mRNA	XM_023663721.1 PREDICTED: Cucurbita pepo subsp. pepo 60S ribosomal protein L32-1-like (LOC111782886), transcript variant X1, mRNA	AT4G18100	Ribosomal protein L32e	4.26179	10.9118	10.632	2.56037	2.49472	0.974359	Y	Y	Y	Y	N	N
gi|659102437|ref|XM_008453907.1|	ubiquitin-60S ribosomal protein L40-like (LOC103493229), mRNA	XM_023685795.1 PREDICTED: Cucurbita pepo subsp. pepo ubiquitin-60S ribosomal protein L40 (LOC111801689), transcript variant X1, mRNA	AT3G61890;AT3G52590	ubiquitin extension protein 1;homeobox 12	8.38452	6.29401	0.930998	0.75067	0.111038	0.147918	Y	Y	N	N	Y	Y
gi|659098223|ref|XM_008451814.1|	succinate dehydrogenase [ubiquinone] iron-sulfur subunit 2, mitochondrial (LOC103491745), mRNA	XM_023671718.1 PREDICTED: Cucurbita pepo subsp. pepo succinate dehydrogenase [ubiquinone] iron-sulfur subunit 2, mitochondrial (LOC111790698), mRNA	AT5G40650	succinate dehydrogenase 2-2	0.411088	0.482019	2.00427	1.17255	4.87553	4.15807	Y	Y	N	N	Y	Y
gi|659088205|ref|XM_008446635.1|	cytochrome c oxidase subunit 6b-1-like (LOC103488079), mRNA	XM_023691261.1 PREDICTED: Cucurbita pepo subsp. pepo cytochrome c oxidase subunit 6b-3-like (LOC111805952), transcript variant X1, mRNA	AT4G28060	Cytochrome c oxidase, subunit Vib family protein	0.464267	1.18654	9.70401	2.55572	20.9018	8.17842	Y	N	Y	Y	Y	Y
gi|659080268|ref|XM_008442479.1|	U1 small nuclear ribonucleoprotein 70 kDa (LOC103485041), mRNA	XM_023661804.1 PREDICTED: Cucurbita pepo subsp. pepo U1 small nuclear ribonucleoprotein 70 kDa-like (LOC111781292), transcript variant X2, mRNA	AT3G50670	U1 small nuclear ribonucleoprotein-70K	1.07924	2.16081	1.45488	2.00216	1.34806	0.673304	N	Y	N	Y	N	N
gi|659084765|ref|XM_008444840.1|	omega-6 fatty acid desaturase, endoplasmic reticulum isozyme 2 (LOC103486770), mRNA	XM_023670655.1 PREDICTED: Cucurbita pepo subsp. pepo delta(12)-fatty-acid desaturase FAD2-like (LOC111789928), mRNA	AT3G12120	fatty acid desaturase 2	0.882613	2.89376	3.49301	3.27863	3.95758	1.20709	N	Y	Y	Y	Y	N
gi|659081808|ref|XM_008443303.1|	histidine decarboxylase (LOC103485627), transcript variant X1, mRNA	XM_023692303.1 PREDICTED: Cucurbita pepo subsp. pepo serine decarboxylase (LOC111806819), mRNA	AT1G43710	Pyridoxal phosphate (PLP)-dependent transferases superfamily protein	1.26365	6.69615	12.708	5.29904	10.0566	1.89781	N	Y	Y	Y	Y	N
gi|659112733|ref|XM_008458083.1|	ubiquitin-NEDD8-like protein RUB1 (LOC103496293), mRNA	XM_023678786.1 PREDICTED: Cucurbita pepo subsp. pepo ubiquitin-NEDD8-like protein RUB2 (LOC111796095), mRNA	AT2G47110;AT1G31340;AT4G02890	related to ubiquitin 1;ubiquitin 6;Ubiquitin family protein	2.01769	3.68396	4.39331	1.82583	2.1774	1.19255	N	Y	Y	Y	N	N
gi|659075817|ref|XM_008440125.1|	translation machinery-associated protein 7 homolog (LOC103483473), mRNA	XM_023678551.1 PREDICTED: Cucurbita pepo subsp. pepo translation machinery-associated protein 7-like (LOC111795911), transcript variant X1, mRNA	AT1G15270	Translation machinery associated TMA7	0.742497	0.516493	0.817882	0.695617	1.10153	1.58353	N	Y	N	N	N	N
gi|659066731|ref|XM_008460330.1|	40S ribosomal protein S7 (LOC103497898), transcript variant X1, mRNA	XM_023663242.1 PREDICTED: Cucurbita pepo subsp. pepo 40S ribosomal protein S7-like (LOC111782485), transcript variant X1, mRNA	AT3G02560	Ribosomal protein S7e family protein	11.764	58.2269	36.8564	4.94958	3.13298	0.632979	Y	Y	Y	Y	N	N
gi|659123227|ref|XM_008463334.1|	plastidic glucose transporter 4 (LOC103500128), mRNA	XM_023672006.1 PREDICTED: Cucurbita pepo subsp. pepo plastidic glucose transporter 4 (LOC111790893), mRNA	AT5G16150	plastidic GLC translocator	2.50965	24.0209	36.0942	9.57143	14.3822	1.50262	Y	Y	Y	Y	Y	N
gi|659118997|ref|XM_008461198.1|	6-phosphogluconate dehydrogenase, decarboxylating 3 (LOC103498562), transcript variant X2, mRNA	XM_023694976.1 PREDICTED: Cucurbita pepo subsp. pepo 6-phosphogluconate dehydrogenase, decarboxylating 3 (LOC111808792), transcript variant X2, mRNA	AT3G02360	6-phosphogluconate dehydrogenase family protein	1.13578	2.7526	1.29272	2.42354	1.13818	0.469637	N	Y	N	Y	N	N
gi|659098450|ref|XM_008451922.1|	V-type proton ATPase subunit E (LOC103491820), mRNA	XM_023673154.1 PREDICTED: Cucurbita pepo subsp. pepo V-type proton ATPase subunit E-like (LOC111791695), mRNA	AT1G64200;AT4G11150	vacuolar ATP synthase subunit E1;vacuolar H+-ATPase subunit E isoform 3	0.507853	0.53699	2.16123	1.05737	4.25562	4.02471	Y	Y	N	N	Y	Y
gi|659092628|ref|XM_008448930.1|	FRIGIDA-like protein 4a (LOC103489669), mRNA	XM_023692361.1 PREDICTED: Cucurbita pepo subsp. pepo FRIGIDA-like protein 4a (LOC111806859), mRNA	AT4G14900;AT3G22440	FRIGIDA-like protein	3.23055	3.96391	1.77575	1.22701	0.549674	0.447979	Y	Y	N	N	N	N
gi|659095242|ref|XM_008450255.1|	HMG1/2-like protein (LOC103490649), mRNA	XM_023696483.1 PREDICTED: Cucurbita pepo subsp. pepo HMG1/2-like protein (LOC111809976), mRNA	AT1G20693	high mobility group B2	0.563341	1.83604	1.17669	3.2592	2.08878	0.640888	N	Y	N	Y	N	N
gi|659084073|ref|XM_008444472.1|	cell division control protein 48 homolog E (LOC103486491), mRNA	XM_023671804.1 PREDICTED: Cucurbita pepo subsp. pepo cell division control protein 48 homolog E (LOC111790762), mRNA	AT3G09840;AT5G03340;AT3G53230	cell division cycle 48;ATPase, AAA-type, CDC48 protein	0.732475	0.505827	2.03028	0.690572	2.77181	4.01379	N	Y	N	N	N	Y
gi|659079692|ref|XM_008442170.1|	60S ribosomal protein L26-1 (LOC103484854), mRNA	XM_023687359.1 PREDICTED: Cucurbita pepo subsp. pepo 60S ribosomal protein L26-1 (LOC111803089), mRNA	AT5G67510	Translation protein SH3-like family protein	8.25428	17.447	19.2365	2.1137	2.33048	1.10256	Y	Y	Y	Y	N	N
gi|659099279|ref|XM_008452298.1|	shaggy-related protein kinase NtK-1 (LOC103492102), mRNA	XM_023665029.1 PREDICTED: Cucurbita pepo subsp. pepo shaggy-related protein kinase alpha (LOC111784243), transcript variant X1, mRNA	AT5G26751;AT3G05840	shaggy-related kinase 11;Protein kinase superfamily protein	0.761019	0.551642	2.53988	0.724873	3.33747	4.60421	N	Y	Y	N	Y	Y
gi|659101898|ref|XM_008453627.1|	60S ribosomal protein L27-like (LOC103493014), mRNA	XM_023665770.1 PREDICTED: Cucurbita pepo subsp. pepo 60S ribosomal protein L27-2-like (LOC111785357), mRNA	AT4G15000	Ribosomal L27e protein family	7.82072	27.0887	22.245	3.46371	2.84437	0.821192	Y	Y	Y	Y	N	N
gi|659084041|ref|XM_008444454.1|	V-type proton ATPase subunit G1-like (LOC103486476), mRNA	XM_023672569.1 PREDICTED: Cucurbita pepo subsp. pepo V-type proton ATPase subunit G-like (LOC111791288), transcript variant X2, mRNA	AT3G01390	vacuolar membrane ATPase 10	0.296693	0.637348	1.73251	2.14818	5.8394	2.71831	Y	N	N	Y	Y	Y
gi|659119322|ref|XM_008461372.1|	40S ribosomal protein S9-2 (LOC103498678), mRNA	XM_023669298.1 PREDICTED: Cucurbita pepo subsp. pepo 40S ribosomal protein S9-2 (LOC111788793), mRNA	AT5G39850	Ribosomal protein S4	7.33882	30.2851	31.8714	4.1267	4.34286	1.05238	Y	Y	Y	Y	Y	N
gi|659092490|ref|XM_008448864.1|	glyceraldehyde-3-phosphate dehydrogenase GAPCP2, chloroplastic (LOC103489630), mRNA	XM_023655723.1 PREDICTED: Cucurbita pepo subsp. pepo glyceraldehyde-3-phosphate dehydrogenase GAPCP2, chloroplastic-like (LOC111776302), mRNA	AT1G79529;AT1G79530	other RNA;glyceraldehyde-3-phosphate dehydrogenase of plastid 1	0.108022	0.454274	9.67583	4.20539	89.5731	21.2996	Y	N	Y	Y	Y	Y
gi|659093995|ref|XM_008449603.1|	40S ribosomal protein S11-like (LOC103490202), mRNA	XM_023680977.1 PREDICTED: Cucurbita pepo subsp. pepo 40S ribosomal protein S11-like (LOC111798028), mRNA	AT3G48930;AT2G24110	40S ribosomal protein S11, expressed pseudogene, similar to GB:J05216; blastp match of 76% identity and 8.9e-54 P-value to GP;Nucleic acid-binding, OB-fold-like protein	7.76074	35.1684	13.3373	4.53158	1.71856	0.379242	Y	Y	Y	Y	N	Y
gi|659090495|ref|XM_008447825.1|	60S ribosomal protein L17-2 (LOC103488896), mRNA	XM_023694061.1 PREDICTED: Cucurbita pepo subsp. pepo 60S ribosomal protein L17-2-like (LOC111808213), mRNA	AT1G67430	Ribosomal protein L22p/L17e family protein	11.0082	111.367	29.0522	10.1167	2.63913	0.26087	Y	Y	Y	Y	N	Y
gi|659092468|ref|XM_008448854.1|	inosine-5'-monophosphate dehydrogenase 2 (LOC103489623), mRNA	XM_023697993.1 PREDICTED: Cucurbita pepo subsp. pepo inosine-5'-monophosphate dehydrogenase 2 (LOC111811234), mRNA	AT1G79470;AT1G16350	Aldolase-type TIM barrel family protein	1.81281	0.47099	2.6807	0.259812	1.47875	5.69162	N	Y	Y	Y	N	Y
gi|659125131|ref|XM_008464303.1|	pyruvate kinase, cytosolic isozyme-like (LOC103500863), mRNA	XM_023688476.1 PREDICTED: Cucurbita pepo subsp. pepo pyruvate kinase 1, cytosolic (LOC111803875), transcript variant X1, mRNA	AT3G52990;AT2G36580	Pyruvate kinase family protein	0.421133	0.740226	2.06888	1.7577	4.91265	2.79493	Y	N	N	Y	Y	Y
gi|659067580|ref|XM_008441969.1|	calnexin homolog (LOC103484728), mRNA	XM_023663909.1 PREDICTED: Cucurbita pepo subsp. pepo calnexin homolog (LOC111783033), mRNA	AT5G61790	calnexin 1	0.958086	2.00912	1.86347	2.09702	1.94499	0.927504	N	Y	N	N	N	N
gi|659108898|ref|XM_008456224.1|	heat shock 70 kDa protein, mitochondrial (LOC103494850), mRNA	XM_023697690.1 PREDICTED: Cucurbita pepo subsp. pepo heat shock 70 kDa protein, mitochondrial (LOC111810872), mRNA	AT5G09590	mitochondrial HSO70 2	2.96581	3.37065	9.22098	1.1365	3.10909	2.73566	N	Y	Y	N	Y	Y
gi|659099494|ref|XM_008452405.1|	60S ribosomal protein L22-2 (LOC103492158), mRNA	XM_023674525.1 PREDICTED: Cucurbita pepo subsp. pepo 60S ribosomal protein L22-2 (LOC111792902), mRNA	AT3G05560;AT5G27770	Ribosomal L22e protein family	9.25493	34.224	15.9878	3.69792	1.72749	0.467153	Y	Y	Y	Y	N	N
gi|659093103|ref|XM_008449152.1|	3-oxo-Delta(4,5)-steroid 5-beta-reductase (LOC103489839), mRNA	XM_023680157.1 PREDICTED: Cucurbita pepo subsp. pepo 3-oxo-Delta(4,5)-steroid 5-beta-reductase-like (LOC111797206), mRNA	AT4G24220	NAD(P)-binding Rossmann-fold superfamily protein	0.339823	0.938082	1.99725	2.7605	5.87733	2.12908	Y	N	N	Y	Y	N
gi|659077672|ref|XM_008441104.1|	ubiquitin-conjugating enzyme E2 10 (LOC103484148), mRNA	XM_023696564.1 PREDICTED: Cucurbita pepo subsp. pepo ubiquitin-conjugating enzyme E2 10 (LOC111810029), mRNA	AT5G53300	ubiquitin-conjugating enzyme 10	0.583772	0.363232	0.709481	0.622216	1.21534	1.95324	N	Y	N	N	N	N
gi|659069001|ref|XM_008449453.1|	uncharacterized LOC103490081 (LOC103490081), mRNA	XM_023687448.1 PREDICTED: Cucurbita pepo subsp. pepo uncharacterized LOC111803160 (LOC111803160), transcript variant X2, mRNA	AT5G59613	unknown protein; BEST Arabidopsis thaliana protein match is: unknown protein (TAIR:AT3G46430.1); Has 30201 Blast hits to 17322 proteins in 780 species: Archae - 12; Bacteria - 1396; Metazoa - 17338; Fungi - 3422; Plants - 5037; Viruses - 0; Other Eukaryot	0.459676	1.2576	3.38446	2.73585	7.36269	2.69119	Y	N	Y	Y	Y	Y
gi|659079055|ref|XM_008441829.1|	pyrophosphate--fructose 6-phosphate 1-phosphotransferase subunit beta (LOC103484643), mRNA	XM_023688585.1 PREDICTED: Cucurbita pepo subsp. pepo pyrophosphate--fructose 6-phosphate 1-phosphotransferase subunit beta (LOC111803962), mRNA	AT4G04040;AT1G12000	Phosphofructokinase family protein	1.76486	11.0304	15.3647	6.25	8.70588	1.39294	N	Y	Y	Y	Y	N
gi|659099704|ref|XM_008452514.1|	superoxide dismutase [Cu-Zn] (LOC103492226), transcript variant X1, mRNA	XM_023689566.1 PREDICTED: Cucurbita pepo subsp. pepo superoxide dismutase [Cu-Zn] (LOC111804775), transcript variant X1, mRNA	AT1G08830	copper/zinc superoxide dismutase 1	1.39055	1.85617	1.05681	1.33485	0.759994	0.569348	N	Y	N	N	N	N
gi|659087791|ref|XM_008446416.1|	uncharacterized protein At1g47420, mitochondrial (LOC103487909), mRNA	XM_023691025.1 PREDICTED: Cucurbita pepo subsp. pepo succinate dehydrogenase subunit 5, mitochondrial-like (LOC111805791), transcript variant X2, mRNA	AT1G47420	succinate dehydrogenase 5	0.617856	1.55436	3.85968	2.51574	6.24689	2.48313	N	N	Y	Y	Y	Y
gi|659091965|ref|XM_008448607.1|	glycine-rich RNA-binding protein-like (LOC103489439), transcript variant X1, mRNA	XM_023679920.1 PREDICTED: Cucurbita pepo subsp. pepo glycine-rich RNA-binding protein RZ1C-like (LOC111797047), transcript variant X1, mRNA	AT5G04280	RNA-binding (RRM/RBD/RNP motifs) family protein with retrovirus zinc finger-like domain	0.837796	2.02615	1.19391	2.41843	1.42506	0.58925	N	Y	N	Y	N	N
gi|659128778|ref|XM_008466143.1|	auxin response factor 2 (LOC103502275), transcript variant X1, mRNA	XM_023660798.1 PREDICTED: Cucurbita pepo subsp. pepo auxin response factor 2B-like (LOC111780412), mRNA	AT5G62000	auxin response factor 2	1.58778	1.6003	1.92301	1.00789	1.21113	1.20166	N	N	N	N	N	N
gi|659121888|ref|XM_008462642.1|	60S ribosomal protein L10 (LOC103499612), mRNA	XM_023656622.1 PREDICTED: Cucurbita pepo subsp. pepo 60S ribosomal protein L10 (LOC111777157), mRNA	AT1G14320;AT1G66580	senescence associated gene 24;Ribosomal protein L16p/L10e family protein	4.74616	13.8043	13.3498	2.90851	2.81276	0.967078	Y	Y	Y	Y	N	N
gi|659124600|ref|XM_008464027.1|	ethylene-responsive transcription factor RAP2-12-like (LOC103500652), mRNA	XM_023692449.1 PREDICTED: Cucurbita pepo subsp. pepo ethylene-responsive transcription factor RAP2-12-like (LOC111806921), mRNA	AT3G14230	related to AP2 2	0.169627	0.150574	0.988264	0.887674	5.82609	6.56333	Y	Y	N	N	Y	Y
gi|659102210|ref|XM_008453788.1|	40S ribosomal protein S10-1-like (LOC103493145), mRNA	XM_023697485.1 PREDICTED: Cucurbita pepo subsp. pepo 40S ribosomal protein S10-1-like (LOC111810727), transcript variant X1, mRNA	AT4G25740	RNA binding Plectin/S10 domain-containing protein	5.88738	19.6424	15.657	3.33636	2.65942	0.797101	Y	Y	Y	Y	N	N
gi|659110266|ref|XM_008456915.1|	peptidyl-prolyl cis-trans isomerase FKBP12 (LOC103495380), mRNA	XM_023655805.1 PREDICTED: Cucurbita pepo subsp. pepo peptidyl-prolyl cis-trans isomerase FKBP12 (LOC111776372), mRNA	AT5G64350	FK506-binding protein 12	0.930356	2.94099	6.24181	3.16114	6.70906	2.12235	N	Y	Y	Y	Y	N
gi|659123349|ref|XM_008463395.1|	60S ribosomal protein L35-like (LOC103500179), mRNA	XM_023667520.1 PREDICTED: Cucurbita pepo subsp. pepo 60S ribosomal protein L35 (LOC111787528), mRNA	AT2G39390	Ribosomal L29 family protein	8.04851	17.7775	12.8648	2.20879	1.59841	0.723658	Y	Y	Y	Y	N	N
gi|659078891|ref|XM_008441739.1|	polyubiquitin-like (LOC103484592), mRNA	XM_023688563.1 PREDICTED: Cucurbita pepo subsp. pepo polyubiquitin (LOC111803940), mRNA	AT5G20620	ubiquitin 4	0.507696	0.906605	0.435354	1.78572	0.857508	0.480202	Y	N	N	Y	N	N
gi|659124587|ref|XM_008464020.1|	1-phosphatidylinositol-3-phosphate 5-kinase FAB1B (LOC103500645), transcript variant X2, mRNA	XM_023693133.1 PREDICTED: Cucurbita pepo subsp. pepo 1-phosphatidylinositol-3-phosphate 5-kinase FAB1B-like (LOC111807414), transcript variant X4, mRNA	AT3G14270	phosphatidylinositol-4-phosphate 5-kinase family protein	0.447879	0.312114	1.06056	0.69687	2.36796	3.398	Y	Y	N	N	N	Y
gi|659085084|ref|XM_008445013.1|	V-type proton ATPase subunit H (LOC103486875), transcript variant X1, mRNA	XM_023671019.1 PREDICTED: Cucurbita pepo subsp. pepo V-type proton ATPase subunit H-like (LOC111790180), mRNA	AT3G42050	vacuolar ATP synthase subunit H family protein	0.769839	1.7711	3.53245	2.30061	4.58856	1.9945	N	Y	Y	Y	Y	N
gi|659082224|ref|XM_008443507.1|	60S ribosomal protein L38 (LOC103485805), mRNA	XM_023689780.1 PREDICTED: Cucurbita pepo subsp. pepo 60S ribosomal protein L38 (LOC111804942), transcript variant X2, mRNA	AT2G43460;AT3G59540	Ribosomal L38e protein family	9.51632	31.5961	31.9104	3.3202	3.35323	1.00995	Y	Y	Y	Y	Y	N
gi|659119108|ref|XM_008461259.1|	60S ribosomal protein L10-like (LOC103498603), mRNA	XM_023693749.1 PREDICTED: Cucurbita pepo subsp. pepo 60S ribosomal protein L10-like (LOC111807998), transcript variant X1, mRNA	AT1G14320	Ribosomal protein L16p/L10e family protein	4.63544	10.2621	7.76521	2.21383	1.67518	0.756691	Y	Y	Y	Y	N	N
gi|659095441|ref|XM_008450361.1|	acyl-CoA-binding protein (LOC103490717), mRNA	XM_023696080.1 PREDICTED: Cucurbita pepo subsp. pepo acyl-CoA-binding protein (LOC111809697), mRNA	AT1G31812	acyl-CoA-binding protein 6	0.811959	1.478	1.51627	1.82029	1.86743	1.0259	N	N	N	Y	N	N
gi|659067753|ref|XM_008442916.1|	polyadenylate-binding protein RBP45-like (LOC103485366), transcript variant X1, mRNA	XM_023663224.1 PREDICTED: Cucurbita pepo subsp. pepo polyadenylate-binding protein RBP45-like (LOC111782472), transcript variant X1, mRNA	AT5G54900;AT4G27000;AT1G11650	RNA-binding (RRM/RBD/RNP motifs) family protein;RNA-binding protein 45A	3.77009	3.10112	7.26538	0.822557	1.92711	2.34282	Y	Y	Y	N	N	N
gi|659089094|ref|XM_008447101.1|	SKP1-like protein 1B (LOC103488389), mRNA	XM_023691200.1 PREDICTED: Cucurbita pepo subsp. pepo SKP1-like protein 1B (LOC111805910), mRNA	AT4G34210	SKP1-like 11	0.608529	0.264297	0.950276	0.43432	1.56159	3.59549	N	Y	N	Y	N	Y
gi|659067154|ref|XM_008439716.1|	uncharacterized LOC103483212 (LOC103483212), mRNA	XM_023663677.1 PREDICTED: Cucurbita pepo subsp. pepo uncharacterized LOC111782858 (LOC111782858), mRNA	AT3G48140	B12D protein	0.487268	0.424212	1.37273	0.870593	2.8172	3.23596	Y	Y	N	N	N	Y
gi|659126470|ref|XM_008464977.1|	60S ribosomal protein L35a-1 (LOC103501409), mRNA	XM_023674162.1 PREDICTED: Cucurbita pepo subsp. pepo 60S ribosomal protein L35a-1 (LOC111792627), mRNA	AT3G55750	Ribosomal protein L35Ae family protein	9.44262	53.6949	41.1429	5.68644	4.35714	0.766234	Y	Y	Y	Y	Y	N
gi|659123941|ref|XM_008463694.1|	40S ribosomal protein S18 (LOC103500403), mRNA	XM_023680690.1 PREDICTED: Cucurbita pepo subsp. pepo 40S ribosomal protein S18-like (LOC111797631), mRNA	AT1G22780	Ribosomal protein S13/S18 family	6.97795	16.8324	14.2225	2.41223	2.0382	0.844944	Y	Y	Y	Y	N	N
gi|659114576|ref|XM_008458902.1|	NADH dehydrogenase [ubiquinone] iron-sulfur protein 1, mitochondrial (LOC103496870), mRNA	XM_023671371.1 PREDICTED: Cucurbita pepo subsp. pepo NADH dehydrogenase [ubiquinone] iron-sulfur protein 1, mitochondrial-like (LOC111790466), mRNA	AT5G37510	NADH-ubiquinone dehydrogenase, mitochondrial, putative	0.860117	2.08202	4.93443	2.42062	5.73692	2.37002	N	Y	Y	Y	Y	N
gi|659095270|ref|XM_008450270.1|	phosphoserine aminotransferase, chloroplastic-like (LOC103490655), mRNA	XM_023684075.1 PREDICTED: Cucurbita pepo subsp. pepo phosphoserine aminotransferase 2, chloroplastic (LOC111800399), mRNA	AT4G35630	phosphoserine aminotransferase	2.92361	13.7882	16.3178	4.71616	5.5814	1.18346	Y	Y	Y	Y	Y	N
gi|659076993|ref|XM_008440753.1|	leghemoglobin reductase (LOC103483908), mRNA	XM_023683952.1 PREDICTED: Cucurbita pepo subsp. pepo dihydrolipoyl dehydrogenase 1, mitochondrial (LOC111800316), mRNA	AT1G48030	mitochondrial lipoamide dehydrogenase 1	0.505128	1.05014	4.95987	2.07896	9.81904	4.72305	Y	N	Y	Y	Y	Y
gi|659088134|ref|XM_008446599.1|	endoplasmin homolog (LOC103488055), mRNA	XM_023689991.1 PREDICTED: Cucurbita pepo subsp. pepo endoplasmin homolog (LOC111805098), mRNA	AT4G24190	Chaperone protein htpG family protein	1.66253	20.9867	5.39503	12.6233	3.24507	0.257069	N	Y	Y	N	N	N
gi|659120286|ref|XM_008461891.1|	40S ribosomal protein S13 (LOC103499020), mRNA	XM_023691732.1 PREDICTED: Cucurbita pepo subsp. pepo 40S ribosomal protein S13-like (LOC111806420), mRNA	AT4G00100	ribosomal protein S13A	6.13965	26.416	17.5615	4.30252	2.86034	0.664804	Y	Y	Y	Y	N	N
gi|659083680|ref|XM_008444261.1|	tubulin beta chain-like (LOC103486337), mRNA	XM_023671436.1 PREDICTED: Cucurbita pepo subsp. pepo tubulin beta chain-like (LOC111790517), mRNA	AT2G29550;AT5G62700	tubulin beta-7 chain;tubulin beta chain 3	6.74973	45.8686	36.9647	6.79562	5.47647	0.805882	N	Y	Y	Y	Y	N
gi|659115413|ref|XM_008459322.1|	histone H2A (LOC103497210), mRNA	XM_023664577.1 PREDICTED: Cucurbita pepo subsp. pepo histone H2A (LOC111783660), mRNA	AT5G02560;AT5G27670	histone H2A 7;histone H2A 12	1.03084	2.04259	1.1685	1.98147	1.13353	0.572066	N	Y	N	Y	N	N
gi|659120024|ref|XM_008461750.1|	NADH dehydrogenase [ubiquinone] 1 alpha subcomplex subunit 9, mitochondrial (LOC103498927), mRNA	XM_023693478.1 PREDICTED: Cucurbita pepo subsp. pepo NADH dehydrogenase [ubiquinone] 1 alpha subcomplex subunit 9, mitochondrial-like (LOC111807662), mRNA	AT2G20360	NAD(P)-binding Rossmann-fold superfamily protein	0.881813	1.50882	4.60206	1.71104	5.21887	3.05011	N	N	Y	Y	Y	Y
gi|659076492|ref|XM_008440489.1|	stem-specific protein TSJT1 (LOC103483735), mRNA	XM_023672599.1 PREDICTED: Cucurbita pepo subsp. pepo stem-specific protein TSJT1 (LOC111791308), mRNA	AT5G19140	Aluminium induced protein with YGL and LRDR motifs	0.0990529	0.0931758	1.63044	0.940667	16.4603	17.4985	Y	Y	N	N	Y	Y
gi|659074000|ref|XM_008439146.1|	ubiquitin-conjugating enzyme E2-17 kDa (LOC103482803), mRNA	XM_023694443.1 PREDICTED: Cucurbita pepo subsp. pepo ubiquitin-conjugating enzyme E2-17 kDa-like (LOC111808458), mRNA	AT5G41700	ubiquitin conjugating enzyme 8	0.487863	1.01185	3.04004	2.07404	6.23134	3.00445	Y	N	Y	Y	Y	Y
gi|659088197|ref|XM_008446631.1|	14-3-3-like protein (LOC103488075), mRNA	XM_023691260.1 PREDICTED: Cucurbita pepo subsp. pepo 14-3-3-like protein (LOC111805951), mRNA	AT1G78300	general regulatory factor 2	0.827461	1.5167	5.13747	1.83296	6.20872	3.38726	N	N	Y	Y	Y	Y
gi|659088406|ref|XM_008446743.1|	auxin-responsive protein IAA9-like (LOC103488149), mRNA	XM_023690428.1 PREDICTED: Cucurbita pepo subsp. pepo auxin-responsive protein IAA8-like (LOC111805370), transcript variant X2, mRNA	AT2G22670;AT5G65670	indole-3-acetic acid inducible 9;indoleacetic acid-induced protein 8	4.47842	13.194	2.08444	2.94612	0.465441	0.157984	Y	Y	N	Y	N	Y
gi|659130478|ref|XM_008466972.1|	40S ribosomal protein S15-4-like (LOC103502858), mRNA	XM_023692752.1 PREDICTED: Cucurbita pepo subsp. pepo 40S ribosomal protein S15-4-like (LOC111807162), mRNA	AT5G09510;AT1G04270	Ribosomal protein S19 family protein;cytosolic ribosomal protein S15	11.232	33.511	8.90365	2.98352	0.792701	0.265693	Y	Y	Y	Y	N	Y
gi|659084229|ref|XM_008444557.1|	60S ribosomal protein L24-like (LOC103486557), mRNA	XM_023683002.1 PREDICTED: Cucurbita pepo subsp. pepo 60S ribosomal protein L24 (LOC111799600), mRNA	AT3G53020	Ribosomal protein L24e family protein	17.3153	99.918	33.489	5.77049	1.93407	0.335165	Y	Y	Y	Y	N	Y
gi|659127082|ref|XM_008465294.1|	60S ribosomal protein L23a-like (LOC103501656), mRNA	XM_023695376.1 PREDICTED: Cucurbita pepo subsp. pepo 60S ribosomal protein L23a (LOC111809049), mRNA	AT3G55280;AT2G39460	ribosomal protein L23AB;ribosomal protein L23AA	9.0867	71.5176	35.9704	7.87059	3.95858	0.502959	Y	Y	Y	Y	Y	N
gi|659087502|ref|XM_008446265.1|	far upstream element-binding protein 1 (LOC103487791), mRNA	XM_023690778.1 PREDICTED: Cucurbita pepo subsp. pepo far upstream element-binding protein 1 (LOC111805635), mRNA	AT2G25970	KH domain-containing protein	1.07739	2.47049	1.476	2.29303	1.36998	0.597453	N	Y	N	Y	N	N
gi|659116607|ref|XM_008459939.1|	delta(8)-fatty-acid desaturase (LOC103497683), mRNA	XM_023692753.1 PREDICTED: Cucurbita pepo subsp. pepo delta(8)-fatty-acid desaturase 2-like (LOC111807163), mRNA	AT3G61580;AT2G46210	Fatty acid/sphingolipid desaturase	6.40299	4.92699	4.69586	0.769483	0.733385	0.953088	Y	Y	Y	N	N	N
gi|659111103|ref|XM_008457358.1|	14-3-3-like protein (LOC103495723), transcript variant X1, mRNA	XM_023670152.1 PREDICTED: Cucurbita pepo subsp. pepo 14-3-3-like protein A (LOC111789391), mRNA	AT5G38480;AT5G16050;AT4G09000	general regulatory factor 5;general regulatory factor 1;general regulatory factor 3	0.94796	0.833403	1.5546	0.879154	1.63995	1.86537	N	N	N	N	N	N
gi|659090728|ref|XM_008447947.1|	60S ribosomal protein L27a-3 (LOC103488974), mRNA	XM_023667395.1 PREDICTED: Cucurbita pepo subsp. pepo 60S ribosomal protein L27a-3 (LOC111787433), mRNA	AT1G70600	Ribosomal protein L18e/L15 superfamily protein	3.91814	5.84277	10.3512	1.49121	2.64187	1.77163	N	Y	Y	N	N	N
gi|659075493|ref|XM_008439953.1|	3-phosphoshikimate 1-carboxyvinyltransferase 2 (LOC103483361), mRNA	XM_023684200.1 PREDICTED: Cucurbita pepo subsp. pepo 3-phosphoshikimate 1-carboxyvinyltransferase 2 (LOC111800485), mRNA	AT1G48860;AT2G45300	RNA 3'-terminal phosphate cyclase/enolpyruvate transferase, alpha/beta	7.88259	11.4464	6.53005	1.45211	0.828415	0.570492	Y	Y	Y	N	N	N
gi|659104774|ref|XM_008454751.1|	HMG1/2-like protein (LOC103493820), transcript variant X1, mRNA	XM_023680530.1 PREDICTED: Cucurbita pepo subsp. pepo HMG1/2-like protein (LOC111797513), mRNA	AT1G20693;AT1G20696	high mobility group B2;high mobility group B3	1.00269	0.748402	0.686631	0.746398	0.684791	0.917462	N	N	N	N	N	N
gi|659113772|ref|XM_008458525.1|	40S ribosomal protein S18 (LOC103496593), mRNA	XM_023695906.1 PREDICTED: Cucurbita pepo subsp. pepo 40S ribosomal protein S18-like (LOC111809441), mRNA	AT1G34030	Ribosomal protein S13/S18 family	16.5335	39.9932	27.1514	2.41892	1.6422	0.678899	Y	Y	Y	Y	N	N
gi|659102102|ref|XM_008453732.1|	uncharacterized LOC103493102 (LOC103493102), mRNA	XM_023672500.1 PREDICTED: Cucurbita pepo subsp. pepo uncharacterized LOC111791234 (LOC111791234), transcript variant X1, mRNA	AT4G10970	unknown protein; FUNCTIONS IN: molecular_function unknown; INVOLVED IN: biological_process unknown; LOCATED IN: cellular_component unknown; EXPRESSED IN: 25 plant structures; EXPRESSED DURING: 14 growth stages; BEST Arabidopsis thaliana protein match is:	0.471872	0.319742	0.348295	0.677605	0.738115	1.0893	Y	Y	Y	N	N	N
gi|659087186|ref|XM_008446096.1|	uncharacterized protein At4g28440 (LOC103487687), transcript variant X1, mRNA	XM_023689983.1 PREDICTED: Cucurbita pepo subsp. pepo uncharacterized protein At4g28440-like (LOC111805090), mRNA	AT1G23750	Nucleic acid-binding, OB-fold-like protein	1.49936	2.12162	3.16245	1.41501	2.1092	1.49059	N	Y	Y	N	N	N
gi|659123120|ref|XM_008463278.1|	eukaryotic translation initiation factor 3 subunit B-like (LOC103500082), mRNA	XM_023679985.1 PREDICTED: Cucurbita pepo subsp. pepo eukaryotic translation initiation factor 3 subunit B-like (LOC111797089), transcript variant X1, mRNA	AT5G27640;AT5G25780	eukaryotic translation initiation factor 3B-2;translation initiation factor 3B1	3.3985	5.68279	4.01092	1.67215	1.1802	0.705802	Y	Y	Y	Y	N	N
gi|659079003|ref|XM_008441801.1|	aspartic proteinase-like (LOC103484625), transcript variant X3, mRNA	XM_023688513.1 PREDICTED: Cucurbita pepo subsp. pepo aspartic proteinase-like (LOC111803902), mRNA	AT1G62290	Saposin-like aspartyl protease family protein	34.1345	14.5199	0.17805	0.425373	0.00521612	0.0122625	Y	Y	N	N	Y	Y
gi|659077883|ref|XM_008441217.1|	mitochondrial amidoxime-reducing component 1-like (LOC103484244), mRNA	XM_023662182.1 PREDICTED: Cucurbita pepo subsp. pepo mitochondrial amidoxime-reducing component 1 (LOC111781530), mRNA	AT1G30910	Molybdenum cofactor sulfurase family protein	0.627316	1.05145	3.63319	1.67611	5.79164	3.4554	N	N	Y	Y	Y	Y
gi|659119990|ref|XM_008461731.1|	60S ribosomal protein L23 (LOC103498918), mRNA	XM_023692414.1 PREDICTED: Cucurbita pepo subsp. pepo 60S ribosomal protein L23 (LOC111806895), mRNA	AT3G04400	Ribosomal protein L14p/L23e family protein	8.91796	52.8532	29.096	5.92661	3.26263	0.550505	Y	Y	Y	Y	Y	N
gi|659067366|ref|XM_008440859.1|	serine/threonine-protein kinase AFC2 (LOC103483972), transcript variant X1, mRNA	XM_023663606.1 PREDICTED: Cucurbita pepo subsp. pepo serine/threonine-protein kinase AFC2-like (LOC111782807), transcript variant X1, mRNA	AT4G24740	FUS3-complementing gene 2	0.424502	0.370361	0.485942	0.872459	1.14473	1.31208	Y	Y	N	N	N	N
gi|659112677|ref|XM_008458077.1|	glyceraldehyde-3-phosphate dehydrogenase GAPCP2, chloroplastic-like (LOC103496285), mRNA	XM_023657617.1 PREDICTED: Cucurbita pepo subsp. pepo glyceraldehyde-3-phosphate dehydrogenase GAPCP1, chloroplastic-like (LOC111777887), transcript variant X1, mRNA	AT1G16300;AT1G79530;AT3G04120	glyceraldehyde-3-phosphate dehydrogenase C subunit 1;glyceraldehyde-3-phosphate dehydrogenase of plastid 2;glyceraldehyde-3-phosphate dehydrogenase of plastid 1	1.60423	2.96198	5.66434	1.84635	3.53088	1.91235	N	Y	Y	Y	Y	N
gi|659071364|ref|XM_008461209.1|	nucleosome assembly protein 1;3-like (LOC103498568), mRNA	XM_023691357.1 PREDICTED: Cucurbita pepo subsp. pepo nucleosome assembly protein 1;2-like (LOC111806030), mRNA	AT2G19480	nucleosome assembly protein 1;2	4.62164	4.98246	6.91839	1.07807	1.49695	1.38855	Y	Y	Y	N	N	N
gi|659069319|ref|XM_008450985.1|	shaggy-related protein kinase kappa (LOC103491156), mRNA	XM_023688325.1 PREDICTED: Cucurbita pepo subsp. pepo shaggy-related protein kinase kappa (LOC111803783), transcript variant X1, mRNA	AT1G09840	shaggy-like protein kinase 41	1.05215	2.34063	4.86609	2.22461	4.62489	2.07897	N	Y	Y	Y	Y	N
gi|659100154|ref|XM_008452734.1|	20 kDa chaperonin, chloroplastic (LOC103492392), mRNA	XM_023661076.1 PREDICTED: Cucurbita pepo subsp. pepo 20 kDa chaperonin, chloroplastic-like (LOC111780628), transcript variant X1, mRNA	AT5G20720	chaperonin 20	1.47021	3.30216	16.0511	2.24605	10.9176	4.8608	N	Y	Y	Y	Y	Y
gi|659090240|ref|XM_008447687.1|	pyruvate kinase, cytosolic isozyme (LOC103488792), mRNA	XM_023685690.1 PREDICTED: Cucurbita pepo subsp. pepo pyruvate kinase, cytosolic isozyme (LOC111801633), mRNA	AT5G08570	Pyruvate kinase family protein	0.38877	1.52127	6.46889	3.91303	16.6394	4.2523	Y	N	Y	Y	Y	N
gi|659071408|ref|XM_008461464.1|	40S ribosomal protein S3-2 (LOC103498727), mRNA	XM_023690554.1 PREDICTED: Cucurbita pepo subsp. pepo 40S ribosomal protein S3-2-like (LOC111805445), mRNA	AT5G35530;AT2G31610	Ribosomal protein S3 family protein	7.72652	13.7445	10.0072	1.77887	1.29517	0.728086	Y	Y	Y	Y	N	N
gi|659068629|ref|XM_008447197.1|	eukaryotic translation initiation factor 3 subunit A-like (LOC103488448), transcript variant X1, mRNA	XM_023659813.1 PREDICTED: Cucurbita pepo subsp. pepo eukaryotic translation initiation factor 3 subunit A-like (LOC111779696), mRNA	AT4G11420	eukaryotic translation initiation factor 3A	2.7636	3.63093	5.8269	1.31384	2.10845	1.6048	Y	Y	Y	N	N	N
gi|659111414|ref|XM_008457511.1|	10 kDa chaperonin-like (LOC103495836), mRNA	XM_023661523.1 PREDICTED: Cucurbita pepo subsp. pepo 10 kDa chaperonin, mitochondrial-like (LOC111781094), mRNA	AT1G23100	GroES-like family protein	10.2121	18.4356	37.4899	1.80528	3.67114	2.03356	Y	Y	Y	Y	Y	N
gi|659113026|ref|XM_008458185.1|	small ubiquitin-related modifier 1 (LOC103496358), mRNA	XM_023656270.1 PREDICTED: Cucurbita pepo subsp. pepo small ubiquitin-related modifier 1 (LOC111776876), mRNA	AT4G26840	small ubiquitin-like modifier 1	0.766772	0.870367	1.08668	1.13511	1.41722	1.24854	N	N	N	N	N	N
gi|659123738|ref|XM_008463592.1|	cycloartenol-C-24-methyltransferase-like (LOC103500325), transcript variant X1, mRNA	XM_023670504.1 PREDICTED: Cucurbita pepo subsp. pepo cycloartenol-C-24-methyltransferase-like (LOC111789806), transcript variant X2, mRNA	AT5G13710	sterol methyltransferase 1	4.67172	11.4433	8.09038	2.44948	1.73178	0.706997	Y	Y	Y	Y	N	N
gi|659098363|ref|XM_008451880.1|	B2 protein (LOC103491791), transcript variant X1, mRNA	XM_023671770.1 PREDICTED: Cucurbita pepo subsp. pepo B2 protein-like (LOC111790740), mRNA	AT3G27090;AT5G42050	DCD (Development and Cell Death) domain protein	0.895699	2.32731	3.11005	2.59832	3.47221	1.33633	N	Y	Y	Y	Y	N
gi|659108090|ref|XM_008455791.1|	nuclear transport factor 2-like (LOC103494563), mRNA	XM_023670261.1 PREDICTED: Cucurbita pepo subsp. pepo nuclear transport factor 2B (LOC111789629), mRNA	AT1G27310	nuclear transport factor 2A	2.02463	2.34141	2.37064	1.15646	1.1709	1.01248	N	Y	N	N	N	N
gi|659067761|ref|XM_008442941.1|	polyadenylate-binding protein RBP45-like (LOC103485380), mRNA	XM_023663228.1 PREDICTED: Cucurbita pepo subsp. pepo polyadenylate-binding protein RBP45-like (LOC111782473), transcript variant X2, mRNA	AT4G27000;AT1G11650	RNA-binding (RRM/RBD/RNP motifs) family protein	3.11458	3.57254	3.48635	1.14704	1.11937	0.975873	Y	Y	Y	N	N	N
gi|659099867|ref|XM_008452594.1|	60S ribosomal protein L31 (LOC103492289), mRNA	XM_023676098.1 PREDICTED: Cucurbita pepo subsp. pepo 60S ribosomal protein L31-like (LOC111794001), transcript variant X1, mRNA	AT5G56710	Ribosomal protein L31e family protein	6.53166	20.0256	12.3688	3.06593	1.89367	0.617647	Y	Y	Y	Y	N	N
gi|659103064|ref|XM_008454233.1|	proton pump-interactor 1 (LOC103493484), transcript variant X3, mRNA	XM_023679301.1 PREDICTED: Cucurbita pepo subsp. pepo proton pump-interactor 1-like (LOC111796604), mRNA	AT1G11910	aspartic proteinase A1	0.608759	1.62396	0.394298	2.66766	0.647708	0.2428	N	N	Y	Y	N	Y
gi|659080045|ref|XM_008442360.1|	phospho-2-dehydro-3-deoxyheptonate aldolase 2, chloroplastic (LOC103484958), mRNA	XM_023687903.1 PREDICTED: Cucurbita pepo subsp. pepo phospho-2-dehydro-3-deoxyheptonate aldolase 2, chloroplastic-like (LOC111803479), mRNA	AT4G39980	3-deoxy-D-arabino-heptulosonate 7-phosphate synthase 1	6.77681	16.8266	1.93141	2.48297	0.285004	0.114783	Y	Y	N	Y	N	N
gi|659131807|ref|XM_008467644.1|	plasminogen activator inhibitor 1 RNA-binding protein-like (LOC103503456), mRNA	XM_023665618.1 PREDICTED: Cucurbita pepo subsp. pepo RGG repeats nuclear RNA binding protein A-like (LOC111785160), mRNA	AT4G16830	Hyaluronan / mRNA binding family	8.5456	24.8174	18.4237	2.90411	2.15593	0.742373	Y	Y	Y	Y	N	N
gi|659080175|ref|XM_008442429.1|	prostatic spermine-binding protein (LOC103485005), transcript variant X1, mRNA	XM_023688154.1 PREDICTED: Cucurbita pepo subsp. pepo prostatic spermine-binding protein-like (LOC111803646), transcript variant X1, mRNA	AT2G22080;AT1G14820	unknown protein; Has 96314 Blast hits to 34847 proteins in 1702 species: Archae - 612; Bacteria - 27969; Metazoa - 24311; Fungi - 12153; Plants - 4409; Viruses - 1572; Other Eukaryotes - 25288 (source: NCBI BLink).;Sec14p-like phosphatidylinositol transfe	1.05562	1.36863	1.1389	1.29652	1.07889	0.832144	N	N	N	N	N	N
gi|659086314|ref|XM_008445646.1|	CBL-interacting serine/threonine-protein kinase 6-like (LOC103487362), mRNA	XM_023660232.1 PREDICTED: Cucurbita pepo subsp. pepo CBL-interacting serine/threonine-protein kinase 6-like (LOC111780001), mRNA	AT5G01810;AT4G30960	SOS3-interacting protein 3;CBL-interacting protein kinase 15	0.127531	0.362131	3.66734	2.83956	28.7566	10.1271	Y	Y	Y	Y	Y	Y
gi|659084795|ref|XM_008444856.1|	outer envelope pore protein 16-3, chloroplastic/mitochondrial (LOC103486783), mRNA	XM_023685047.1 PREDICTED: Cucurbita pepo subsp. pepo outer envelope pore protein 16-3, chloroplastic/mitochondrial-like (LOC111801078), mRNA	AT2G42210	Mitochondrial import inner membrane translocase subunit Tim17/Tim22/Tim23 family protein	0.75537	1.86309	4.21807	2.46646	5.58411	2.26402	N	Y	Y	Y	Y	N
gi|659092891|ref|XM_008449050.1|	uncharacterized LOC103489748 (LOC103489748), transcript variant X4, mRNA	XM_023658122.1 PREDICTED: Cucurbita pepo subsp. pepo uncharacterized LOC111778349 (LOC111778349), transcript variant X3, mRNA	AT3G24740	Protein of unknown function (DUF1644)	0.404667	0.478357	0.412025	1.1821	1.01818	0.861334	Y	Y	N	N	N	N
gi|659073427|ref|XM_008438832.1|	3-isopropylmalate dehydratase small subunit 3-like (LOC103482595), mRNA	XM_023665714.1 PREDICTED: Cucurbita pepo subsp. pepo 3-isopropylmalate dehydratase small subunit 3-like (LOC111785304), mRNA	AT2G43090	Aconitase/3-isopropylmalate dehydratase protein	2.48821	13.2236	10.3103	5.3145	4.14368	0.779693	Y	Y	Y	Y	Y	N
gi|659116446|ref|XM_008459854.1|	peptidyl-prolyl cis-trans isomerase FKBP62-like (LOC103497612), mRNA	XM_023692817.1 PREDICTED: Cucurbita pepo subsp. pepo peptidyl-prolyl cis-trans isomerase FKBP62-like (LOC111807206), mRNA	AT5G48570;AT3G25230	FKBP-type peptidyl-prolyl cis-trans isomerase family protein;rotamase FKBP 1	4.4675	10.4707	2.68453	2.34375	0.600901	0.256385	Y	Y	Y	N	N	N
gi|584294212|gb|KF888257.1|	Cucumis melo var. makuwa isolate LOX09 lipoxygenase mRNA, partial cds	XM_023658518.1 PREDICTED: Cucurbita pepo subsp. pepo probable linoleate 9S-lipoxygenase 5 (LOC111778601), mRNA	AT3G22400	PLAT/LH2 domain-containing lipoxygenase family protein	2.27818	65.3171	35.2368	28.6707	15.4671	0.539474	Y	Y	Y	Y	Y	N
gi|659130025|ref|XM_008466740.1|	tubulin alpha-3 chain-like (LOC103502708), mRNA	XM_023670279.1 PREDICTED: Cucurbita pepo subsp. pepo tubulin alpha-3 chain-like (LOC111789643), mRNA	AT5G19780;AT4G14960	Tubulin/FtsZ family protein;tubulin alpha-5	0.458266	0.857166	1.43743	1.87046	3.13668	1.67696	Y	N	N	Y	Y	N
gi|659074045|ref|XM_008439170.1|	probable trehalase (LOC103482823), mRNA	XM_023678639.1 PREDICTED: Cucurbita pepo subsp. pepo probable trehalase (LOC111795975), mRNA	AT4G24040	trehalase 1	0.850877	0.0869601	0.349081	0.1022	0.41026	4.01426	N	Y	N	Y	N	Y
gi|659100458|ref|XM_008452886.1|	callose synthase 3 (LOC103492490), transcript variant X1, mRNA	XM_023676209.1 PREDICTED: Cucurbita pepo subsp. pepo callose synthase 3-like (LOC111794080), mRNA	AT5G13000;AT1G05570	glucan synthase-like 12;callose synthase 1	0.759629	1.06224	5.01885	1.39836	6.60697	4.72479	N	N	Y	N	Y	Y
gi|659096784|ref|XM_008451064.1|	60S ribosomal protein L4-like (LOC103491208), mRNA	XM_023688570.1 PREDICTED: Cucurbita pepo subsp. pepo 60S ribosomal protein L4 (LOC111803948), mRNA	AT5G02870	Ribosomal protein L4/L1 family	17.1677	52.6931	51.6699	3.06931	3.00971	0.980583	Y	Y	Y	Y	N	N
gi|659118263|ref|XM_008460808.1|	proteasome subunit alpha type-2-A (LOC103498260), mRNA	XM_023664586.1 PREDICTED: Cucurbita pepo subsp. pepo proteasome subunit alpha type-2-A (LOC111783670), mRNA	AT1G16470	proteasome subunit PAB1	1.97618	1.94719	4.77948	0.985332	2.41854	2.45455	N	Y	Y	N	N	Y
gi|659083504|ref|XM_008444171.1|	proliferation-associated protein 2G4-like (LOC103486273), mRNA	XM_023683979.1 PREDICTED: Cucurbita pepo subsp. pepo ERBB-3 BINDING PROTEIN 1 (LOC111800334), mRNA	AT3G51800	metallopeptidase M24 family protein	2.64304	1.20318	4.24199	0.455227	1.60497	3.52564	N	N	Y	Y	N	Y
gi|659101336|ref|XM_008453333.1|	60S ribosomal protein L19-1-like (LOC103492800), mRNA	XM_023693218.1 PREDICTED: Cucurbita pepo subsp. pepo 60S ribosomal protein L19-3-like (LOC111807476), mRNA	AT3G16780	Ribosomal protein L19e family protein	12.103	81.3692	22.6026	6.72308	1.86752	0.277778	Y	Y	Y	Y	N	Y
gi|659082013|ref|XM_008443397.1|	glutamate synthase [NADH], amyloplastic (LOC103485701), transcript variant X1, mRNA	XM_023696719.1 PREDICTED: Cucurbita pepo subsp. pepo glutamate synthase [NADH], amyloplastic (LOC111810135), transcript variant X2, mRNA	AT5G53460	NADH-dependent glutamate synthase 1	1.56259	0.690919	0.363436	0.442162	0.232585	0.526019	N	N	N	N	N	N
gi|659073111|ref|XM_008469038.1|	60S ribosomal protein L7a (LOC103504657), mRNA	XM_023695444.1 PREDICTED: Cucurbita pepo subsp. pepo 60S ribosomal protein L7a-2-like (LOC111809095), mRNA	AT3G62870	Ribosomal protein L7Ae/L30e/S12e/Gadd45 family protein	10.7935	107.714	23.8824	9.97959	2.21267	0.221719	Y	Y	Y	Y	N	Y
gi|659088937|ref|XM_008447020.1|	40S ribosomal protein S11 (LOC103488328), mRNA	XM_023681745.1 PREDICTED: Cucurbita pepo subsp. pepo 40S ribosomal protein S11 (LOC111798529), mRNA	AT5G23740	ribosomal protein S11-beta	7.71029	55.1895	35.1879	7.15789	4.56376	0.637584	Y	Y	Y	Y	Y	N
gi|659084039|ref|XM_008444453.1|	probable E3 ubiquitin-protein ligase LOG2 (LOC103486475), mRNA	XM_023683655.1 PREDICTED: Cucurbita pepo subsp. pepo probable E3 ubiquitin-protein ligase LUL2 (LOC111800072), mRNA	AT3G53410;AT3G09770	RING/U-box superfamily protein	2.32019	1.44684	3.39754	0.623585	1.46433	2.34825	N	N	N	N	N	N
gi|659103212|ref|XM_008454306.1|	26S proteasome non-ATPase regulatory subunit 14 homolog (LOC103493528), mRNA	XM_023669804.1 PREDICTED: Cucurbita pepo subsp. pepo 26S proteasome non-ATPase regulatory subunit 14 homolog (LOC111789145), mRNA	AT5G23540	Mov34/MPN/PAD-1 family protein	1.02475	0.906516	2.36599	0.884622	2.30884	2.60998	N	N	N	N	N	Y
gi|659122528|ref|XM_008462969.1|	26S protease regulatory subunit 7 (LOC103499849), mRNA	XM_023693169.1 PREDICTED: Cucurbita pepo subsp. pepo 26S proteasome regulatory subunit 7 (LOC111807436), mRNA	AT1G53750	regulatory particle triple-A 1A	0.863184	0.536764	2.08617	0.621842	2.41683	3.88657	N	Y	N	N	N	Y
gi|659070231|ref|XM_008455852.1|	uncharacterized LOC103494595 (LOC103494595), transcript variant X1, mRNA	XM_023681940.1 PREDICTED: Cucurbita pepo subsp. pepo dormancy-associated protein homolog 3 (LOC111798655), transcript variant X1, mRNA	AT1G56220	Dormancy/auxin associated family protein	0.222369	1.17343	2.19629	5.27695	9.87674	1.87168	Y	N	N	Y	Y	N
gi|659095516|ref|XM_008450401.1|	26S proteasome non-ATPase regulatory subunit 13 homolog A (LOC103490742), mRNA	XM_023696355.1 PREDICTED: Cucurbita pepo subsp. pepo 26S proteasome non-ATPase regulatory subunit 13 homolog A (LOC111809884), mRNA	AT5G45620;AT4G19006	Proteasome component (PCI) domain protein	1.54381	1.9534	4.56766	1.26531	2.9587	2.33831	N	Y	Y	N	N	N
gi|659088207|ref|XM_008446637.1|	histone H3.3 (LOC103488080), mRNA	XM_023691263.1 PREDICTED: Cucurbita pepo subsp. pepo histone H3.3 (LOC111805953), mRNA	AT5G65360;AT4G40030;AT5G10400	Histone superfamily protein	0.610315	0.585154	1.35322	0.958774	2.21724	2.31258	N	N	N	N	N	N
gi|659073631|ref|XM_008438945.1|	zinc finger A20 and AN1 domain-containing stress-associated protein 1-like (LOC103482674), mRNA	XM_023677969.1 PREDICTED: Cucurbita pepo subsp. pepo zinc finger A20 and AN1 domain-containing stress-associated protein 1-like (LOC111795505), transcript variant X1, mRNA	AT4G22820;AT1G12440	A20/AN1-like zinc finger family protein	0.690413	0.77066	0.406986	1.11623	0.589482	0.5281	N	N	N	N	N	N
gi|659094713|ref|XM_008449984.1|	uncharacterized LOC103490467 (LOC103490467), mRNA	XM_023677104.1 PREDICTED: Cucurbita pepo subsp. pepo uncharacterized LOC111794912 (LOC111794912), mRNA			0.73071	1.35744	3.41689	1.8577	4.67612	2.51715	N	N	Y	Y	Y	Y
gi|659094597|ref|XM_008449923.1|	ankyrin repeat domain-containing protein 2 (LOC103490431), mRNA	XM_023656861.1 PREDICTED: Cucurbita pepo subsp. pepo ankyrin repeat domain-containing protein 2B-like (LOC111777320), mRNA	AT4G35450;AT2G17390;AT3G49430	ankyrin repeat-containing 2B;SER/ARG-rich protein 34A;ankyrin repeat-containing protein 2	2.29844	0.41822	2.0283	0.181958	0.882469	4.84984	Y	Y	N	Y	N	Y
gi|659068623|ref|XM_008447156.1|	obg-like ATPase 1 (LOC103488428), mRNA	XM_023664055.1 PREDICTED: Cucurbita pepo subsp. pepo obg-like ATPase 1 (LOC111783155), mRNA	AT1G30580	GTP binding	2.92172	8.09906	9.61007	2.77201	3.28918	1.18657	Y	Y	Y	Y	Y	N
gi|659098155|ref|XM_008451782.1|	translocon-associated protein subunit beta (LOC103491721), transcript variant X1, mRNA	XM_023672947.1 PREDICTED: Cucurbita pepo subsp. pepo translocon-associated protein subunit beta (LOC111791560), mRNA	AT5G14030	translocon-associated protein beta (TRAPB) family protein	0.864992	2.64946	2.94266	3.06298	3.40195	1.11067	N	Y	Y	Y	Y	N
gi|659095465|ref|XM_008450374.1|	cyclin-dependent kinase F-4-like (LOC103490725), transcript variant X1, mRNA	XM_023696536.1 PREDICTED: Cucurbita pepo subsp. pepo cyclin-dependent kinase F-4-like (LOC111810007), transcript variant X1, mRNA	AT4G19112	conserved peptide upstream open reading frame 25	0.24909	0.236954	0.600398	0.951279	2.41037	2.53382	Y	Y	N	N	N	Y
gi|659114928|ref|XM_008459075.1|	superoxide dismutase [Mn], mitochondrial-like (LOC103497020), transcript variant X1, mRNA	XM_023663396.1 PREDICTED: Cucurbita pepo subsp. pepo superoxide dismutase [Mn], mitochondrial-like (LOC111782614), mRNA	AT3G10920	manganese superoxide dismutase 1	0.922295	2.49509	2.46602	2.7053	2.67379	0.98835	N	Y	N	Y	N	N
gi|659066945|ref|XM_008469012.1|	transcription factor BTF3 homolog 4-like (LOC103504634), mRNA	XM_023663562.1 PREDICTED: Cucurbita pepo subsp. pepo nascent polypeptide-associated complex subunit beta-like (LOC111782759), mRNA	AT1G73230;AT1G17880	basic transcription factor 3;Nascent polypeptide-associated complex NAC	18.2122	48.6827	24.6976	2.67308	1.3561	0.507317	Y	Y	Y	Y	N	N
gi|659075625|ref|XM_008440022.1|	60S ribosomal protein L11-1-like (LOC103483409), transcript variant X2, mRNA	XM_023676257.1 PREDICTED: Cucurbita pepo subsp. pepo 60S ribosomal protein L11-1-like (LOC111794113), transcript variant X2, mRNA	AT5G45775	Ribosomal L5P family protein	16.649	65.2987	31.8228	3.92208	1.91139	0.487342	Y	Y	Y	Y	N	N
gi|659073972|ref|XM_008439130.1|	reticulon-like protein B2 (LOC103482797), mRNA	XM_023695600.1 PREDICTED: Cucurbita pepo subsp. pepo reticulon-like protein B2 (LOC111809209), mRNA	AT1G64090;AT4G23630;AT4G11220	VIRB2-interacting protein 1;VIRB2-interacting protein 2;Reticulan like protein B3	2.04577	0.86684	3.25065	0.423723	1.58896	3.75	N	N	Y	Y	N	Y
gi|659071982|ref|XM_008464679.1|	uncharacterized LOC103501169 (LOC103501169), transcript variant X1, mRNA	XM_023664047.1 PREDICTED: Cucurbita pepo subsp. pepo uncharacterized LOC111783147 (LOC111783147), transcript variant X2, mRNA	AT1G72650	TRF-like 6	3.90987	14.8925	3.32157	3.80896	0.849534	0.223036	Y	Y	Y	Y	N	Y
gi|659117290|ref|XM_008460300.1|	uncharacterized LOC103497904 (LOC103497904), mRNA	XM_023658973.1 PREDICTED: Cucurbita pepo subsp. pepo uncharacterized LOC111778959 (LOC111778959), mRNA			0.785714	0.419197	0.585753	0.533524	0.745504	1.39732	N	Y	N	Y	N	N
gi|659098829|ref|XM_008452092.1|	uncharacterized LOC103491959 (LOC103491959), mRNA	XM_023659646.1 PREDICTED: Cucurbita pepo subsp. pepo succinate dehydrogenase subunit 6, mitochondrial-like (LOC111779580), mRNA	AT1G08480	unknown protein; FUNCTIONS IN: molecular_function unknown; INVOLVED IN: biological_process unknown; LOCATED IN: mitochondrion, plasma membrane, plastid, vacuole; EXPRESSED IN: 27 plant structures; EXPRESSED DURING: 15 growth stages; Has 39 Blast hits to 3	0.793015	1.54011	3.53447	1.94209	4.457	2.29495	N	N	Y	Y	Y	N
gi|659125545|ref|XM_008464518.1|	peroxiredoxin-2B-like (LOC103501029), mRNA	XM_023675903.1 PREDICTED: Cucurbita pepo subsp. pepo peroxiredoxin-2-like (LOC111793844), mRNA	AT1G65970	thioredoxin-dependent peroxidase 2	0.596186	2.37733	3.58141	3.98757	6.0072	1.50648	N	Y	Y	Y	Y	N
gi|659120069|ref|XM_008461775.1|	clustered mitochondria protein homolog (LOC103498943), mRNA	XM_023692230.1 PREDICTED: Cucurbita pepo subsp. pepo protein TSS-like (LOC111806778), transcript variant X1, mRNA	AT1G01320	Tetratricopeptide repeat (TPR)-like superfamily protein	2.36594	21.2833	7.34667	8.99571	3.10519	0.345185	N	Y	Y	Y	N	Y
gi|659087249|ref|XM_008446129.1|	ATP-citrate synthase alpha chain protein 1 (LOC103487704), mRNA	XM_023691373.1 PREDICTED: Cucurbita pepo subsp. pepo ATP-citrate synthase alpha chain protein 1-like (LOC111806037), mRNA	AT1G10670	ATP-citrate lyase A-1	0.40583	0.3982	4.41711	0.981199	10.8841	11.0927	Y	Y	Y	N	Y	Y
gi|659115978|ref|XM_008459615.1|	60S ribosomal protein L26-1-like (LOC103497426), mRNA	XM_023665232.1 PREDICTED: Cucurbita pepo subsp. pepo 60S ribosomal protein L26-1-like (LOC111784582), mRNA	AT5G67510;AT3G49910	Translation protein SH3-like family protein	5.10423	23.7788	23.6651	4.65865	4.63636	0.995215	Y	Y	Y	Y	Y	N
gi|659070191|ref|XM_008455638.1|	importin subunit alpha-1 (LOC103494458), mRNA	XM_023689502.1 PREDICTED: Cucurbita pepo subsp. pepo importin subunit alpha-2-like (LOC111804731), mRNA	AT1G55035;AT1G02690;AT4G16143	importin alpha isoform 6;importin alpha isoform 2;pseudogene, putative importin alpha, similar to importin alpha GI:3342556 from (Arabidopsis thaliana); blastp match of 66% identity and 2.6e-167 P-value to GP	1.39949	4.01627	2.39961	2.86981	1.71463	0.597472	N	Y	N	Y	N	N
gi|659116119|ref|XM_008459692.1|	bifunctional 3-dehydroquinate dehydratase/shikimate dehydrogenase, chloroplastic-like (LOC103497484), transcript variant X1, mRNA	XM_023677933.1 PREDICTED: Cucurbita pepo subsp. pepo bifunctional 3-dehydroquinate dehydratase/shikimate dehydrogenase, chloroplastic (LOC111795483), transcript variant X2, mRNA	AT3G06350	dehydroquinate dehydratase, putative / shikimate dehydrogenase, putative	1.28736	3.48023	9.91549	2.70339	7.70221	2.84909	N	Y	Y	Y	Y	Y
gi|659130325|ref|XM_008466888.1|	uncharacterized LOC103502799 (LOC103502799), mRNA	XM_023661366.1 PREDICTED: Cucurbita pepo subsp. pepo uncharacterized LOC111780983 (LOC111780983), mRNA	AT2G42310	unknown protein; BEST Arabidopsis thaliana protein match is: unknown protein (TAIR:AT3G57785.1); Has 115 Blast hits to 115 proteins in 48 species: Archae - 0; Bacteria - 0; Metazoa - 4; Fungi - 44; Plants - 67; Viruses - 0; Other Eukaryotes - 0 (source: N	1.37231	3.16817	6.73562	2.30863	4.90822	2.12603	N	Y	Y	Y	Y	N
gi|659087198|ref|XM_008446102.1|	ADP-ribosylation factor 2-like (LOC103487690), transcript variant X3, mRNA	XM_023689447.1 PREDICTED: Cucurbita pepo subsp. pepo ADP-ribosylation factor 1 (LOC111804695), transcript variant X1, mRNA	AT2G47170	Ras-related small GTP-binding family protein	0.900825	0.649656	1.057	0.721179	1.17337	1.62702	N	N	N	N	N	N
gi|659110943|ref|XM_008457272.1|	26S proteasome non-ATPase regulatory subunit 2 homolog A (LOC103495645), mRNA	XM_023698603.1 PREDICTED: Cucurbita pepo subsp. pepo 26S proteasome non-ATPase regulatory subunit 2 homolog A-like (LOC111811644), mRNA	AT2G20580;AT4G28470	26S proteasome regulatory subunit S2 1B;26S proteasome regulatory subunit S2 1A	1.42501	1.07062	2.66377	0.751308	1.86931	2.48807	N	N	Y	N	N	Y
gi|659082121|ref|XM_008443460.1|	guanosine nucleotide diphosphate dissociation inhibitor 2 (LOC103485760), mRNA	XM_023695713.1 PREDICTED: Cucurbita pepo subsp. pepo guanosine nucleotide diphosphate dissociation inhibitor 2 (LOC111809272), transcript variant X2, mRNA	AT3G59920	RAB GDP dissociation inhibitor 2	1.67257	2.64351	3.00245	1.58051	1.79511	1.13578	N	Y	Y	N	N	N
gi|659119859|ref|XM_008461659.1|	peptidyl-prolyl cis-trans isomerase CYP20-2, chloroplastic (LOC103498867), mRNA	XM_023677036.1 PREDICTED: Cucurbita pepo subsp. pepo photosynthetic NDH subunit of lumenal location 5, chloroplastic-like (LOC111794865), transcript variant X1, mRNA	AT5G13120	cyclophilin 20-2	3.78682	11.3341	12.5578	2.99304	3.3162	1.10797	Y	Y	Y	Y	Y	N
gi|659067446|ref|XM_008441260.1|	adenylate kinase B-like (LOC103484267), mRNA	XM_023687039.1 PREDICTED: Cucurbita pepo subsp. pepo adenylate kinase 4 (LOC111802604), mRNA	AT5G50370	Adenylate kinase family protein	2.19865	6.7733	5.91019	3.08067	2.68811	0.872573	Y	Y	Y	Y	N	N
gi|659126882|ref|XM_008465190.1|	ribonuclease UK114-like (LOC103501583), mRNA	XM_023690093.1 PREDICTED: Cucurbita pepo subsp. pepo reactive Intermediate Deaminase A, chloroplastic (LOC111805165), mRNA	AT3G20390	endoribonuclease L-PSP family protein	1.0195	2.47733	6.96705	2.42995	6.83381	2.81232	N	Y	Y	Y	Y	Y
gi|659068914|ref|XM_008449069.1|	protein MODIFIER OF SNC1 11-like (LOC103489757), mRNA	XM_023688013.1 PREDICTED: Cucurbita pepo subsp. pepo protein MODIFIER OF SNC1 11-like (LOC111803550), transcript variant X1, mRNA	AT5G02770	unknown protein; Has 469 Blast hits to 336 proteins in 126 species: Archae - 0; Bacteria - 54; Metazoa - 249; Fungi - 22; Plants - 47; Viruses - 0; Other Eukaryotes - 97 (source: NCBI BLink).	0.79236	0.647632	1.27368	0.817345	1.60745	1.96668	N	N	N	N	N	N
gi|659092363|ref|XM_008448809.1|	NADH dehydrogenase [ubiquinone] iron-sulfur protein 8-B, mitochondrial (LOC103489581), transcript variant X1, mRNA	XM_023673509.1 PREDICTED: Cucurbita pepo subsp. pepo NADH dehydrogenase [ubiquinone] iron-sulfur protein 8, mitochondrial (LOC111792175), mRNA	AT1G16700	Alpha-helical ferredoxin	0.867705	1.25245	2.68979	1.44341	3.09989	2.14761	N	N	Y	N	Y	N
gi|659112614|ref|XM_008458063.1|	succinate-semialdehyde dehydrogenase, mitochondrial (LOC103496279), mRNA	XM_023656079.1 PREDICTED: Cucurbita pepo subsp. pepo succinate-semialdehyde dehydrogenase, mitochondrial-like (LOC111776744), mRNA	AT1G79440	aldehyde dehydrogenase 5F1	0.422711	0.910509	3.38435	2.15398	8.00629	3.71698	Y	N	Y	Y	Y	Y
gi|659112509|ref|XM_008458032.1|	26S protease regulatory subunit 6B homolog (LOC103496251), mRNA	XM_023657355.1 PREDICTED: Cucurbita pepo subsp. pepo 26S proteasome regulatory subunit 6B homolog (LOC111777655), transcript variant X1, mRNA	AT5G58290	regulatory particle triple-A ATPase 3	1.48038	0.89542	1.56939	0.604858	1.06012	1.75268	N	N	N	N	N	N
gi|659081265|ref|XM_008443019.1|	uncharacterized LOC103485430 (LOC103485430), mRNA	XM_023680108.1 PREDICTED: Cucurbita pepo subsp. pepo uncharacterized LOC111797174 (LOC111797174), transcript variant X1, mRNA	AT1G72020	unknown protein; Has 52 Blast hits to 52 proteins in 18 species: Archae - 0; Bacteria - 0; Metazoa - 0; Fungi - 0; Plants - 52; Viruses - 0; Other Eukaryotes - 0 (source: NCBI BLink).	0.725455	0.945708	2.76504	1.30361	3.81146	2.92378	N	N	Y	N	Y	Y
gi|659090035|ref|XM_008447581.1|	serine/arginine-rich splicing factor RS2Z32-like (LOC103488725), transcript variant X1, mRNA	XM_023684234.1 PREDICTED: Cucurbita pepo subsp. pepo serine/arginine-rich splicing factor RS2Z32-like (LOC111800490), transcript variant X4, mRNA	AT3G53500	RNA-binding (RRM/RBD/RNP motifs) family protein with retrovirus zinc finger-like domain	1.60392	1.40612	1.16105	0.876676	0.723881	0.82571	N	N	N	N	N	N
gi|659103791|ref|XM_008454482.1|	NADH dehydrogenase [ubiquinone] iron-sulfur protein 7, mitochondrial (LOC103493646), mRNA	XM_023679041.1 PREDICTED: Cucurbita pepo subsp. pepo NADH dehydrogenase [ubiquinone] iron-sulfur protein 7, mitochondrial-like (LOC111796440), mRNA	AT5G11770	NADH-ubiquinone oxidoreductase 20 kDa subunit, mitochondrial	0.524208	0.588926	1.6012	1.12346	3.0545	2.71884	Y	N	N	N	Y	Y
gi|659115619|ref|XM_008459425.1|	triosephosphate isomerase, chloroplastic (LOC103497295), mRNA	XM_023657019.1 PREDICTED: Cucurbita pepo subsp. pepo triosephosphate isomerase, chloroplastic-like (LOC111777427), mRNA	AT2G21170	triosephosphate isomerase	0.917095	3.83121	10.5758	4.17755	11.5319	2.76044	N	Y	Y	Y	Y	Y
gi|659115425|ref|XM_008459329.1|	actin-depolymerizing factor 2 (LOC103497215), mRNA	XM_023663656.1 PREDICTED: Cucurbita pepo subsp. pepo actin-depolymerizing factor 2-like (LOC111782838), mRNA	AT5G59890	actin depolymerizing factor 4	0.548919	1.43408	0.849929	2.61256	1.54837	0.592665	N	N	N	Y	N	N
gi|659105358|ref|XM_008454855.1|	pentatricopeptide repeat-containing protein At4g33170-like (LOC103493901), mRNA	XM_023680364.1 PREDICTED: Cucurbita pepo subsp. pepo pentatricopeptide repeat-containing protein At4g33170 (LOC111797380), mRNA	AT2G26280	CTC-interacting domain 7	0.674392	0.776946	0.977869	1.15207	1.45	1.25861	N	N	N	N	N	N
gi|659122941|ref|XM_008463181.1|	ADP-ribosylation factor-like (LOC103500002), transcript variant X1, mRNA	XM_023659363.1 PREDICTED: Cucurbita pepo subsp. pepo ADP-ribosylation factor-like (LOC111779250), mRNA	AT1G70490	Ras-related small GTP-binding family protein	0.813973	0.822261	1.05724	1.01018	1.29887	1.28578	N	N	N	N	N	N
gi|659107625|ref|XM_008455549.1|	apoptotic chromatin condensation inducer in the nucleus (LOC103494402), mRNA	XM_023696316.1 PREDICTED: Cucurbita pepo subsp. pepo histone acetyltransferase KAT6A-like (LOC111809860), transcript variant X1, mRNA	AT4G39680	SAP domain-containing protein	1.4584	2.11487	1.65505	1.45013	1.13484	0.782578	N	Y	N	N	N	N
gi|659089407|ref|XM_008447270.1|	proteasome subunit beta type-5 (LOC103488492), mRNA	XM_023691315.1 PREDICTED: Cucurbita pepo subsp. pepo proteasome subunit beta type-5-like (LOC111805998), transcript variant X1, mRNA	AT3G26340;AT1G13060	20S proteasome beta subunit E1;N-terminal nucleophile aminohydrolases (Ntn hydrolases) superfamily protein	1.188	0.780765	3.00127	0.657209	2.52632	3.84401	N	N	Y	N	N	Y
gi|659067633|ref|XM_008442272.1|	bifunctional purine biosynthesis protein purH (LOC103484902), transcript variant X1, mRNA	XM_023663553.1 PREDICTED: Cucurbita pepo subsp. pepo bifunctional purine biosynthesis protein PurH-like (LOC111782752), transcript variant X1, mRNA	AT2G35040	AICARFT/IMPCHase bienzyme family protein	1.42383	3.3007	10.8009	2.31818	7.58581	3.27231	N	Y	Y	Y	Y	Y
gi|659089322|ref|XM_008447223.1|	protein SPIRAL1-like 1 (LOC103488465), transcript variant X2, mRNA	XM_023690300.1 PREDICTED: Cucurbita pepo subsp. pepo protein SPIRAL1-like 2 (LOC111805300), mRNA	AT1G26355;AT3G02180	SPIRAL1-like1;SPIRAL1-like3	2.29761	7.53514	6.34005	3.27955	2.75941	0.841398	Y	Y	Y	Y	N	N
gi|659128792|ref|XM_008466150.1|	ATP-dependent Clp protease ATP-binding subunit clpA homolog CD4B, chloroplastic (LOC103502278), mRNA	XM_023660797.1 PREDICTED: Cucurbita pepo subsp. pepo chaperone protein ClpC, chloroplastic-like (LOC111780411), mRNA	AT5G50920	CLPC homologue 1	2.09095	1.00899	1.16514	0.482552	0.557231	1.15476	Y	N	N	Y	N	N
gi|659112181|ref|XM_008457881.1|	cytochrome b-c1 complex subunit 6 (LOC103496141), transcript variant X1, mRNA	XM_023696218.1 PREDICTED: Cucurbita pepo subsp. pepo cytochrome b-c1 complex subunit 6-like (LOC111809791), mRNA	AT1G15120;AT2G01090	Ubiquinol-cytochrome C reductase hinge protein	0.512511	1.02124	3.01215	1.99263	5.87724	2.94949	Y	N	Y	Y	Y	Y
gi|659088046|ref|XM_008446551.1|	V-type proton ATPase 16 kDa proteolipid subunit (LOC103488019), mRNA	XM_023681321.1 PREDICTED: Cucurbita pepo subsp. pepo V-type proton ATPase 16 kDa proteolipid subunit (LOC111798273), mRNA	AT4G34720;AT1G19910;AT1G75630	vacuolar H+-pumping ATPase 16 kDa proteolipid subunit 4;ATPase, F0/V0 complex, subunit C protein	0.635221	1.0827	1.86953	1.70445	2.94312	1.72673	N	N	N	Y	Y	N
gi|659122610|ref|XM_008463012.1|	citrate synthase, mitochondrial (LOC103499882), transcript variant X1, mRNA	XM_023693166.1 PREDICTED: Cucurbita pepo subsp. pepo citrate synthase, mitochondrial (LOC111807433), mRNA	AT3G60100	citrate synthase 5	0.134116	0.360144	1.24821	2.68532	9.30694	3.46585	Y	Y	N	Y	Y	Y
gi|209978713|gb|FJ231520.1|	Cucumis melo invertase 2 (INV2) mRNA, complete cds	XM_023694333.1 PREDICTED: Cucurbita pepo subsp. pepo acid beta-fructofuranosidase 1, vacuolar-like (LOC111808396), mRNA	AT1G12240	Glycosyl hydrolases family 32 protein	0.0601205	0.16265	1.31742	2.70539	21.9129	8.09972	Y	Y	N	Y	Y	Y
gi|659075853|ref|XM_008440145.1|	cytochrome b5 isoform B-like (LOC103483485), mRNA	XM_023671506.1 PREDICTED: Cucurbita pepo subsp. pepo cytochrome b5-like (LOC111790557), mRNA	AT2G32720	cytochrome B5 isoform B	0.497659	0.720758	2.93781	1.4483	5.90327	4.07601	Y	N	Y	N	Y	Y
gi|659117434|ref|XM_008460379.1|	60S acidic ribosomal protein P2B-like (LOC103497955), mRNA	XM_023657103.1 PREDICTED: Cucurbita pepo subsp. pepo 60S acidic ribosomal protein P2B-like (LOC111777479), mRNA	AT2G27710	60S acidic ribosomal protein family	6.65808	20.5022	14.7278	3.0793	2.21203	0.718354	Y	Y	Y	Y	N	N
gi|659124675|ref|XM_008464067.1|	proteasome subunit alpha type-6 (LOC103500682), mRNA	XM_023693389.1 PREDICTED: Cucurbita pepo subsp. pepo proteasome subunit alpha type-6 (LOC111807598), mRNA	AT5G35590	proteasome alpha subunit A1	1.76654	1.78555	3.87813	1.01076	2.19533	2.17195	N	Y	Y	N	N	N
gi|659133074|ref|XM_008468318.1|	glucose-1-phosphate adenylyltransferase large subunit 1 (LOC103503927), mRNA	XM_023679427.1 PREDICTED: Cucurbita pepo subsp. pepo glucose-1-phosphate adenylyltransferase large subunit 1-like (LOC111796690), transcript variant X1, mRNA	AT1G27680	ADPGLC-PPase large subunit	1.25649	5.79052	21.9057	4.60848	17.434	3.78302	N	Y	Y	Y	Y	Y
gi|659087654|ref|XM_008446343.1|	adenine phosphoribosyltransferase 1, chloroplastic (LOC103487844), transcript variant X1, mRNA	XM_023691103.1 PREDICTED: Cucurbita pepo subsp. pepo adenine phosphoribosyltransferase 1-like (LOC111805852), mRNA	AT1G27450	adenine phosphoribosyl transferase 1	2.49784	0.790948	3.41771	0.316652	1.36827	4.32103	Y	N	Y	Y	N	Y
gi|659074513|ref|XM_008439423.1|	probable 6-phosphogluconolactonase 4, chloroplastic (LOC103482989), mRNA	XM_023695594.1 PREDICTED: Cucurbita pepo subsp. pepo probable 6-phosphogluconolactonase 4, chloroplastic (LOC111809206), mRNA	AT5G24400	NagB/RpiA/CoA transferase-like superfamily protein	1.01827	4.44476	6.82448	4.36503	6.70206	1.5354	N	Y	Y	Y	Y	N
gi|659122662|ref|XM_008463039.1|	60S ribosomal protein L6-1 (LOC103499900), mRNA	XM_023692551.1 PREDICTED: Cucurbita pepo subsp. pepo uncharacterized LOC111806995 (LOC111806995), transcript variant X1, mRNA	AT1G18540	Ribosomal protein L6 family protein	14.1407	35.0303	19.2667	2.47727	1.3625	0.55	Y	Y	Y	Y	N	N
gi|659071296|ref|XM_008460876.1|	mitochondrial-processing peptidase subunit alpha-like (LOC103498308), mRNA	XM_023691480.1 PREDICTED: Cucurbita pepo subsp. pepo mitochondrial-processing peptidase subunit alpha-like (LOC111806123), mRNA	AT1G51980	Insulinase (Peptidase family M16) protein	0.46466	0.787812	4.0447	1.69546	8.70465	5.13409	Y	N	Y	N	Y	Y
gi|2625083|gb|AF030382.1|	Cucumis melo ADP-glucose pyrophosphorylase small subunit (msf1) mRNA, complete cds	XM_023698677.1 PREDICTED: Cucurbita pepo subsp. pepo glucose-1-phosphate adenylyltransferase small subunit, chloroplastic/amyloplastic (LOC111811681), mRNA	AT5G48300	ADP glucose pyrophosphorylase 1	0.560258	3.69447	17.1903	6.59423	30.6828	4.65299	N	Y	Y	Y	Y	Y
gi|659101771|ref|XM_008453563.1|	60S ribosomal protein L10-like (LOC103492967), mRNA	XM_023697775.1 PREDICTED: Cucurbita pepo subsp. pepo 60S ribosomal protein L10-like (LOC111810926), mRNA	AT1G66580	senescence associated gene 24	3.70096	0.79489	1.05693	0.214779	0.285583	1.32966	N	N	N	Y	N	N
gi|659094363|ref|XM_008449799.1|	uncharacterized LOC103490330 (LOC103490330), transcript variant X1, mRNA	XM_023680297.1 PREDICTED: Cucurbita pepo subsp. pepo uncharacterized LOC111797318 (LOC111797318), mRNA			0.505675	0.726798	3.26387	1.43728	6.45448	4.49075	Y	N	Y	N	Y	Y
gi|659072416|ref|XM_008467310.1|	coiled-coil domain-containing protein 181 (LOC103503157), mRNA	XM_023694593.1 PREDICTED: Cucurbita pepo subsp. pepo protein PXR1 (LOC111808534), mRNA	AT2G31410	unknown protein; Has 1719 Blast hits to 1091 proteins in 184 species: Archae - 5; Bacteria - 24; Metazoa - 559; Fungi - 169; Plants - 192; Viruses - 1; Other Eukaryotes - 769 (source: NCBI BLink).	3.61867	13.9451	13.6537	3.85366	3.77313	0.979104	Y	Y	Y	Y	Y	N
gi|659101247|ref|XM_008453284.1|	probable protein disulfide-isomerase A6 (LOC103492772), mRNA	XM_023693176.1 PREDICTED: Cucurbita pepo subsp. pepo probable protein disulfide-isomerase A6 (LOC111807443), transcript variant X1, mRNA	AT2G47470	thioredoxin family protein	0.654861	2.56573	1.53306	3.91798	2.34105	0.597516	N	Y	N	Y	N	N
gi|659083694|ref|XM_008444269.1|	uncharacterized protein C167.05 (LOC103486344), mRNA	XM_023671070.1 PREDICTED: Cucurbita pepo subsp. pepo universal stress protein PHOS32-like (LOC111790221), mRNA	AT3G53990	Adenine nucleotide alpha hydrolases-like superfamily protein	0.894571	2.36113	1.56349	2.6394	1.74776	0.662181	N	Y	N	Y	N	N
gi|659101577|ref|XM_008453459.1|	probable cytosolic oligopeptidase A (LOC103492908), mRNA	XM_023696396.1 PREDICTED: Cucurbita pepo subsp. pepo probable cytosolic oligopeptidase A (LOC111809923), mRNA	AT5G10540;AT5G65620	Zincin-like metalloproteases family protein	2.19825	2.69433	3.20071	1.22567	1.45603	1.18794	Y	Y	Y	N	N	N
gi|659123797|ref|XM_008463623.1|	60S ribosomal protein L44 (LOC103500352), mRNA	XM_023670674.1 PREDICTED: Cucurbita pepo subsp. pepo 60S ribosomal protein L44 (LOC111789939), mRNA	AT4G14320	Zinc-binding ribosomal protein family protein	4.03044	12.267	9.53814	3.0436	2.36653	0.777542	N	Y	Y	Y	N	N
gi|659086650|ref|XM_008445827.1|	axial regulator YABBY 5-like (LOC103487499), mRNA	XM_023673783.1 PREDICTED: Cucurbita pepo subsp. pepo axial regulator YABBY 5-like (LOC111792374), mRNA	AT2G26580	plant-specific transcription factor YABBY family protein	0.134818	0.605518	19.7325	4.49139	146.364	32.5877	Y	N	Y	Y	Y	Y
gi|659103060|ref|XM_008454231.1|	proton pump-interactor 1 (LOC103493484), transcript variant X1, mRNA	XM_023679301.1 PREDICTED: Cucurbita pepo subsp. pepo proton pump-interactor 1-like (LOC111796604), mRNA	AT4G27500	proton pump interactor 1	0.704578	0.638398	1.56883	0.906072	2.22662	2.45744	N	N	N	N	N	Y
gi|659108410|ref|XM_008455963.1|	NADH dehydrogenase [ubiquinone] flavoprotein 2, mitochondrial (LOC103494666), mRNA	XM_023670394.1 PREDICTED: Cucurbita pepo subsp. pepo NADH dehydrogenase [ubiquinone] flavoprotein 2, mitochondrial-like (LOC111789722), mRNA	AT4G02580	NADH-ubiquinone oxidoreductase 24 kDa subunit, putative	0.77662	1.41982	3.46589	1.8282	4.46279	2.44109	N	N	Y	Y	Y	Y
gi|659098494|ref|XM_008451945.1|	cytochrome c oxidase subunit 6a, mitochondrial (LOC103491837), mRNA	XM_023696098.1 PREDICTED: Cucurbita pepo subsp. pepo cytochrome c oxidase subunit 6a, mitochondrial-like (LOC111809707), mRNA	AT4G37830	cytochrome c oxidase-related	0.892525	1.6195	2.88758	1.81452	3.23529	1.78301	N	N	Y	Y	Y	N
gi|659122612|ref|XM_008463013.1|	citrate synthase, mitochondrial (LOC103499882), transcript variant X2, mRNA	XM_023693166.1 PREDICTED: Cucurbita pepo subsp. pepo citrate synthase, mitochondrial (LOC111807433), mRNA	AT3G60100	citrate synthase 5	0.275711	0.620777	2.54472	2.25155	9.22966	4.09925	Y	N	Y	Y	Y	Y
gi|659096318|ref|XM_008450808.1|	glutamic acid-rich protein (LOC103491024), mRNA	XM_023684657.1 PREDICTED: Cucurbita pepo subsp. pepo protein Ycf2-like (LOC111800804), transcript variant X2, mRNA	AT5G55660;AT4G26630	DEK domain-containing chromatin associated protein	1.16649	3.51997	1.96303	3.01757	1.68285	0.557684	N	Y	N	Y	N	N
gi|659073010|ref|XM_008468991.1|	valine--tRNA ligase (LOC103504618), mRNA	XM_023678171.1 PREDICTED: Cucurbita pepo subsp. pepo valine--tRNA ligase, mitochondrial 1 (LOC111795634), mRNA	AT1G14610	valyl-tRNA synthetase / valine--tRNA ligase (VALRS)	6.53561	57.9605	8.14233	8.86842	1.24584	0.140481	Y	Y	Y	Y	N	N
gi|659077625|ref|XM_008441078.1|	probable NADH dehydrogenase [ubiquinone] 1 alpha subcomplex subunit 5, mitochondrial (LOC103484126), mRNA	XM_023697771.1 PREDICTED: Cucurbita pepo subsp. pepo probable NADH dehydrogenase [ubiquinone] 1 alpha subcomplex subunit 5, mitochondrial (LOC111810922), mRNA	AT5G52840	NADH-ubiquinone oxidoreductase-related	0.877873	2.39216	6.68493	2.72495	7.61492	2.79452	N	Y	Y	Y	Y	Y
gi|659116732|ref|XM_008460008.1|	transcription factor EGL1-like (LOC103497716), mRNA	XM_023693009.1 PREDICTED: Cucurbita pepo subsp. pepo transcription factor EGL1-like (LOC111807332), transcript variant X2, mRNA	AT1G63650	basic helix-loop-helix (bHLH) DNA-binding superfamily protein	8.3626	64.4412	9.60965	7.70588	1.14912	0.149123	Y	Y	Y	Y	N	Y
gi|659118765|ref|XM_008461072.1|	ATPase 11, plasma membrane-type-like (LOC103498467), mRNA	XM_023681546.1 PREDICTED: Cucurbita pepo subsp. pepo ATPase 11, plasma membrane-type-like (LOC111798419), mRNA	AT1G80660;AT5G62670	H(+)-ATPase 9;H(+)-ATPase 11	0.099679	0.239827	0.513545	2.40599	5.15199	2.14132	Y	Y	N	Y	Y	N
gi|659083119|ref|XM_008443971.1|	glucose-6-phosphate 1-dehydrogenase, cytoplasmic isoform (LOC103486121), transcript variant X1, mRNA	XM_023687788.1 PREDICTED: Cucurbita pepo subsp. pepo glucose-6-phosphate 1-dehydrogenase, cytoplasmic isoform (LOC111803406), mRNA	AT5G40760	glucose-6-phosphate dehydrogenase 6	1.13318	2.66321	0.630963	2.35021	0.556808	0.236918	N	Y	N	Y	N	N
gi|659107447|ref|XM_008455455.1|	malate dehydrogenase, chloroplastic (LOC103494326), partial mRNA	XM_023659640.1 PREDICTED: Cucurbita pepo subsp. pepo malate dehydrogenase, chloroplastic-like (LOC111779577), transcript variant X1, mRNA	AT3G47520	malate dehydrogenase	1.98992	10.937	34.189	5.49622	17.1811	3.12598	N	Y	Y	Y	Y	Y
gi|659097652|ref|XM_008451518.1|	histone H3.2 (LOC103491532), mRNA	XM_023656026.1 PREDICTED: Cucurbita pepo subsp. pepo histone H3.2 (LOC111776703), mRNA	AT5G10400	Histone superfamily protein	1.7178	3.62678	5.19042	2.1113	3.02156	1.43114	N	Y	Y	Y	N	N
gi|659125017|ref|XM_008464244.1|	cell division cycle protein 48 homolog (LOC103500816), mRNA	XM_023688158.1 PREDICTED: Cucurbita pepo subsp. pepo cell division cycle protein 48 homolog (LOC111803648), mRNA	AT5G03340;AT3G53230	ATPase, AAA-type, CDC48 protein	1.07679	1.09281	1.64878	1.01488	1.5312	1.50875	N	N	N	N	N	N
gi|659130638|ref|XM_008467050.1|	ubiquitin-activating enzyme E1 1 (LOC103502928), mRNA	XM_023657206.1 PREDICTED: Cucurbita pepo subsp. pepo ubiquitin-activating enzyme E1 1-like (LOC111777555), transcript variant X1, mRNA	AT5G06460;AT2G30110	ubiquitin activating enzyme 2;ubiquitin-activating enzyme 1	1.14335	0.991514	2.27646	0.867202	1.99105	2.29595	N	N	N	N	N	N
gi|659075623|ref|XM_008440021.1|	60S ribosomal protein L11-1-like (LOC103483409), transcript variant X1, mRNA	XM_023676255.1 PREDICTED: Cucurbita pepo subsp. pepo 60S ribosomal protein L11-1-like (LOC111794113), transcript variant X1, mRNA	AT2G42740	ribosomal protein large subunit 16A	17.1508	44.5567	19.7352	2.59794	1.15068	0.442922	Y	Y	Y	Y	N	N
gi|659081708|ref|XM_008443251.1|	clathrin heavy chain 1 (LOC103485582), transcript variant X1, mRNA	XM_023695863.1 PREDICTED: Cucurbita pepo subsp. pepo clathrin heavy chain 1-like (LOC111809413), transcript variant X1, mRNA	AT3G11130;AT3G08530	Clathrin, heavy chain	1.02672	1.41532	2.04466	1.37849	1.99145	1.44466	N	N	N	N	N	N
gi|659114852|ref|XM_008459036.1|	3-ketoacyl-CoA thiolase 2, peroxisomal-like (LOC103496981), mRNA	XM_023693263.1 PREDICTED: Cucurbita pepo subsp. pepo 3-ketoacyl-CoA thiolase 2, peroxisomal-like (LOC111807516), mRNA	AT2G33150	peroxisomal 3-ketoacyl-CoA thiolase 3	0.17383	0.624438	0.401812	3.59222	2.31151	0.643477	Y	N	N	Y	N	N
gi|659132790|ref|XM_008468164.1|	cytochrome b-c1 complex subunit 7-2 (LOC103503808), mRNA	XM_023668657.1 PREDICTED: Cucurbita pepo subsp. pepo cytochrome b-c1 complex subunit 7-2 (LOC111788328), mRNA	AT5G25450	Cytochrome bd ubiquinol oxidase, 14kDa subunit	0.736507	1.56615	2.39118	2.12646	3.24665	1.52679	N	N	N	Y	Y	N
gi|659123381|ref|XM_008463413.1|	60S ribosomal protein L23a-like (LOC103500191), mRNA	XM_023692322.1 PREDICTED: Cucurbita pepo subsp. pepo 60S ribosomal protein L23a-like (LOC111806807), mRNA	AT2G39460	ribosomal protein L23AA	5.80623	20.5024	15.5254	3.5311	2.67391	0.757246	Y	Y	Y	Y	N	N
gi|659070573|ref|XM_008457503.1|	cysteine synthase (LOC103495826), transcript variant X1, mRNA	XM_023691209.1 PREDICTED: Cucurbita pepo subsp. pepo cysteine synthase (LOC111805915), mRNA	AT3G59760;AT3G22460	O-acetylserine (thiol) lyase (OAS-TL) isoform A2;O-acetylserine (thiol) lyase isoform C	0.32868	0.742248	0.218689	2.25827	0.665357	0.294631	Y	N	Y	Y	N	Y
gi|659089190|ref|XM_008447152.1|	3'-5' exoribonuclease 1-like (LOC103488427), transcript variant X1, mRNA	XM_023690465.1 PREDICTED: Cucurbita pepo subsp. pepo uncharacterized LOC111805389 (LOC111805389), mRNA			0.474817	0.849375	1.81973	1.78885	3.83248	2.14243	Y	N	N	Y	Y	N
gi|659068965|ref|XM_008449282.1|	diaminopimelate epimerase, chloroplastic (LOC103489934), mRNA	XM_023688618.1 PREDICTED: Cucurbita pepo subsp. pepo diaminopimelate epimerase, chloroplastic-like (LOC111803986), mRNA	AT3G53580	diaminopimelate epimerase family protein	3.14801	35.625	15.8333	11.3167	5.02963	0.444444	Y	Y	Y	Y	Y	N
gi|659085058|ref|XM_008444999.1|	R3H domain-containing protein 2-like (LOC103486865), transcript variant X2, mRNA	XM_023684338.1 PREDICTED: Cucurbita pepo subsp. pepo uncharacterized LOC111800583 (LOC111800583), mRNA	AT3G10770;AT5G05100	Single-stranded nucleic acid binding R3H protein	0.676918	0.378177	1.00684	0.558675	1.48739	2.66234	N	Y	N	Y	N	Y
gi|659129261|ref|XM_008466376.1|	eukaryotic translation initiation factor 3 subunit E (LOC103502443), mRNA	XM_023688883.1 PREDICTED: Cucurbita pepo subsp. pepo eukaryotic translation initiation factor 3 subunit E-like (LOC111804170), mRNA	AT3G57290	eukaryotic translation initiation factor 3E	2.63389	7.01647	7.18212	2.66392	2.72681	1.02361	Y	Y	Y	Y	N	N
gi|659112206|ref|XM_008457892.1|	zinc-binding alcohol dehydrogenase domain-containing protein 2 (LOC103496151), mRNA	XM_023696766.1 PREDICTED: Cucurbita pepo subsp. pepo prostaglandin reductase-3-like (LOC111810167), transcript variant X1, mRNA	AT1G49670	ARP protein (REF)	0.513553	2.27682	1.11684	4.43348	2.17474	0.490526	Y	Y	N	Y	N	N
gi|659084447|ref|XM_008444670.1|	ubiquitin-conjugating enzyme E2 variant 1C (LOC103486656), mRNA	XM_023672503.1 PREDICTED: Cucurbita pepo subsp. pepo ubiquitin-conjugating enzyme E2 variant 1C (LOC111791240), mRNA	AT2G36060;AT3G52560	ubiquitin E2 variant 1D-4;MMS ZWEI homologue 3	0.886182	1.32997	1.52843	1.50079	1.72474	1.14922	N	N	N	N	N	N
gi|659099806|ref|XM_008452564.1|	hexokinase-1-like (LOC103492265), transcript variant X2, mRNA	XM_023660242.1 PREDICTED: Cucurbita pepo subsp. pepo hexokinase-1-like (LOC111780007), transcript variant X1, mRNA	AT4G29130	hexokinase 1	0.762948	0.77788	1.09542	1.01957	1.43578	1.40822	N	N	N	N	N	N
gi|659075751|ref|XM_008440089.1|	nucleolin (LOC103483455), mRNA	XM_023683497.1 PREDICTED: Cucurbita pepo subsp. pepo nucleolin-like (LOC111799959), transcript variant X1, mRNA	AT2G44710	RNA-binding (RRM/RBD/RNP motifs) family protein	1.36075	1.12113	1.48271	0.823906	1.08963	1.32251	N	N	N	N	N	N
gi|659127856|ref|XM_008465701.1|	auxin response factor 4 (LOC103501935), mRNA	XM_023656174.1 PREDICTED: Cucurbita pepo subsp. pepo auxin response factor 4-like (LOC111776800), transcript variant X3, mRNA	AT5G60450	auxin response factor 4	3.09904	47.6477	4.90409	15.375	1.58246	0.102924	N	Y	N	Y	N	Y
gi|659127852|ref|XM_008465699.1|	proteasome subunit beta type-4 (LOC103501933), mRNA	XM_023656234.1 PREDICTED: Cucurbita pepo subsp. pepo proteasome subunit beta type-4-like (LOC111776846), transcript variant X1, mRNA	AT1G56450	20S proteasome beta subunit G1	1.12995	2.39076	2.98717	2.1158	2.64362	1.24947	N	Y	Y	Y	N	N
gi|659129293|ref|XM_008466393.1|	calmodulin (LOC103502454), mRNA	XM_023687729.1 PREDICTED: Cucurbita pepo subsp. pepo calmodulin (LOC111803364), mRNA	AT5G21274;AT1G66410	calmodulin 6;calmodulin 4	1.54808	3.89758	0.736712	2.51769	0.475889	0.189018	N	Y	N	Y	N	Y
gi|341579689|gb|JN091961.1|	Cucumis melo betaine-aldehyde dehydrogenase mRNA, complete cds	XM_023660468.1 PREDICTED: Cucurbita pepo subsp. pepo betaine aldehyde dehydrogenase 1, chloroplastic (LOC111780151), mRNA	AT3G48170	aldehyde dehydrogenase 10A9	0.509122	0.898091	1.65193	1.764	3.24467	1.83938	Y	N	N	Y	Y	N
gi|659070227|ref|XM_008455828.1|	26S protease regulatory subunit 6A homolog (LOC103494588), transcript variant X1, mRNA	XM_023689510.1 PREDICTED: Cucurbita pepo subsp. pepo 26S proteasome regulatory subunit 6A homolog (LOC111804737), mRNA	AT3G05530	regulatory particle triple-A ATPase 5A	1.42872	0.931258	2.0671	0.651814	1.44682	2.21968	N	N	N	N	N	N
gi|659066324|ref|XM_008440707.1|	protein argonaute 1 (LOC103483851), transcript variant X1, mRNA	XM_023663582.1 PREDICTED: Cucurbita pepo subsp. pepo protein argonaute 1-like (LOC111782778), mRNA	AT5G43810;AT1G48410	Stabilizer of iron transporter SufD / Polynucleotidyl transferase	0.977621	1.7555	5.35484	1.79569	5.47742	3.05032	N	Y	Y	Y	Y	Y
gi|659085350|ref|XM_008445151.1|	eukaryotic translation initiation factor 3 subunit I-like (LOC103486975), mRNA	XM_023673041.1 PREDICTED: Cucurbita pepo subsp. pepo eukaryotic translation initiation factor 3 subunit I-like (LOC111791635), mRNA	AT2G46280;AT2G46290	TGF-beta receptor interacting protein 1;Transducin/WD40 repeat-like superfamily protein	3.26436	10.3466	8.59006	3.16958	2.63147	0.830228	Y	Y	Y	Y	N	N
gi|659089602|ref|XM_008447379.1|	splicing factor U2af large subunit B-like (LOC103488581), transcript variant X1, mRNA	XM_023658111.1 PREDICTED: Cucurbita pepo subsp. pepo splicing factor U2af large subunit B-like (LOC111778343), transcript variant X11, mRNA	AT4G36690;AT1G60900	U2 snRNP auxilliary factor, large subunit, splicing factor	2.03988	2.51396	1.64144	1.2324	0.804675	0.652932	Y	Y	N	N	N	N
gi|659071164|ref|XM_008460240.1|	peroxisomal fatty acid beta-oxidation multifunctional protein AIM1 (LOC103497860), mRNA	XM_023690377.1 PREDICTED: Cucurbita pepo subsp. pepo peroxisomal fatty acid beta-oxidation multifunctional protein AIM1-like (LOC111805343), mRNA	AT4G29010	Enoyl-CoA hydratase/isomerase family	2.51854	7.50543	0.950665	2.98007	0.377467	0.126664	Y	Y	N	Y	N	Y
gi|659122404|ref|XM_008462904.1|	pre-mRNA-processing-splicing factor 8-like (LOC103499807), mRNA	XM_023692498.1 PREDICTED: Cucurbita pepo subsp. pepo pre-mRNA-processing-splicing factor 8A (LOC111806951), mRNA	AT1G80070	Pre-mRNA-processing-splicing factor	2.60214	3.5506	2.78413	1.36449	1.06994	0.784129	Y	Y	Y	N	N	N
gi|659085366|ref|XM_008445159.1|	cystathionine gamma-synthase, chloroplastic (LOC103486979), mRNA	XM_023672394.1 PREDICTED: Cucurbita pepo subsp. pepo cystathionine gamma-synthase 1, chloroplastic-like (LOC111791156), mRNA	AT3G01120	Pyridoxal phosphate (PLP)-dependent transferases superfamily protein	2.56992	1.79315	2.61875	0.697745	1.019	1.46042	Y	N	Y	N	N	N
gi|659115331|ref|XM_008459281.1|	ATP-dependent Clp protease ATP-binding subunit clpA homolog CD4B, chloroplastic-like (LOC103497178), mRNA	XM_023667001.1 PREDICTED: Cucurbita pepo subsp. pepo ATP-dependent Clp protease ATP-binding subunit ClpA homolog CD4B, chloroplastic-like (LOC111786769), transcript variant X1, mRNA	AT5G50920	CLPC homologue 1	0.950415	0.626959	0.977235	0.659668	1.02822	1.55869	N	N	N	N	N	N
gi|659085647|ref|XM_008445305.1|	ADP-ribosylation factor 1-like (LOC103487098), transcript variant X1, mRNA	XM_023672149.1 PREDICTED: Cucurbita pepo subsp. pepo ADP-ribosylation factor 1-like (LOC111790990), transcript variant X2, mRNA	AT1G70490	Ras-related small GTP-binding family protein	0.941648	0.70378	2.32223	0.747392	2.46614	3.29966	N	N	N	N	N	Y
gi|659113240|ref|XM_008458250.1|	chorismate synthase, chloroplastic (LOC103496416), mRNA	XM_023693753.1 PREDICTED: Cucurbita pepo subsp. pepo chorismate synthase, chloroplastic-like (LOC111808001), mRNA	AT1G48850	chorismate synthase, putative / 5-enolpyruvylshikimate-3-phosphate phospholyase, putative	0.677037	6.01316	4.10479	8.88158	6.06287	0.682635	N	Y	Y	Y	Y	N
gi|659093380|ref|XM_008449289.1|	60S ribosomal protein L37-3 (LOC103489942), mRNA	XM_023670703.1 PREDICTED: Cucurbita pepo subsp. pepo 60S ribosomal protein L37-3 (LOC111789961), mRNA	AT1G52300	Zinc-binding ribosomal protein family protein	5.56157	20.6533	31.1364	3.71357	5.59848	1.50758	Y	Y	Y	Y	Y	N
gi|659085450|ref|XM_008445204.1|	V-type proton ATPase subunit d2 (LOC103487018), mRNA	XM_023675764.1 PREDICTED: Cucurbita pepo subsp. pepo V-type proton ATPase subunit d2 (LOC111793737), mRNA	AT3G28710	ATPase, V0/A0 complex, subunit C/D	0.558744	0.750365	2.18216	1.34295	3.90547	2.90813	N	N	N	N	Y	Y
gi|659107115|ref|XM_008455308.1|	isoamylase 1, chloroplastic (LOC103494212), mRNA	XM_023676005.1 PREDICTED: Cucurbita pepo subsp. pepo isoamylase 1, chloroplastic (LOC111793927), mRNA	AT2G39930	isoamylase 1	0.833266	5.5067	13.8784	6.60858	16.6554	2.52027	N	Y	Y	Y	Y	Y
gi|659066721|ref|XM_008459766.1|	NADH dehydrogenase [ubiquinone] 1 beta subcomplex subunit 10-B (LOC103497523), mRNA	XM_023663990.1 PREDICTED: Cucurbita pepo subsp. pepo NADH dehydrogenase [ubiquinone] 1 beta subcomplex subunit 10-B (LOC111783107), transcript variant X1, mRNA	AT3G18410	Complex I subunit NDUFS6	0.61382	1.42649	3.68072	2.32395	5.99641	2.58027	N	N	Y	Y	Y	Y
gi|659083518|ref|XM_008444179.1|	acyl-coenzyme A oxidase 4, peroxisomal (LOC103486279), transcript variant X1, mRNA	XM_023671976.1 PREDICTED: Cucurbita pepo subsp. pepo acyl-coenzyme A oxidase 4, peroxisomal (LOC111790869), mRNA	AT3G51840	acyl-CoA oxidase 4	0.264559	0.515331	1.27069	1.94789	4.80305	2.46577	Y	Y	N	Y	Y	Y
gi|659117195|ref|XM_008460250.1|	cullin-1 (LOC103497868), mRNA	XM_023692418.1 PREDICTED: Cucurbita pepo subsp. pepo cullin-1 (LOC111806899), transcript variant X1, mRNA	AT1G43140;AT4G02570	cullin 1;Cullin family protein	1.30256	0.577806	1.28612	0.443594	0.987382	2.22587	N	Y	N	Y	N	N
gi|659132930|ref|XM_008468241.1|	ribonuclease P protein subunit p25-like protein (LOC103503859), transcript variant X1, mRNA	XM_023679699.1 PREDICTED: Cucurbita pepo subsp. pepo ribonuclease P protein subunit p25-like protein (LOC111796903), transcript variant X2, mRNA	AT1G20220;AT1G76010	Alba DNA/RNA-binding protein	3.93057	4.29505	4.35005	1.09273	1.10672	1.01281	Y	Y	Y	N	N	N
gi|659130061|ref|XM_008466758.1|	3-ketoacyl-CoA synthase 11 (LOC103502720), transcript variant X1, mRNA	XM_023661204.1 PREDICTED: Cucurbita pepo subsp. pepo 3-ketoacyl-CoA synthase 11 (LOC111780723), mRNA	AT2G26640	3-ketoacyl-CoA synthase 11	6.24233	9.14607	3.26383	1.46517	0.522855	0.356856	Y	Y	Y	N	N	N
gi|659123895|ref|XM_008463669.1|	ATP synthase subunit O, mitochondrial-like (LOC103500385), mRNA	XM_023673395.1 PREDICTED: Cucurbita pepo subsp. pepo ATP synthase subunit O, mitochondrial-like (LOC111791893), mRNA	AT5G13450	delta subunit of Mt ATP synthase	1.03231	6.00296	8.47182	5.81509	8.20668	1.41127	N	Y	Y	Y	Y	N
gi|659121472|ref|XM_008462455.1|	heterogeneous nuclear ribonucleoprotein 1-like (LOC103499446), transcript variant X1, mRNA	XM_023658281.1 PREDICTED: Cucurbita pepo subsp. pepo heterogeneous nuclear ribonucleoprotein 1-like (LOC111778445), transcript variant X1, mRNA	AT2G33410;AT4G14300	RNA-binding (RRM/RBD/RNP motifs) family protein	4.68634	6.70364	5.99852	1.43046	1.28	0.894815	Y	Y	Y	N	N	N
gi|659118254|ref|XM_008460803.1|	glycine cleavage system H protein 2, mitochondrial (LOC103498256), mRNA	XM_023664587.1 PREDICTED: Cucurbita pepo subsp. pepo glycine cleavage system H protein 2, mitochondrial (LOC111783671), mRNA	AT2G35120	Single hybrid motif superfamily protein	1.57182	14.4607	40.0891	9.2	25.505	2.77228	N	Y	Y	Y	Y	Y
gi|659081527|ref|XM_008443156.1|	peptidyl-prolyl cis-trans isomerase FKBP20-1 (LOC103485510), transcript variant X3, mRNA	XM_023695282.1 PREDICTED: Cucurbita pepo subsp. pepo peptidyl-prolyl cis-trans isomerase FKBP20-1 (LOC111808992), mRNA	AT3G55520	FKBP-like peptidyl-prolyl cis-trans isomerase family protein	1.77155	1.88279	3.05049	1.06279	1.72193	1.6202	N	Y	Y	N	N	N
gi|659100096|ref|XM_008452704.1|	thiol protease aleurain-like (LOC103492370), mRNA	XM_023660677.1 PREDICTED: Cucurbita pepo subsp. pepo thiol protease aleurain-like (LOC111780306), mRNA	AT5G60360;AT3G45310	aleurain-like protease;Cysteine proteinases superfamily protein	0.519717	2.03419	0.128375	3.91403	0.24701	0.0631088	Y	Y	Y	Y	Y	Y
gi|659070683|ref|XM_008457952.1|	histone H1-like (LOC103496189), mRNA	XM_023665405.1 PREDICTED: Cucurbita pepo subsp. pepo histone H1-like (LOC111784857), mRNA			0.922392	1.06426	0.715095	1.15381	0.775261	0.671916	N	N	N	N	N	N
gi|659094221|ref|XM_008449725.1|	aquaporin PIP2-7 (LOC103490279), mRNA	XM_023655923.1 PREDICTED: Cucurbita pepo subsp. pepo aquaporin PIP2-7-like (LOC111776475), mRNA	AT5G60660	plasma membrane intrinsic protein 2;4	76.2264	6.51613	16.3563	0.0854839	0.214575	2.51012	Y	Y	Y	Y	Y	Y
gi|659108021|ref|XM_008455754.1|	putative proline--tRNA ligase C19C7.06 (LOC103494536), mRNA	XM_023687936.1 PREDICTED: Cucurbita pepo subsp. pepo proline--tRNA ligase, cytoplasmic-like (LOC111803500), mRNA	AT5G10880;AT3G62120	Class II aaRS and biotin synthetases superfamily protein;tRNA synthetase-related / tRNA ligase-related	3.14075	7.81238	4.23375	2.48743	1.34801	0.541929	Y	Y	Y	Y	N	N
gi|659132509|ref|XM_008468014.1|	aspartate aminotransferase, cytoplasmic (LOC103503710), mRNA	XM_023679676.1 PREDICTED: Cucurbita pepo subsp. pepo aspartate aminotransferase, cytoplasmic (LOC111796879), mRNA	AT5G11520	aspartate aminotransferase 3	0.595021	0.119547	0.356519	0.200912	0.59917	2.98226	N	Y	N	Y	N	Y
gi|659095257|ref|XM_008450263.1|	ubiquitin domain-containing protein DSK2a-like (LOC103490653), transcript variant X1, mRNA	XM_023696253.1 PREDICTED: Cucurbita pepo subsp. pepo ubiquitin domain-containing protein DSK2a-like (LOC111809818), transcript variant X1, mRNA	AT2G17200;AT2G17190	ubiquitin family protein	0.960667	0.754682	1.2665	0.785581	1.31835	1.67819	N	N	N	N	N	N
gi|659114681|ref|XM_008458957.1|	eukaryotic translation initiation factor 4G-like (LOC103496918), transcript variant X1, mRNA	XM_023692017.1 PREDICTED: Cucurbita pepo subsp. pepo eukaryotic translation initiation factor 4G-like (LOC111806642), transcript variant X1, mRNA	AT3G60240	eukaryotic translation initiation factor 4G	1.33499	1.39702	1.42771	1.04646	1.06945	1.02197	N	N	N	N	N	N
gi|659123367|ref|XM_008463405.1|	glutathione S-transferase DHAR2-like (LOC103500187), transcript variant X2, mRNA	XM_023670754.1 PREDICTED: Cucurbita pepo subsp. pepo glutathione S-transferase DHAR2-like (LOC111789995), mRNA	AT1G75270	dehydroascorbate reductase 2	4.14654	4.47938	12.7152	1.08027	3.06646	2.83861	Y	Y	Y	N	N	N
gi|659087224|ref|XM_008446116.1|	cytochrome b-c1 complex subunit 8-like (LOC103487696), mRNA	XM_023681600.1 PREDICTED: Cucurbita pepo subsp. pepo cytochrome b-c1 complex subunit 8-like (LOC111798447), mRNA	AT5G05370;AT3G10860	Cytochrome b-c1 complex, subunit 8 protein	0.788511	0.85806	2.58748	1.0882	3.28147	3.01549	N	N	Y	N	Y	Y
gi|659128541|ref|XM_008466031.1|	alanine--glyoxylate aminotransferase 2 homolog 2, mitochondrial-like (LOC103502182), transcript variant X2, mRNA	XM_023688197.1 PREDICTED: Cucurbita pepo subsp. pepo alanine--glyoxylate aminotransferase 2 homolog 3, mitochondrial-like (LOC111803681), mRNA	AT2G38400	alanine:glyoxylate aminotransferase 3	0.292376	0.515331	5.03778	1.76256	17.2305	9.77582	Y	N	Y	Y	Y	Y
gi|659075459|ref|XM_008439933.1|	proteasome subunit beta type-1 (LOC103483350), mRNA	XM_023682903.1 PREDICTED: Cucurbita pepo subsp. pepo proteasome subunit beta type-1-like (LOC111799546), mRNA	AT3G60820	N-terminal nucleophile aminohydrolases (Ntn hydrolases) superfamily protein	1.45418	0.719115	2.23283	0.494515	1.53546	3.10497	N	N	N	Y	N	Y
gi|659091484|ref|XM_008448354.1|	serine/threonine-protein phosphatase 2A 65 kDa regulatory subunit A beta isoform (LOC103489266), mRNA	XM_023680913.1 PREDICTED: Cucurbita pepo subsp. pepo serine/threonine-protein phosphatase 2A 65 kDa regulatory subunit A beta isoform (LOC111797979), transcript variant X2, mRNA	AT1G13320;AT3G25800	protein phosphatase 2A subunit A3;protein phosphatase 2A subunit A2	1.14028	0.998746	1.81706	0.875878	1.59352	1.81934	N	N	N	N	N	N
gi|659066365|ref|XM_008442967.1|	NAP1-related protein 2 (LOC103485375), mRNA	XM_023669956.1 PREDICTED: Cucurbita pepo subsp. pepo NAP1-related protein 2-like (LOC111789244), mRNA	AT1G74560;AT1G18800	NAP1-related protein 2;NAP1-related protein 1	15.1369	59.4179	36.5229	3.92537	2.41284	0.614679	Y	Y	Y	Y	N	N
gi|659118939|ref|XM_008461167.1|	eukaryotic translation initiation factor 3 subunit M (LOC103498537), mRNA	XM_023682337.1 PREDICTED: Cucurbita pepo subsp. pepo eukaryotic translation initiation factor 3 subunit M-like (LOC111798970), transcript variant X1, mRNA	AT5G15610;AT3G02200	Proteasome component (PCI) domain protein	3.48817	6.38844	5.55091	1.83146	1.59135	0.868898	Y	Y	Y	Y	N	N
gi|659116099|ref|XM_008459680.1|	UBP1-associated protein 2A-like (LOC103497476), mRNA	XM_023677534.1 PREDICTED: Cucurbita pepo subsp. pepo UBP1-associated protein 2A-like (LOC111795236), mRNA	AT2G41060;AT3G56860	UBP1-associated protein 2A;RNA-binding (RRM/RBD/RNP motifs) family protein	1.47893	2.07374	4.44009	1.4022	3.00224	2.1411	N	Y	Y	N	Y	N
gi|659100186|ref|XM_008452750.1|	eukaryotic translation initiation factor 3 subunit K (LOC103492400), mRNA	XM_023661231.1 PREDICTED: Cucurbita pepo subsp. pepo eukaryotic translation initiation factor 3 subunit K-like (LOC111780742), mRNA	AT4G33250	eukaryotic translation initiation factor 3K	2.51842	5.67908	6.3121	2.25501	2.50637	1.11146	Y	Y	Y	Y	N	N
gi|659112067|ref|XM_008457828.1|	eukaryotic translation initiation factor 3 subunit C-like (LOC103496097), mRNA	XM_023696366.1 PREDICTED: Cucurbita pepo subsp. pepo eukaryotic translation initiation factor 3 subunit C-like (LOC111809896), mRNA	AT3G56150	eukaryotic translation initiation factor 3C	2.31656	2.86884	4.45332	1.23841	1.92238	1.55231	Y	Y	Y	N	N	N
gi|659099841|ref|XM_008452581.1|	6-phosphofructokinase 7-like (LOC103492278), mRNA	XM_023660675.1 PREDICTED: Cucurbita pepo subsp. pepo ATP-dependent 6-phosphofructokinase 3-like (LOC111780304), mRNA	AT5G56630	phosphofructokinase 7	0.712791	0.331905	0.509215	0.465642	0.714396	1.53422	N	Y	N	Y	N	N
gi|659093221|ref|XM_008449208.1|	actin-depolymerizing factor (LOC103489879), transcript variant X1, mRNA	XM_023678084.1 PREDICTED: Cucurbita pepo subsp. pepo actin-depolymerizing factor-like (LOC111795576), mRNA	AT2G31200;AT4G34970	actin depolymerizing factor 9;actin depolymerizing factor 6	0.271563	0.412398	0.774897	1.51861	2.85347	1.879	Y	Y	N	N	N	N
gi|659071324|ref|XM_008461011.1|	60S ribosomal protein L28-1-like (LOC103498417), mRNA	XM_023689761.1 PREDICTED: Cucurbita pepo subsp. pepo 60S ribosomal protein L28-1-like (LOC111804928), mRNA	AT2G19730	Ribosomal L28e protein family	4.94605	29.2	23.0526	5.9037	4.66082	0.789474	Y	Y	Y	Y	Y	N
gi|659128882|ref|XM_008466197.1|	gamma carbonic anhydrase-like 2, mitochondrial (LOC103502311), mRNA	XM_023676111.1 PREDICTED: Cucurbita pepo subsp. pepo gamma carbonic anhydrase-like 2, mitochondrial (LOC111794010), mRNA	AT3G48680	gamma carbonic anhydrase-like 2	0.76899	3.00152	7.6466	3.9032	9.94369	2.54757	N	Y	Y	Y	Y	Y
gi|659075861|ref|XM_008440149.1|	uncharacterized LOC103483489 (LOC103483489), mRNA	XM_023670925.1 PREDICTED: Cucurbita pepo subsp. pepo uncharacterized LOC111790109 (LOC111790109), mRNA	AT3G24160	putative type 1 membrane protein	0.975936	1.1135	1.85217	1.14096	1.89783	1.66337	N	N	N	N	N	N
gi|659082666|ref|XM_008443745.1|	formin-like protein 20 (LOC103485969), mRNA	XM_023689173.1 PREDICTED: Cucurbita pepo subsp. pepo ricin B-like lectin R40G3 (LOC111804388), mRNA			1.88584	2.68519	2.84727	1.42387	1.50982	1.06036	N	Y	Y	N	N	N
gi|659108670|ref|XM_008456105.1|	bifunctional epoxide hydrolase 2-like (LOC103494761), mRNA	XM_023672998.1 PREDICTED: Cucurbita pepo subsp. pepo epoxide hydrolase A-like (LOC111791604), mRNA	AT4G02340;AT3G05600	alpha/beta-Hydrolases superfamily protein	0.0604111	0.143818	1.49086	2.38065	24.6786	10.3663	Y	Y	N	Y	Y	Y
gi|659115700|ref|XM_008459469.1|	rac-like GTP-binding protein RAC1 (LOC103497331), transcript variant X1, mRNA	XM_023677577.1 PREDICTED: Cucurbita pepo subsp. pepo rac-like GTP-binding protein RAC1 (LOC111795268), mRNA	AT4G35020	RAC-like 3	5.58512	2.89614	5.59312	0.518546	1.00143	1.93123	Y	Y	Y	Y	N	N
gi|659122202|ref|XM_008462797.1|	NADH dehydrogenase [ubiquinone] 1 beta subcomplex subunit 9 (LOC103499726), mRNA	XM_023656029.1 PREDICTED: Cucurbita pepo subsp. pepo NADH dehydrogenase [ubiquinone] 1 beta subcomplex subunit 9-like (LOC111776706), mRNA	AT4G34700	LYR family of Fe/S cluster biogenesis protein	0.539759	1.27549	3.83776	2.36307	7.11013	3.00885	N	N	Y	Y	Y	Y
gi|659103342|ref|XM_008454367.1|	low-temperature-induced cysteine proteinase-like (LOC103493570), mRNA	XM_023679046.1 PREDICTED: Cucurbita pepo subsp. pepo low-temperature-induced cysteine proteinase-like (LOC111796444), mRNA	AT1G47128;AT5G43060	Granulin repeat cysteine protease family protein	0.440009	0.327267	0.0691819	0.743773	0.157228	0.211393	Y	Y	Y	N	Y	Y
gi|659130106|ref|XM_008466780.1|	GTP-binding nuclear protein Ran-3 (LOC103502729), mRNA	XM_023661150.1 PREDICTED: Cucurbita pepo subsp. pepo GTP-binding nuclear protein Ran-3-like (LOC111780681), mRNA	AT5G55190;AT5G20020;AT5G55080	RAN GTPase 3;ras-related nuclear protein 4;RAS-related GTP-binding nuclear protein 2	1.13589	1.59827	3.77379	1.40707	3.32233	2.36117	N	N	Y	N	Y	N
gi|659126614|ref|XM_008465054.1|	ubiquitin-conjugating enzyme E2 28 (LOC103501476), mRNA	XM_023687479.1 PREDICTED: Cucurbita pepo subsp. pepo ubiquitin-conjugating enzyme E2 28-like (LOC111803188), mRNA	AT5G41700;AT1G64230;AT5G53300	ubiquitin conjugating enzyme 8;ubiquitin-conjugating enzyme 10;ubiquitin-conjugating enzyme 28	0.566123	0.328905	0.57036	0.580978	1.00748	1.73412	N	Y	N	Y	N	N
gi|659087981|ref|XM_008446517.1|	proteasome subunit alpha type-1-B-like (LOC103487987), mRNA	XM_023691072.1 PREDICTED: Cucurbita pepo subsp. pepo proteasome subunit alpha type-1-B-like (LOC111805832), mRNA	AT5G42790	proteasome alpha subunit F1	1.5795	2.15538	6.40924	1.36459	4.05776	2.9736	N	Y	Y	N	Y	Y
gi|659100856|ref|XM_008453082.1|	sulfate transporter 3.1-like (LOC103492641), transcript variant X1, mRNA	XM_023691943.1 PREDICTED: Cucurbita pepo subsp. pepo sulfate transporter 3.1-like (LOC111806574), transcript variant X1, mRNA	AT3G51895	sulfate transporter 3;1	66.8448	2.39173	0.395008	0.0357804	0.00590932	0.165155	Y	N	N	Y	Y	N
gi|659120042|ref|XM_008461760.1|	alcohol dehydrogenase class-3 (LOC103498931), mRNA	XM_023658627.1 PREDICTED: Cucurbita pepo subsp. pepo alcohol dehydrogenase class-3-like (LOC111778671), transcript variant X1, mRNA	AT5G43940	GroES-like zinc-binding dehydrogenase family protein	2.26749	10.7139	7.07706	4.725	3.1211	0.66055	Y	Y	Y	Y	Y	N
gi|659073227|ref|XM_008469098.1|	60S ribosomal protein L13-3-like (LOC103504700), mRNA	XM_023695063.1 PREDICTED: Cucurbita pepo subsp. pepo 60S ribosomal protein L13-3-like (LOC111808857), mRNA	AT5G23900	Ribosomal protein L13e family protein	3.7841	13.5775	9.93814	3.58803	2.62629	0.731959	Y	Y	Y	Y	N	N
gi|659125519|ref|XM_008464503.1|	40S ribosomal protein S24-1 (LOC103501023), mRNA	XM_023673539.1 PREDICTED: Cucurbita pepo subsp. pepo 40S ribosomal protein S24-1-like (LOC111792197), mRNA	AT3G04920	Ribosomal protein S24e family protein	13.5387	89.4186	80.1042	6.60465	5.91667	0.895833	Y	Y	Y	Y	Y	N
gi|659066270|ref|XM_008463596.1|	putative phagocytic receptor 1b (LOC103500066), transcript variant X1, mRNA	XM_023664195.1 PREDICTED: Cucurbita pepo subsp. pepo transmembrane 9 superfamily member 3-like (LOC111783277), mRNA	AT2G01970;AT5G37310	Endomembrane protein 70 protein family	1.08569	1.2509	2.84581	1.15217	2.6212	2.27502	N	N	Y	N	N	N
gi|659080088|ref|XM_008442382.1|	uncharacterized LOC103484978 (LOC103484978), mRNA	XM_023686511.1 PREDICTED: Cucurbita pepo subsp. pepo uncharacterized LOC111802221 (LOC111802221), mRNA	AT1G27000	Protein of unknown function (DUF1664)	1.12452	1.69373	1.8613	1.50618	1.65519	1.09893	N	N	N	N	N	N
gi|659068904|ref|XM_008449024.1|	two-component response regulator-like APRR7 (LOC103489735), transcript variant X1, mRNA	XM_023688008.1 PREDICTED: Cucurbita pepo subsp. pepo two-component response regulator-like APRR7 (LOC111803549), transcript variant X1, mRNA	AT5G60100;AT5G02810	pseudo-response regulator 7;pseudo-response regulator 3	0.442915	4.08645	0.815201	9.22625	1.84054	0.199489	Y	Y	N	Y	N	Y
gi|659083626|ref|XM_008444232.1|	26S proteasome non-ATPase regulatory subunit 7 homolog A (LOC103486315), mRNA	XM_023672898.1 PREDICTED: Cucurbita pepo subsp. pepo 26S proteasome non-ATPase regulatory subunit 7 homolog A-like (LOC111791518), mRNA	AT5G05780;AT3G11270	Mov34/MPN/PAD-1 family protein;RP non-ATPase subunit 8A	1.31897	2.6343	5.73463	1.99725	4.34783	2.17691	N	Y	Y	Y	Y	N
gi|659127382|ref|XM_008465452.1|	probable galactinol--sucrose galactosyltransferase 1 (LOC103501768), transcript variant X1, mRNA	XM_023669405.1 PREDICTED: Cucurbita pepo subsp. pepo probable galactinol--sucrose galactosyltransferase 1 (LOC111788850), mRNA	AT3G57520;AT4G01265	seed imbibition 2;raffinose synthase family protein / seed imbibition protein-related	0.182979	0.24139	3.59074	1.31923	19.6238	14.8752	Y	Y	N	N	Y	Y
gi|659082684|ref|XM_008443756.1|	uncharacterized LOC103485979 (LOC103485979), transcript variant X1, mRNA	XM_023688260.1 PREDICTED: Cucurbita pepo subsp. pepo casein kinase 1-like protein HD16 (LOC111803734), transcript variant X1, mRNA	AT5G18190;AT2G25760	Protein kinase family protein	0.95188	0.45737	1.1636	0.480491	1.22243	2.54412	N	Y	N	Y	N	Y
gi|659130433|ref|XM_008466947.1|	NADH dehydrogenase [ubiquinone] 1 alpha subcomplex subunit 2 (LOC103502835), mRNA	XM_023670438.1 PREDICTED: Cucurbita pepo subsp. pepo NADH dehydrogenase [ubiquinone] 1 alpha subcomplex subunit 2-like (LOC111789759), mRNA	AT5G47890	NADH-ubiquinone oxidoreductase B8 subunit, putative	0.696317	1.67301	3.91813	2.40265	5.62694	2.34197	N	N	Y	Y	Y	N
gi|659124294|ref|XM_008463861.1|	pentatricopeptide repeat-containing protein At5g48910-like (LOC103500522), mRNA	XM_023698654.1 PREDICTED: Cucurbita pepo subsp. pepo pentatricopeptide repeat-containing protein At1g08070, chloroplastic-like (LOC111811664), mRNA	AT3G47342	snoRNA	2.01657	0.910034	0.974935	0.451278	0.483463	1.07132	Y	N	N	Y	N	N
gi|659121412|ref|XM_008462426.1|	probable methyltransferase PMT3 (LOC103499424), mRNA	XM_023692312.1 PREDICTED: Cucurbita pepo subsp. pepo probable methyltransferase PMT3 (LOC111806826), transcript variant X2, mRNA	AT4G14360;AT3G23300	S-adenosyl-L-methionine-dependent methyltransferases superfamily protein	3.19847	29.2326	6.86885	9.13953	2.14754	0.234973	Y	Y	Y	Y	N	N
gi|659124556|ref|XM_008464003.1|	ATP synthase subunit epsilon, mitochondrial (LOC103500632), mRNA	XM_023691678.1 PREDICTED: Cucurbita pepo subsp. pepo ATP synthase subunit epsilon, mitochondrial (LOC111806386), mRNA	AT1G51650	ATP synthase epsilon chain, mitochondrial	0.750149	1.48756	3.48566	1.98302	4.64662	2.3432	N	N	Y	Y	Y	N
gi|659108795|ref|XM_008456172.1|	bifunctional aspartate aminotransferase and glutamate/aspartate-prephenate aminotransferase (LOC103494808), mRNA	XM_023695325.1 PREDICTED: Cucurbita pepo subsp. pepo bifunctional aspartate aminotransferase and glutamate/aspartate-prephenate aminotransferase (LOC111809015), transcript variant X1, mRNA	AT2G22250	aspartate aminotransferase	7.37182	99.1316	6.18555	13.4474	0.83908	0.0623974	Y	Y	Y	Y	N	N
gi|659073719|ref|XM_008438994.1|	protein IQ-DOMAIN 14 (LOC103482713), transcript variant X1, mRNA	XM_023677542.1 PREDICTED: Cucurbita pepo subsp. pepo protein IQ-DOMAIN 14 (LOC111795241), transcript variant X1, mRNA			11.0147	7.79253	8.69444	0.707469	0.789352	1.11574	Y	Y	Y	N	N	N
gi|659069720|ref|XM_008453245.1|	60S acidic ribosomal protein P3-2 (LOC103492742), transcript variant X1, mRNA	XM_023665599.1 PREDICTED: Cucurbita pepo subsp. pepo 60S acidic ribosomal protein P3-2-like (LOC111785135), mRNA	AT5G57290	60S acidic ribosomal protein family	9.85564	48.7662	30.7787	4.94805	3.12295	0.631148	Y	Y	Y	Y	N	N
gi|659129206|ref|XM_008466354.1|	developmental protein SEPALLATA 1-like (LOC103502415), mRNA	XM_023671477.1 PREDICTED: Cucurbita pepo subsp. pepo developmental protein SEPALLATA 1 (LOC111790539), transcript variant X2, mRNA	ATMG00580;AT5G15800	K-box region and MADS-box transcription factor family protein;NADH dehydrogenase subunit 4	0.869152	0.935444	0.652469	1.07627	0.750695	0.697497	N	N	N	N	N	N
gi|659122939|ref|XM_008463180.1|	nitrogen regulatory protein P-II homolog (LOC103500000), mRNA	XM_023693129.1 PREDICTED: Cucurbita pepo subsp. pepo nitrogen regulatory protein P-II homolog (LOC111807413), mRNA	AT4G01900	GLNB1 homolog	1.04633	3.93389	10.2153	3.75971	9.76294	2.59673	N	Y	Y	Y	Y	Y
gi|659123298|ref|XM_008463369.1|	zinc transporter 5 (LOC103500159), transcript variant X1, mRNA	XM_023671873.1 PREDICTED: Cucurbita pepo subsp. pepo zinc transporter 5-like (LOC111790809), mRNA	AT5G38380	FUNCTIONS IN: molecular_function unknown; INVOLVED IN: biological_process unknown; LOCATED IN: membrane; EXPRESSED IN: 22 plant structures; EXPRESSED DURING: 14 growth stages; CONTAINS InterPro DOMAIN/s: Protein of unknown function DUF6, transmembrane (In	0.18223	4.38804	1.56284	24.0797	8.5762	0.356159	Y	Y	N	Y	Y	Y
gi|659086872|ref|XM_008445932.1|	long chain acyl-CoA synthetase 9, chloroplastic (LOC103487586), mRNA	XM_023667931.1 PREDICTED: Cucurbita pepo subsp. pepo long chain acyl-CoA synthetase 9, chloroplastic (LOC111787858), transcript variant X1, mRNA	AT1G77590	long chain acyl-CoA synthetase 9	2.13706	1.793	1.33452	0.839003	0.624465	0.744294	Y	Y	N	N	N	N
gi|659078819|ref|XM_008441701.1|	equilibrative nucleotide transporter 3-like (LOC103484566), transcript variant X4, mRNA	XM_023688835.1 PREDICTED: Cucurbita pepo subsp. pepo equilibrative nucleotide transporter 3-like (LOC111804137), mRNA	AT4G05110	equilibrative nucleoside transporter 6	1.75929	1.96637	2.67286	1.11771	1.51929	1.35929	N	Y	Y	N	N	N
gi|659130793|ref|XM_008467134.1|	ABC transporter F family member 1 (LOC103502994), transcript variant X1, mRNA	XM_023665650.1 PREDICTED: Cucurbita pepo subsp. pepo ABC transporter F family member 1-like (LOC111785238), mRNA	AT5G60790	ABC transporter family protein	0.610078	0.227168	0.825828	0.372359	1.35364	3.63532	N	Y	N	Y	N	Y
gi|659118265|ref|XM_008460809.1|	proteasome subunit alpha type-5 (LOC103498261), transcript variant X1, mRNA	XM_023664584.1 PREDICTED: Cucurbita pepo subsp. pepo proteasome subunit alpha type-5 (LOC111783669), transcript variant X1, mRNA	AT3G14290;AT1G53850	20S proteasome alpha subunit E2;20S proteasome alpha subunit E1	1.37477	1.63465	4.03792	1.18904	2.93716	2.47021	N	N	Y	N	N	Y
gi|659121521|ref|XM_008462480.1|	NADH dehydrogenase [ubiquinone] 1 alpha subcomplex subunit 13-B (LOC103499471), mRNA	XM_023693433.1 PREDICTED: Cucurbita pepo subsp. pepo NADH dehydrogenase [ubiquinone] 1 alpha subcomplex subunit 13-B (LOC111807630), mRNA	AT2G33220	GRIM-19 protein	0.979721	1.89796	4.58693	1.93724	4.68187	2.41677	N	Y	Y	Y	Y	Y
gi|659074423|ref|XM_008439375.1|	dipeptidyl peptidase 9 (LOC103482965), transcript variant X1, mRNA	XM_023695109.1 PREDICTED: Cucurbita pepo subsp. pepo dipeptidyl aminopeptidase 4-like (LOC111808880), transcript variant X4, mRNA	AT5G24260	prolyl oligopeptidase family protein	0.9828	3.11577	0.867554	3.1703	0.882738	0.27844	N	Y	N	Y	N	Y
gi|659115357|ref|XM_008459294.1|	calcium-transporting ATPase 4, endoplasmic reticulum-type-like (LOC103497190), mRNA	XM_023663521.1 PREDICTED: Cucurbita pepo subsp. pepo calcium-transporting ATPase 1, endoplasmic reticulum-type-like (LOC111782730), transcript variant X1, mRNA	AT1G07670;AT1G07810	endomembrane-type CA-ATPase 4;ER-type Ca2+-ATPase 1	1.009	0.572623	1.20495	0.567513	1.1942	2.10427	N	Y	N	N	N	N
gi|659105522|ref|XM_008454893.1|	nucleobase-ascorbate transporter 6 (LOC103493928), transcript variant X1, mRNA	XM_023673674.1 PREDICTED: Cucurbita pepo subsp. pepo nucleobase-ascorbate transporter 6 (LOC111792301), transcript variant X1, mRNA	AT1G60030;AT5G49990;AT5G62890	nucleobase-ascorbate transporter 7;Xanthine/uracil permease family protein	4.96635	8.25503	5.67692	1.66219	1.14308	0.687692	Y	Y	Y	N	N	N
gi|659076818|ref|XM_008440661.1|	40S ribosomal protein S21-2 (LOC103483842), mRNA	XM_023683059.1 PREDICTED: Cucurbita pepo subsp. pepo 40S ribosomal protein S21-2-like (LOC111799637), mRNA	AT5G27700;AT3G53890	Ribosomal protein S21e	1.33988	4.31653	15.278	3.22157	11.4025	3.53942	N	Y	Y	Y	Y	Y
gi|659128089|ref|XM_008465819.1|	peptidyl-prolyl cis-trans isomerase CYP20-1 (LOC103502021), mRNA	XM_023656706.1 PREDICTED: Cucurbita pepo subsp. pepo peptidyl-prolyl cis-trans isomerase CYP20-1 (LOC111777219), mRNA	AT2G21130;AT3G56070	rotamase cyclophilin 2;Cyclophilin-like peptidyl-prolyl cis-trans isomerase family protein	1.77681	3.97192	1.67258	2.23542	0.941337	0.421101	N	Y	N	N	N	N
gi|659121372|ref|XM_008462405.1|	uncharacterized LOC103499406 (LOC103499406), mRNA	XM_023691818.1 PREDICTED: Cucurbita pepo subsp. pepo uncharacterized LOC111806479 (LOC111806479), mRNA	AT4G14420	HR-like lesion-inducing protein-related	1.32875	3.04139	3.62685	2.28891	2.72952	1.1925	N	Y	Y	Y	N	N
gi|659102151|ref|XM_008453756.1|	6-phosphogluconate dehydrogenase, decarboxylating 2, chloroplastic (LOC103493120), mRNA	XM_023696759.1 PREDICTED: Cucurbita pepo subsp. pepo 6-phosphogluconate dehydrogenase, decarboxylating 2, chloroplastic-like (LOC111810159), mRNA	AT5G41670	6-phosphogluconate dehydrogenase family protein	1.37094	7.59834	4.03297	5.54244	2.94176	0.530769	N	Y	Y	Y	N	N
gi|659073107|ref|XM_008469036.1|	DEAD-box ATP-dependent RNA helicase 7 (LOC103504655), mRNA	XM_023695440.1 PREDICTED: Cucurbita pepo subsp. pepo DEAD-box ATP-dependent RNA helicase 7-like (LOC111809092), mRNA	AT5G62190	DEAD box RNA helicase (PRH75)	3.77686	4.5586	4.18786	1.20698	1.10882	0.918671	Y	Y	Y	N	N	N
gi|659069847|ref|XM_008453878.1|	xylose isomerase (LOC103493208), transcript variant X1, mRNA	XM_023681489.1 PREDICTED: Cucurbita pepo subsp. pepo xylose isomerase (LOC111798385), transcript variant X5, mRNA	AT5G57655	xylose isomerase family protein	0.684772	1.56775	0.228158	2.28945	0.333188	0.145532	N	N	Y	N	N	Y
gi|659110998|ref|XM_008457301.1|	squalene monooxygenase-like (LOC103495674), mRNA	XM_023698185.1 PREDICTED: Cucurbita pepo subsp. pepo squalene monooxygenase-like (LOC111811375), transcript variant X1, mRNA	AT2G22830	squalene epoxidase 2	0.354001	0.4	0.685682	1.12994	1.93695	1.71421	N	Y	N	N	N	N
gi|659125233|ref|XM_008464358.1|	probable small nuclear ribonucleoprotein G (LOC103500906), mRNA	XM_023689048.1 PREDICTED: Cucurbita pepo subsp. pepo probable small nuclear ribonucleoprotein G (LOC111804297), mRNA	AT2G23930	probable small nuclear ribonucleoprotein G	3.63745	7.57676	9.29262	2.08299	2.55471	1.22646	Y	Y	Y	Y	N	N
gi|659101472|ref|XM_008453400.1|	malate dehydrogenase, chloroplastic-like (LOC103492856), mRNA	XM_023659641.1 PREDICTED: Cucurbita pepo subsp. pepo malate dehydrogenase, chloroplastic-like (LOC111779577), transcript variant X2, mRNA	AT3G47520	malate dehydrogenase	1.14174	2.85078	2.78762	2.49688	2.44156	0.977846	N	Y	Y	Y	N	N
gi|659072550|ref|XM_008467890.1|	heat shock protein 83 (LOC103503630), mRNA	XM_023694467.1 PREDICTED: Cucurbita pepo subsp. pepo heat shock protein 90-5, chloroplastic-like (LOC111808472), mRNA	AT2G04030	Chaperone protein htpG family protein	1.45484	1.93206	14.2188	1.32803	9.77344	7.35938	N	Y	Y	N	Y	Y
gi|659084255|ref|XM_008444572.1|	histone deacetylase HDT1 (LOC103486568), mRNA	XM_023684546.1 PREDICTED: Cucurbita pepo subsp. pepo histone deacetylase HDT1 (LOC111800728), mRNA	AT1G06900	Insulinase (Peptidase family M16) family protein	3.19877	14.7247	10.6657	4.60324	3.33431	0.72434	Y	Y	Y	Y	Y	N
gi|659127256|ref|XM_008465387.1|	uncharacterized LOC103501718 (LOC103501718), mRNA	XM_023685836.1 PREDICTED: Cucurbita pepo subsp. pepo NADH-ubiquinone oxidoreductase 20.9 kDa subunit-like (LOC111801719), mRNA	AT4G16450	unknown protein; FUNCTIONS IN: molecular_function unknown; INVOLVED IN: photorespiration; LOCATED IN: mitochondrion, mitochondrial membrane, mitochondrial respiratory chain complex I, respiratory chain complex I, membrane; EXPRESSED IN: 25 plant structure	1.06953	2.97297	4.05134	2.77969	3.78795	1.36272	N	Y	Y	Y	Y	N
gi|659115587|ref|XM_008459408.1|	40S ribosomal protein S12-like (LOC103497279), mRNA	XM_023656835.1 PREDICTED: Cucurbita pepo subsp. pepo 40S ribosomal protein S12-like (LOC111777298), mRNA	AT2G32060;AT1G15930	Ribosomal protein L7Ae/L30e/S12e/Gadd45 family protein	5.13881	21.3412	15.9123	4.15294	3.09649	0.745614	Y	Y	Y	Y	N	N
gi|659099452|ref|XM_008452386.1|	60S ribosomal protein L18-2 (LOC103492145), mRNA	XM_023660189.1 PREDICTED: Cucurbita pepo subsp. pepo 60S ribosomal protein L18-2-like (LOC111779966), mRNA	AT3G05590	ribosomal protein L18	6.19487	19.3797	13.3727	3.12834	2.15867	0.690037	Y	Y	Y	Y	N	N
gi|659090996|ref|XM_008448092.1|	alpha-amylase 3, chloroplastic (LOC103489088), mRNA	XM_023686492.1 PREDICTED: Cucurbita pepo subsp. pepo alpha-amylase 3, chloroplastic-like (LOC111802209), mRNA	AT1G69830	alpha-amylase-like 3	0.0534963	0.0680973	0.295523	1.27293	5.52418	4.33972	Y	Y	Y	N	Y	Y
gi|659132748|ref|XM_008468142.1|	nucleolar protein 58-like (LOC103503794), mRNA	XM_023679994.1 PREDICTED: Cucurbita pepo subsp. pepo nucleolin (LOC111797098), mRNA	AT2G25670	BEST Arabidopsis thaliana protein match is: copper ion binding (TAIR:AT4G32610.1); Has 43784 Blast hits to 26928 proteins in 1799 species: Archae - 86; Bacteria - 6347; Metazoa - 15971; Fungi - 5398; Plants - 1931; Viruses - 259; Other Eukaryotes - 13792	1.11334	0.901721	0.869827	0.809928	0.78128	0.964629	N	N	N	N	N	N
gi|659119635|ref|XM_008461540.1|	uncharacterized LOC103498799 (LOC103498799), mRNA	XM_023691937.1 PREDICTED: Cucurbita pepo subsp. pepo uncharacterized LOC111806568 (LOC111806568), mRNA	AT2G46540	unknown protein; FUNCTIONS IN: molecular_function unknown; INVOLVED IN: biological_process unknown; LOCATED IN: mitochondrion, membrane; EXPRESSED IN: 25 plant structures; EXPRESSED DURING: 16 growth stages; Has 42 Blast hits to 42 proteins in 11 species:	0.552414	1.23929	2.28942	2.2434	4.1444	1.84737	N	N	N	Y	Y	N
gi|659110480|ref|XM_008457025.1|	mediator of RNA polymerase II transcription subunit 15a (LOC103495458), transcript variant X1, mRNA	XM_023697962.1 PREDICTED: Cucurbita pepo subsp. pepo mediator of RNA polymerase II transcription subunit 15a-like (LOC111811208), transcript variant X1, mRNA	AT1G15780	unknown protein; BEST Arabidopsis thaliana protein match is: unknown protein (TAIR:AT2G10440.1); Has 103701 Blast hits to 43153 proteins in 1828 species: Archae - 30; Bacteria - 7385; Metazoa - 38639; Fungi - 11531; Plants - 7727; Viruses - 307; Other Euk	0.832178	0.557103	0.81874	0.669452	0.983853	1.46964	N	Y	N	N	N	N
gi|659066905|ref|XM_008468530.1|	dihydropyrimidine dehydrogenase [NADP(+)] (LOC103504066), mRNA	XM_023664049.1 PREDICTED: Cucurbita pepo subsp. pepo dihydropyrimidine dehydrogenase (NADP(+)), chloroplastic-like (LOC111783149), mRNA	AT3G17810	pyrimidine 1	0.568336	0.507263	0.991729	0.89254	1.74497	1.95506	N	Y	N	N	N	N
gi|659078301|ref|XM_008441432.1|	transcription factor bHLH144 (LOC103484384), transcript variant X1, mRNA	XM_023688410.1 PREDICTED: Cucurbita pepo subsp. pepo transcription factor bHLH144 (LOC111803829), mRNA			0.393455	1.03097	1.22822	2.6203	3.12163	1.19132	Y	N	N	Y	Y	N
gi|659069425|ref|XM_008451555.1|	cleft lip and palate transmembrane protein 1 homolog (LOC103491559), mRNA	XM_023688327.1 PREDICTED: Cucurbita pepo subsp. pepo cleft lip and palate transmembrane protein 1 homolog (LOC111803784), mRNA	AT5G08500;AT5G23575	Transmembrane CLPTM1 family protein	0.990904	5.87418	2.30745	5.9281	2.32863	0.392811	N	Y	N	Y	N	Y
gi|659091013|ref|XM_008448101.1|	ubiquitin-conjugating enzyme E2 2-like (LOC103489093), mRNA	XM_023678674.1 PREDICTED: Cucurbita pepo subsp. pepo ubiquitin-conjugating enzyme E2 2 (LOC111795998), mRNA	AT1G14400	ubiquitin carrier protein 1	1.09487	1.01441	0.757653	0.926512	0.691999	0.746886	N	N	N	N	N	N
gi|659130560|ref|XM_008467012.1|	proteasome subunit alpha type-3 (LOC103502891), mRNA	XM_023661925.1 PREDICTED: Cucurbita pepo subsp. pepo proteasome subunit alpha type-3-like (LOC111781372), mRNA	AT2G27020	20S proteasome alpha subunit G1	1.80665	1.86972	4.37561	1.03491	2.42195	2.34024	N	Y	Y	N	N	N
gi|659122097|ref|XM_008462745.1|	ocs element-binding factor 1-like (LOC103499695), mRNA	XM_023657553.1 PREDICTED: Cucurbita pepo subsp. pepo bZIP transcription factor 11-like (LOC111777831), mRNA	AT1G75388;AT3G62422;AT4G34588	conserved peptide upstream open reading frame 5;conserved peptide upstream open reading frame 3;conserved peptide upstream open reading frame 2	0.370604	1.87493	3.59739	5.05913	9.70683	1.91867	Y	Y	Y	Y	Y	N
gi|659131890|ref|XM_008467688.1|	3-isopropylmalate dehydratase large subunit (LOC103503487), mRNA	XM_023662159.1 PREDICTED: Cucurbita pepo subsp. pepo 3-isopropylmalate dehydratase large subunit, chloroplastic (LOC111781516), mRNA	AT4G13430	isopropyl malate isomerase large subunit 1	1.87435	5.12894	2.70597	2.73639	1.44369	0.527589	N	Y	Y	Y	N	N
gi|659078056|ref|XM_008441303.1|	eukaryotic translation initiation factor 3 subunit D-like (LOC103484294), mRNA	XM_023688809.1 PREDICTED: Cucurbita pepo subsp. pepo eukaryotic translation initiation factor 3 subunit D-like (LOC111804113), mRNA	AT5G44320;AT4G20980	Eukaryotic translation initiation factor 3 subunit 7 (eIF-3)	4.42151	8.4763	12.4634	1.91706	2.81882	1.47038	Y	Y	Y	Y	N	N
gi|659112950|ref|XM_008458164.1|	citrate synthase, glyoxysomal (LOC103496336), mRNA	XM_023657000.1 PREDICTED: Cucurbita pepo subsp. pepo citrate synthase, glyoxysomal (LOC111777415), mRNA	AT2G42790;AT3G58750	citrate synthase 3;citrate synthase 2	0.760902	0.711416	0.347349	0.934964	0.456496	0.48825	N	N	Y	N	N	N
gi|659100342|ref|XM_008452826.1|	cysteine proteinase inhibitor A-like (LOC103492450), mRNA	XM_023674627.1 PREDICTED: Cucurbita pepo subsp. pepo cysteine proteinase inhibitor A-like (LOC111792983), mRNA	AT5G05110	Cystatin/monellin family protein	0.449095	0.435998	0.847687	0.970836	1.88754	1.94425	Y	Y	N	N	N	N
gi|659116129|ref|XM_008459697.1|	26S proteasome non-ATPase regulatory subunit 12 homolog A (LOC103497486), transcript variant X1, mRNA	XM_023677919.1 PREDICTED: Cucurbita pepo subsp. pepo 26S proteasome non-ATPase regulatory subunit 12 homolog A-like (LOC111795471), mRNA	AT5G64760	regulatory particle non-ATPase subunit 5B	1.41426	1.57036	3.73536	1.11038	2.64121	2.37866	N	N	Y	N	N	N
gi|154795164|gb|EF543155.1|	Cucumis melo var. inodorus phospholipase D alpha (PLDa2) mRNA, complete cds	XM_023668159.1 PREDICTED: Cucurbita pepo subsp. pepo phospholipase D alpha 1-like (LOC111788025), transcript variant X1, mRNA	AT3G15730;AT1G52570	phospholipase D alpha 2;phospholipase D alpha 1	12.4007	2.55492	6.21117	0.20603	0.500873	2.43106	Y	Y	Y	Y	N	Y
gi|659084960|ref|XM_008444945.1|	uncharacterized LOC103486835 (LOC103486835), transcript variant X1, mRNA	XM_023684464.1 PREDICTED: Cucurbita pepo subsp. pepo probable vacuolar amino acid transporter YPQ1 (LOC111800663), transcript variant X4, mRNA	AT4G20100	PQ-loop repeat family protein / transmembrane family protein	0.358244	1.32477	5.76499	3.69795	16.0924	4.3517	Y	N	Y	Y	Y	Y
gi|659079606|ref|XM_008442124.1|	subtilisin-like protease (LOC103484826), mRNA	XM_023687992.1 PREDICTED: Cucurbita pepo subsp. pepo subtilisin-like protease SBT1.7 (LOC111803538), mRNA	AT5G67360	Subtilase family protein	208.294	21.0774	0.828304	0.10119	0.00397661	0.0392982	Y	Y	N	N	Y	Y
gi|659088279|ref|XM_008446675.1|	E3 ubiquitin-protein ligase UPL1-like (LOC103488111), transcript variant X1, mRNA	XM_023690107.1 PREDICTED: Cucurbita pepo subsp. pepo E3 ubiquitin-protein ligase UPL2-like (LOC111805178), transcript variant X1, mRNA	AT1G55860;AT1G70320	ubiquitin-protein ligase 2;ubiquitin-protein ligase 1	1.23112	1.01376	1.00655	0.823445	0.817587	0.992886	N	N	N	N	N	N
gi|659124771|ref|XM_008464118.1|	eukaryotic initiation factor 4A-11 (LOC103500714), mRNA	XM_023692823.1 PREDICTED: Cucurbita pepo subsp. pepo eukaryotic initiation factor 4A-11-like (LOC111807209), mRNA	AT1G54270	eif4a-2	2.13749	2.59295	6.78654	1.21308	3.175	2.61731	Y	Y	Y	N	Y	Y
gi|659089050|ref|XM_008447080.1|	L-ascorbate oxidase homolog (LOC103488372), mRNA	XM_023691412.1 PREDICTED: Cucurbita pepo subsp. pepo L-ascorbate oxidase homolog (LOC111806064), mRNA	AT1G76160;AT1G21850	SKU5 similar 8;SKU5 similar 5	17.4653	196	40.5517	11.2222	2.32184	0.206897	Y	Y	Y	Y	N	N
gi|659116777|ref|XM_008460032.1|	uncharacterized LOC103497726 (LOC103497726), transcript variant X1, mRNA	XM_023692300.1 PREDICTED: Cucurbita pepo subsp. pepo FT-interacting protein 1-like (LOC111806818), mRNA	AT1G22610;AT4G11610	C2 calcium/lipid-binding plant phosphoribosyltransferase family protein	2.79461	4.30807	1.35643	1.54156	0.485373	0.314858	Y	Y	N	N	N	Y
gi|659114747|ref|XM_008458989.1|	uncharacterized LOC103496938 (LOC103496938), transcript variant X1, mRNA	XM_023695291.1 PREDICTED: Cucurbita pepo subsp. pepo uncharacterized LOC111809002 (LOC111809002), mRNA	AT2G44060	Late embryogenesis abundant protein, group 2	0.98352	2.98137	6.75816	3.03133	6.8714	2.26679	N	Y	Y	Y	Y	N
gi|659093039|ref|XM_008449120.1|	26S proteasome regulatory subunit 4 homolog B-like (LOC103489815), mRNA	XM_023698333.1 PREDICTED: Cucurbita pepo subsp. pepo 26S proteasome regulatory subunit 4 homolog B-like (LOC111811469), mRNA	AT4G29040	regulatory particle AAA-ATPase 2A	1.07254	0.838856	1.81392	0.782122	1.69124	2.16237	N	N	N	N	N	N
gi|659120284|ref|XM_008461890.1|	probable 26S proteasome non-ATPase regulatory subunit 3 (LOC103499019), mRNA	XM_023693252.1 PREDICTED: Cucurbita pepo subsp. pepo probable 26S proteasome non-ATPase regulatory subunit 3 (LOC111807507), transcript variant X1, mRNA	AT1G20200;AT1G75990	PAM domain (PCI/PINT associated module) protein	1.33739	2.60831	2.18793	1.9503	1.63597	0.83883	N	Y	N	Y	N	N
gi|659080595|ref|XM_008442655.1|	aconitate hydratase (LOC103485166), mRNA	XM_023666470.1 PREDICTED: Cucurbita pepo subsp. pepo aconitate hydratase-like (LOC111786127), mRNA	AT4G35830	aconitase 1	0.744857	0.841802	2.58235	1.13015	3.46691	3.06765	N	N	Y	N	Y	Y
gi|659116495|ref|XM_008459876.1|	FRIGIDA-like protein 3 (LOC103497631), transcript variant X1, mRNA	XM_023692355.1 PREDICTED: Cucurbita pepo subsp. pepo FRIGIDA-like protein 3 (LOC111806855), mRNA	AT5G48385	FRIGIDA-like protein	1.8	1.95761	1.46617	1.08756	0.814536	0.748956	N	Y	N	N	N	N
gi|659075280|ref|XM_008439839.1|	DEAD-box ATP-dependent RNA helicase 8 (LOC103483283), transcript variant X1, mRNA	XM_023670979.1 PREDICTED: Cucurbita pepo subsp. pepo DEAD-box ATP-dependent RNA helicase 8-like (LOC111790150), mRNA	AT3G61240;AT4G00660	DEA(D/H)-box RNA helicase family protein;RNAhelicase-like 8	1.96693	1.99488	1.75538	1.01421	0.892446	0.87994	Y	Y	N	N	N	N
gi|659108781|ref|XM_008456164.1|	40S ribosomal protein S29 (LOC103494802), mRNA	XM_023696223.1 PREDICTED: Cucurbita pepo subsp. pepo 40S ribosomal protein S29 (LOC111809795), mRNA	AT4G33865	Ribosomal protein S14p/S29e family protein	4.2316	13.5444	14.7395	3.20077	3.48319	1.08824	Y	Y	Y	Y	Y	N
gi|659106737|ref|XM_008455197.1|	40S ribosomal protein S7-like (LOC103494134), transcript variant X2, mRNA	XM_023660686.1 PREDICTED: Cucurbita pepo subsp. pepo 40S ribosomal protein S7-1-like (LOC111780313), mRNA	AT3G02560	Ribosomal protein S7e family protein	4.03111	26.9154	14.1089	6.67692	3.5	0.524194	Y	Y	Y	Y	Y	N
gi|659101199|ref|XM_008453258.1|	cytochrome c oxidase subunit 5C-like (LOC103492755), mRNA	XM_023693165.1 PREDICTED: Cucurbita pepo subsp. pepo cytochrome c oxidase subunit 5C-like (LOC111807432), mRNA	AT3G62400	unknown protein; Has 4 Blast hits to 4 proteins in 1 species: Archae - 0; Bacteria - 0; Metazoa - 0; Fungi - 0; Plants - 4; Viruses - 0; Other Eukaryotes - 0 (source: NCBI BLink).	0.478065	1.03338	1.7403	2.1616	3.6403	1.68408	Y	N	N	Y	Y	N
gi|659108877|ref|XM_008456213.1|	LL-diaminopimelate aminotransferase, chloroplastic (LOC103494842), transcript variant X1, mRNA	XM_023691898.1 PREDICTED: Cucurbita pepo subsp. pepo LL-diaminopimelate aminotransferase, chloroplastic-like (LOC111806512), mRNA	AT4G33680	Pyridoxal phosphate (PLP)-dependent transferases superfamily protein	4.22612	29.3697	15.4646	6.94958	3.65929	0.526549	Y	Y	Y	Y	Y	N
gi|659125196|ref|XM_008464338.1|	zinc finger A20 and AN1 domain-containing stress-associated protein 4 (LOC103500891), mRNA	XM_023689205.1 PREDICTED: Cucurbita pepo subsp. pepo zinc finger A20 and AN1 domain-containing stress-associated protein 6-like (LOC111804410), transcript variant X1, mRNA	AT3G52800;AT2G36320	A20/AN1-like zinc finger family protein	0.482325	0.549127	0.487373	1.1385	1.01046	0.88754	Y	Y	N	N	N	N
gi|659123935|ref|XM_008463690.1|	protein GIGANTEA-like (LOC103500402), transcript variant X1, mRNA	XM_023679465.1 PREDICTED: Cucurbita pepo subsp. pepo protein GIGANTEA-like (LOC111796722), mRNA	AT1G22770	gigantea protein (GI)	0.650093	5.09635	1.8789	7.83942	2.8902	0.368676	N	Y	N	Y	N	Y
gi|659112888|ref|XM_008458132.1|	tropomyosin (LOC103496320), mRNA	XM_023656431.1 PREDICTED: Cucurbita pepo subsp. pepo peroxisomal and mitochondrial division factor 2-like (LOC111776998), mRNA	AT3G58840	Tropomyosin-related	1.22078	3.57846	2.12226	2.93128	1.73844	0.593066	N	Y	N	Y	N	N
gi|659072202|ref|XM_008465679.1|	histone H4 (LOC103501914), mRNA	XM_023665485.1 PREDICTED: Cucurbita pepo subsp. pepo histone H4 (LOC111784989), mRNA	AT1G07820	Histone superfamily protein	1.2412	1.50194	2.0645	1.21007	1.66331	1.37456	N	N	N	N	N	N
gi|659071328|ref|XM_008461036.1|	uncharacterized LOC103498432 (LOC103498432), mRNA	XM_023689766.1 PREDICTED: Cucurbita pepo subsp. pepo uncharacterized LOC111804933 (LOC111804933), mRNA	AT4G26210;AT4G29480	Mitochondrial ATP synthase subunit G protein	1.38317	3.77065	5.4373	2.72609	3.93103	1.44201	N	Y	Y	Y	Y	N
gi|659097308|ref|XM_008451334.1|	protein TIME FOR COFFEE (LOC103491405), transcript variant X1, mRNA	XM_023693196.1 PREDICTED: Cucurbita pepo subsp. pepo protein TIME FOR COFFEE-like (LOC111807464), transcript variant X1, mRNA	AT3G22380	time for coffee	0.731239	0.883597	0.720607	1.20835	0.985459	0.815538	N	N	N	N	N	N
gi|659072738|ref|XM_008468726.1|	probable xyloglucan endotransglucosylase/hydrolase protein 28 (LOC103504326), mRNA	XM_023666450.1 PREDICTED: Cucurbita pepo subsp. pepo probable xyloglucan endotransglucosylase/hydrolase protein 28 (LOC111786105), mRNA	AT1G14720	xyloglucan endotransglucosylase/hydrolase 28	0.974409	2.23117	1.12209	2.28976	1.15155	0.502915	N	Y	N	N	N	N
gi|659089138|ref|XM_008447126.1|	ethylene-responsive transcription factor RAP2-4-like (LOC103488407), mRNA	XM_023690946.1 PREDICTED: Cucurbita pepo subsp. pepo ethylene-responsive transcription factor RAP2-4-like (LOC111805729), mRNA	AT1G78080	related to AP2 4	1.33038	1.00058	0.244142	0.752097	0.183512	0.244001	N	N	Y	N	N	Y
gi|659096219|ref|XM_008450755.1|	lysophospholipid acyltransferase 1 (LOC103490988), mRNA	XM_023684518.1 PREDICTED: Cucurbita pepo subsp. pepo lysophospholipid acyltransferase 1-like (LOC111800708), mRNA	AT1G12640	MBOAT (membrane bound O-acyl transferase) family protein	2.25653	78.5682	12.5709	34.8182	5.57091	0.16	Y	Y	Y	Y	Y	Y
gi|659082453|ref|XM_008443627.1|	isopentenyl-diphosphate Delta-isomerase I-like (LOC103485883), mRNA	XM_023690973.1 PREDICTED: Cucurbita pepo subsp. pepo isopentenyl-diphosphate Delta-isomerase I-like (LOC111805754), mRNA	AT3G02780;AT5G16440	isopentenyl pyrophosphate:dimethylallyl pyrophosphate isomerase 2;isopentenyl diphosphate isomerase 1	0.0310233	0.184021	2.24642	5.93172	72.4109	12.2074	Y	Y	N	Y	Y	Y
gi|659092172|ref|XM_008448713.1|	uncharacterized LOC103489500 (LOC103489500), transcript variant X1, mRNA	XM_023685811.1 PREDICTED: Cucurbita pepo subsp. pepo protein LNK2-like (LOC111801703), transcript variant X1, mRNA	AT3G54500	FUNCTIONS IN: molecular_function unknown; INVOLVED IN: biological_process unknown; LOCATED IN: cellular_component unknown; EXPRESSED IN: 22 plant structures; EXPRESSED DURING: 13 growth stages; BEST Arabidopsis thaliana protein match is: dentin sialophosp	0.657965	0.790522	2.35058	1.20147	3.5725	2.97345	N	N	N	N	Y	Y
gi|659091169|ref|XM_008448185.1|	eukaryotic translation initiation factor 5A-2-like (LOC103489162), mRNA	XM_023660436.1 PREDICTED: Cucurbita pepo subsp. pepo eukaryotic translation initiation factor 5A-2-like (LOC111780132), mRNA	AT1G69410;AT1G13950;AT1G26630	Eukaryotic translation initiation factor 5A-1 (eIF-5A 1) protein;eukaryotic elongation factor 5A-1;eukaryotic elongation factor 5A-3	5.20814	12.1158	6.51509	2.32632	1.25094	0.537736	N	Y	Y	Y	N	N
gi|659079718|ref|XM_008442184.1|	NADH dehydrogenase [ubiquinone] iron-sulfur protein 4, mitochondrial (LOC103484861), mRNA	XM_023687369.1 PREDICTED: Cucurbita pepo subsp. pepo NADH dehydrogenase [ubiquinone] iron-sulfur protein 4, mitochondrial-like (LOC111803096), mRNA	AT5G67590	NADH-ubiquinone oxidoreductase-related	1.11168	3.09434	6.26182	2.78347	5.63273	2.02364	N	Y	Y	Y	Y	N
gi|659083801|ref|XM_008444328.1|	mitochondrial import inner membrane translocase subunit Tim9 (LOC103486387), mRNA	XM_023672405.1 PREDICTED: Cucurbita pepo subsp. pepo mitochondrial import inner membrane translocase subunit Tim9 (LOC111791165), mRNA	AT3G46560	Tim10/DDP family zinc finger protein	3.0615	6.10124	9.06332	1.9929	2.96042	1.48549	Y	Y	Y	Y	N	N
gi|659104404|ref|XM_008454716.1|	NADH dehydrogenase [ubiquinone] 1 beta subcomplex subunit 2 (LOC103493798), transcript variant X2, mRNA	XM_023679220.1 PREDICTED: Cucurbita pepo subsp. pepo NADH dehydrogenase [ubiquinone] 1 beta subcomplex subunit 2 (LOC111796548), transcript variant X2, mRNA	AT1G76200	unknown protein; Has 96 Blast hits to 96 proteins in 48 species: Archae - 0; Bacteria - 0; Metazoa - 0; Fungi - 47; Plants - 38; Viruses - 0; Other Eukaryotes - 11 (source: NCBI BLink).	0.653509	1.0388	2.27405	1.58957	3.47976	2.18912	N	N	N	N	Y	N
gi|659101360|ref|XM_008453346.1|	pre-mRNA-splicing factor SF2-like (LOC103492811), transcript variant X1, mRNA	XM_023692224.1 PREDICTED: Cucurbita pepo subsp. pepo serine/arginine-rich-splicing factor SR34-like (LOC111806774), transcript variant X1, mRNA	AT1G02840	RNA-binding (RRM/RBD/RNP motifs) family protein	1.66683	2.8229	3.04622	1.69357	1.82756	1.07911	N	Y	Y	Y	N	N
gi|659090319|ref|XM_008447731.1|	carbamoyl-phosphate synthase small chain, chloroplastic (LOC103488827), transcript variant X1, mRNA	XM_023658779.1 PREDICTED: Cucurbita pepo subsp. pepo carbamoyl-phosphate synthase small chain, chloroplastic-like (LOC111778801), mRNA	AT3G27740	carbamoyl phosphate synthetase A	1.72494	3.63868	5.13343	2.10946	2.97601	1.41079	N	Y	Y	Y	N	N
gi|659120133|ref|XM_008461809.1|	60S ribosomal protein L38 (LOC103498968), mRNA	XM_023657946.1 PREDICTED: Cucurbita pepo subsp. pepo 60S ribosomal protein L38 (LOC111778240), mRNA	AT3G59540	Ribosomal L38e protein family	7.07438	43.8974	20.0234	6.20513	2.83041	0.45614	Y	Y	Y	Y	N	N
gi|659131329|ref|XM_008467408.1|	methylenetetrahydrofolate reductase 2-like (LOC103503268), partial mRNA	XM_023695027.1 PREDICTED: Cucurbita pepo subsp. pepo methylenetetrahydrofolate reductase 2-like (LOC111808828), mRNA	AT2G44160	methylenetetrahydrofolate reductase 2	3.20112	0.522283	4.81972	0.163156	1.50563	9.22817	Y	Y	Y	Y	N	Y
gi|659075126|ref|XM_008439758.1|	reticulon-like protein B5 (LOC103483236), mRNA	XM_023672872.1 PREDICTED: Cucurbita pepo subsp. pepo reticulon-like protein B5 (LOC111791499), mRNA	AT4G23630;AT4G11220	VIRB2-interacting protein 1;VIRB2-interacting protein 2	1.79989	1.80751	3.04363	1.00423	1.69101	1.68388	N	Y	Y	N	N	N
gi|659131098|ref|XM_008467288.1|	proteasome subunit beta type-7-A (LOC103503130), transcript variant X1, mRNA	XM_023676165.1 PREDICTED: Cucurbita pepo subsp. pepo proteasome subunit beta type-7-A (LOC111794050), mRNA	AT5G40580	20S proteasome beta subunit PBB2	1.69598	1.58791	3.71491	0.936279	2.19042	2.3395	N	N	Y	N	N	N
gi|659113315|ref|XM_008458290.1|	vacuolar amino acid transporter 1-like (LOC103496440), mRNA	XM_023694747.1 PREDICTED: Cucurbita pepo subsp. pepo amino acid transporter AVT1C-like (LOC111808633), transcript variant X1, mRNA	AT3G54830	Transmembrane amino acid transporter family protein	0.226042	6.2381	12.1643	27.5971	53.8143	1.95	Y	Y	Y	Y	Y	N
gi|659125115|ref|XM_008464294.1|	threonine dehydratase biosynthetic, chloroplastic (LOC103500854), mRNA	XM_023689101.1 PREDICTED: Cucurbita pepo subsp. pepo threonine dehydratase biosynthetic, chloroplastic-like (LOC111804339), mRNA	AT3G10050	L-O-methylthreonine resistant 1	5.15758	24.1418	9.89535	4.68085	1.9186	0.409884	Y	Y	Y	Y	N	N
gi|659069019|ref|XM_008449531.1|	putative E3 ubiquitin-protein ligase XBAT31 (LOC103490148), transcript variant X1, mRNA	XM_023688857.1 PREDICTED: Cucurbita pepo subsp. pepo putative E3 ubiquitin-protein ligase XBAT31 (LOC111804151), transcript variant X1, mRNA	AT2G28840	XB3 ortholog 1 in Arabidopsis thaliana	0.693279	1.10988	1.32606	1.60091	1.91274	1.19478	N	N	N	N	N	N
gi|659110003|ref|XM_008456775.1|	cinnamyl alcohol dehydrogenase 1-like (LOC103495276), mRNA	XM_023666901.1 PREDICTED: Cucurbita pepo subsp. pepo cinnamyl alcohol dehydrogenase 1-like (LOC111786670), mRNA	AT3G19450	GroES-like zinc-binding alcohol dehydrogenase family protein	0.354227	2.39241	1.59568	6.75387	4.50469	0.666979	Y	Y	N	Y	Y	N
gi|659109058|ref|XM_008456305.1|	tryptophan synthase beta chain 1 (LOC103494920), mRNA	XM_023669321.1 PREDICTED: Cucurbita pepo subsp. pepo tryptophan synthase beta chain 1 (LOC111788804), mRNA	AT4G27070	tryptophan synthase beta-subunit 2	2.99383	10.4141	11.6267	3.47853	3.88356	1.11644	Y	Y	Y	Y	Y	N
gi|659073079|ref|XM_008469021.1|	probable NADH dehydrogenase [ubiquinone] 1 alpha subcomplex subunit 12 (LOC103504642), mRNA	XM_023678979.1 PREDICTED: Cucurbita pepo subsp. pepo probable NADH dehydrogenase [ubiquinone] 1 alpha subcomplex subunit 12 (LOC111796222), mRNA	AT3G03100	NADH:ubiquinone oxidoreductase, 17.2kDa subunit	0.846422	2.29237	3.85795	2.70831	4.55795	1.68295	N	Y	Y	Y	Y	N
gi|659102323|ref|XM_008453847.1|	peptidyl-prolyl cis-trans isomerase Pin1 (LOC103493185), mRNA	XM_023660988.1 PREDICTED: Cucurbita pepo subsp. pepo peptidyl-prolyl cis-trans isomerase Pin1 (LOC111780557), mRNA	AT2G18040	peptidylprolyl cis/trans isomerase, NIMA-interacting 1	0.783965	1.3866	3.17697	1.7687	4.05243	2.2912	N	N	Y	Y	Y	N
gi|659067418|ref|XM_008441135.1|	26S proteasome non-ATPase regulatory subunit 6 homolog (LOC103484168), mRNA	XM_023664179.1 PREDICTED: Cucurbita pepo subsp. pepo 26S proteasome non-ATPase regulatory subunit 6 homolog (LOC111783264), mRNA	AT4G24820	26S proteasome, regulatory subunit Rpn7;Proteasome component (PCI) domain	1.04115	1.58708	3.21632	1.52434	3.08918	2.02657	N	N	Y	N	Y	N
gi|659125223|ref|XM_008464352.1|	cytochrome b-c1 complex subunit 9-like (LOC103500901), mRNA	XM_023663087.1 PREDICTED: Cucurbita pepo subsp. pepo cytochrome b-c1 complex subunit 9-like (LOC111782251), mRNA	AT3G52730	ubiquinol-cytochrome C reductase UQCRX/QCR9-like family protein	0.540808	0.95785	2.61467	1.77115	4.83475	2.72973	N	N	Y	Y	Y	Y
gi|659106656|ref|XM_008455170.1|	uncharacterized LOC103494124 (LOC103494124), mRNA	XM_023659707.1 PREDICTED: Cucurbita pepo subsp. pepo LOB domain-containing protein 41-like (LOC111779622), mRNA			4.55811	1.87702	4.04436	0.411797	0.88729	2.15468	Y	Y	Y	Y	N	N
gi|659114825|ref|XM_008459026.1|	26S proteasome non-ATPase regulatory subunit 1 homolog A (LOC103496972), mRNA	XM_023692211.1 PREDICTED: Cucurbita pepo subsp. pepo 26S proteasome non-ATPase regulatory subunit 1 homolog A (LOC111806764), mRNA	AT2G32730	26S proteasome regulatory complex, non-ATPase subcomplex, Rpn2/Psmd1 subunit	1.69666	0.89565	2.70645	0.527889	1.59516	3.02177	N	N	Y	Y	N	Y
gi|659118614|ref|XM_008460990.1|	polyadenylate-binding protein RBP47 (LOC103498402), mRNA	XM_023677581.1 PREDICTED: Cucurbita pepo subsp. pepo polyadenylate-binding protein RBP47 (LOC111795270), mRNA	AT1G47500;AT1G49600	RNA-binding protein 47C';RNA-binding protein 47A	3.92515	10.9316	2.81308	2.78502	0.716681	0.257334	Y	Y	Y	Y	N	Y
gi|659120500|ref|XM_008462000.1|	eukaryotic translation initiation factor 2 subunit gamma-like (LOC103499107), transcript variant X1, mRNA	XM_023687823.1 PREDICTED: Cucurbita pepo subsp. pepo eukaryotic translation initiation factor 2 subunit 3-like (LOC111803416), transcript variant X3, mRNA	AT1G04170;AT4G18330	eukaryotic translation initiation factor 2 gamma subunit;Translation elongation factor EF1A/initiation factor IF2gamma family protein	1.64104	2.69807	4.052	1.64412	2.46917	1.50181	N	Y	Y	N	N	N
gi|659109146|ref|XM_008456348.1|	histone H2A.6 (LOC103494959), mRNA	XM_023665849.1 PREDICTED: Cucurbita pepo subsp. pepo histone H2A.6-like (LOC111785454), mRNA	AT1G51060;AT5G54640	histone H2A 10;Histone superfamily protein	1.40008	1.71385	1.1211	1.2241	0.800738	0.654143	N	N	N	N	N	N
gi|659119311|ref|XM_008461367.1|	far upstream element-binding protein 2 (LOC103498673), mRNA	XM_023679553.1 PREDICTED: Cucurbita pepo subsp. pepo far upstream element-binding protein 1-like (LOC111796794), mRNA	AT4G10070	KH domain-containing protein	1.44041	1.5219	1.05104	1.05657	0.729679	0.690611	N	N	N	N	N	N
gi|659086058|ref|XM_008445522.1|	probable UDP-N-acetylglucosamine--peptide N-acetylglucosaminyltransferase SEC (LOC103487257), mRNA	XM_023660084.1 PREDICTED: Cucurbita pepo subsp. pepo probable UDP-N-acetylglucosamine--peptide N-acetylglucosaminyltransferase SEC (LOC111779893), mRNA	AT3G04240	Tetratricopeptide repeat (TPR)-like superfamily protein	0.720242	0.319594	0.53679	0.443731	0.745291	1.6796	N	Y	N	Y	N	N
gi|659132088|ref|XM_008467790.1|	inactive poly [ADP-ribose] polymerase RCD1 (LOC103503572), mRNA	XM_023698145.1 PREDICTED: Cucurbita pepo subsp. pepo inactive poly [ADP-ribose] polymerase RCD1-like (LOC111811343), transcript variant X1, mRNA	AT2G35510	similar to RCD one 1	0.628874	1.64752	0.93117	2.6198	1.48069	0.565193	N	N	N	Y	N	N
gi|659089096|ref|XM_008447102.1|	UTP--glucose-1-phosphate uridylyltransferase-like (LOC103488391), transcript variant X1, mRNA	XM_023681945.1 PREDICTED: Cucurbita pepo subsp. pepo UTP--glucose-1-phosphate uridylyltransferase-like (LOC111798657), mRNA			3.55069	19.4561	24.6444	5.47953	6.94074	1.26667	Y	Y	Y	Y	Y	N
gi|659070752|ref|XM_008458261.1|	CBL-interacting serine/threonine-protein kinase 6-like (LOC103496422), mRNA	XM_023691223.1 PREDICTED: Cucurbita pepo subsp. pepo CBL-interacting serine/threonine-protein kinase 6-like (LOC111805926), mRNA	AT4G30960	SOS3-interacting protein 3	0.352405	0.532245	1.76352	1.51032	5.00424	3.31336	Y	Y	N	N	Y	Y
gi|659108885|ref|XM_008456217.1|	proline iminopeptidase (LOC103494844), mRNA	XM_023697016.1 PREDICTED: Cucurbita pepo subsp. pepo proline iminopeptidase (LOC111810318), mRNA	AT2G14260	proline iminopeptidase	1.09097	2.70081	7.34956	2.47561	6.73673	2.72124	N	Y	Y	Y	Y	Y
gi|659099883|ref|XM_008452601.1|	uncharacterized LOC103492293 (LOC103492293), mRNA	XM_023660500.1 PREDICTED: Cucurbita pepo subsp. pepo uncharacterized LOC111780173 (LOC111780173), mRNA	AT2G19680	Mitochondrial ATP synthase subunit G protein	0.905815	5.49338	6.89813	6.06457	7.61538	1.25572	N	Y	Y	Y	Y	N
gi|4107036|dbj|AB021862.1|	Cucumis melo mRNA for HMG-CoA reductase, complete cds	XM_023690266.1 PREDICTED: Cucurbita pepo subsp. pepo 3-hydroxy-3-methylglutaryl-coenzyme A reductase 1 (LOC111805274), mRNA	AT1G76490	hydroxy methylglutaryl CoA reductase 1	1.63592	2.7936	5.85866	1.70767	3.58127	2.09717	N	Y	Y	Y	Y	N
gi|659108646|ref|XM_008456090.1|	fumarate hydratase 1, mitochondrial (LOC103494751), mRNA	XM_023670198.1 PREDICTED: Cucurbita pepo subsp. pepo fumarate hydratase 1, mitochondrial (LOC111789428), mRNA	AT2G47510;AT5G50950	fumarase 1;FUMARASE 2	0.476177	0.547954	2.54266	1.15074	5.33974	4.64028	Y	Y	Y	N	Y	Y
gi|659076102|ref|XM_008440281.1|	probable 60S ribosomal protein L14 (LOC103483582), mRNA	XM_023671470.1 PREDICTED: Cucurbita pepo subsp. pepo 60S ribosomal protein L14-2-like (LOC111790533), mRNA	AT4G27090	Ribosomal protein L14	3.45664	15.9807	9.67251	4.62319	2.79825	0.605263	N	Y	Y	Y	N	N
gi|659088373|ref|XM_008446725.1|	glucose-6-phosphate isomerase 1, chloroplastic (LOC103488137), mRNA	XM_023681905.1 PREDICTED: Cucurbita pepo subsp. pepo glucose-6-phosphate isomerase 1, chloroplastic (LOC111798636), mRNA	AT4G24620	phosphoglucose isomerase 1	0.698372	0.640434	3.14068	0.917038	4.49715	4.90399	N	N	Y	N	Y	Y
gi|659114649|ref|XM_008458941.1|	60S ribosomal protein L37a (LOC103496904), mRNA	XM_023691831.1 PREDICTED: Cucurbita pepo subsp. pepo 60S ribosomal protein L37a (LOC111806490), mRNA	AT2G35180	pseudogene, 60S ribosomal protein L37a, blastp match of 96% identity and 1.7e-35 P-value to GP	6.32184	16.0194	18.75	2.53398	2.96591	1.17045	Y	Y	Y	Y	N	N
gi|659111470|ref|XM_008457531.1|	nascent polypeptide-associated complex subunit alpha-like protein 1 (LOC103495854), mRNA	XM_023687725.1 PREDICTED: Cucurbita pepo subsp. pepo nascent polypeptide-associated complex subunit alpha-like protein 1 (LOC111803360), mRNA	AT3G12390	Nascent polypeptide-associated complex (NAC), alpha subunit family protein	5.23248	23.6403	20.4099	4.51799	3.90062	0.863354	Y	Y	Y	Y	Y	N
gi|659117395|ref|XM_008460358.1|	vacuolar protein sorting-associated protein 4 (LOC103497940), mRNA	XM_023657463.1 PREDICTED: Cucurbita pepo subsp. pepo protein SUPPRESSOR OF K(+) TRANSPORT GROWTH DEFECT 1 (LOC111777748), transcript variant X1, mRNA	AT2G27600	AAA-type ATPase family protein	1.02886	1.22069	0.805303	1.18645	0.782715	0.65971	N	N	N	N	N	N
gi|659088959|ref|XM_008447030.1|	60S ribosomal protein L39 (LOC103488337), mRNA	XM_023689919.1 PREDICTED: Cucurbita pepo subsp. pepo 60S ribosomal protein L39 (LOC111805050), mRNA	AT4G31985	Ribosomal protein L39 family protein	5.07764	19.939	11.5957	3.92683	2.28369	0.58156	Y	Y	Y	Y	N	N
gi|659070000|ref|XM_008454618.1|	leucine aminopeptidase 1-like (LOC103493738), mRNA	XM_023689493.1 PREDICTED: Cucurbita pepo subsp. pepo leucine aminopeptidase 1-like (LOC111804726), mRNA	AT4G30920	Cytosol aminopeptidase family protein	6.23092	18.0387	14.3202	2.89503	2.29825	0.79386	Y	Y	Y	Y	N	N
gi|659126997|ref|XM_008465247.1|	UDP-glucuronic acid decarboxylase 5 (LOC103501635), transcript variant X1, mRNA	XM_023682306.1 PREDICTED: Cucurbita pepo subsp. pepo UDP-glucuronic acid decarboxylase 6-like (LOC111798947), transcript variant X1, mRNA	AT2G28760;AT5G59290	UDP-glucuronic acid decarboxylase 3;UDP-XYL synthase 6	0.654944	1.22935	0.619111	1.87703	0.945289	0.503609	N	N	N	Y	N	N
gi|659128317|ref|XM_008465929.1|	zinc finger protein CONSTANS-LIKE 9-like (LOC103502100), transcript variant X4, mRNA	XM_023678459.1 PREDICTED: Cucurbita pepo subsp. pepo zinc finger protein CONSTANS-LIKE 9-like (LOC111795853), transcript variant X2, mRNA	AT5G48250	B-box type zinc finger protein with CCT domain	0.248775	1.34159	1.00526	5.39281	4.04085	0.749304	Y	N	N	Y	Y	N
gi|659084950|ref|XM_008444939.1|	14 kDa zinc-binding protein (LOC103486830), mRNA	XM_023665473.1 PREDICTED: Cucurbita pepo subsp. pepo 14 kDa zinc-binding protein-like (LOC111784970), mRNA	AT3G56490	HIS triad family protein 3	0.761625	1.58195	2.68683	2.07707	3.52775	1.69843	N	N	Y	Y	Y	N
gi|659087343|ref|XM_008446179.1|	T-complex protein 1 subunit epsilon (LOC103487739), mRNA	XM_023689729.1 PREDICTED: Cucurbita pepo subsp. pepo T-complex protein 1 subunit epsilon (LOC111804903), mRNA	AT1G24510	TCP-1/cpn60 chaperonin family protein	7.13656	32.0792	27.4576	4.49505	3.84746	0.855932	Y	Y	Y	Y	Y	N
gi|659115408|ref|XM_008459320.1|	40S ribosomal protein S15a-1 (LOC103497208), mRNA	XM_023667423.1 PREDICTED: Cucurbita pepo subsp. pepo 40S ribosomal protein S15a-1-like (LOC111787455), mRNA	AT5G59850	Ribosomal protein S8 family protein	8.02233	33.3299	29.6606	4.15464	3.69725	0.889908	Y	Y	Y	Y	Y	N
gi|659101905|ref|XM_008453631.1|	serine hydroxymethyltransferase 3, chloroplastic (LOC103493017), mRNA	XM_023665769.1 PREDICTED: Cucurbita pepo subsp. pepo serine hydroxymethyltransferase 3, chloroplastic-like (LOC111785356), mRNA	AT4G32520	serine hydroxymethyltransferase 3	4.22484	11.0685	4.80952	2.61986	1.13839	0.434524	Y	Y	Y	Y	N	N
gi|659111614|ref|XM_008457599.1|	metal transporter Nramp3-like (LOC103495920), mRNA	XM_023656973.1 PREDICTED: Cucurbita pepo subsp. pepo metal transporter Nramp3-like (LOC111777397), mRNA	AT5G67330;AT2G23150	natural resistance-associated macrophage protein 3;natural resistance associated macrophage protein 4	0.402721	11.3228	1.50654	28.1158	3.7409	0.133053	N	Y	N	Y	N	Y
gi|659122943|ref|XM_008463182.1|	ADP-ribosylation factor-like (LOC103500002), transcript variant X2, mRNA	XM_023693070.1 PREDICTED: Cucurbita pepo subsp. pepo ADP-ribosylation factor-like (LOC111807370), transcript variant X2, mRNA	AT1G70490	Ras-related small GTP-binding family protein	0.871622	0.824808	1.96886	0.946292	2.25885	2.38706	N	N	N	N	N	Y
gi|659104204|ref|XM_008454624.1|	transmembrane 9 superfamily member 4-like (LOC103493744), mRNA	XM_023679871.1 PREDICTED: Cucurbita pepo subsp. pepo transmembrane 9 superfamily member 8-like (LOC111797022), mRNA	AT5G25100;AT5G10840;AT2G24170	Endomembrane protein 70 protein family	1.52291	2.35845	1.51149	1.54865	0.992499	0.640881	N	Y	N	N	N	N
gi|659099149|ref|XM_008452231.1|	V-type proton ATPase subunit F (LOC103492049), transcript variant X1, mRNA	XM_023667117.1 PREDICTED: Cucurbita pepo subsp. pepo V-type proton ATPase subunit F (LOC111786924), mRNA	AT4G02620;ATCG00720	photosynthetic electron transfer B;vacuolar ATPase subunit F family protein	0.561296	0.791945	1.43722	1.41092	2.56054	1.8148	N	N	N	N	N	N
gi|659085673|ref|XM_008445318.1|	shaggy-related protein kinase epsilon (LOC103487105), mRNA	XM_023674444.1 PREDICTED: Cucurbita pepo subsp. pepo shaggy-related protein kinase epsilon-like (LOC111792845), mRNA	AT5G14640	shaggy-like kinase 13	0.4753	0.280143	0.764678	0.589403	1.60883	2.72959	Y	Y	N	Y	N	Y
gi|659090921|ref|XM_008448054.1|	paired amphipathic helix protein Sin3-like 4 (LOC103489052), transcript variant X1, mRNA	XM_023669248.1 PREDICTED: Cucurbita pepo subsp. pepo paired amphipathic helix protein Sin3-like 4 (LOC111788746), transcript variant X4, mRNA	AT1G24190;AT5G15020;AT1G10450;AT1G70060	SIN3-like 2;SIN3-like 3;SIN3-like 4;SIN3-like 6	0.905692	0.297101	0.844022	0.328038	0.931908	2.84086	N	Y	N	Y	N	Y
gi|659095485|ref|XM_008450385.1|	protein ENHANCED DISEASE RESISTANCE 2 (LOC103490731), mRNA	XM_023684659.1 PREDICTED: Cucurbita pepo subsp. pepo protein ENHANCED DISEASE RESISTANCE 2 (LOC111800806), mRNA	AT5G45560;AT4G19040	ENHANCED DISEASE RESISTANCE 2;Pleckstrin homology (PH) domain-containing protein / lipid-binding START domain-containing protein	1.12219	2.45657	2.4891	2.18909	2.21807	1.01324	N	N	N	Y	N	N
gi|659090758|ref|XM_008447963.1|	cysteine-rich receptor-like protein kinase 3 (LOC103488990), mRNA	XM_023686718.1 PREDICTED: Cucurbita pepo subsp. pepo cysteine-rich receptor-like protein kinase 3 (LOC111802378), mRNA	AT1G23380;AT1G70530	cysteine-rich RLK (RECEPTOR-like protein kinase) 3;KNOTTED1-like homeobox gene 6	1.2201	11.8699	1.64334	9.72862	1.34689	0.138446	N	Y	N	Y	N	Y
gi|659077389|ref|XM_008440957.1|	transcriptional corepressor SEUSS-like (LOC103484051), mRNA	XM_023696186.1 PREDICTED: Cucurbita pepo subsp. pepo probable transcriptional regulator SLK2 (LOC111809767), transcript variant X2, mRNA	AT4G25520	SEUSS-like 1	1.50353	1.77827	1.33055	1.18273	0.884952	0.748228	N	N	N	N	N	N
gi|659101354|ref|XM_008453343.1|	60S ribosomal protein L22-2 (LOC103492808), mRNA	XM_023693225.1 PREDICTED: Cucurbita pepo subsp. pepo 60S ribosomal protein L22-2-like (LOC111807482), mRNA	AT3G05560	Ribosomal L22e protein family	2.75713	15.95	13.691	5.785	4.96567	0.858369	N	Y	Y	Y	Y	N
gi|659131268|ref|XM_008467375.1|	alanine--tRNA ligase-like (LOC103503233), mRNA	XM_023671304.1 PREDICTED: Cucurbita pepo subsp. pepo alanine--tRNA ligase-like (LOC111790419), mRNA	AT1G50200	Alanyl-tRNA synthetase	2.99623	14.8411	4.70519	4.95327	1.57037	0.317037	Y	Y	Y	Y	N	Y
gi|659078568|ref|XM_008441571.1|	28 kDa heat- and acid-stable phosphoprotein (LOC103484483), mRNA	XM_023687353.1 PREDICTED: Cucurbita pepo subsp. pepo 28 kDa heat- and acid-stable phosphoprotein-like (LOC111803083), mRNA	AT5G46020	CONTAINS InterPro DOMAIN/s: Casein kinase substrate, phosphoprotein PP28 (InterPro:IPR019380); Has 30201 Blast hits to 17322 proteins in 780 species: Archae - 12; Bacteria - 1396; Metazoa - 17338; Fungi - 3422; Plants - 5037; Viruses - 0; Other Eukaryotes	1.36375	1.41555	1.14866	1.03798	0.842277	0.811458	N	N	N	N	N	N
gi|659097132|ref|XM_008451238.1|	serine/threonine-protein phosphatase BSL1 (LOC103491337), mRNA	XM_023698285.1 PREDICTED: Cucurbita pepo subsp. pepo serine/threonine-protein phosphatase BSL1-like (LOC111811438), mRNA	AT4G03080	BRI1 suppressor 1 (BSU1)-like 1	1.05319	1.32055	2.96352	1.25386	2.81384	2.24415	N	N	Y	N	N	N
gi|659124163|ref|XM_008463793.1|	ankyrin repeat domain-containing protein 2-like (LOC103500487), mRNA	XM_023673982.1 PREDICTED: Cucurbita pepo subsp. pepo ankyrin repeat domain-containing protein 2A-like (LOC111792479), mRNA	AT4G35450;AT2G17390	ankyrin repeat-containing 2B;ankyrin repeat-containing protein 2	1.09141	0.875	2.61272	0.801715	2.39389	2.98596	N	N	Y	N	N	Y
gi|659094043|ref|XM_008449630.1|	ubiquitin domain-containing protein DSK2a-like (LOC103490215), mRNA	XM_023698674.1 PREDICTED: Cucurbita pepo subsp. pepo ubiquitin domain-containing protein DSK2b-like (LOC111811679), transcript variant X1, mRNA	AT2G17200	ubiquitin family protein	0.699867	0.907838	1.14648	1.29716	1.63814	1.26287	N	N	N	N	N	N
gi|659078859|ref|XM_008441722.1|	mediator-associated protein 1 (LOC103484580), mRNA	XM_023688718.1 PREDICTED: Cucurbita pepo subsp. pepo STOREKEEPER protein-like (LOC111804048), mRNA	AT1G66420	DNA-binding storekeeper protein-related transcriptional regulator	1.72717	2.51313	5.81768	1.45505	3.36832	2.31492	N	Y	Y	N	Y	N
gi|659078018|ref|XM_008441284.1|	coatomer subunit epsilon-1-like (LOC103484285), mRNA	XM_023661967.1 PREDICTED: Cucurbita pepo subsp. pepo coatomer subunit epsilon-1-like (LOC111781405), mRNA	AT1G30630	Coatomer epsilon subunit	1.50309	3.28616	3.68495	2.18626	2.45158	1.12135	N	Y	Y	Y	N	N
gi|659108704|ref|XM_008456123.1|	NADH dehydrogenase [ubiquinone] iron-sulfur protein 5-B (LOC103494774), mRNA	XM_023666109.1 PREDICTED: Cucurbita pepo subsp. pepo NADH dehydrogenase [ubiquinone] iron-sulfur protein 5-B-like (LOC111785725), mRNA	AT2G47690	NADH-ubiquinone oxidoreductase-related	0.608838	2.00445	4.9685	3.29225	8.16063	2.47874	N	Y	Y	Y	Y	Y
gi|659125178|ref|XM_008464329.1|	monodehydroascorbate reductase, seedling isozyme (LOC103500882), mRNA	XM_023662346.1 PREDICTED: Cucurbita pepo subsp. pepo monodehydroascorbate reductase, seedling isozyme (LOC111781660), mRNA	AT5G03630	Pyridine nucleotide-disulphide oxidoreductase family protein	0.954835	0.765306	2.75832	0.801506	2.88879	3.6042	N	N	Y	N	N	Y
gi|659075181|ref|XM_008439786.1|	protein BPS1, chloroplastic-like (LOC103483255), transcript variant X1, mRNA	XM_023670939.1 PREDICTED: Cucurbita pepo subsp. pepo protein BPS1, chloroplastic-like (LOC111790116), transcript variant X4, mRNA	AT2G46080;AT3G61490	Pectin lyase-like superfamily protein;CONTAINS InterPro DOMAIN/s: Protein BYPASS related (InterPro:IPR008511); BEST Arabidopsis thaliana protein match is: Protein of unknown function (DUF793) (TAIR:AT1G01550.2); Has 153 Blast hits to 139 proteins in 20 sp	0.440995	0.29081	0.400178	0.65944	0.907445	1.37608	Y	Y	N	N	N	N
gi|659095989|ref|XM_008450644.1|	NADH dehydrogenase [ubiquinone] 1 beta subcomplex subunit 8, mitochondrial (LOC103490900), mRNA	XM_023697511.1 PREDICTED: Cucurbita pepo subsp. pepo NADH dehydrogenase [ubiquinone] 1 beta subcomplex subunit 8, mitochondrial (LOC111810743), mRNA	AT5G47570	unknown protein; Has 30201 Blast hits to 17322 proteins in 780 species: Archae - 12; Bacteria - 1396; Metazoa - 17338; Fungi - 3422; Plants - 5037; Viruses - 0; Other Eukaryotes - 2996 (source: NCBI BLink).	0.682619	1.68438	4.11811	2.46753	6.03281	2.44488	N	N	Y	Y	Y	Y
gi|659119707|ref|XM_008461578.1|	plasminogen activator inhibitor 1 RNA-binding protein-like (LOC103498822), mRNA	XM_023665218.1 PREDICTED: Cucurbita pepo subsp. pepo RGG repeats nuclear RNA binding protein A-like (LOC111784556), mRNA	AT5G47210;AT4G16830	Hyaluronan / mRNA binding family	2.84058	4.90767	4.22073	1.7277	1.48587	0.860027	Y	Y	Y	Y	N	N
gi|659117371|ref|XM_008460345.1|	peroxiredoxin-2F, mitochondrial (LOC103497933), mRNA	XM_023666158.1 PREDICTED: Cucurbita pepo subsp. pepo peroxiredoxin-2F, mitochondrial-like (LOC111785769), mRNA	AT3G06050	peroxiredoxin IIF	1.0707	2.52212	3.4375	2.35559	3.21053	1.36294	N	Y	Y	Y	Y	N
gi|659130925|ref|XM_008467200.1|	superoxide dismutase [Cu-Zn], chloroplastic (LOC103503040), mRNA	XM_023678333.1 PREDICTED: Cucurbita pepo subsp. pepo superoxide dismutase [Cu-Zn], chloroplastic (LOC111795762), mRNA	AT2G28190	copper/zinc superoxide dismutase 2	1.13633	1.41554	12.2422	1.24571	10.7734	8.64844	N	N	Y	N	Y	Y
gi|659067614|ref|XM_008442179.1|	uncharacterized LOC103484857 (LOC103484857), mRNA	XM_023663551.1 PREDICTED: Cucurbita pepo subsp. pepo uncharacterized LOC111782750 (LOC111782750), mRNA	AT1G79570;AT2G35050;AT1G16270	Protein kinase superfamily protein with octicosapeptide/Phox/Bem1p domain	1.02555	1.67076	2.36124	1.62914	2.30241	1.41327	N	N	N	N	N	N
gi|659099816|ref|XM_008452569.1|	arginine--tRNA ligase, cytoplasmic-like (LOC103492270), transcript variant X1, mRNA	XM_023660297.1 PREDICTED: Cucurbita pepo subsp. pepo arginine--tRNA ligase, chloroplastic/mitochondrial-like (LOC111780038), transcript variant X1, mRNA	AT1G66530;AT4G26300	Arginyl-tRNA synthetase, class Ic	8.25858	28.1982	2.31852	3.41441	0.280741	0.0822222	Y	Y	N	Y	Y	Y
gi|659067257|ref|XM_008440269.1|	triose phosphate/phosphate translocator, non-green plastid, chloroplastic (LOC103483570), mRNA	XM_023664542.1 PREDICTED: Cucurbita pepo subsp. pepo triose phosphate/phosphate translocator, non-green plastid, chloroplastic-like (LOC111783624), mRNA	AT5G33320	Glucose-6-phosphate/phosphate translocator-related	7.66667	16.5503	10.8235	2.15873	1.41176	0.653979	Y	Y	Y	Y	N	N
gi|659088024|ref|XM_008446538.1|	thioredoxin H-type 1 (LOC103488008), mRNA	XM_023689782.1 PREDICTED: Cucurbita pepo subsp. pepo thioredoxin H5-like (LOC111804945), mRNA	AT1G45145	thioredoxin H-type 5	1.19686	1.8211	0.236492	1.52156	0.197593	0.129862	N	Y	Y	N	Y	Y
gi|659120959|ref|XM_008462212.1|	MOB kinase activator-like 1 (LOC103499244), transcript variant X1, mRNA	XM_023678474.1 PREDICTED: Cucurbita pepo subsp. pepo MOB kinase activator-like 1A (LOC111795862), transcript variant X1, mRNA	AT5G45550;AT4G19045	Mob1/phocein family protein	0.566685	1.2166	1.80104	2.14686	3.1782	1.48039	N	N	N	Y	Y	N
gi|659091855|ref|XM_008448547.1|	copper transport protein CCH-like (LOC103489398), mRNA	XM_023669030.1 PREDICTED: Cucurbita pepo subsp. pepo copper transport protein ATX1-like (LOC111788625), mRNA	AT3G56240	copper chaperone	0.495006	0.686607	1.69766	1.38707	3.42958	2.47254	Y	N	N	N	Y	Y
gi|659128324|ref|XM_008465932.1|	RPM1-interacting protein 4-like (LOC103502102), transcript variant X2, mRNA	XM_023678775.1 PREDICTED: Cucurbita pepo subsp. pepo uncharacterized LOC111796087 (LOC111796087), transcript variant X1, mRNA	AT2G04410;AT5G55850	RPM1-interacting protein 4 (RIN4) family protein	0.926734	1.42943	2.71366	1.54244	2.9282	1.89842	N	N	Y	N	N	N
gi|659101922|ref|XM_008453639.1|	protein notum homolog (LOC103493023), transcript variant X2, mRNA	XM_023684487.1 PREDICTED: Cucurbita pepo subsp. pepo pectin acetylesterase 8-like (LOC111800679), mRNA	AT4G19420	Pectinacetylesterase family protein	0.360881	0.871622	1.97575	2.41526	5.47479	2.26675	Y	N	N	Y	Y	N
gi|659110058|ref|XM_008456805.1|	40S ribosomal protein S29 (LOC103495300), mRNA	XM_023698098.1 PREDICTED: Cucurbita pepo subsp. pepo 40S ribosomal protein S29 (LOC111811317), mRNA	AT4G33865	Ribosomal protein S14p/S29e family protein	5.66484	16.9016	16.2789	2.98361	2.87368	0.963158	Y	Y	Y	Y	N	N
gi|659121519|ref|XM_008462479.1|	chaperonin CPN60-2, mitochondrial (LOC103499470), mRNA	XM_023693112.1 PREDICTED: Cucurbita pepo subsp. pepo chaperonin CPN60-1, mitochondrial (LOC111807400), mRNA	AT2G33210	heat shock protein 60-2	2.04699	14.2535	47.5846	6.96313	23.2462	3.33846	N	Y	Y	Y	Y	N
gi|659082162|ref|XM_008443478.1|	probable methyltransferase PMT2 (LOC103485774), transcript variant X1, mRNA	XM_023690116.1 PREDICTED: Cucurbita pepo subsp. pepo probable methyltransferase PMT2 (LOC111805185), transcript variant X1, mRNA	AT1G26850	S-adenosyl-L-methionine-dependent methyltransferases superfamily protein	1.84707	8.58889	1.65525	4.65	0.896146	0.192719	N	Y	N	Y	N	Y
gi|659113733|ref|XM_008458506.1|	uncharacterized LOC103496586 (LOC103496586), transcript variant X1, mRNA	XM_023695574.1 PREDICTED: Cucurbita pepo subsp. pepo uncharacterized LOC111809189 (LOC111809189), mRNA	AT3G13410	unknown protein; FUNCTIONS IN: molecular_function unknown; INVOLVED IN: biological_process unknown; LOCATED IN: endoplasmic reticulum; EXPRESSED IN: 25 plant structures; EXPRESSED DURING: 15 growth stages; BEST Arabidopsis thaliana protein match is: unkno	0.766443	1.34906	2.65749	1.76016	3.4673	1.96988	N	N	Y	Y	Y	N
gi|659095908|ref|XM_008450606.1|	uncharacterized LOC103490876 (LOC103490876), transcript variant X1, mRNA	XM_023684448.1 PREDICTED: Cucurbita pepo subsp. pepo uncharacterized LOC111800653 (LOC111800653), transcript variant X6, mRNA	AT4G17330	G2484-1 protein	1.3273	0.9747	1.09836	0.734345	0.827512	1.12687	N	N	N	N	N	N
gi|659093583|ref|XM_008449384.1|	beta-galactosidase 1 (LOC103490020), mRNA	XM_023668002.1 PREDICTED: Cucurbita pepo subsp. pepo beta-galactosidase 1-like (LOC111787907), mRNA	AT3G13750	beta galactosidase 1	0.643947	2.30022	0.403089	3.57207	0.625965	0.175239	N	N	N	Y	N	Y
gi|659091903|ref|XM_008448574.1|	3-phosphoinositide-dependent protein kinase 1 (LOC103489417), mRNA	XM_023691204.1 PREDICTED: Cucurbita pepo subsp. pepo 3-phosphoinositide-dependent protein kinase 1-like (LOC111805909), mRNA	AT3G10540;AT5G04510	3-phosphoinositide-dependent protein kinase;3'-phosphoinositide-dependent protein kinase 1	0.52101	0.490274	1.78883	0.941008	3.43339	3.64863	Y	Y	N	N	Y	Y
gi|659110062|ref|XM_008456807.1|	ATP-dependent Clp protease proteolytic subunit-related protein 1, chloroplastic (LOC103495302), mRNA	XM_023675781.1 PREDICTED: Cucurbita pepo subsp. pepo ATP-dependent Clp protease proteolytic subunit-related protein 1, chloroplastic (LOC111793752), mRNA	AT1G49970	CLP protease proteolytic subunit 1	0.999025	1.67832	1.93514	1.67996	1.93703	1.15302	N	N	N	Y	N	N
gi|659107936|ref|XM_008455707.1|	mitochondrial import receptor subunit TOM40-1-like (LOC103494505), mRNA	XM_023685042.1 PREDICTED: Cucurbita pepo subsp. pepo mitochondrial import receptor subunit TOM40-1-like (LOC111801074), mRNA	AT3G20000	translocase of the outer mitochondrial membrane 40	6.57816	45.8507	41.5135	6.97015	6.31081	0.905405	Y	Y	Y	Y	Y	N
gi|659075895|ref|XM_008440167.1|	probable voltage-gated potassium channel subunit beta (LOC103483504), mRNA	XM_023672625.1 PREDICTED: Cucurbita pepo subsp. pepo probable voltage-gated potassium channel subunit beta (LOC111791335), mRNA	AT1G04690	potassium channel beta subunit 1	0.870391	6.2	4.17551	7.12323	4.79728	0.673469	N	Y	Y	Y	Y	N
gi|659088038|ref|XM_008446547.1|	cysteine proteinase RD19a-like (LOC103488015), mRNA	XM_023681535.1 PREDICTED: Cucurbita pepo subsp. pepo cysteine protease RD19A-like (LOC111798412), mRNA	AT4G39090	Papain family cysteine protease	1.10595	0.206375	0.39723	0.186605	0.359177	1.9248	N	Y	Y	Y	N	N
gi|659110950|ref|XM_008457275.1|	uncharacterized protein At4g28440 (LOC103495649), mRNA	XM_023674042.1 PREDICTED: Cucurbita pepo subsp. pepo uncharacterized protein At4g28440-like (LOC111792525), mRNA	AT2G33845;AT4G28440	Nucleic acid-binding, OB-fold-like protein	1.06681	1.54303	2.13957	1.4464	2.00558	1.3866	N	N	N	N	N	N
gi|659118325|ref|XM_008460841.1|	vesicle-associated membrane protein 722-like (LOC103498283), mRNA	XM_023663855.1 PREDICTED: Cucurbita pepo subsp. pepo vesicle-associated membrane protein 722-like (LOC111782992), mRNA	AT1G04760;AT2G33120	vesicle-associated membrane protein 726;synaptobrevin-related protein 1	0.713021	0.763532	1.03587	1.07084	1.45279	1.35668	N	N	N	N	N	N
gi|659078386|ref|XM_008441479.1|	floral homeotic protein AGAMOUS (LOC103484417), transcript variant X2, mRNA	XM_023662437.1 PREDICTED: Cucurbita pepo subsp. pepo floral homeotic protein AGAMOUS-like (LOC111781746), transcript variant X1, mRNA	AT3G58780	K-box region and MADS-box transcription factor family protein	1.1031	2.36659	3.08779	2.1454	2.79919	1.30474	N	Y	Y	Y	N	N
gi|659069737|ref|XM_008453341.1|	plasma membrane ATPase 4 (LOC103492804), mRNA	XM_023689897.1 PREDICTED: Cucurbita pepo subsp. pepo plasma membrane ATPase 4 (LOC111805035), mRNA	AT4G30190;AT1G80660;AT5G57350	H(+)-ATPase 2;H(+)-ATPase 3;H(+)-ATPase 9	0.045404	0.0857864	0.135225	1.8894	2.97826	1.5763	Y	Y	Y	N	Y	N
gi|659078279|ref|XM_008441420.1|	la-related protein 6A (LOC103484374), mRNA	XM_023687749.1 PREDICTED: Cucurbita pepo subsp. pepo la-related protein 6A-like (LOC111803382), mRNA	AT5G46250	RNA-binding protein	0.424154	0.331061	0.693651	0.780519	1.63537	2.09524	Y	Y	N	N	N	N
gi|659116633|ref|XM_008459953.1|	protein BPS1, chloroplastic (LOC103497694), transcript variant X1, mRNA	XM_023692495.1 PREDICTED: Cucurbita pepo subsp. pepo protein BPS1, chloroplastic-like (LOC111806949), transcript variant X1, mRNA	AT2G46080	CONTAINS InterPro DOMAIN/s: Protein BYPASS related (InterPro:IPR008511); BEST Arabidopsis thaliana protein match is: Protein of unknown function (DUF793) (TAIR:AT1G01550.2); Has 153 Blast hits to 139 proteins in 20 species: Archae - 0; Bacteria - 2; Metaz	0.708614	0.417682	0.202441	0.589435	0.285686	0.484678	N	Y	Y	Y	Y	N
gi|659080098|ref|XM_008442388.1|	lipoxygenase homology domain-containing protein 1 (LOC103484981), transcript variant X3, mRNA	XM_023661248.1 PREDICTED: Cucurbita pepo subsp. pepo PLAT domain-containing protein 3 (LOC111780900), mRNA	AT2G22170	Lipase/lipooxygenase, PLAT/LH2 family protein	6.76889	3.9354	1.49607	0.581395	0.221022	0.380157	Y	Y	N	N	N	N
gi|659104188|ref|XM_008454615.1|	eukaryotic translation initiation factor isoform 4G-1-like (LOC103493739), mRNA	XM_023679762.1 PREDICTED: Cucurbita pepo subsp. pepo eukaryotic translation initiation factor-like (LOC111796946), transcript variant X1, mRNA	AT5G57870;AT2G24050	MIF4G domain-containing protein / MA3 domain-containing protein	1.34779	1.61592	1.15773	1.19894	0.858989	0.716458	N	N	N	N	N	N
gi|659073974|ref|XM_008439131.1|	uncharacterized LOC103482798 (LOC103482798), transcript variant X1, mRNA	XM_023694519.1 PREDICTED: Cucurbita pepo subsp. pepo uncharacterized LOC111808504 (LOC111808504), transcript variant X1, mRNA	AT5G64552;AT1G64142	conserved peptide upstream open reading frame 22;conserved peptide upstream open reading frame 23	1.16962	0.508699	0.212316	0.434928	0.181526	0.417371	N	Y	Y	Y	N	N
gi|659115887|ref|XM_008459568.1|	CLK4-associating serine/arginine rich protein (LOC103497395), transcript variant X1, mRNA	XM_023665497.1 PREDICTED: Cucurbita pepo subsp. pepo CLK4-associating serine/arginine rich protein-like (LOC111785013), mRNA	AT4G36980	FUNCTIONS IN: molecular_function unknown; INVOLVED IN: biological_process unknown; EXPRESSED IN: 22 plant structures; EXPRESSED DURING: 13 growth stages; CONTAINS InterPro DOMAIN/s: Splicing factor, suppressor of white apricot (InterPro:IPR019147).	0.944358	1.42696	0.996066	1.51104	1.05475	0.698033	N	N	N	N	N	N
gi|659073818|ref|XM_008439048.1|	glutamate--cysteine ligase, chloroplastic (LOC103482747), transcript variant X1, mRNA	XM_023693998.1 PREDICTED: Cucurbita pepo subsp. pepo glutamate--cysteine ligase, chloroplastic-like (LOC111808171), mRNA	AT4G23100	glutamate-cysteine ligase	1.0896	1.34638	1.0983	1.23566	1.00798	0.815742	N	N	N	N	N	N
gi|659081123|ref|XM_008442943.1|	delta-aminolevulinic acid dehydratase, chloroplastic (LOC103485385), transcript variant X1, mRNA	XM_023677292.1 PREDICTED: Cucurbita pepo subsp. pepo delta-aminolevulinic acid dehydratase, chloroplastic (LOC111795057), mRNA	AT1G44318	Aldolase superfamily protein	0.626269	1.20056	1.97195	1.917	3.14873	1.64253	N	N	N	Y	Y	N
gi|659114823|ref|XM_008459025.1|	60S ribosomal protein L13a-4 (LOC103496971), mRNA	XM_023691670.1 PREDICTED: Cucurbita pepo subsp. pepo 60S ribosomal protein L13a-4-like (LOC111806379), mRNA	AT3G24830	Ribosomal protein L13 family protein	21.4326	43.1714	26.5088	2.01429	1.23684	0.614035	Y	Y	Y	N	N	N
gi|659110801|ref|XM_008457196.1|	protein translation factor SUI1 homolog (LOC103495584), transcript variant X1, mRNA	XM_023698877.1 PREDICTED: Cucurbita pepo subsp. pepo protein translation factor SUI1 homolog 2-like (LOC111811834), transcript variant X2, mRNA	AT5G54940;AT1G54290;AT5G54760	Translation initiation factor SUI1 family protein	0.965705	0.351698	0.618051	0.364188	0.64	1.75733	N	Y	N	Y	N	N
gi|659095070|ref|XM_008450158.1|	histone H2A (LOC103490586), mRNA	XM_023676552.1 PREDICTED: Cucurbita pepo subsp. pepo histone H2A-like (LOC111794511), transcript variant X1, mRNA	AT5G27670	histone H2A 7	1.40635	13.8119	17.4046	9.8211	12.3757	1.26012	N	Y	Y	Y	Y	N
gi|659079053|ref|XM_008441828.1|	chromoplast-specific carotenoid-associated protein, chromoplast (LOC103484642), mRNA	XM_023662635.1 PREDICTED: Cucurbita pepo subsp. pepo chromoplast-specific carotenoid-associated protein, chromoplastic-like (LOC111781900), mRNA	AT4G04020	fibrillin	0.326068	0.0885036	0.373587	0.271427	1.14573	4.22115	Y	Y	N	Y	N	Y
gi|659096954|ref|XM_008451147.1|	ETO1-like protein 1 (LOC103491270), transcript variant X1, mRNA	XM_023655741.1 PREDICTED: Cucurbita pepo subsp. pepo ETO1-like protein 1 (LOC111776318), transcript variant X1, mRNA	AT4G02680	ETO1-like 1	0.715544	0.397409	0.982995	0.555394	1.37377	2.47351	N	Y	N	Y	N	Y
gi|659090475|ref|XM_008447816.1|	uncharacterized LOC103488888 (LOC103488888), transcript variant X1, mRNA	XM_023670592.1 PREDICTED: Cucurbita pepo subsp. pepo uncharacterized LOC111789870 (LOC111789870), transcript variant X2, mRNA	AT1G67350	unknown protein; Has 2 Blast hits to 2 proteins in 1 species: Archae - 0; Bacteria - 0; Metazoa - 0; Fungi - 0; Plants - 2; Viruses - 0; Other Eukaryotes - 0 (source: NCBI BLink).	0.56431	1.23855	2.5497	2.1948	4.51827	2.05862	N	N	Y	Y	Y	N
gi|659115162|ref|XM_008459196.1|	mitochondrial import inner membrane translocase subunit TIM10 (LOC103497109), mRNA	XM_023666290.1 PREDICTED: Cucurbita pepo subsp. pepo mitochondrial import inner membrane translocase subunit TIM10-like (LOC111785918), transcript variant X3, mRNA	AT2G29530	Tim10/DDP family zinc finger protein	2.26798	4.06513	13.6804	1.7924	6.03196	3.3653	N	Y	Y	Y	Y	Y
gi|659113352|ref|XM_008458308.1|	serine carboxypeptidase-like (LOC103496456), mRNA	XM_023685240.1 PREDICTED: Cucurbita pepo subsp. pepo serine carboxypeptidase-like (LOC111801214), transcript variant X1, mRNA	AT3G10410	SERINE CARBOXYPEPTIDASE-LIKE 49	1.25829	1.2169	0.886653	0.9671	0.704646	0.728618	N	N	N	N	N	N
gi|659127101|ref|XM_008465304.1|	60S ribosomal protein L35 (LOC103501660), mRNA	XM_023693935.1 PREDICTED: Cucurbita pepo subsp. pepo 60S ribosomal protein L35-like (LOC111808122), mRNA	AT3G09500;AT2G39390	Ribosomal L29 family protein	8.08672	36.3902	15.2245	4.5	1.88265	0.418367	Y	Y	Y	Y	N	N
gi|659111526|ref|XM_008457551.1|	NADH--cytochrome b5 reductase 1 (LOC103495874), mRNA	XM_023687713.1 PREDICTED: Cucurbita pepo subsp. pepo NADH--cytochrome b5 reductase 1-like (LOC111803352), mRNA	AT5G17770	NADH:cytochrome B5 reductase 1	2.08462	1.93697	6.90046	0.929175	3.31019	3.5625	Y	Y	Y	N	Y	Y
gi|659120393|ref|XM_008461949.1|	peroxisomal membrane protein 11C (LOC103499060), mRNA	XM_023659585.1 PREDICTED: Cucurbita pepo subsp. pepo peroxisomal membrane protein 11C-like (LOC111779412), mRNA	AT1G01820;AT3G61070	peroxin 11E;peroxin 11c	0.896864	0.895783	0.479523	0.998795	0.534666	0.535311	N	N	N	N	N	N
gi|659096726|ref|XM_008451033.1|	aquaporin PIP2-2-like (LOC103491189), mRNA	XM_023661446.1 PREDICTED: Cucurbita pepo subsp. pepo aquaporin PIP2-1-like (LOC111781048), mRNA	AT3G54820	plasma membrane intrinsic protein 2;5	9.47115	0.340791	6.88811	0.035982	0.727273	20.2121	Y	Y	Y	Y	N	Y
gi|659123706|ref|XM_008463575.1|	zinc finger CCCH domain-containing protein 30-like (LOC103500314), transcript variant X1, mRNA	XM_023665790.1 PREDICTED: Cucurbita pepo subsp. pepo zinc finger CCCH domain-containing protein 30-like (LOC111785380), mRNA	AT5G12850;AT2G41900	CCCH-type zinc finger protein with ARM repeat domain	0.528717	0.732161	0.928078	1.38479	1.75534	1.26759	Y	N	N	N	N	N
gi|659097219|ref|XM_008451284.1|	V-type proton ATPase subunit D (LOC103491373), mRNA	XM_023674934.1 PREDICTED: Cucurbita pepo subsp. pepo V-type proton ATPase subunit D-like (LOC111793167), mRNA	AT3G58730	vacuolar ATP synthase subunit D (VATD) / V-ATPase D subunit / vacuolar proton pump D subunit (VATPD)	0.54574	0.633283	1.85374	1.16041	3.39674	2.92718	N	N	N	N	Y	Y
gi|659078983|ref|XM_008441791.1|	putative lactoylglutathione lyase (LOC103484618), transcript variant X3, mRNA	XM_023687950.1 PREDICTED: Cucurbita pepo subsp. pepo lactoylglutathione lyase GLX1 (LOC111803512), transcript variant X2, mRNA	AT1G11840	glyoxalase I homolog	1.26046	2.17539	3.13376	1.72587	2.4862	1.44055	N	Y	Y	Y	N	N
gi|659121861|ref|XM_008462628.1|	calcium-dependent protein kinase SK5 (LOC103499602), transcript variant X1, mRNA	XM_023656864.1 PREDICTED: Cucurbita pepo subsp. pepo calcium-dependent protein kinase SK5-like (LOC111777323), mRNA	AT5G23580	calmodulin-like domain protein kinase 9	2.44086	10.8893	5.65326	4.46125	2.31609	0.519157	Y	Y	Y	Y	N	N
gi|659118916|ref|XM_008461155.1|	40S ribosomal protein S19-3 (LOC103498526), mRNA	XM_023657440.1 PREDICTED: Cucurbita pepo subsp. pepo 40S ribosomal protein S19-3-like (LOC111777717), mRNA	AT3G02080	Ribosomal protein S19e family protein	12.6567	92.1562	19.7919	7.28125	1.56376	0.214765	Y	Y	Y	Y	N	Y
gi|659089150|ref|XM_008447131.1|	protein DOWNSTREAM OF FLC (LOC103488413), mRNA	XM_023690800.1 PREDICTED: Cucurbita pepo subsp. pepo protein DOWNSTREAM OF FLC-like (LOC111805652), mRNA	AT4G08685	Pollen Ole e 1 allergen and extensin family protein	1.74019	4.32988	0.63783	2.48817	0.366529	0.147309	N	Y	N	Y	N	N
gi|659104272|ref|XM_008454655.1|	60S ribosomal protein L39 (LOC103493771), mRNA	XM_023680273.1 PREDICTED: Cucurbita pepo subsp. pepo 60S ribosomal protein L39 (LOC111797294), mRNA	AT4G31985	Ribosomal protein L39 family protein	4.99316	14.2488	9.45307	2.85366	1.8932	0.66343	Y	Y	Y	Y	N	N
gi|659098892|ref|XM_008452118.1|	protein SMG7 (LOC103491976), mRNA	XM_023676077.1 PREDICTED: Cucurbita pepo subsp. pepo protein SMG7-like (LOC111793983), mRNA	AT5G19400	Telomerase activating protein Est1	0.607307	0.222333	0.509725	0.366096	0.83932	2.29262	N	Y	N	Y	N	N
gi|659125628|ref|XM_008464562.1|	NADH dehydrogenase [ubiquinone] iron-sulfur protein 6, mitochondrial (LOC103501074), mRNA	XM_023656051.1 PREDICTED: Cucurbita pepo subsp. pepo NADH dehydrogenase [ubiquinone] iron-sulfur protein 6, mitochondrial-like (LOC111776723), mRNA	AT3G03070	NADH-ubiquinone oxidoreductase-related	0.609562	0.929942	2.13907	1.52559	3.5092	2.30022	N	N	N	N	Y	N
gi|659129562|ref|XM_008466514.1|	serine--tRNA ligase (LOC103502550), transcript variant X1, mRNA	XM_023674480.1 PREDICTED: Cucurbita pepo subsp. pepo serine--tRNA ligase (LOC111792869), mRNA	AT5G27470	seryl-tRNA synthetase / serine--tRNA ligase	2.36838	5.8004	8.75301	2.4491	3.69578	1.50904	Y	Y	Y	Y	Y	N
gi|659117780|ref|XM_008460562.1|	glutaredoxin-C6 (LOC103498089), mRNA	XM_023695921.1 PREDICTED: Cucurbita pepo subsp. pepo glutaredoxin (LOC111809456), mRNA	AT5G40370	Glutaredoxin family protein	0.509742	0.921028	1.70824	1.80685	3.35118	1.85471	Y	N	N	Y	Y	N
gi|659074315|ref|XM_008439316.1|	60S ribosomal protein L9 (LOC103482923), mRNA	XM_023695794.1 PREDICTED: Cucurbita pepo subsp. pepo 60S ribosomal protein L9-like (LOC111809350), mRNA	AT1G33140	Ribosomal protein L6 family	5.95893	27.1215	29.6122	4.5514	4.96939	1.09184	Y	Y	Y	Y	Y	N
gi|659072850|ref|XM_008468906.1|	DELLA protein GAIP-B (LOC103504555), mRNA	XM_023688054.1 PREDICTED: Cucurbita pepo subsp. pepo DELLA protein GAIP-B (LOC111803571), mRNA	AT1G14920	GRAS family transcription factor family protein	0.295309	0.124973	1.04539	0.423195	3.53999	8.36491	Y	Y	N	Y	Y	Y
gi|659118186|ref|XM_008460766.1|	uncharacterized LOC103498240 (LOC103498240), mRNA	XM_023663897.1 PREDICTED: Cucurbita pepo subsp. pepo protein CLMP1-like (LOC111783023), mRNA	AT1G62390	Octicosapeptide/Phox/Bem1p (PB1) domain-containing protein / tetratricopeptide repeat (TPR)-containing protein	2.16542	10.917	4.97935	5.04151	2.29948	0.45611	Y	Y	Y	Y	N	N
gi|659121416|ref|XM_008462429.1|	casein kinase I-like (LOC103499426), transcript variant X1, mRNA	XM_023658266.1 PREDICTED: Cucurbita pepo subsp. pepo casein kinase 1-like protein 10 (LOC111778440), transcript variant X3, mRNA	AT3G23340	casein kinase I-like 10	0.832228	0.621395	1.12641	0.746664	1.35349	1.81272	N	N	N	N	N	N
gi|659073619|ref|XM_008438939.1|	ATP-dependent Clp protease proteolytic subunit-related protein 2, chloroplastic (LOC103482668), mRNA	XM_023677204.1 PREDICTED: Cucurbita pepo subsp. pepo ATP-dependent Clp protease proteolytic subunit-related protein 2, chloroplastic (LOC111794985), mRNA	AT1G12410	CLP protease proteolytic subunit 2	1.50234	4.22727	2.61378	2.81378	1.7398	0.618314	N	Y	Y	Y	N	N
gi|659101658|ref|XM_008453502.1|	uncharacterized protein At3g15000, mitochondrial (LOC103492931), mRNA	XM_023697054.1 PREDICTED: Cucurbita pepo subsp. pepo multiple organellar RNA editing factor 8, chloroplastic/mitochondrial-like (LOC111810342), mRNA	AT3G15000	cobalt ion binding	5.62695	28.81	19.2067	5.12	3.41333	0.666667	Y	Y	Y	Y	Y	N
gi|659104241|ref|XM_008454640.1|	chaperone protein ClpB4, mitochondrial (LOC103493760), transcript variant X1, mRNA	XM_023679473.1 PREDICTED: Cucurbita pepo subsp. pepo chaperone protein ClpB3, mitochondrial (LOC111796729), mRNA	AT5G15450;AT2G25140	casein lytic proteinase B3;casein lytic proteinase B4	5.83773	13.3241	2.5469	2.28241	0.436283	0.19115	Y	Y	Y	Y	N	Y
gi|659123673|ref|XM_008463559.1|	clustered mitochondria protein (LOC103500303), transcript variant X1, mRNA	XM_023671578.1 PREDICTED: Cucurbita pepo subsp. pepo clustered mitochondria protein-like (LOC111790609), transcript variant X2, mRNA	AT3G52140	tetratricopeptide repeat (TPR)-containing protein	3.34965	7.50392	8.05042	2.24021	2.40336	1.07283	Y	Y	Y	Y	N	N
gi|659127902|ref|XM_008465728.1|	serine/threonine-protein phosphatase 6 regulatory subunit 3 (LOC103501952), transcript variant X1, mRNA	XM_023656683.1 PREDICTED: Cucurbita pepo subsp. pepo serine/threonine-protein phosphatase 6 regulatory subunit 3-like (LOC111777205), transcript variant X1, mRNA	AT1G07990;AT3G45190	SIT4 phosphatase-associated family protein	0.944426	0.645538	0.706345	0.683524	0.747909	1.0942	N	N	N	N	N	N
gi|659084597|ref|XM_008444750.1|	prolycopene isomerase, chloroplastic (LOC103486713), mRNA	XM_023683621.1 PREDICTED: Cucurbita pepo subsp. pepo prolycopene isomerase, chloroplastic (LOC111800043), transcript variant X2, mRNA	AT1G06820	carotenoid isomerase	0.341647	3.67995	15.9056	10.7712	46.5556	4.32222	Y	Y	Y	Y	Y	Y
gi|659126248|ref|XM_008464865.1|	cellulose synthase A catalytic subunit 2 [UDP-forming]-like (LOC103501322), transcript variant X1, mRNA	XM_023657738.1 PREDICTED: Cucurbita pepo subsp. pepo cellulose synthase A catalytic subunit 2 [UDP-forming]-like (LOC111778093), mRNA	AT4G39350;AT5G09870;AT5G05170	cellulose synthase 5;Cellulose synthase family protein;cellulose synthase A2	1.66414	4.40524	1.30132	2.64715	0.781975	0.295403	N	Y	N	Y	N	N
gi|659099847|ref|XM_008452584.1|	40S ribosomal protein S30 (LOC103492282), mRNA	XM_023660642.1 PREDICTED: Cucurbita pepo subsp. pepo 40S ribosomal protein S30-like (LOC111780284), mRNA	AT2G19750	Ribosomal protein S30 family protein	3.3912	6.00421	6.71059	1.77053	1.97882	1.11765	N	Y	Y	Y	N	N
gi|659089318|ref|XM_008447221.1|	alpha-1,4-glucan-protein synthase [UDP-forming] (LOC103488464), mRNA	XM_023691037.1 PREDICTED: Cucurbita pepo subsp. pepo probable UDP-arabinopyranose mutase 2 (LOC111805805), mRNA	AT5G50750;AT3G02230	reversibly glycosylated polypeptide 4;reversibly glycosylated polypeptide 1	3.86839	2.66698	0.630473	0.689429	0.162981	0.2364	Y	Y	N	N	N	N
gi|659071015|ref|XM_008459529.1|	NADH-cytochrome b5 reductase-like protein (LOC103497367), mRNA	XM_023691380.1 PREDICTED: Cucurbita pepo subsp. pepo NADH-cytochrome b5 reductase-like protein (LOC111806044), transcript variant X1, mRNA	AT5G20080	FAD/NAD(P)-binding oxidoreductase	0.66823	1.23484	5.28757	1.84792	7.9128	4.282	N	N	Y	Y	Y	Y
gi|659110864|ref|XM_008457229.1|	carboxymethylenebutenolidase homolog (LOC103495610), mRNA	XM_023698796.1 PREDICTED: Cucurbita pepo subsp. pepo protein usf-like (LOC111811770), mRNA	AT2G32520	alpha/beta-Hydrolases superfamily protein	1.75495	6.35874	6.98522	3.62332	3.9803	1.09852	N	Y	Y	Y	Y	N
gi|659105382|ref|XM_008454861.1|	prohibitin-3, mitochondrial (LOC103493907), transcript variant X2, mRNA	XM_023664663.1 PREDICTED: Cucurbita pepo subsp. pepo prohibitin-3, mitochondrial (LOC111783822), transcript variant X2, mRNA	AT5G40770	prohibitin 3	9.32566	24.8684	25.5405	2.66667	2.73874	1.02703	Y	Y	Y	Y	N	N
gi|659130102|ref|XM_008466778.1|	GTP-binding nuclear protein Ran-3-like (LOC103502727), mRNA	XM_023661148.1 PREDICTED: Cucurbita pepo subsp. pepo GTP-binding nuclear protein Ran-3-like (LOC111780680), transcript variant X1, mRNA	AT5G20020;AT5G20010	RAS-related nuclear protein-1;RAS-related GTP-binding nuclear protein 2	1.42864	2.18934	5.6099	1.53246	3.92673	2.56238	N	Y	Y	N	Y	Y
gi|659113544|ref|XM_008458410.1|	probable inactive leucine-rich repeat receptor-like protein kinase At3g03770 (LOC103496531), transcript variant X2, mRNA	XM_023694653.1 PREDICTED: Cucurbita pepo subsp. pepo probable inactive leucine-rich repeat receptor-like protein kinase At3g03770 (LOC111808571), mRNA	AT3G03770	Leucine-rich repeat protein kinase family protein	108.885	128.682	5.92259	1.18182	0.0543933	0.0460251	Y	Y	Y	N	N	N
gi|659128288|ref|XM_008465915.1|	26S proteasome non-ATPase regulatory subunit 11 homolog (LOC103502089), transcript variant X1, mRNA	XM_023695035.1 PREDICTED: Cucurbita pepo subsp. pepo 26S proteasome non-ATPase regulatory subunit 11 homolog (LOC111808836), mRNA	AT1G29150	non-ATPase subunit 9	1.32443	1.36804	3.57595	1.03293	2.7	2.61392	N	N	Y	N	N	Y
gi|659078223|ref|XM_008441391.1|	60S ribosomal protein L14, mitochondrial (LOC103484354), transcript variant X2, mRNA	XM_023689379.1 PREDICTED: Cucurbita pepo subsp. pepo 50S ribosomal protein HLP, mitochondrial-like (LOC111804535), mRNA	AT5G46160	Ribosomal protein L14p/L23e family protein	8.33038	12.8364	12.6071	1.54091	1.51339	0.982143	Y	Y	Y	N	N	N
gi|659128500|ref|XM_008466014.1|	macrophage migration inhibitory factor homolog (LOC103502167), transcript variant X2, mRNA	XM_023661246.1 PREDICTED: Cucurbita pepo subsp. pepo macrophage migration inhibitory factor homolog (LOC111780898), mRNA	AT5G01650	Tautomerase/MIF superfamily protein	1.36689	3.49073	3.75033	2.55377	2.74369	1.07437	N	Y	Y	Y	N	N
gi|659124685|ref|XM_008464072.1|	subtilisin-like protease (LOC103500685), mRNA	XM_023692666.1 PREDICTED: Cucurbita pepo subsp. pepo subtilisin-like protease SBT1.4 (LOC111807089), mRNA	AT3G14067	Subtilase family protein	3.35434	0.78689	1.62969	0.234589	0.485846	2.07106	Y	N	N	Y	N	N
gi|659128218|ref|XM_008465882.1|	pumilio homolog 1-like (LOC103502066), mRNA	XM_023676379.1 PREDICTED: Cucurbita pepo subsp. pepo pumilio homolog 2-like (LOC111794397), mRNA	AT2G29200	pumilio 1	1.93352	1.56461	2.79031	0.809207	1.44313	1.78338	Y	N	Y	N	N	N
gi|659127854|ref|XM_008465700.1|	isovaleryl-CoA dehydrogenase, mitochondrial (LOC103501934), mRNA	XM_023678666.1 PREDICTED: Cucurbita pepo subsp. pepo isovaleryl-CoA dehydrogenase, mitochondrial (LOC111795994), mRNA	AT3G45300	isovaleryl-CoA-dehydrogenase	0.882114	1.22386	0.991216	1.38742	1.12368	0.809909	N	N	N	N	N	N
gi|659091684|ref|XM_008448455.1|	ATP synthase subunit beta, mitochondrial (LOC103489329), mRNA	XM_023685327.1 PREDICTED: Cucurbita pepo subsp. pepo ATP synthase subunit beta, mitochondrial (LOC111801357), mRNA	ATCG00480	ATP synthase subunit beta	1.83257	2.1857	26.0463	1.1927	14.213	11.9167	N	Y	Y	N	Y	Y
gi|659117260|ref|XM_008460284.1|	probable 1-deoxy-D-xylulose-5-phosphate synthase, chloroplastic (LOC103497896), mRNA	XM_023692629.1 PREDICTED: Cucurbita pepo subsp. pepo probable 1-deoxy-D-xylulose-5-phosphate synthase, chloroplastic (LOC111807062), mRNA	AT4G15560;AT3G21500	Deoxyxylulose-5-phosphate synthase;1-deoxy-D-xylulose 5-phosphate synthase 1	1.1875	0.642302	1.58691	0.540886	1.33634	2.47065	N	N	N	Y	N	Y
gi|659088795|ref|XM_008446944.1|	serine/arginine repetitive matrix protein 2 (LOC103488284), transcript variant X1, mRNA	XM_023681432.1 PREDICTED: Cucurbita pepo subsp. pepo peptidyl-prolyl cis-trans isomerase CYP95-like (LOC111798349), transcript variant X5, mRNA	AT4G32420	Cyclophilin-like peptidyl-prolyl cis-trans isomerase family protein	1.72226	1.50778	1.50697	0.87547	0.875	0.999464	N	N	N	N	N	N
gi|659074684|ref|XM_008439517.1|	pre-mRNA-splicing factor SF2 (LOC103483084), mRNA	XM_023677750.1 PREDICTED: Cucurbita pepo subsp. pepo serine/arginine-rich splicing factor SR34A-like (LOC111795368), transcript variant X5, mRNA	AT3G49430;AT2G44550	glycosyl hydrolase 9B10;SER/ARG-rich protein 34A	1.95198	5.95541	1.89271	3.05096	0.969636	0.317814	Y	Y	N	Y	N	Y
gi|659068973|ref|XM_008449322.1|	eukaryotic peptide chain release factor subunit 1-3 (LOC103489959), transcript variant X2, mRNA	XM_023658516.1 PREDICTED: Cucurbita pepo subsp. pepo eukaryotic peptide chain release factor subunit 1-3-like (LOC111778600), transcript variant X1, mRNA	AT3G26618	eukaryotic release factor 1-3	1.47576	0.833631	1.22582	0.564881	0.830635	1.47046	N	N	N	Y	N	N
gi|659125886|ref|XM_008464685.1|	polyadenylate-binding protein-interacting protein 12 (LOC103501175), mRNA	XM_023696755.1 PREDICTED: Cucurbita pepo subsp. pepo polyadenylate-binding protein-interacting protein 12 (LOC111810155), transcript variant X2, mRNA	AT3G49390;AT5G24440;AT1G32790;AT4G10610	CTC-interacting domain 13;CTC-interacting domain 12;CTC-interacting domain 11;CTC-interacting domain 10	1.08359	0.378583	0.987306	0.349378	0.911142	2.6079	N	Y	N	Y	N	Y
gi|659066658|ref|XM_008456664.1|	H/ACA ribonucleoprotein complex subunit 2-like protein (LOC103495169), mRNA	XM_023664181.1 PREDICTED: Cucurbita pepo subsp. pepo H/ACA ribonucleoprotein complex subunit 2-like protein (LOC111783266), mRNA	AT5G08180	Ribosomal protein L7Ae/L30e/S12e/Gadd45 family protein	33.3095	111.92	52.7925	3.36	1.58491	0.471698	Y	Y	Y	N	N	N
gi|659113265|ref|XM_008458262.1|	ubiquitin-like protein 5 (LOC103496425), mRNA	XM_023693787.1 PREDICTED: Cucurbita pepo subsp. pepo ubiquitin-like protein 5 (LOC111808024), transcript variant X1, mRNA	AT3G45180	Ubiquitin-like superfamily protein	0.362623	0.486693	0.536324	1.34215	1.47901	1.10197	Y	Y	N	N	N	N
gi|659103516|ref|XM_008454419.1|	interferon-related developmental regulator 1 (LOC103493601), mRNA	XM_023679457.1 PREDICTED: Cucurbita pepo subsp. pepo interferon-related developmental regulator 1-like (LOC111796716), mRNA	AT1G27760	interferon-related developmental regulator family protein / IFRD protein family	0.452674	0.201865	0.458169	0.445938	1.01214	2.26969	Y	Y	N	Y	N	N
gi|659126641|ref|XM_008465069.1|	uncharacterized LOC103501484 (LOC103501484), mRNA	XM_023661709.1 PREDICTED: Cucurbita pepo subsp. pepo protein RETICULATA-RELATED 3, chloroplastic-like (LOC111781229), transcript variant X1, mRNA	AT3G08640	Protein of unknown function (DUF3411)	4.07749	18.2288	9.08469	4.47059	2.22801	0.498371	Y	Y	Y	Y	N	N
gi|659084390|ref|XM_008444640.1|	beta-fructofuranosidase, insoluble isoenzyme 1-like (LOC103486629), mRNA	XM_023684302.1 PREDICTED: Cucurbita pepo subsp. pepo beta-fructofuranosidase, insoluble isoenzyme 1-like (LOC111800553), mRNA	AT3G52600	cell wall invertase 2	0.309394	0.27664	6.92289	0.894135	22.3756	25.0249	Y	Y	Y	N	Y	Y
gi|659127579|ref|XM_008465554.1|	probable small nuclear ribonucleoprotein F (LOC103501840), transcript variant X1, mRNA	XM_023691073.1 PREDICTED: Cucurbita pepo subsp. pepo probable small nuclear ribonucleoprotein F (LOC111805833), mRNA	AT4G30220	small nuclear ribonucleoprotein F	3.36683	6.24944	4.5	1.85618	1.33657	0.720065	Y	Y	Y	Y	N	N
gi|659071368|ref|XM_008461235.1|	casein kinase I isoform delta-like (LOC103498584), mRNA	XM_023681506.1 PREDICTED: Cucurbita pepo subsp. pepo casein kinase 1-like protein 1 (LOC111798396), mRNA	AT4G26100	casein kinase 1	1.04079	0.470081	0.663723	0.451657	0.637709	1.41193	N	Y	N	Y	N	N
gi|659123954|ref|XM_008463700.1|	alkaline/neutral invertase CINV2 (LOC103500409), mRNA	XM_023679801.1 PREDICTED: Cucurbita pepo subsp. pepo probable alkaline/neutral invertase D (LOC111796970), transcript variant X1, mRNA	AT4G34860	Plant neutral invertase family protein	0.320124	1.5286	1.47037	4.77503	4.59312	0.961905	Y	N	N	Y	Y	N
gi|659073304|ref|XM_008438769.1|	60S ribosomal protein L36-2-like (LOC103482553), mRNA	XM_023676717.1 PREDICTED: Cucurbita pepo subsp. pepo 60S ribosomal protein L36-2-like (LOC111794635), transcript variant X1, mRNA	AT3G53740	Ribosomal protein L36e family protein	7.76257	45.5574	31.9425	5.86885	4.11494	0.701149	Y	Y	Y	Y	Y	N
gi|659069505|ref|XM_008452187.1|	serine/threonine-protein kinase HT1-like (LOC103492018), transcript variant X1, mRNA	XM_023690243.1 PREDICTED: Cucurbita pepo subsp. pepo serine/threonine-protein kinase HT1-like (LOC111805260), mRNA	AT4G31170;AT2G24360	Protein kinase superfamily protein	0.814008	1.03557	0.754295	1.27218	0.926643	0.728388	N	N	N	N	N	N
gi|659113489|ref|XM_008458379.1|	40S ribosomal protein S25-2-like (LOC103496510), mRNA	XM_023677266.1 PREDICTED: Cucurbita pepo subsp. pepo 40S ribosomal protein S25-2 (LOC111795037), transcript variant X1, mRNA	AT4G34555	Ribosomal protein S25 family protein	3.95143	7.81356	10.0582	1.9774	2.54545	1.28727	N	Y	Y	Y	N	N
gi|659114776|ref|XM_008459000.1|	serine hydroxymethyltransferase 4 (LOC103496952), mRNA	XM_023692758.1 PREDICTED: Cucurbita pepo subsp. pepo serine hydroxymethyltransferase 4-like (LOC111807168), mRNA	AT4G13930	serine hydroxymethyltransferase 4	9.65734	22.6393	21.4109	2.34426	2.21705	0.945736	Y	Y	Y	Y	N	N
gi|659073930|ref|XM_008439107.1|	monodehydroascorbate reductase, chloroplastic (LOC103482782), mRNA	XM_023695372.1 PREDICTED: Cucurbita pepo subsp. pepo monodehydroascorbate reductase, chloroplastic/mitochondrial (LOC111809047), mRNA	AT1G63940	monodehydroascorbate reductase 6	1.90941	8.04956	11.3621	4.21574	5.95062	1.41152	N	Y	Y	Y	Y	N
gi|659100262|ref|XM_008452786.1|	ruBisCO large subunit-binding protein subunit beta, chloroplastic (LOC103492416), mRNA	XM_023659916.1 PREDICTED: Cucurbita pepo subsp. pepo ruBisCO large subunit-binding protein subunit beta, chloroplastic-like (LOC111779776), transcript variant X2, mRNA	AT5G56500	TCP-1/cpn60 chaperonin family protein	3.06333	2.24511	21.0458	0.732899	6.87023	9.37405	Y	Y	Y	N	Y	Y
gi|659088971|ref|XM_008447037.1|	probable CCR4-associated factor 1 homolog 7 (LOC103488344), mRNA	XM_023689889.1 PREDICTED: Cucurbita pepo subsp. pepo probable CCR4-associated factor 1 homolog 7 (LOC111805029), transcript variant X1, mRNA	AT5G10960	Polynucleotidyl transferase, ribonuclease H-like superfamily protein	1.73552	0.937734	1.29816	0.54032	0.747998	1.38436	N	N	N	Y	N	N
gi|659091969|ref|XM_008448609.1|	glycine-rich RNA-binding protein-like (LOC103489439), transcript variant X3, mRNA	XM_023679945.1 PREDICTED: Cucurbita pepo subsp. pepo glycine-rich RNA-binding protein RZ1C-like (LOC111797047), transcript variant X4, mRNA	AT5G04280;AT1G60650	RNA-binding (RRM/RBD/RNP motifs) family protein with retrovirus zinc finger-like domain	0.730117	2.55	2.1788	3.49259	2.98418	0.85443	N	Y	N	Y	Y	N
gi|659113425|ref|XM_008458345.1|	dihydrolipoyllysine-residue acetyltransferase component 1 of pyruvate dehydrogenase complex, mitochondrial (LOC103496483), mRNA	XM_023696121.1 PREDICTED: Cucurbita pepo subsp. pepo dihydrolipoyllysine-residue acetyltransferase component 1 of pyruvate dehydrogenase complex, mitochondrial (LOC111809724), transcript variant X1, mRNA	AT3G52200	Dihydrolipoamide acetyltransferase, long form protein	0.691979	3.77503	2.61597	5.45542	3.78042	0.692966	N	Y	Y	Y	Y	N
gi|659109684|ref|XM_008456604.1|	ferritin-2, chloroplastic (LOC103495136), mRNA	XM_023680639.1 PREDICTED: Cucurbita pepo subsp. pepo ferritin-3, chloroplastic (LOC111797586), mRNA	AT3G11050	ferritin 2	0.915807	0.909451	0.902591	0.99306	0.985569	0.992457	N	N	N	N	N	N
gi|659068565|ref|XM_008446861.1|	NADH dehydrogenase [ubiquinone] 1 alpha subcomplex subunit 8-B (LOC103488226), mRNA	XM_023692626.1 PREDICTED: Cucurbita pepo subsp. pepo NADH dehydrogenase [ubiquinone] 1 alpha subcomplex subunit 8-B-like (LOC111807060), mRNA	AT3G06310	Cox19-like CHCH family protein	0.674681	1.31202	2.70669	1.94466	4.01181	2.06299	N	N	Y	Y	Y	N
gi|659089446|ref|XM_008447291.1|	protein phosphatase 2C 77-like (LOC103488507), transcript variant X1, mRNA	XM_023690491.1 PREDICTED: Cucurbita pepo subsp. pepo probable protein phosphatase 2C 53 (LOC111805408), transcript variant X1, mRNA	AT1G72770	HYPERSENSITIVE TO ABA1	1.41409	1.05124	0.93313	0.743403	0.659878	0.887644	N	N	N	N	N	N
gi|659127497|ref|XM_008465512.1|	phosphoenolpyruvate carboxylase, housekeeping isozyme (LOC103501810), mRNA	XM_023679479.1 PREDICTED: Cucurbita pepo subsp. pepo phosphoenolpyruvate carboxylase (LOC111796737), mRNA	AT3G14940	phosphoenolpyruvate carboxylase 3	1.55839	4.7315	3.55627	3.03614	2.28202	0.751617	N	Y	Y	Y	N	N
gi|659092256|ref|XM_008448757.1|	NADH dehydrogenase [ubiquinone] 1 alpha subcomplex subunit 6 (LOC103489526), mRNA	XM_023696946.1 PREDICTED: Cucurbita pepo subsp. pepo NADH dehydrogenase [ubiquinone] 1 alpha subcomplex subunit 6 (LOC111810255), mRNA	AT3G12260	LYR family of Fe/S cluster biogenesis protein	0.709619	1.93428	5.01282	2.7258	7.0641	2.59158	N	Y	Y	Y	Y	Y
gi|659106469|ref|XM_008455118.1|	uncharacterized LOC103494090 (LOC103494090), mRNA	XM_023661059.1 PREDICTED: Cucurbita pepo subsp. pepo protein CHAPERONE-LIKE PROTEIN OF POR1, chloroplastic-like (LOC111780619), mRNA	AT5G23040	Protein of unknown function (DUF3353)	1.51411	1.24989	3.42428	0.825491	2.26158	2.73967	N	N	Y	N	N	Y
gi|659083745|ref|XM_008444297.1|	coatomer subunit delta-like (LOC103486369), mRNA	XM_023688609.1 PREDICTED: Cucurbita pepo subsp. pepo coatomer subunit delta-like (LOC111803981), transcript variant X1, mRNA	AT5G05010	clathrin adaptor complexes medium subunit family protein	1.73808	2.15445	2.38777	1.23956	1.3738	1.1083	N	Y	N	N	N	N
gi|659129675|ref|XM_008466564.1|	phytochrome A (LOC103502591), mRNA	XM_023690254.1 PREDICTED: Cucurbita pepo subsp. pepo phytochrome A (LOC111805268), transcript variant X4, mRNA	AT1G09570	phytochrome A	0.185871	1.64024	1.40701	8.82462	7.56981	0.857805	Y	N	N	Y	Y	N
gi|659075298|ref|XM_008439849.1|	K(+) efflux antiporter 2, chloroplastic-like (LOC103483290), mRNA	XM_023671005.1 PREDICTED: Cucurbita pepo subsp. pepo K(+) efflux antiporter 2, chloroplastic-like (LOC111790170), transcript variant X1, mRNA	AT4G00630;AT1G01790	K+ efflux antiporter 1;K+ efflux antiporter 2	0.579338	4.21451	2.48725	7.27469	4.29326	0.590164	N	Y	N	Y	Y	N
gi|659099892|ref|XM_008452604.1|	xaa-Pro dipeptidase (LOC103492299), mRNA	XM_023675503.1 PREDICTED: Cucurbita pepo subsp. pepo xaa-Pro dipeptidase (LOC111793564), mRNA	AT4G29490	Metallopeptidase M24 family protein	1.60967	5.2907	4.77273	3.28682	2.96503	0.902098	N	Y	Y	Y	N	N
gi|659122095|ref|XM_008462744.1|	phosphatidylinositol/phosphatidylcholine transfer protein SFH8-like (LOC103499694), mRNA	XM_023656307.1 PREDICTED: Cucurbita pepo subsp. pepo phosphatidylinositol/phosphatidylcholine transfer protein SFH8-like (LOC111776901), mRNA	AT4G39170;AT3G24840;AT2G21520	Sec14p-like phosphatidylinositol transfer family protein	0.502582	0.128939	0.694091	0.256553	1.38105	5.38309	Y	Y	N	Y	N	Y
gi|659100117|ref|XM_008452714.1|	subtilisin-like protease (LOC103492374), mRNA	XM_023660391.1 PREDICTED: Cucurbita pepo subsp. pepo subtilisin-like protease SBT1.8 (LOC111780105), mRNA	AT2G05920	Subtilase family protein	14.5615	194.5	2.82762	13.3571	0.194185	0.0145379	Y	Y	Y	Y	N	Y
gi|659096286|ref|XM_008450793.1|	proteasome activator subunit 4 (LOC103491012), transcript variant X1, mRNA	XM_023697523.1 PREDICTED: Cucurbita pepo subsp. pepo proteasome activator subunit 4 (LOC111810751), mRNA	AT3G13330	proteasome activating protein 200	0.836559	0.476132	1.00332	0.569155	1.19934	2.10722	N	Y	N	Y	N	N
gi|659132810|ref|XM_008468175.1|	cellulose synthase A catalytic subunit 1 [UDP-forming] (LOC103503814), mRNA	XM_023679612.1 PREDICTED: Cucurbita pepo subsp. pepo cellulose synthase A catalytic subunit 1 [UDP-forming] (LOC111796837), mRNA	AT3G03050;AT4G32410	cellulose synthase 1;cellulose synthase-like D3	1.87199	2.59048	1.34921	1.38381	0.720734	0.520833	N	Y	N	N	N	N
gi|659069909|ref|XM_008454149.1|	cytochrome c oxidase subunit 6b-2 (LOC103493433), mRNA	XM_023681013.1 PREDICTED: Cucurbita pepo subsp. pepo cytochrome c oxidase subunit 6b-2 (LOC111798059), mRNA	AT5G57815	Cytochrome c oxidase, subunit Vib family protein	0.603242	0.860355	1.5508	1.42622	2.57078	1.80251	N	N	N	N	N	N
gi|659091859|ref|XM_008448549.1|	alkaline/neutral invertase CINV1 (LOC103489400), mRNA	XM_023677699.1 PREDICTED: Cucurbita pepo subsp. pepo neutral/alkaline invertase 3, chloroplastic-like (LOC111795340), mRNA	AT5G22510;AT1G56560;AT3G06500	alkaline/neutral invertase;Plant neutral invertase family protein	0.092292	0.464622	1.9695	5.03426	21.3399	4.23893	Y	Y	N	Y	Y	Y
gi|659117143|ref|XM_008460222.1|	kinesin-13A (LOC103497851), transcript variant X1, mRNA	XM_023691792.1 PREDICTED: Cucurbita pepo subsp. pepo kinesin-like protein KIN-13A (LOC111806462), transcript variant X2, mRNA	AT3G16630	P-loop containing nucleoside triphosphate hydrolases superfamily protein	0.349864	0.265276	0.849216	0.758226	2.42727	3.20125	Y	Y	N	N	N	Y
gi|659066314|ref|XM_008440151.1|	transcription factor BTF3 homolog 4-like (LOC103483414), transcript variant X2, mRNA	XM_023666715.1 PREDICTED: Cucurbita pepo subsp. pepo nascent polypeptide-associated complex subunit beta-like (LOC111786465), transcript variant X1, mRNA	AT1G73230	Nascent polypeptide-associated complex NAC	2.24232	3.51823	5.62917	1.56901	2.51042	1.6	N	Y	Y	N	N	N
gi|659076038|ref|XM_008440245.1|	U-box domain-containing protein 72 (LOC103483553), mRNA	XM_023671437.1 PREDICTED: Cucurbita pepo subsp. pepo pre-mRNA-processing factor 19-like (LOC111790519), mRNA	AT2G33340;AT1G04510	MOS4-associated complex 3B;MOS4-associated complex 3A	3.67347	11.7391	5.53279	3.19565	1.50615	0.471311	Y	Y	Y	Y	N	N
gi|659097880|ref|XM_008451643.1|	protein argonaute 4 (LOC103491614), transcript variant X1, mRNA	XM_023656689.1 PREDICTED: Cucurbita pepo subsp. pepo protein argonaute 4-like (LOC111777208), mRNA	AT5G21150	Argonaute family protein	2.16693	11.8943	9.78261	5.48899	4.51449	0.822464	Y	Y	Y	Y	Y	N
gi|659105902|ref|XM_008454979.1|	60S ribosomal protein L34 (LOC103493989), mRNA	XM_023659629.1 PREDICTED: Cucurbita pepo subsp. pepo 60S ribosomal protein L34-like (LOC111779568), mRNA	AT3G28900	Ribosomal protein L34e superfamily protein	10.2586	20.5954	11.3361	2.00763	1.10504	0.55042	Y	Y	Y	Y	N	N
gi|659101915|ref|XM_008453636.1|	putative leucine-rich repeat-containing protein DDB_G0290503 (LOC103493020), transcript variant X1, mRNA	XM_023685900.1 PREDICTED: Cucurbita pepo subsp. pepo COP1-interactive protein 1-like (LOC111801756), transcript variant X1, mRNA	AT2G32240	FUNCTIONS IN: molecular_function unknown; INVOLVED IN: response to cadmium ion; LOCATED IN: plasma membrane; EXPRESSED IN: 25 plant structures; EXPRESSED DURING: 13 growth stages; CONTAINS InterPro DOMAIN/s: Prefoldin (InterPro:IPR009053); BEST Arabidopsi	1.07168	3.84429	1.38213	3.58714	1.28968	0.359527	N	Y	N	Y	N	Y
gi|659126336|ref|XM_008464909.1|	cytosolic isocitrate dehydrogenase [NADP] (LOC103501355), transcript variant X1, mRNA	XM_023694958.1 PREDICTED: Cucurbita pepo subsp. pepo cytosolic isocitrate dehydrogenase [NADP] (LOC111808785), transcript variant X3, mRNA	AT1G65930	cytosolic NADP+-dependent isocitrate dehydrogenase	0.963122	2.46563	6.77582	2.56004	7.03526	2.74811	N	Y	Y	Y	Y	Y
gi|659088975|ref|XM_008447039.1|	dentin sialophosphoprotein (LOC103488346), mRNA	XM_023690111.1 PREDICTED: Cucurbita pepo subsp. pepo E3 ubiquitin-protein ligase RBBP6-like (LOC111805179), transcript variant X2, mRNA	AT4G31880	LOCATED IN: cytosol, chloroplast; EXPRESSED IN: 24 plant structures; EXPRESSED DURING: 14 growth stages; BEST Arabidopsis thaliana protein match is: Tudor/PWWP/MBT superfamily protein (TAIR:AT1G15940.1); Has 137162 Blast hits to 70781 proteins in 2973 spe	1.5325	1.77895	1.22628	1.16082	0.800182	0.689325	N	Y	N	N	N	N
gi|659097764|ref|XM_008451580.1|	DEAD-box ATP-dependent RNA helicase 37-like (LOC103491582), transcript variant X1, mRNA	XM_023656275.1 PREDICTED: Cucurbita pepo subsp. pepo DEAD-box ATP-dependent RNA helicase 37-like (LOC111776881), mRNA	AT2G42520;AT3G58570	P-loop containing nucleoside triphosphate hydrolases superfamily protein	1.12187	1.98964	1.92965	1.7735	1.72003	0.969849	N	Y	N	Y	N	N
gi|659078172|ref|XM_008441364.1|	auxin response factor 6 (LOC103484339), mRNA	XM_023687534.1 PREDICTED: Cucurbita pepo subsp. pepo auxin response factor 6-like (LOC111803222), mRNA	AT1G30330	auxin response factor 6	1.6611	4.22327	0.886469	2.54245	0.533663	0.209901	N	Y	N	Y	N	Y
gi|659088997|ref|XM_008447052.1|	probable steroid-binding protein 3 (LOC103488356), mRNA	XM_023691424.1 PREDICTED: Cucurbita pepo subsp. pepo probable steroid-binding protein 3 (LOC111806076), mRNA	AT2G24940	membrane-associated progesterone binding protein 2	0.505563	0.809725	1.19581	1.60163	2.3653	1.47681	Y	N	N	N	N	N
gi|659109694|ref|XM_008456606.1|	probable phosphoribosylformylglycinamidine synthase, chloroplastic/mitochondrial (LOC103495143), mRNA	XM_023680590.1 PREDICTED: Cucurbita pepo subsp. pepo probable phosphoribosylformylglycinamidine synthase, chloroplastic/mitochondrial (LOC111797548), mRNA	AT1G74260	purine biosynthesis 4	1.19181	10.1057	10.8862	8.47925	9.13415	1.07724	N	Y	Y	Y	Y	N
gi|659120779|ref|XM_008462125.1|	alanine aminotransferase 2-like (LOC103499198), transcript variant X1, mRNA	XM_023672101.1 PREDICTED: Cucurbita pepo subsp. pepo alanine aminotransferase 2-like (LOC111790958), mRNA	AT1G72330	alanine aminotransferase 2	0.55995	0.195714	1.28345	0.349521	2.29209	6.55779	N	Y	N	Y	N	Y
gi|659101225|ref|XM_008453272.1|	transmembrane protein 205 (LOC103492767), mRNA	XM_023659341.1 PREDICTED: Cucurbita pepo subsp. pepo transmembrane protein 205 (LOC111779235), mRNA	AT3G62580	Late embryogenesis abundant protein (LEA) family protein	0.241317	0.740587	0.907087	3.06894	3.7589	1.22482	Y	N	N	Y	Y	N
gi|659084894|ref|XM_008444908.1|	villin-3 (LOC103486814), transcript variant X1, mRNA	XM_023683124.1 PREDICTED: Cucurbita pepo subsp. pepo villin-3-like (LOC111799686), transcript variant X2, mRNA	AT3G57410;AT2G41740	villin 2;villin 3	0.702944	0.956024	0.998134	1.36003	1.41993	1.04405	N	N	N	N	N	N
gi|659101352|ref|XM_008453342.1|	blue-light photoreceptor PHR2 (LOC103492807), mRNA	XM_023658369.1 PREDICTED: Cucurbita pepo subsp. pepo blue-light photoreceptor PHR2 (LOC111778497), mRNA	AT2G47590	photolyase/blue-light receptor 2	1.34188	31.0349	10.5079	23.1279	7.83071	0.338583	N	Y	Y	Y	Y	N
gi|659086594|ref|XM_008445795.1|	uncharacterized protein At2g34160-like (LOC103487464), mRNA	XM_023661095.1 PREDICTED: Cucurbita pepo subsp. pepo uncharacterized protein At2g34160-like (LOC111780637), transcript variant X1, mRNA	AT1G29250	Alba DNA/RNA-binding protein	2.7004	10.9794	10.8898	4.06584	4.03265	0.991837	N	Y	Y	Y	Y	N
gi|659114267|ref|XM_008458760.1|	elongation factor 1-gamma-like (LOC103496769), mRNA	XM_023674728.1 PREDICTED: Cucurbita pepo subsp. pepo elongation factor 1-gamma-like (LOC111793031), transcript variant X2, mRNA	AT1G09640	Translation elongation factor EF1B, gamma chain	2.63304	22.1833	8.06667	8.425	3.06364	0.363636	Y	Y	Y	Y	N	Y
gi|659074161|ref|XM_008439233.1|	granule-bound starch synthase 1, chloroplastic/amyloplastic (LOC103482870), mRNA	XM_023678638.1 PREDICTED: Cucurbita pepo subsp. pepo granule-bound starch synthase 1, chloroplastic/amyloplastic-like (LOC111795973), transcript variant X2, mRNA	AT1G32900	UDP-Glycosyltransferase superfamily protein	5.04744	1.99251	15.3757	0.394757	3.04624	7.71676	Y	Y	Y	Y	N	Y
gi|659133539|ref|XM_008468557.1|	proteasome subunit beta type-3-A (LOC103504111), mRNA	XM_023695719.1 PREDICTED: Cucurbita pepo subsp. pepo proteasome subunit beta type-3-A (LOC111809277), mRNA	AT1G21720	proteasome beta subunit C1	1.18775	1.05228	2.98539	0.885941	2.51348	2.83708	N	N	Y	N	N	Y
gi|659123144|ref|XM_008463292.1|	eukaryotic translation initiation factor 5B-like (LOC103500089), mRNA	XM_023679383.1 PREDICTED: Cucurbita pepo subsp. pepo eukaryotic translation initiation factor 5B-like (LOC111796667), mRNA	AT1G76820;AT1G76810	eukaryotic translation initiation factor 2 (eIF-2) family protein	1.90057	5.15922	2.83565	2.71456	1.492	0.549626	N	Y	Y	Y	N	N
gi|659069072|ref|XM_008449809.1|	uncharacterized protein At5g02240 (LOC103490333), mRNA	XM_023689368.1 PREDICTED: Cucurbita pepo subsp. pepo uncharacterized protein At5g02240-like (LOC111804526), mRNA	AT2G37660	NAD(P)-binding Rossmann-fold superfamily protein	1.11223	0.305885	4.28387	0.27502	3.85161	14.0048	N	Y	Y	Y	Y	Y
gi|659126204|ref|XM_008464842.1|	polypyrimidine tract-binding protein homolog 3 (LOC103501302), mRNA	XM_023679240.1 PREDICTED: Cucurbita pepo subsp. pepo polypyrimidine tract-binding protein homolog 3 (LOC111796565), transcript variant X2, mRNA	AT1G43190	polypyrimidine tract-binding protein 3	1.6629	2.45961	2.19834	1.47911	1.32199	0.893776	N	Y	N	N	N	N
gi|659076870|ref|XM_008440685.1|	acyl-CoA dehydrogenase family member 10 (LOC103483866), mRNA	XM_023671738.1 PREDICTED: Cucurbita pepo subsp. pepo probable acyl-CoA dehydrogenase IBR3 (LOC111790714), mRNA	AT3G06810	acyl-CoA dehydrogenase-related	1.37344	2.61089	1.61383	1.90099	1.17503	0.618115	N	Y	N	Y	N	N
gi|659101505|ref|XM_008453418.1|	BEACH domain-containing protein lvsA (LOC103492872), mRNA	XM_023692481.1 PREDICTED: Cucurbita pepo subsp. pepo protein SPIRRIG-like (LOC111806939), transcript variant X1, mRNA	AT1G03060	Beige/BEACH domain ;WD domain, G-beta repeat protein	0.645517	1.02529	0.984311	1.58833	1.52484	0.96003	N	N	N	N	N	N
gi|659091931|ref|XM_008448589.1|	NAC domain-containing protein 78-like (LOC103489428), mRNA	XM_023686279.1 PREDICTED: Cucurbita pepo subsp. pepo NAC domain-containing protein 53-like (LOC111802017), mRNA	AT3G10500	NAC domain containing protein 53	0.666077	0.650296	1.06723	0.976308	1.60227	1.64115	N	N	N	N	N	N
gi|659095724|ref|XM_008450513.1|	probable phenylalanine--tRNA ligase alpha subunit (LOC103490811), mRNA	XM_023697269.1 PREDICTED: Cucurbita pepo subsp. pepo phenylalanine--tRNA ligase alpha subunit, cytoplasmic-like (LOC111810552), mRNA	AT4G39280	phenylalanyl-tRNA synthetase, putative / phenylalanine--tRNA ligase, putative	2.34107	3.9488	3.48207	1.68675	1.48738	0.881806	Y	Y	Y	Y	N	N
gi|659075300|ref|XM_008439850.1|	bifunctional protein FolD 4, chloroplastic (LOC103483291), transcript variant X1, mRNA	XM_023672712.1 PREDICTED: Cucurbita pepo subsp. pepo bifunctional protein FolD 4, chloroplastic-like (LOC111791391), transcript variant X1, mRNA	AT4G00620	Amino acid dehydrogenase family protein	1.37638	2.60119	6.57143	1.88988	4.77444	2.52632	N	Y	Y	Y	Y	Y
gi|659125312|ref|XM_008464399.1|	ribosome biogenesis protein NSA2 homolog (LOC103500936), mRNA	XM_023687884.1 PREDICTED: Cucurbita pepo subsp. pepo ribosome biogenesis protein NSA2 homolog (LOC111803470), mRNA	AT5G06360	Ribosomal protein S8e family protein	2.96829	10.5685	7.22039	3.56048	2.43251	0.683196	Y	Y	Y	Y	N	N
gi|659093749|ref|XM_008449475.1|	uncharacterized LOC103490111 (LOC103490111), transcript variant X1, mRNA	XM_023669728.1 PREDICTED: Cucurbita pepo subsp. pepo uncharacterized LOC111789084 (LOC111789084), mRNA	AT4G22360	SWIB complex BAF60b domain-containing protein	1.31775	16.8013	8.73667	12.75	6.63	0.52	N	Y	Y	Y	Y	N
gi|659085181|ref|XM_008445066.1|	ganglioside-induced differentiation-associated protein 2 (LOC103486907), mRNA	XM_023671694.1 PREDICTED: Cucurbita pepo subsp. pepo ganglioside-induced differentiation-associated protein 2 (LOC111790683), mRNA	AT3G10210	SEC14 cytosolic factor family protein / phosphoglyceride transfer family protein	1.04382	3.03241	2.10273	2.90509	2.01445	0.693419	N	Y	N	Y	N	N
gi|659083775|ref|XM_008444314.1|	uncharacterized LOC103486381 (LOC103486381), mRNA	XM_023672856.1 PREDICTED: Cucurbita pepo subsp. pepo suppressor of disruption of TFIIS-like (LOC111791485), mRNA	AT2G32150;AT5G59490;AT5G59480;AT5G02230	Haloacid dehalogenase-like hydrolase (HAD) superfamily protein	0.146239	0.115502	0.372971	0.789813	2.55041	3.22914	Y	Y	Y	N	N	Y
gi|659092486|ref|XM_008448862.1|	DCN1-like protein 2 (LOC103489629), transcript variant X1, mRNA	XM_023674178.1 PREDICTED: Cucurbita pepo subsp. pepo DCN1-like protein 2 (LOC111792639), transcript variant X2, mRNA	AT3G12760	CONTAINS InterPro DOMAIN/s: Defective-in-cullin neddylation protein (InterPro:IPR014764), Protein of unknown function DUF298 (InterPro:IPR005176), UBA-like (InterPro:IPR009060); BEST Arabidopsis thaliana protein match is: Domain of unknown function (DUF29	1.27881	2.9427	4.59474	2.30112	3.59298	1.5614	N	Y	Y	Y	Y	N
gi|659083850|ref|XM_008444352.1|	uncharacterized LOC103486407 (LOC103486407), mRNA	XM_023671298.1 PREDICTED: Cucurbita pepo subsp. pepo uncharacterized LOC111790413 (LOC111790413), mRNA	AT2G37478;AT1G45688	unknown protein; FUNCTIONS IN: molecular_function unknown; INVOLVED IN: biological_process unknown; LOCATED IN: plasma membrane; EXPRESSED IN: 22 plant structures; EXPRESSED DURING: 13 growth stages; BEST Arabidopsis thaliana protein match is: unknown pro	1.01081	1.35507	1.17346	1.34058	1.16091	0.865979	N	N	N	N	N	N
gi|659113448|ref|XM_008458357.1|	uncharacterized RNA-binding protein C1827.05c (LOC103496493), mRNA	XM_023694575.1 PREDICTED: Cucurbita pepo subsp. pepo MKI67 FHA domain-interacting nucleolar phosphoprotein-like (LOC111808528), mRNA	AT5G04600	RNA-binding (RRM/RBD/RNP motifs) family protein	3.72611	13.06	7.07859	3.505	1.89973	0.542005	Y	Y	Y	Y	N	N
gi|659114855|ref|XM_008459038.1|	probable uridine nucleosidase 2 (LOC103496983), mRNA	XM_023680290.1 PREDICTED: Cucurbita pepo subsp. pepo probable uridine nucleosidase 2 (LOC111797308), mRNA	AT1G05620	uridine-ribohydrolase 2	0.593636	1.57539	2.11669	2.6538	3.56564	1.3436	N	N	N	Y	Y	N
gi|659095824|ref|XM_008450564.1|	classical arabinogalactan protein 9-like (LOC103490851), mRNA	XM_023697795.1 PREDICTED: Cucurbita pepo subsp. pepo classical arabinogalactan protein 9-like (LOC111810940), mRNA			3.80204	1.92342	2.2363	0.505891	0.588185	1.16267	Y	Y	N	Y	N	N
gi|659112077|ref|XM_008457832.1|	transmembrane 9 superfamily member 3 (LOC103496102), mRNA	XM_023696534.1 PREDICTED: Cucurbita pepo subsp. pepo transmembrane 9 superfamily member 1-like (LOC111810005), mRNA	AT1G10950	transmembrane nine 1	1.56007	1.7731	2.18593	1.13655	1.40117	1.23283	N	Y	N	N	N	N
gi|659094294|ref|XM_008449762.1|	translocon-associated protein subunit alpha-like (LOC103490305), mRNA	XM_023697950.1 PREDICTED: Cucurbita pepo subsp. pepo translocon-associated protein subunit alpha-like (LOC111811194), mRNA	AT2G16595	Translocon-associated protein (TRAP), alpha subunit	1.57869	1.7802	1.88303	1.12765	1.19278	1.05776	N	Y	N	N	N	N
gi|659078438|ref|XM_008441503.1|	60S ribosomal protein L11-1-like (LOC103484439), mRNA	XM_023662850.1 PREDICTED: Cucurbita pepo subsp. pepo 60S ribosomal protein L11-1 (LOC111782072), transcript variant X1, mRNA	AT3G58700;AT4G18730	Ribosomal L5P family protein;ribosomal protein L16B	13.2284	66.8205	16.1863	5.05128	1.2236	0.242236	Y	Y	Y	Y	N	Y
gi|659108015|ref|XM_008455751.1|	eukaryotic translation initiation factor 3 subunit H (LOC103494533), mRNA	XM_023670263.1 PREDICTED: Cucurbita pepo subsp. pepo eukaryotic translation initiation factor 3 subunit H-like (LOC111789631), mRNA	AT1G10840	translation initiation factor 3 subunit H1	2.83333	9.42391	7.41026	3.32609	2.61538	0.786325	Y	Y	Y	Y	N	N
gi|659096042|ref|XM_008450673.1|	hsp70-Hsp90 organizing protein 3-like (LOC103490922), mRNA	XM_023696608.1 PREDICTED: Cucurbita pepo subsp. pepo hsp70-Hsp90 organizing protein 3-like (LOC111810062), mRNA	AT4G12400	stress-inducible protein, putative	2.00463	2.09347	5.6849	1.04432	2.83589	2.71554	Y	Y	Y	N	N	N
gi|659083852|ref|XM_008444353.1|	probable histone H2B.3 (LOC103486408), mRNA	XM_023683097.1 PREDICTED: Cucurbita pepo subsp. pepo probable histone H2B.3 (LOC111799665), mRNA	AT2G37470;AT2G28720;AT3G53650	Histone superfamily protein	0.851245	1.06388	1.58705	1.2498	1.86439	1.49175	N	N	N	N	N	N
gi|659105922|ref|XM_008454985.1|	geranylgeranyl diphosphate reductase, chloroplastic (LOC103493994), mRNA	XM_023659639.1 PREDICTED: Cucurbita pepo subsp. pepo geranylgeranyl diphosphate reductase, chloroplastic (LOC111779576), mRNA	AT1G74470	Pyridine nucleotide-disulphide oxidoreductase family protein	3.83038	4.8633	3.69943	1.26966	0.965812	0.760684	Y	Y	Y	N	N	N
gi|659126404|ref|XM_008464945.1|	sucrose synthase 5 (LOC103501373), mRNA	XM_023695907.1 PREDICTED: Cucurbita pepo subsp. pepo sucrose synthase 5-like (LOC111809443), mRNA	AT1G73370;AT5G37180	sucrose synthase 6;sucrose synthase 5	0.073146	0.0122175	0.106786	0.167029	1.4599	8.74038	Y	Y	Y	Y	N	Y
gi|659099283|ref|XM_008452301.1|	uncharacterized LOC103492104 (LOC103492104), transcript variant X1, mRNA	XM_023659882.1 PREDICTED: Cucurbita pepo subsp. pepo pyrrolidone-carboxylate peptidase 1 (LOC111779760), transcript variant X1, mRNA	AT1G56700;AT1G23440	Peptidase C15, pyroglutamyl peptidase I-like	0.23592	0.566405	0.862321	2.40083	3.65514	1.52245	Y	Y	N	Y	Y	N
gi|659102106|ref|XM_008453734.1|	UDP-glucose 4-epimerase GEPI48-like (LOC103493104), mRNA	XM_023697437.1 PREDICTED: Cucurbita pepo subsp. pepo UDP-glucose 4-epimerase GEPI48-like (LOC111810689), mRNA	AT4G23920;AT4G10960	UDP-D-glucose/UDP-D-galactose 4-epimerase 5;UDP-D-glucose/UDP-D-galactose 4-epimerase 2	0.162557	0.462844	0.53655	2.84727	3.30068	1.15925	Y	Y	N	Y	Y	N
gi|659122155|ref|XM_008462774.1|	cysteine proteinase RD19a-like (LOC103499710), mRNA	XM_023656106.1 PREDICTED: Cucurbita pepo subsp. pepo cysteine protease RD19A (LOC111776760), mRNA	AT4G39090	Papain family cysteine protease	0.416426	0.344182	0.0571801	0.826514	0.137312	0.166133	Y	Y	Y	N	Y	Y
gi|659117770|ref|XM_008460559.1|	ADP-ribosylation factor 1 (LOC103498083), mRNA	XM_023695918.1 PREDICTED: Cucurbita pepo subsp. pepo ADP-ribosylation factor 1 (LOC111809455), transcript variant X1, mRNA	AT3G62290	ADP-ribosylation factor A1E	0.751232	0.792597	1.37527	1.05506	1.83068	1.73514	N	N	N	N	N	N
gi|659114950|ref|XM_008459087.1|	protein TIC110, chloroplastic (LOC103497030), transcript variant X1, mRNA	XM_023668009.1 PREDICTED: Cucurbita pepo subsp. pepo protein TIC110, chloroplastic (LOC111787914), mRNA	AT1G06950	translocon at the inner envelope membrane of chloroplasts 110	2.24111	5.18876	8.04984	2.31526	3.5919	1.5514	Y	Y	Y	Y	Y	N
gi|659122951|ref|XM_008463187.1|	DNA-directed RNA polymerase III subunit RPC8 (LOC103500005), transcript variant X2, mRNA	XM_023691735.1 PREDICTED: Cucurbita pepo subsp. pepo DNA-directed RNA polymerase III subunit RPC8 (LOC111806424), transcript variant X1, mRNA	ATCG01180	chloroplast-encoded 23S ribosomal RNA	0.592797	0.794588	0.396076	1.34041	0.668148	0.498467	N	N	N	N	N	N
gi|659069724|ref|XM_008453265.1|	putative glucose-6-phosphate 1-epimerase (LOC103492758), transcript variant X1, mRNA	XM_023681924.1 PREDICTED: Cucurbita pepo subsp. pepo putative glucose-6-phosphate 1-epimerase (LOC111798647), mRNA	AT5G57330	Galactose mutarotase-like superfamily protein	0.875297	2.43909	3.92553	2.78659	4.4848	1.60942	N	Y	Y	Y	Y	N
gi|659117317|ref|XM_008460314.1|	BI1-like protein (LOC103497913), mRNA	XM_023692160.1 PREDICTED: Cucurbita pepo subsp. pepo BI1-like protein (LOC111806723), mRNA	AT4G15470	Bax inhibitor-1 family protein	0.531604	0.289008	0.426143	0.543653	0.801617	1.4745	Y	Y	N	Y	N	N
gi|659105546|ref|XM_008454901.1|	uncharacterized LOC103493932 (LOC103493932), mRNA	XM_023673446.1 PREDICTED: Cucurbita pepo subsp. pepo succinate dehydrogenase subunit 7B, mitochondrial-like (LOC111792111), mRNA	AT3G47833	unknown protein; BEST Arabidopsis thaliana protein match is: unknown protein (TAIR:AT5G62575.2); Has 42 Blast hits to 42 proteins in 12 species: Archae - 0; Bacteria - 0; Metazoa - 0; Fungi - 0; Plants - 42; Viruses - 0; Other Eukaryotes - 0 (source: NCBI	0.732822	1.15275	3.40053	1.57302	4.64032	2.94993	N	N	Y	N	Y	Y
gi|659098065|ref|XM_008451739.1|	acetate--CoA ligase ACS, chloroplastic/glyoxysomal (LOC103491691), transcript variant X1, mRNA	XM_023671921.1 PREDICTED: Cucurbita pepo subsp. pepo acetyl-coenzyme A synthetase, chloroplastic/glyoxysomal-like (LOC111790836), transcript variant X1, mRNA	AT5G36880	acetyl-CoA synthetase	0.772986	1.7874	1.63148	2.31233	2.11062	0.912769	N	Y	N	Y	N	N
gi|659128235|ref|XM_008465889.1|	telomere repeat-binding protein 5-like (LOC103502076), transcript variant X1, mRNA	XM_023676419.1 PREDICTED: Cucurbita pepo subsp. pepo telomere repeat-binding protein 5-like (LOC111794418), transcript variant X1, mRNA	AT5G13820	telomeric DNA binding protein 1	0.720268	0.356797	1.82979	0.495367	2.54043	5.12837	N	Y	N	Y	N	Y
gi|659103935|ref|XM_008454532.1|	aminopeptidase M1 (LOC103493679), transcript variant X1, mRNA	XM_023668299.1 PREDICTED: Cucurbita pepo subsp. pepo aminopeptidase M1 (LOC111788106), mRNA	AT4G33090	aminopeptidase M1	0.86	1.42699	1.28358	1.65929	1.49254	0.899502	N	N	N	Y	N	N
gi|659110406|ref|XM_008456987.1|	serine/arginine-rich splicing factor 2 (LOC103495427), transcript variant X5, mRNA	XM_023698455.1 PREDICTED: Cucurbita pepo subsp. pepo serine/arginine-rich splicing factor SC35-like (LOC111811552), transcript variant X3, mRNA	AT5G64200	ortholog of human splicing factor SC35	1.42723	0.898919	1.47624	0.629836	1.03434	1.64224	N	N	N	N	N	N
gi|659127011|ref|XM_008465256.1|	actin-depolymerizing factor 2 (LOC103501640), transcript variant X1, mRNA	XM_023695013.1 PREDICTED: Cucurbita pepo subsp. pepo actin-depolymerizing factor 2-like (LOC111808817), mRNA	AT5G59890;AT3G46010	actin depolymerizing factor 1;actin depolymerizing factor 4	0.922031	0.106279	1.23349	0.115266	1.3378	11.6062	N	Y	N	Y	N	Y
gi|659110534|ref|XM_008457054.1|	ADP,ATP carrier protein 1, mitochondrial (LOC103495478), mRNA	XM_023698749.1 PREDICTED: Cucurbita pepo subsp. pepo ADP,ATP carrier protein 3, mitochondrial (LOC111811729), transcript variant X1, mRNA	AT4G28390	ADP/ATP carrier 3	2.84641	19.6641	8.20382	6.9084	2.88217	0.417197	Y	Y	Y	Y	N	N
gi|659083133|ref|XM_008443978.1|	serine/threonine-protein phosphatase PP2A-3 catalytic subunit (LOC103486127), mRNA	XM_023687816.1 PREDICTED: Cucurbita pepo subsp. pepo serine/threonine-protein phosphatase PP2A-4 catalytic subunit-like (LOC111803421), mRNA	AT3G58500	protein phosphatase 2A-4	1.08246	0.610294	1.54349	0.563805	1.42591	2.52909	N	N	N	Y	N	Y
gi|659097306|ref|XM_008451333.1|	vacuole membrane protein 1 (LOC103491404), mRNA	XM_023692944.1 PREDICTED: Cucurbita pepo subsp. pepo vacuole membrane protein KMS1-like (LOC111807285), transcript variant X1, mRNA	AT4G14950;AT1G05360	SNARE associated Golgi protein family;BEST Arabidopsis thaliana protein match is: SNARE associated Golgi protein family (TAIR:AT4G14950.1); Has 332 Blast hits to 326 proteins in 115 species: Archae - 0; Bacteria - 11; Metazoa - 174; Fungi - 0; Plants - 74	0.61788	0.770222	0.682325	1.24655	1.1043	0.885881	N	N	N	N	N	N
gi|659131387|ref|XM_008467438.1|	uncharacterized LOC103503301 (LOC103503301), mRNA	XM_023690578.1 PREDICTED: Cucurbita pepo subsp. pepo uncharacterized LOC111805469 (LOC111805469), mRNA	AT2G35790	unknown protein; CONTAINS InterPro DOMAIN/s: Protein of unknown function DUF1301 (InterPro:IPR009724); Has 116 Blast hits to 116 proteins in 49 species: Archae - 0; Bacteria - 0; Metazoa - 53; Fungi - 6; Plants - 49; Viruses - 0; Other Eukaryotes - 8 (sou	2.08773	10.8439	11.1255	5.19409	5.329	1.02597	Y	Y	Y	Y	Y	N
gi|659120940|ref|XM_008462204.1|	probable methyltransferase PMT21 (LOC103499239), transcript variant X3, mRNA	XM_023676954.1 PREDICTED: Cucurbita pepo subsp. pepo probable methyltransferase PMT21 (LOC111794806), transcript variant X1, mRNA	AT4G19120	S-adenosyl-L-methionine-dependent methyltransferases superfamily protein	3.00585	29.8488	0.811315	9.93023	0.269912	0.0271808	Y	Y	N	Y	N	Y
gi|659071696|ref|XM_008463242.1|	quinone oxidoreductase PIG3-like (LOC103500051), mRNA	XM_023687938.1 PREDICTED: Cucurbita pepo subsp. pepo quinone oxidoreductase PIG3 (LOC111803505), mRNA	AT4G21580	oxidoreductase, zinc-binding dehydrogenase family protein	0.493744	0.600843	1.31269	1.21691	2.65865	2.18475	Y	N	N	N	N	N
gi|659097570|ref|XM_008451476.1|	cinnamoyl-CoA reductase 1-like (LOC103491499), transcript variant X1, mRNA	XM_023677819.1 PREDICTED: Cucurbita pepo subsp. pepo cinnamoyl-CoA reductase 1-like (LOC111795407), mRNA	AT5G19440	NAD(P)-binding Rossmann-fold superfamily protein	1.05211	3.71594	2.9236	3.53188	2.77879	0.786773	N	Y	Y	Y	N	N
gi|659129033|ref|XM_008466273.1|	28 kDa ribonucleoprotein, chloroplastic (LOC103502359), mRNA	XM_023660130.1 PREDICTED: Cucurbita pepo subsp. pepo 28 kDa ribonucleoprotein, chloroplastic-like (LOC111779928), mRNA	AT4G24770	31-kDa RNA binding protein	1.47241	2.78176	7	1.88925	4.7541	2.51639	N	Y	Y	Y	Y	Y
gi|659067765|ref|XM_008442963.1|	tobamovirus multiplication protein 1 (LOC103485394), mRNA	XM_023663233.1 PREDICTED: Cucurbita pepo subsp. pepo tobamovirus multiplication protein 1 (LOC111782477), mRNA	AT4G21790	tobamovirus multiplication 1	1.31837	0.764512	1.21609	0.579892	0.922418	1.59067	N	N	N	Y	N	N
gi|659128577|ref|XM_008466050.1|	acetyl-CoA acetyltransferase, cytosolic 1-like (LOC103502200), transcript variant X1, mRNA	XM_023664228.1 PREDICTED: Cucurbita pepo subsp. pepo acetyl-CoA acetyltransferase, cytosolic 1-like (LOC111783306), mRNA	AT5G47720;AT5G48230	Thiolase family protein;acetoacetyl-CoA thiolase 2	0.508671	0.178762	0.601036	0.351429	1.18158	3.36222	Y	Y	N	Y	N	Y
gi|659101792|ref|XM_008453574.1|	polyadenylate-binding protein-interacting protein 9 (LOC103492975), transcript variant X1, mRNA	XM_023675413.1 PREDICTED: Cucurbita pepo subsp. pepo polyadenylate-binding protein-interacting protein 9-like (LOC111793501), mRNA	AT3G14450	CTC-interacting domain 9	0.605651	1.07501	1.50059	1.77497	2.47765	1.39588	N	N	N	Y	N	N
gi|659105713|ref|XM_008454936.1|	transcription factor bHLH79 (LOC103493956), mRNA	XM_023660636.1 PREDICTED: Cucurbita pepo subsp. pepo transcription factor bHLH79-like (LOC111780280), mRNA	AT4G36540;AT1G59640	BR enhanced expression 2;BIG PETAL P	0.0546624	0.524691	2.47333	9.59877	45.2473	4.71387	Y	Y	N	Y	Y	Y
gi|659071662|ref|XM_008463076.1|	uncharacterized protein At2g27730, mitochondrial (LOC103499925), mRNA	XM_023687046.1 PREDICTED: Cucurbita pepo subsp. pepo uncharacterized protein At2g27730, mitochondrial (LOC111802615), mRNA			0.912312	1.25196	2.67471	1.3723	2.93179	2.13641	N	N	Y	N	N	N
gi|659102545|ref|XM_008453968.1|	PHD finger protein ALFIN-LIKE 7 (LOC103493285), mRNA	XM_023680981.1 PREDICTED: Cucurbita pepo subsp. pepo PHD finger protein ALFIN-LIKE 7-like (LOC111798014), transcript variant X4, mRNA	AT2G02470	alfin-like 6	1.77848	3.95186	1.24694	2.22205	0.701127	0.315532	N	Y	N	Y	N	N
gi|659099953|ref|XM_008452635.1|	WD-40 repeat-containing protein MSI4 (LOC103492327), mRNA	XM_023661210.1 PREDICTED: Cucurbita pepo subsp. pepo WD-40 repeat-containing protein MSI4 (LOC111780728), mRNA	AT2G19520	Transducin family protein / WD-40 repeat family protein	2.42775	18.3841	6.57254	7.57246	2.70725	0.357513	Y	Y	Y	Y	N	Y
gi|659114492|ref|XM_008458857.1|	2-isopropylmalate synthase 2, chloroplastic-like (LOC103496846), mRNA	XM_023666957.1 PREDICTED: Cucurbita pepo subsp. pepo 2-isopropylmalate synthase 2, chloroplastic-like (LOC111786730), mRNA	AT1G74040	2-isopropylmalate synthase 1	4.12358	7.50296	8.59661	1.81953	2.08475	1.14576	Y	Y	Y	Y	N	N
gi|659067378|ref|XM_008440930.1|	programmed cell death protein 4-like (LOC103484031), transcript variant X1, mRNA	XM_023664315.1 PREDICTED: Cucurbita pepo subsp. pepo uncharacterized LOC111783385 (LOC111783385), transcript variant X1, mRNA	AT5G63195;AT3G48390;AT4G24800	MA3 domain-containing protein;other RNA	1.31754	0.59274	1.63925	0.449883	1.24417	2.76554	N	N	N	Y	N	Y
gi|659090968|ref|XM_008448077.1|	uncharacterized LOC103489075 (LOC103489075), transcript variant X2, mRNA	XM_023682091.1 PREDICTED: Cucurbita pepo subsp. pepo uncharacterized LOC111798762 (LOC111798762), transcript variant X1, mRNA	AT1G27090	glycine-rich protein	5.25988	7.08683	7.33333	1.34734	1.3942	1.03478	Y	Y	Y	N	N	N
gi|659078738|ref|XM_008441658.1|	clathrin light chain 1-like (LOC103484535), mRNA	XM_023662916.1 PREDICTED: Cucurbita pepo subsp. pepo clathrin light chain 1-like (LOC111782118), mRNA	AT2G40060;AT2G20760	Clathrin light chain protein	0.891396	1.29841	1.59798	1.4566	1.79267	1.23072	N	N	N	N	N	N
gi|659079628|ref|XM_008442136.1|	casein kinase II subunit alpha (LOC103484833), mRNA	XM_023687592.1 PREDICTED: Cucurbita pepo subsp. pepo casein kinase II subunit alpha-2 (LOC111803263), mRNA	AT3G50000;AT2G23080	casein kinase II, alpha chain 2;Protein kinase superfamily protein	0.869835	2.8255	2.63125	3.24832	3.025	0.93125	N	Y	Y	Y	Y	N
gi|659071490|ref|XM_008461849.1|	oligouridylate-binding protein 1-like (LOC103498989), mRNA	XM_023690528.1 PREDICTED: Cucurbita pepo subsp. pepo oligouridylate-binding protein 1-like (LOC111805429), transcript variant X1, mRNA	AT1G54080;AT3G14100	RNA-binding (RRM/RBD/RNP motifs) family protein;oligouridylate-binding protein 1A	1.18785	2.65021	1.47285	2.23109	1.23993	0.55575	N	Y	N	Y	N	N
gi|659088793|ref|XM_008446943.1|	GTP-binding nuclear protein Ran1A-like (LOC103488283), mRNA	XM_023682524.1 PREDICTED: Cucurbita pepo subsp. pepo GTP-binding nuclear protein Ran-3-like (LOC111799117), mRNA	AT5G20010	RAS-related nuclear protein-1	0.669321	0.502791	0.365507	0.751196	0.546087	0.726957	N	Y	Y	N	N	N
gi|659067253|ref|XM_008440246.1|	iron-sulfur cluster assembly protein 1-like (LOC103483550), mRNA		AT4G22220	SufE/NifU family protein	0.454792	0.337349	0.479726	0.741767	1.05483	1.42204	Y	Y	N	N	N	N
gi|659088006|ref|XM_008446529.1|	26S protease regulatory subunit S10B homolog B (LOC103487997), mRNA	XM_023690218.1 PREDICTED: Cucurbita pepo subsp. pepo 26S proteasome regulatory subunit S10B homolog B-like (LOC111805243), mRNA	AT5G43010;AT1G45000	AAA-type ATPase family protein;regulatory particle triple-A ATPase 4A	1.42469	1.55309	2.76788	1.09012	1.94279	1.78218	N	N	Y	N	N	N
gi|659124407|ref|XM_008463924.1|	heat shock 70 kDa protein 15-like (LOC103500572), transcript variant X1, mRNA	XM_023692251.1 PREDICTED: Cucurbita pepo subsp. pepo heat shock 70 kDa protein 15-like (LOC111806792), transcript variant X1, mRNA	AT1G79930;AT1G79920	heat shock protein 91;Heat shock protein 70 (Hsp 70) family protein	1.54579	0.792126	2.7043	0.512441	1.74946	3.41398	N	N	Y	Y	N	Y
gi|659114645|ref|XM_008458939.1|	putative casein kinase II subunit beta-4 (LOC103496901), mRNA	XM_023692326.1 PREDICTED: Cucurbita pepo subsp. pepo putative casein kinase II subunit beta-4 (LOC111806835), transcript variant X1, mRNA	AT2G44680;AT3G60250;AT5G47080	casein kinase II beta subunit 4;casein kinase II beta chain 1;casein kinase II beta chain 3	0.940516	1.0316	1.22634	1.09684	1.3039	1.18878	N	N	N	N	N	N
gi|659110587|ref|XM_008457082.1|	phosphoenolpyruvate carboxylase 2 (LOC103495501), mRNA	XM_023698222.1 PREDICTED: Cucurbita pepo subsp. pepo phosphoenolpyruvate carboxylase 2-like (LOC111811405), transcript variant X1, mRNA	AT1G53310	phosphoenolpyruvate carboxylase 1	3.5338	2.71243	2.52414	0.767568	0.714286	0.930584	Y	Y	N	N	N	N
gi|659121414|ref|XM_008462427.1|	serine/threonine-protein kinase tricorner (LOC103499425), mRNA	XM_023692307.1 PREDICTED: Cucurbita pepo subsp. pepo serine/threonine-protein kinase tricorner-like (LOC111806824), transcript variant X2, mRNA	AT4G14350;AT1G03920;AT3G23310	Protein kinase family protein;AGC (cAMP-dependent, cGMP-dependent and protein kinase C) kinase family protein	1.23111	6.10462	0.960567	4.95864	0.780245	0.157351	N	Y	N	Y	N	Y
gi|659102032|ref|XM_008453695.1|	26S proteasome non-ATPase regulatory subunit 8 homolog A (LOC103493070), mRNA	XM_023659963.1 PREDICTED: Cucurbita pepo subsp. pepo 26S proteasome non-ATPase regulatory subunit 8 homolog A-like (LOC111779805), mRNA	AT1G64520	regulatory particle non-ATPase 12A	1.54087	1.86811	3.20588	1.21237	2.08056	1.71611	N	Y	Y	N	N	N
gi|659124681|ref|XM_008464070.1|	aldehyde dehydrogenase family 7 member B4 (LOC103500684), transcript variant X2, mRNA	XM_023692908.1 PREDICTED: Cucurbita pepo subsp. pepo aldehyde dehydrogenase family 7 member B4 (LOC111807264), transcript variant X2, mRNA	AT1G54100	aldehyde dehydrogenase 7B4	0.694268	0.882125	0.408572	1.27058	0.588494	0.463168	N	N	N	N	N	N
gi|659095345|ref|XM_008450311.1|	proteasome subunit alpha type-7-like (LOC103490682), mRNA	XM_023697320.1 PREDICTED: Cucurbita pepo subsp. pepo proteasome subunit alpha type-7-like (LOC111810591), mRNA	AT3G51260	20S proteasome alpha subunit PAD1	1.22055	3.47712	4.83977	2.84882	3.96525	1.39189	N	Y	Y	Y	Y	N
gi|659084047|ref|XM_008444458.1|	60S ribosomal protein L12-1 (LOC103486479), mRNA	XM_023672571.1 PREDICTED: Cucurbita pepo subsp. pepo 60S ribosomal protein L12-1-like (LOC111791289), mRNA	AT3G53430	Ribosomal protein L11 family protein	12.2146	27.2174	20.032	2.22826	1.64	0.736	Y	Y	Y	Y	N	N
gi|659092317|ref|XM_008448787.1|	uncharacterized LOC103489557 (LOC103489557), mRNA	XM_023684780.1 PREDICTED: Cucurbita pepo subsp. pepo protein LSM12 homolog A (LOC111800874), mRNA	AT1G24050	RNA-processing, Lsm domain	2.04742	8.60481	3.68778	4.20275	1.80118	0.428571	N	Y	Y	Y	N	N
gi|659088054|ref|XM_008446555.1|	V-type proton ATPase 16 kDa proteolipid subunit (LOC103488024), mRNA	XM_023690770.1 PREDICTED: Cucurbita pepo subsp. pepo V-type proton ATPase 16 kDa proteolipid subunit (LOC111805630), mRNA	AT2G16510;AT1G75630	vacuolar H+-pumping ATPase 16 kDa proteolipid subunit 4;ATPase, F0/V0 complex, subunit C protein	1.87061	2.98093	4.94269	1.59356	2.64229	1.6581	N	Y	Y	N	N	N
gi|659101599|ref|XM_008453470.1|	uncharacterized LOC103492915 (LOC103492915), transcript variant X1, mRNA	XM_023696671.1 PREDICTED: Cucurbita pepo subsp. pepo probable E3 ubiquitin-protein ligase ZFP1 (LOC111810097), mRNA	AT1G53190	RING/U-box superfamily protein	0.456887	0.17967	0.471353	0.393247	1.03166	2.62345	Y	Y	N	Y	N	Y
gi|659075328|ref|XM_008439865.1|	E3 ubiquitin-protein ligase At1g63170 (LOC103483300), transcript variant X1, mRNA	XM_023671703.1 PREDICTED: Cucurbita pepo subsp. pepo E3 ubiquitin-protein ligase At1g63170-like (LOC111790689), mRNA	AT1G12760;AT3G61180	RING/U-box superfamily protein;Zinc finger, C3HC4 type (RING finger) family protein	1.10678	0.92759	0.985404	0.838099	0.890335	1.06233	N	N	N	N	N	N
gi|659070782|ref|XM_008458424.1|	large proline-rich protein BAG6 (LOC103496538), transcript variant X1, mRNA	XM_023689659.1 PREDICTED: Cucurbita pepo subsp. pepo large proline-rich protein bag6-B (LOC111804857), transcript variant X3, mRNA	AT5G25270	Ubiquitin-like superfamily protein	1.04782	1.29029	1.44477	1.2314	1.37883	1.11972	N	N	N	N	N	N
gi|659129363|ref|XM_008466426.1|	probable polyamine oxidase 2 (LOC103502485), mRNA	XM_023679980.1 PREDICTED: Cucurbita pepo subsp. pepo probable polyamine oxidase 2 (LOC111797083), mRNA	AT2G43018;AT3G59052	conserved peptide upstream open reading frame 18;conserved peptide upstream open reading frame 17	0.465411	0.471121	0.375338	1.01227	0.806466	0.796692	N	Y	N	N	N	N
gi|659122161|ref|XM_008462778.1|	coatomer subunit alpha-1-like (LOC103499712), mRNA	XM_023656100.1 PREDICTED: Cucurbita pepo subsp. pepo coatomer subunit alpha-1-like (LOC111776757), transcript variant X1, mRNA	AT1G62020;AT2G21390	Coatomer, alpha subunit	0.372962	1.05723	2.00161	2.83468	5.36677	1.89326	Y	N	N	Y	Y	N
gi|659121229|ref|XM_008462335.1|	threonine--tRNA ligase, mitochondrial (LOC103499347), mRNA	XM_023674518.1 PREDICTED: Cucurbita pepo subsp. pepo threonine--tRNA ligase, mitochondrial 1-like (LOC111792895), mRNA	AT5G26830;AT1G18130	Class II aaRS and biotin synthetases superfamily protein;Threonyl-tRNA synthetase	4.03398	5.62754	4.92688	1.39503	1.22134	0.875494	Y	Y	Y	N	N	N
gi|659121995|ref|XM_008462700.1|	probable cinnamyl alcohol dehydrogenase 9 (LOC103499660), mRNA	XM_023656594.1 PREDICTED: Cucurbita pepo subsp. pepo probable mannitol dehydrogenase (LOC111777134), mRNA	AT2G21890	cinnamyl alcohol dehydrogenase homolog 3	0.560603	5.22642	2.93986	9.32285	5.2441	0.5625	N	Y	Y	Y	Y	N
gi|659130431|ref|XM_008466946.1|	heparan-alpha-glucosaminide N-acetyltransferase (LOC103502834), mRNA	XM_023672471.1 PREDICTED: Cucurbita pepo subsp. pepo heparan-alpha-glucosaminide N-acetyltransferase-like (LOC111791211), transcript variant X1, mRNA	AT5G47900	Protein of unknown function (DUF1624)	5.6697	0.737481	2.04184	0.130074	0.360131	2.76866	Y	N	N	Y	N	Y
gi|659071956|ref|XM_008464567.1|	sulfite oxidase-like (LOC103501076), mRNA	XM_023694894.1 PREDICTED: Cucurbita pepo subsp. pepo sulfite oxidase-like (LOC111808743), mRNA	AT3G01910	sulfite oxidase	0.932559	2.1494	3.85891	2.30484	4.13798	1.79535	N	Y	Y	Y	Y	N
gi|659099211|ref|XM_008452268.1|	probable glutamate--tRNA ligase, cytoplasmic (LOC103492081), mRNA	XM_023665305.1 PREDICTED: Cucurbita pepo subsp. pepo glutamate--tRNA ligase, cytoplasmic-like (LOC111784687), transcript variant X2, mRNA	AT5G26710	Glutamyl/glutaminyl-tRNA synthetase, class Ic	1.40327	4.2027	3.43646	2.99493	2.4489	0.81768	N	Y	Y	Y	N	N
gi|659095885|ref|XM_008450593.1|	homeobox-leucine zipper protein HAT4 (LOC103490870), mRNA	XM_023696688.1 PREDICTED: Cucurbita pepo subsp. pepo homeobox-leucine zipper protein HAT4 (LOC111810112), mRNA	AT4G16780;AT5G47370	homeobox protein 2;Homeobox-leucine zipper protein 4 (HB-4) / HD-ZIP protein	0.331158	146.235	8.66202	441.588	26.1568	0.0592334	Y	Y	Y	Y	Y	Y
gi|659103043|ref|XM_008454222.1|	probable bifunctional methylthioribulose-1-phosphate dehydratase/enolase-phosphatase E1 1 (LOC103493479), mRNA	XM_023669816.1 PREDICTED: Cucurbita pepo subsp. pepo probable bifunctional methylthioribulose-1-phosphate dehydratase/enolase-phosphatase E1 1 (LOC111789157), mRNA	AT5G53850	haloacid dehalogenase-like hydrolase family protein	3.35811	4.08046	5.34409	1.21511	1.5914	1.30968	Y	Y	Y	N	N	N
gi|659100670|ref|XM_008452989.1|	calcium-dependent protein kinase 26 (LOC103492573), transcript variant X1, mRNA	XM_023698673.1 PREDICTED: Cucurbita pepo subsp. pepo calcium-dependent protein kinase 26 (LOC111811678), mRNA	AT4G35310;AT4G38230;AT2G17290	calmodulin-domain protein kinase 5;calcium-dependent protein kinase 26;Calcium-dependent protein kinase family protein	0.925829	0.465779	0.634159	0.503094	0.684963	1.3615	N	Y	N	Y	N	N
gi|659101946|ref|XM_008453652.1|	glycine-rich protein A3-like (LOC103493032), mRNA	XM_023697726.1 PREDICTED: Cucurbita pepo subsp. pepo glycine-rich protein A3-like (LOC111810895), mRNA	AT5G45350	proline-rich family protein	0.305614	0.14744	0.144956	0.48244	0.474309	0.983146	Y	Y	Y	Y	N	N
gi|659093320|ref|XM_008449259.1|	caffeoylshikimate esterase (LOC103489918), mRNA	XM_023669766.1 PREDICTED: Cucurbita pepo subsp. pepo caffeoylshikimate esterase (LOC111789120), mRNA	AT1G52760	lysophospholipase 2	22.4273	0.598641	3.40746	0.0266926	0.151934	5.69199	Y	N	Y	Y	N	Y
gi|659071125|ref|XM_008460024.1|	leucine-rich repeat extensin-like protein 4 (LOC103497721), mRNA	XM_023689639.1 PREDICTED: Cucurbita pepo subsp. pepo leucine-rich repeat extensin-like protein 4 (LOC111804842), mRNA	AT4G13340;AT3G24480	Leucine-rich repeat (LRR) family protein	0.965882	1.88736	0.474566	1.95402	0.491329	0.251445	N	Y	N	Y	N	N
gi|659113631|ref|XM_008458454.1|	adenylate kinase, chloroplastic (LOC103496552), transcript variant X1, mRNA	XM_023694672.1 PREDICTED: Cucurbita pepo subsp. pepo adenylate kinase, chloroplastic (LOC111808584), mRNA	AT5G47840	adenosine monophosphate kinase	0.599414	4.95363	7.35629	8.26411	12.2725	1.48503	N	Y	Y	Y	Y	N
gi|659097054|ref|XM_008451196.1|	uncharacterized protein At1g10890-like (LOC103491311), mRNA	XM_023698165.1 PREDICTED: Cucurbita pepo subsp. pepo uncharacterized protein At1g10890-like (LOC111811358), transcript variant X1, mRNA	AT1G10890	unknown protein; FUNCTIONS IN: molecular_function unknown; INVOLVED IN: biological_process unknown; LOCATED IN: chloroplast; EXPRESSED IN: petal, flower, leaf; EXPRESSED DURING: LP.04 four leaves visible, 4 anthesis, petal differentiation and expansion st	0.833333	2.17257	0.426141	2.60708	0.51137	0.196147	N	Y	N	Y	N	Y
gi|659077523|ref|XM_008441029.1|	kinesin heavy chain isoform 5C-like (LOC103484091), transcript variant X1, mRNA	XM_023685915.1 PREDICTED: Cucurbita pepo subsp. pepo uncharacterized LOC111801768 (LOC111801768), transcript variant X1, mRNA	AT5G23890;AT5G52410	LOCATED IN: mitochondrion, chloroplast thylakoid membrane, chloroplast, plastid, chloroplast envelope; EXPRESSED IN: 24 plant structures; EXPRESSED DURING: 14 growth stages; CONTAINS InterPro DOMAIN/s: S-layer homology domain (InterPro:IPR001119); BEST Ar	0.862917	1.47892	1.76746	1.71386	2.04824	1.1951	N	N	N	Y	N	N
gi|659085988|ref|XM_008445488.1|	zinc finger CCCH domain-containing protein ZFN-like (LOC103487234), mRNA	XM_023660216.1 PREDICTED: Cucurbita pepo subsp. pepo zinc finger CCCH domain-containing protein ZFN-like (LOC111779989), transcript variant X2, mRNA	AT3G02830;AT5G16540	zinc finger protein 1;zinc finger nuclease 3	0.948042	0.297735	1.25128	0.314053	1.31986	4.20266	N	Y	N	Y	N	Y
gi|659110184|ref|XM_008456872.1|	transcription factor GTE7-like (LOC103495350), mRNA	XM_023698377.1 PREDICTED: Cucurbita pepo subsp. pepo transcription factor GTE7-like (LOC111811498), transcript variant X1, mRNA	AT1G73150;AT5G65630	global transcription factor group E3;global transcription factor group E7	0.824165	2.49693	0.638932	3.02965	0.775249	0.255887	N	Y	N	Y	N	Y
gi|659093318|ref|XM_008449258.1|	cytochrome c oxidase subunit 5b-1, mitochondrial (LOC103489917), mRNA	XM_023672649.1 PREDICTED: Cucurbita pepo subsp. pepo cytochrome c oxidase subunit 5b-1, mitochondrial-like (LOC111791355), mRNA	AT1G80230	Rubredoxin-like superfamily protein	0.692308	4.30159	4.57598	6.2134	6.60976	1.06379	N	Y	Y	Y	Y	N
gi|659127250|ref|XM_008465384.1|	dolichyl-diphosphooligosaccharide--protein glycosyltransferase subunit 2 (LOC103501715), mRNA	XM_023663759.1 PREDICTED: Cucurbita pepo subsp. pepo dolichyl-diphosphooligosaccharide--protein glycosyltransferase subunit 2-like (LOC111782915), transcript variant X1, mRNA	AT4G21150	ribophorin II (RPN2) family protein	2.45665	8.01645	2.84364	3.26316	1.15753	0.354726	Y	Y	Y	Y	N	Y
gi|659124827|ref|XM_008464147.1|	ubiquitin carboxyl-terminal hydrolase 6 (LOC103500742), mRNA	XM_023692096.1 PREDICTED: Cucurbita pepo subsp. pepo ubiquitin carboxyl-terminal hydrolase 6-like (LOC111806695), mRNA	AT3G21280;AT1G51710	ubiquitin-specific protease 7;ubiquitin-specific protease 6	1.93874	1.27325	2.55183	0.65674	1.31623	2.00419	N	N	Y	N	N	N
gi|659067735|ref|XM_008442822.1|	starch synthase 3, chloroplastic/amyloplastic (LOC103485270), mRNA	XM_023664633.1 PREDICTED: Cucurbita pepo subsp. pepo starch synthase 3, chloroplastic/amyloplastic (LOC111783714), mRNA	AT1G11720	starch synthase 3	1.34981	4.66603	1.63484	3.45681	1.21116	0.35037	N	Y	N	Y	N	Y
gi|659070919|ref|XM_008459037.1|	heparanase-like protein 3 (LOC103496979), mRNA	XM_023690373.1 PREDICTED: Cucurbita pepo subsp. pepo heparanase-like protein 3 (LOC111805339), mRNA	AT5G20380;AT5G34940	phosphate transporter 4;5;glucuronidase 3	1.43787	2.35237	3.31514	1.63601	2.30559	1.40928	N	Y	Y	N	N	N
gi|659115039|ref|XM_008459135.1|	ran-binding protein 1 homolog a-like (LOC103497065), mRNA	XM_023663499.1 PREDICTED: Cucurbita pepo subsp. pepo ran-binding protein 1 homolog a-like (LOC111782702), mRNA	AT5G58590	RAN binding protein 1	5.49548	14.811	9.716	2.69512	1.768	0.656	Y	Y	Y	Y	N	N
gi|659121664|ref|XM_008462543.1|	40S ribosomal protein S28-1 (LOC103499525), transcript variant X1, mRNA	XM_023661582.1 PREDICTED: Cucurbita pepo subsp. pepo 40S ribosomal protein S28-1-like (LOC111781135), mRNA	AT5G03850	Nucleic acid-binding, OB-fold-like protein	10.159	31.9474	17.2199	3.14474	1.69504	0.539007	Y	Y	Y	Y	N	N
gi|659083025|ref|XM_008443924.1|	ultraviolet-B receptor UVR8 (LOC103486094), transcript variant X1, mRNA	XM_023662089.1 PREDICTED: Cucurbita pepo subsp. pepo ultraviolet-B receptor UVR8 (LOC111781476), mRNA	AT5G63860	Regulator of chromosome condensation (RCC1) family protein	7.64984	43.3036	3.4446	5.66071	0.450284	0.0795455	Y	Y	Y	Y	N	Y
gi|659111222|ref|XM_008457418.1|	potassium transporter 7 (LOC103495762), mRNA	XM_023696777.1 PREDICTED: Cucurbita pepo subsp. pepo potassium transporter 7-like (LOC111810175), mRNA	AT5G09400	K+ uptake permease 7	0.984159	1.67103	2.82072	1.69793	2.86612	1.68801	N	N	Y	Y	N	N
gi|659129321|ref|XM_008466406.1|	proteasome subunit alpha type-4-like (LOC103502466), transcript variant X1, mRNA	XM_023680442.1 PREDICTED: Cucurbita pepo subsp. pepo proteasome subunit alpha type-4-like (LOC111797449), transcript variant X1, mRNA	AT3G22110	20S proteasome alpha subunit C1	1.68689	2.11082	5.4605	1.25131	3.23702	2.58691	N	Y	Y	N	Y	Y
gi|659100955|ref|XM_008453133.1|	protein TIME FOR COFFEE (LOC103492669), transcript variant X1, mRNA	XM_023692013.1 PREDICTED: Cucurbita pepo subsp. pepo protein TIME FOR COFFEE-like (LOC111806634), mRNA			0.335228	0.310239	0.264205	0.925455	0.788134	0.851617	Y	Y	Y	N	N	N
gi|659110654|ref|XM_008457119.1|	lipoyl synthase 2, mitochondrial (LOC103495529), mRNA	XM_023698746.1 PREDICTED: Cucurbita pepo subsp. pepo lipoyl synthase 2, mitochondrial-like (LOC111811728), transcript variant X1, mRNA	AT2G20860	lipoic acid synthase 1	1.19123	2.69154	2.99876	2.25947	2.51737	1.11414	N	Y	Y	Y	N	N
gi|659101688|ref|XM_008453518.1|	probable rhamnose biosynthetic enzyme 1 (LOC103492941), transcript variant X1, mRNA	XM_023696504.1 PREDICTED: Cucurbita pepo subsp. pepo trifunctional UDP-glucose 4,6-dehydratase/UDP-4-keto-6-deoxy-D-glucose 3,5-epimerase/UDP-4-keto-L-rhamnose-reductase RHM1 (LOC111809988), transcript variant X1, mRNA	AT3G14790;AT1G78570	rhamnose biosynthesis 1;rhamnose biosynthesis 3	3.07771	1.23014	1.5853	0.399695	0.515092	1.28871	Y	N	N	Y	N	N
gi|659122274|ref|XM_008462832.1|	katanin p60 ATPase-containing subunit A1 (LOC103499756), mRNA	XM_023693450.1 PREDICTED: Cucurbita pepo subsp. pepo katanin p60 ATPase-containing subunit A1 (LOC111807645), transcript variant X1, mRNA	AT1G80350;AT1G80360	Pyridoxal phosphate (PLP)-dependent transferases superfamily protein;P-loop containing nucleoside triphosphate hydrolases superfamily protein	1.37921	3.18602	0.84411	2.31003	0.612024	0.264942	N	Y	N	Y	N	Y
gi|659101565|ref|XM_008453453.1|	UDP-glucose 6-dehydrogenase 1 (LOC103492904), mRNA	XM_023672044.1 PREDICTED: Cucurbita pepo subsp. pepo UDP-glucose 6-dehydrogenase 1-like (LOC111790914), mRNA	AT5G39320	UDP-glucose 6-dehydrogenase family protein	1.38338	0.453504	0.859381	0.327823	0.621218	1.89498	N	Y	N	Y	N	N
gi|659116781|ref|XM_008460034.1|	uncharacterized LOC103497728 (LOC103497728), transcript variant X1, mRNA	XM_023693035.1 PREDICTED: Cucurbita pepo subsp. pepo AT-hook motif nuclear-localized protein 9-like (LOC111807347), mRNA	AT3G61310	AT hook motif DNA-binding family protein	5.28228	14.117	2.42613	2.67251	0.459296	0.171859	Y	Y	N	Y	N	Y
gi|659115908|ref|XM_008459579.1|	thioredoxin-like protein YLS8 (LOC103497403), mRNA	XM_023657338.1 PREDICTED: Cucurbita pepo subsp. pepo thioredoxin-like protein YLS8 (LOC111777647), transcript variant X1, mRNA	AT5G08290	mRNA splicing factor, thioredoxin-like U5 snRNP	0.821866	1.45977	0.820469	1.77616	0.9983	0.562054	N	N	N	Y	N	N
gi|659117526|ref|XM_008460426.1|	UDP-D-apiose/UDP-D-xylose synthase 2 (LOC103497985), mRNA	XM_023657269.1 PREDICTED: Cucurbita pepo subsp. pepo UDP-D-apiose/UDP-D-xylose synthase 2-like (LOC111777602), mRNA	AT1G08200	UDP-D-apiose/UDP-D-xylose synthase 2	4.38251	10.6933	3.13281	2.44	0.714844	0.292969	Y	Y	Y	Y	N	N
gi|659071818|ref|XM_008463853.1|	eukaryotic translation initiation factor 2 subunit beta (LOC103500512), transcript variant X1, mRNA	XM_023664364.1 PREDICTED: Cucurbita pepo subsp. pepo eukaryotic translation initiation factor 2 subunit beta-like (LOC111783435), transcript variant X3, mRNA	AT5G20920	eukaryotic translation initiation factor 2 beta subunit	1.57574	1.73502	3.2561	1.10108	2.0664	1.87669	N	N	Y	N	N	N
gi|659129737|ref|XM_008466597.1|	monosaccharide-sensing protein 2-like (LOC103502610), transcript variant X1, mRNA	XM_023690256.1 PREDICTED: Cucurbita pepo subsp. pepo monosaccharide-sensing protein 2-like (LOC111805270), transcript variant X1, mRNA	AT4G35300	tonoplast monosaccharide transporter2	0.441339	200	77.4194	453.167	175.419	0.387097	Y	Y	Y	Y	Y	N
gi|659122530|ref|XM_008462971.1|	probable serine incorporator (LOC103499850), mRNA	XM_023659514.1 PREDICTED: Cucurbita pepo subsp. pepo probable serine incorporator (LOC111779360), mRNA	AT1G16180	Serinc-domain containing serine and sphingolipid biosynthesis protein	0.460061	0.250811	0.504953	0.545169	1.09758	2.01328	Y	Y	N	Y	N	N
gi|659092420|ref|XM_008448831.1|	NEDD8-conjugating enzyme Ubc12-like (LOC103489610), transcript variant X1, mRNA	XM_023674369.1 PREDICTED: Cucurbita pepo subsp. pepo NEDD8-conjugating enzyme Ubc12-like (LOC111792785), transcript variant X1, mRNA	AT4G36800	RUB1 conjugating enzyme 1	0.788677	0.579444	1.62882	0.734704	2.06526	2.81101	N	Y	N	N	N	Y
gi|659107338|ref|XM_008455402.1|	uncharacterized LOC103494282 (LOC103494282), transcript variant X1, mRNA	XM_023660208.1 PREDICTED: Cucurbita pepo subsp. pepo calmodulin-binding protein 60 B-like (LOC111779986), transcript variant X1, mRNA	AT5G57580	Calmodulin-binding protein	0.775186	2.57035	1.2608	3.31579	1.62645	0.490516	N	Y	N	Y	N	N
gi|659116077|ref|XM_008459668.1|	4-alpha-glucanotransferase, chloroplastic/amyloplastic (LOC103497466), mRNA	XM_023657049.1 PREDICTED: Cucurbita pepo subsp. pepo 4-alpha-glucanotransferase, chloroplastic/amyloplastic (LOC111777441), mRNA	AT5G64860	disproportionating enzyme	0.217233	0.552729	4.15652	2.5444	19.1339	7.52	Y	Y	Y	Y	Y	Y
gi|659128561|ref|XM_008466042.1|	CBL-interacting protein kinase 2 (LOC103502189), mRNA	XM_023687652.1 PREDICTED: Cucurbita pepo subsp. pepo CBL-interacting protein kinase 18 (LOC111803312), transcript variant X1, mRNA	AT5G58380;AT5G07070	CBL-interacting protein kinase 2;SOS3-interacting protein 1	0.504867	0.096917	0.408702	0.191966	0.809524	4.21703	Y	Y	N	Y	N	Y
gi|659074373|ref|XM_008439347.1|	ubiquitin-conjugating enzyme E2 10-like (LOC103482944), mRNA	XM_023678974.1 PREDICTED: Cucurbita pepo subsp. pepo ubiquitin-conjugating enzyme E2 10 (LOC111796218), transcript variant X2, mRNA	AT5G53300	ubiquitin-conjugating enzyme 10	0.523371	0.338106	1.32943	0.646016	2.54013	3.932	Y	Y	N	N	N	Y
gi|659116448|ref|XM_008459855.1|	peptidyl-prolyl cis-trans isomerase FKBP15-1 (LOC103497613), mRNA	XM_023691628.1 PREDICTED: Cucurbita pepo subsp. pepo peptidyl-prolyl cis-trans isomerase FKBP15-1-like (LOC111806359), mRNA	AT3G25220;AT5G48580	FK506-binding protein 15 kD-1;FK506- and rapamycin-binding protein 15 kD-2	1.16471	6.63788	1.61779	5.69916	1.389	0.24372	N	Y	N	N	N	N
gi|659117460|ref|XM_008460390.1|	uncharacterized LOC103497961 (LOC103497961), transcript variant X1, mRNA	XM_023657200.1 PREDICTED: Cucurbita pepo subsp. pepo uncharacterized LOC111777549 (LOC111777549), mRNA	AT4G21105	cytochrome-c oxidases;electron carriers	0.769479	1.98499	4.98952	2.57965	6.48428	2.51363	N	Y	Y	Y	Y	Y
gi|659084634|ref|XM_008444769.1|	ubiquitin carboxyl-terminal hydrolase 12 (LOC103486723), mRNA	XM_023673162.1 PREDICTED: Cucurbita pepo subsp. pepo ubiquitin carboxyl-terminal hydrolase 12-like (LOC111791702), mRNA	AT5G06600	ubiquitin-specific protease 12	1.04396	1.03667	1.06169	0.993016	1.01699	1.02414	N	N	N	N	N	N
gi|659097221|ref|XM_008451285.1|	serine/threonine-protein phosphatase 5 (LOC103491375), transcript variant X1, mRNA	XM_023697979.1 PREDICTED: Cucurbita pepo subsp. pepo serine/threonine-protein phosphatase 5 (LOC111811222), mRNA	AT2G42810	protein phosphatase 5.2	1.87629	8.76296	5.08817	4.67037	2.71183	0.580645	N	Y	Y	Y	N	N
gi|659070697|ref|XM_008458008.1|	poly(rC)-binding protein 3 (LOC103496231), transcript variant X1, mRNA	XM_023690960.1 PREDICTED: Cucurbita pepo subsp. pepo flowering locus K homology domain-like (LOC111805744), transcript variant X1, mRNA	AT3G04610	RNA-binding KH domain-containing protein	1.75839	2.17127	2.22663	1.23481	1.26629	1.0255	N	Y	N	N	N	N
gi|659132521|ref|XM_008468021.1|	signal peptide peptidase (LOC103503715), transcript variant X1, mRNA	XM_023668509.1 PREDICTED: Cucurbita pepo subsp. pepo signal peptide peptidase-like (LOC111788228), mRNA	AT2G03120	signal peptide peptidase	0.972739	0.724838	1.4582	0.745152	1.49907	2.01176	N	N	N	N	N	N
gi|659105070|ref|XM_008454781.1|	protein CUP-SHAPED COTYLEDON 3-like (LOC103493836), transcript variant X1, mRNA	XM_023669691.1 PREDICTED: Cucurbita pepo subsp. pepo protein CUP-SHAPED COTYLEDON 3-like (LOC111789055), mRNA	AT1G20860	phosphate transporter 1;8	0.972705	1.80645	1.79679	1.85714	1.84721	0.994652	N	Y	N	Y	N	N
gi|659097817|ref|XM_008451608.1|	ubiquitin carboxyl-terminal hydrolase 13-like (LOC103491595), mRNA	XM_023656678.1 PREDICTED: Cucurbita pepo subsp. pepo ubiquitin carboxyl-terminal hydrolase 12-like (LOC111777199), transcript variant X1, mRNA	AT3G11910;AT5G06600	ubiquitin-specific protease 13;ubiquitin-specific protease 12	0.986975	1.25147	0.956823	1.26798	0.96945	0.764562	N	N	N	N	N	N
gi|659069768|ref|XM_008453473.1|	NADPH--cytochrome P450 reductase-like (LOC103492914), mRNA	XM_023690319.1 PREDICTED: Cucurbita pepo subsp. pepo NADPH--cytochrome P450 reductase-like (LOC111805311), mRNA	AT4G30210	P450 reductase 2	0.633586	0.108891	0.645455	0.171864	1.01873	5.92755	N	Y	N	Y	N	Y
gi|659086432|ref|XM_008445709.1|	bifunctional purple acid phosphatase 26 (LOC103487405), mRNA	XM_023674262.1 PREDICTED: Cucurbita pepo subsp. pepo bifunctional purple acid phosphatase 26-like (LOC111792704), transcript variant X1, mRNA	AT5G34850	purple acid phosphatase 26	5.80645	6.19048	2.19512	1.06614	0.378049	0.354597	Y	Y	N	N	N	Y
gi|659067396|ref|XM_008441021.1|	zinc finger CCCH domain-containing protein 43 (LOC103484086), mRNA	XM_023663935.1 PREDICTED: Cucurbita pepo subsp. pepo zinc finger CCCH domain-containing protein 43 (LOC111783059), mRNA	AT1G48195	Zinc finger C-x8-C-x5-C-x3-H type family protein	1.17143	2.04105	1.91715	1.74236	1.63659	0.939295	N	Y	N	Y	N	N
gi|659131884|ref|XM_008467684.1|	casein kinase II subunit beta-like (LOC103503484), transcript variant X2, mRNA	XM_023698903.1 PREDICTED: Cucurbita pepo subsp. pepo casein kinase II subunit beta-1-like (LOC111811866), transcript variant X2, mRNA	AT2G44680;AT4G17640	casein kinase II beta subunit 4;casein kinase II beta chain 2	0.727046	5.12281	4.7771	7.04605	6.57055	0.932515	N	Y	Y	Y	Y	N
gi|659096372|ref|XM_008450838.1|	protein CWC15 homolog (LOC103491040), mRNA	XM_023697616.1 PREDICTED: Cucurbita pepo subsp. pepo protein CWC15 homolog (LOC111810812), mRNA	AT3G13200	Cwf15 / Cwc15 cell cycle control family protein	0.478867	0.316046	0.649777	0.659986	1.3569	2.05596	Y	Y	N	N	N	N
gi|659128294|ref|XM_008465918.1|	putative E3 ubiquitin-protein ligase XBAT31 (LOC103502091), mRNA	XM_023656205.1 PREDICTED: Cucurbita pepo subsp. pepo putative E3 ubiquitin-protein ligase XBAT31 (LOC111776823), mRNA	AT2G28840	XB3 ortholog 1 in Arabidopsis thaliana	3.68829	35.8615	3.53718	9.72308	0.959029	0.0986343	Y	Y	Y	Y	N	Y
gi|659133010|ref|XM_008468285.1|	uncharacterized LOC103503897 (LOC103503897), mRNA	XM_023670003.1 PREDICTED: Cucurbita pepo subsp. pepo uncharacterized LOC111789284 (LOC111789284), mRNA	AT5G39600	CONTAINS InterPro DOMAIN/s: Ribosomal protein L53, mitochondrial (InterPro:IPR019716); Has 50 Blast hits to 50 proteins in 19 species: Archae - 0; Bacteria - 0; Metazoa - 6; Fungi - 0; Plants - 42; Viruses - 0; Other Eukaryotes - 2 (source: NCBI BLink).	4.57564	12.7268	11.7626	2.78142	2.57071	0.924242	Y	Y	Y	Y	N	N
gi|659104256|ref|XM_008454645.1|	CHD3-type chromatin-remodeling factor PICKLE (LOC103493764), mRNA	XM_023668250.1 PREDICTED: Cucurbita pepo subsp. pepo CHD3-type chromatin-remodeling factor PICKLE (LOC111788081), mRNA	AT2G25170	chromatin remodeling factor CHD3 (PICKLE)	1.49387	2.92541	1.62158	1.95828	1.08549	0.55431	N	Y	N	Y	N	N
gi|659116059|ref|XM_008459657.1|	uncharacterized LOC103497458 (LOC103497458), mRNA	XM_023656433.1 PREDICTED: Cucurbita pepo subsp. pepo calcium uniporter protein 2, mitochondrial-like (LOC111777000), mRNA	AT4G36820;AT2G23790;AT5G66650	Protein of unknown function (DUF607)	0.508254	1.02714	0.200451	2.02091	0.394392	0.195156	Y	N	N	Y	N	N
gi|659095333|ref|XM_008450304.1|	vacuolar protein sorting-associated protein 35A-like (LOC103490678), transcript variant X1, mRNA	XM_023696586.1 PREDICTED: Cucurbita pepo subsp. pepo vacuolar protein sorting-associated protein 35A-like (LOC111810048), mRNA	AT3G51310;AT2G17790	VPS35 homolog A;VPS35 homolog C	0.952912	0.880534	1.28667	0.924046	1.35025	1.46124	N	N	N	N	N	N
gi|659089530|ref|XM_008447338.1|	ADP,ATP carrier protein, mitochondrial-like (LOC103488539), mRNA	XM_023658845.1 PREDICTED: Cucurbita pepo subsp. pepo ADP,ATP carrier protein 1, mitochondrial-like (LOC111778857), mRNA	AT5G13490	ADP/ATP carrier 2	2.09355	5.80605	8.35145	2.7733	3.98913	1.43841	N	Y	Y	Y	Y	N
gi|659078107|ref|XM_008441330.1|	ferredoxin--NADP reductase, root isozyme, chloroplastic (LOC103484314), mRNA	XM_023688689.1 PREDICTED: Cucurbita pepo subsp. pepo ferredoxin--NADP reductase, root isozyme, chloroplastic (LOC111804027), mRNA	AT4G05390	root FNR 1	0.63461	1.46408	3.69071	2.30706	5.81571	2.52083	N	N	Y	Y	Y	Y
gi|659100198|ref|XM_008452756.1|	transcription factor Pur-alpha 1 (LOC103492403), transcript variant X1, mRNA	XM_023660532.1 PREDICTED: Cucurbita pepo subsp. pepo transcription factor Pur-alpha 1-like (LOC111780198), mRNA	AT2G32080	purin-rich alpha 1	0.807504	1.51115	1.46129	1.87139	1.80964	0.967005	N	N	N	Y	N	N
gi|659069465|ref|XM_008451743.1|	high mobility group B protein 1 (LOC103491684), transcript variant X2, mRNA	XM_023689375.1 PREDICTED: Cucurbita pepo subsp. pepo high mobility group B protein 1-like (LOC111804532), mRNA	AT3G51880;AT1G20696	high mobility group B3;high mobility group B1	0.561327	1.49675	0.74306	2.66645	1.32376	0.496449	N	N	N	Y	N	N
gi|659068450|ref|XM_008446269.1|	ornithine aminotransferase, mitochondrial (LOC103487792), transcript variant X1, mRNA	XM_023664284.1 PREDICTED: Cucurbita pepo subsp. pepo ornithine aminotransferase, mitochondrial-like (LOC111783359), mRNA	AT5G46180	ornithine-delta-aminotransferase	0.803147	0.578007	2.00611	0.719678	2.49782	3.47074	N	N	N	N	N	Y
gi|659093673|ref|XM_008449433.1|	casein kinase I-like (LOC103490062), mRNA	XM_023698489.1 PREDICTED: Cucurbita pepo subsp. pepo casein kinase 1-like protein 6 (LOC111811572), transcript variant X2, mRNA	AT5G44100;AT4G28540;AT4G14340	casein kinase I;casein kinase I-like 7;casein kinase I-like 6	0.717772	0.404087	0.967116	0.562973	1.34739	2.39334	N	Y	N	Y	N	Y
gi|659129180|ref|XM_008466342.1|	1-deoxy-D-xylulose 5-phosphate reductoisomerase, chloroplastic (LOC103502405), mRNA	XM_023660008.1 PREDICTED: Cucurbita pepo subsp. pepo 1-deoxy-D-xylulose 5-phosphate reductoisomerase, chloroplastic (LOC111779838), mRNA	AT5G62790	1-deoxy-D-xylulose 5-phosphate reductoisomerase	0.525965	2.51815	2.28671	4.78768	4.34765	0.908092	Y	Y	N	Y	Y	N
gi|659087557|ref|XM_008446295.1|	squalene monooxygenase-like (LOC103487810), mRNA	XM_023690750.1 PREDICTED: Cucurbita pepo subsp. pepo squalene monooxygenase-like (LOC111805616), transcript variant X1, mRNA	AT4G37760	squalene epoxidase 3	18.876	2.96239	6.73746	0.156939	0.356932	2.27434	Y	Y	Y	Y	N	N
gi|659101989|ref|XM_008453674.1|	gamma aminobutyrate transaminase 1, mitochondrial-like (LOC103493051), transcript variant X2, mRNA	XM_023689298.1 PREDICTED: Cucurbita pepo subsp. pepo gamma aminobutyrate transaminase 1, mitochondrial-like (LOC111804476), mRNA	AT3G22200	Pyridoxal phosphate (PLP)-dependent transferases superfamily protein	2.20136	1.85936	0.211535	0.844644	0.096093	0.113767	Y	Y	Y	N	Y	Y
gi|659077988|ref|XM_008441268.1|	protein SUPPRESSOR OF FRI 4 (LOC103484275), transcript variant X1, mRNA	XM_023688420.1 PREDICTED: Cucurbita pepo subsp. pepo protein SUPPRESSOR OF FRI 4-like (LOC111803835), mRNA	AT1G30970	zinc finger (C2H2 type) family protein	0.717487	1.63173	1.21486	2.27423	1.69321	0.744522	N	N	N	Y	N	N
gi|659132270|ref|XM_008467889.1|	phosphoenolpyruvate carboxykinase [ATP] (LOC103503632), mRNA	XM_023669166.1 PREDICTED: Cucurbita pepo subsp. pepo phosphoenolpyruvate carboxykinase (ATP) (LOC111788715), transcript variant X1, mRNA	AT5G65690	phosphoenolpyruvate carboxykinase 2	1.56985	1.28758	0.51509	0.820193	0.328114	0.400045	N	N	N	N	N	Y
gi|659116823|ref|XM_008460056.1|	5'-nucleotidase domain-containing protein 4 (LOC103497745), mRNA	XM_023692486.1 PREDICTED: Cucurbita pepo subsp. pepo cytosolic purine 5'-nucleotidase (LOC111806943), transcript variant X1, mRNA	AT5G48960	HAD-superfamily hydrolase, subfamily IG, 5'-nucleotidase	0.877417	2.60505	1.86442	2.969	2.1249	0.715694	N	Y	N	Y	N	N
gi|659115934|ref|XM_008459593.1|	serine/threonine-protein kinase SRK2I (LOC103497409), mRNA	XM_023656940.1 PREDICTED: Cucurbita pepo subsp. pepo serine/threonine-protein kinase SRK2I (LOC111777379), mRNA	AT5G66880;AT1G78290;AT3G50500	sucrose nonfermenting 1(SNF1)-related protein kinase 2.3;Protein kinase superfamily protein;SNF1-related protein kinase 2.2	0.576474	6.5578	0.478995	11.3757	0.830906	0.073042	N	Y	N	Y	N	Y
gi|659122115|ref|XM_008462754.1|	uncharacterized LOC103499701 (LOC103499701), mRNA	XM_023657818.1 PREDICTED: Cucurbita pepo subsp. pepo uncharacterized LOC111778150 (LOC111778150), mRNA	AT4G00585	unknown protein; Has 47 Blast hits to 47 proteins in 22 species: Archae - 0; Bacteria - 0; Metazoa - 3; Fungi - 7; Plants - 33; Viruses - 0; Other Eukaryotes - 4 (source: NCBI BLink).	0.639853	1.18011	2.8373	1.84435	4.43429	2.40426	N	N	Y	Y	Y	Y
gi|659112972|ref|XM_008458174.1|	protein disulfide isomerase-like 2-3 (LOC103496347), mRNA	XM_023657006.1 PREDICTED: Cucurbita pepo subsp. pepo protein disulfide isomerase-like 2-3 (LOC111777419), mRNA	AT1G04980	PDI-like 2-2	2.90141	14.9079	3.5296	5.13816	1.21651	0.23676	Y	Y	Y	N	N	N
gi|659112268|ref|XM_008457922.1|	CBS domain-containing protein CBSX1, chloroplastic-like (LOC103496172), mRNA	XM_023680214.1 PREDICTED: Cucurbita pepo subsp. pepo CBS domain-containing protein CBSX1, chloroplastic-like (LOC111797256), mRNA	AT4G36910;AT4G34120	Cystathionine beta-synthase (CBS) family protein	0.862095	1.79889	1.29314	2.08665	1.5	0.718857	N	Y	N	Y	N	N
gi|659104186|ref|XM_008454614.1|	probable phospholipid hydroperoxide glutathione peroxidase (LOC103493737), mRNA	XM_023679930.1 PREDICTED: Cucurbita pepo subsp. pepo probable phospholipid hydroperoxide glutathione peroxidase (LOC111797053), mRNA	AT4G31870	glutathione peroxidase 7	2.39112	0.723377	3.38117	0.302526	1.41405	4.67414	Y	N	Y	Y	N	Y
gi|659117201|ref|XM_008460254.1|	sucrose nonfermenting 4-like protein (LOC103497871), mRNA	XM_023692469.1 PREDICTED: Cucurbita pepo subsp. pepo sucrose nonfermenting 4-like protein (LOC111806933), transcript variant X1, mRNA	AT1G09020	homolog of yeast sucrose nonfermenting 4	0.917614	1.18937	1.27524	1.29616	1.38973	1.07219	N	N	N	N	N	N
gi|659087021|ref|XM_008446013.1|	ABC transporter E family member 2 (LOC103487625), transcript variant X2, mRNA	XM_023680418.1 PREDICTED: Cucurbita pepo subsp. pepo ABC transporter E family member 2-like (LOC111797431), transcript variant X1, mRNA	AT4G19210	RNAse l inhibitor protein 2	0.879767	1.11544	2.12101	1.26788	2.41088	1.9015	N	N	N	N	N	N
gi|659090145|ref|XM_008447639.1|	ubiquitin carboxyl-terminal hydrolase 24 (LOC103488751), mRNA	XM_023677205.1 PREDICTED: Cucurbita pepo subsp. pepo ubiquitin carboxyl-terminal hydrolase 24-like (LOC111794983), mRNA	AT4G30890	ubiquitin-specific protease 24	1.40373	2.31557	1.85703	1.64959	1.32293	0.801972	N	Y	N	N	N	N
gi|659124532|ref|XM_008463991.1|	mannosyl-oligosaccharide 1,2-alpha-mannosidase MNS1 (LOC103500624), mRNA	XM_023692478.1 PREDICTED: Cucurbita pepo subsp. pepo mannosyl-oligosaccharide 1,2-alpha-mannosidase MNS1 (LOC111806937), mRNA	AT1G51590;AT3G21160	alpha-mannosidase 1;alpha-mannosidase 2	0.37065	0.319468	0.644959	0.861913	1.74007	2.01885	Y	Y	N	N	N	N
gi|659115750|ref|XM_008459496.1|	uncharacterized LOC103497345 (LOC103497345), transcript variant X1, mRNA	XM_023657292.1 PREDICTED: Cucurbita pepo subsp. pepo translation initiation factor IF3-1, mitochondrial-like (LOC111777617), mRNA			1.60156	2.87628	3.54003	1.79592	2.21036	1.23077	N	Y	Y	Y	N	N
gi|659069649|ref|XM_008452904.1|	transcription factor bHLH35-like (LOC103492501), transcript variant X1, mRNA	XM_023665543.1 PREDICTED: Cucurbita pepo subsp. pepo transcription factor bHLH35-like (LOC111785066), mRNA			8.02135	18.3252	7.79931	2.28455	0.972318	0.425606	Y	Y	Y	N	N	N
gi|659074415|ref|XM_008439370.1|	uncharacterized LOC103482962 (LOC103482962), transcript variant X1, mRNA	XM_023695457.1 PREDICTED: Cucurbita pepo subsp. pepo uncharacterized LOC111809106 (LOC111809106), mRNA	AT5G53420	CCT motif family protein	0.386886	1.75956	10.1532	4.54801	26.2432	5.77027	Y	Y	Y	Y	Y	Y
gi|659094830|ref|XM_008450042.1|	probable flavin-containing monooxygenase 1 (LOC103490505), mRNA	XM_023678282.1 PREDICTED: Cucurbita pepo subsp. pepo probable flavin-containing monooxygenase 1 (LOC111795720), mRNA			2.64747	20.1161	6.56851	7.59821	2.48105	0.326531	N	Y	Y	Y	N	Y
gi|659119063|ref|XM_008461233.1|	cyclin-B1-2-like (LOC103498587), mRNA	XM_023694680.1 PREDICTED: Cucurbita pepo subsp. pepo cyclin-B1-2-like (LOC111808596), mRNA	AT5G38660	acclimation of photosynthesis to environment	2.20235	1.60814	2.55732	0.730193	1.16118	1.59024	Y	N	Y	N	N	N
gi|659067711|ref|XM_008442687.1|	aminomethyltransferase, mitochondrial (LOC103485188), mRNA	XM_023664159.1 PREDICTED: Cucurbita pepo subsp. pepo aminomethyltransferase, mitochondrial-like (LOC111783246), transcript variant X3, mRNA	AT1G11860	Glycine cleavage T-protein family	1.33888	4.54949	9.58298	3.39798	7.15745	2.10638	N	Y	Y	Y	Y	N
gi|659130091|ref|XM_008466773.1|	26S protease regulatory subunit 8 homolog A (LOC103502723), mRNA	XM_023661009.1 PREDICTED: Cucurbita pepo subsp. pepo 26S proteasome regulatory subunit 8 homolog A-like (LOC111780575), mRNA	AT5G19990;AT5G20000	AAA-type ATPase family protein;regulatory particle triple-A ATPase 6A	1.06478	0.672038	1.33968	0.631155	1.25818	1.99346	N	N	N	N	N	N
gi|659070368|ref|XM_008456527.1|	mitochondrial Rho GTPase 1-like (LOC103495076), mRNA	XM_023690497.1 PREDICTED: Cucurbita pepo subsp. pepo mitochondrial Rho GTPase 1-like (LOC111805412), transcript variant X2, mRNA	AT5G27540	MIRO-related GTP-ase 1	1.86495	3.57302	2.27604	1.91587	1.22042	0.637007	N	Y	N	Y	N	N
gi|659109442|ref|XM_008456501.1|	uncharacterized LOC103495063 (LOC103495063), transcript variant X2, mRNA	XM_023665942.1 PREDICTED: Cucurbita pepo subsp. pepo uncharacterized LOC111785549 (LOC111785549), mRNA	AT1G14710	hydroxyproline-rich glycoprotein family protein	2.24327	3.49379	3.5489	1.55745	1.58202	1.01577	Y	Y	Y	N	N	N
gi|659128438|ref|XM_008465985.1|	AMP deaminase (LOC103502142), transcript variant X1, mRNA	XM_023687751.1 PREDICTED: Cucurbita pepo subsp. pepo AMP deaminase-like (LOC111803384), mRNA	AT2G38280	AMP deaminase, putative / myoadenylate deaminase, putative	0.36175	1.09761	1.72734	3.03416	4.77496	1.57373	Y	N	N	Y	Y	N
gi|659096062|ref|XM_008450685.1|	probable calcium-binding protein CML13 (LOC103490931), mRNA	XM_023697734.1 PREDICTED: Cucurbita pepo subsp. pepo probable calcium-binding protein CML13 (LOC111810899), mRNA	AT1G12310	Calcium-binding EF-hand family protein	1.54859	2.13593	6.0566	1.37928	3.91105	2.83558	N	Y	Y	N	Y	Y
gi|659117019|ref|XM_008460160.1|	myb-related protein Myb4-like (LOC103497807), mRNA	XM_023692936.1 PREDICTED: Cucurbita pepo subsp. pepo transcription factor MYB8-like (LOC111807278), mRNA	AT1G63910;AT5G16770	myb domain protein 9;myb domain protein 103	5.45366	5.93103	0.302285	1.08753	0.0554279	0.0509666	Y	Y	N	N	Y	Y
gi|659068375|ref|XM_008445883.1|	3-oxoacyl-[acyl-carrier-protein] synthase I, chloroplastic (LOC103487541), mRNA	XM_023686012.1 PREDICTED: Cucurbita pepo subsp. pepo 3-oxoacyl-[acyl-carrier-protein] synthase I, chloroplastic (LOC111801832), mRNA	AT5G46290	3-ketoacyl-acyl carrier protein synthase I	6.24022	6.53216	20.4954	1.04678	3.2844	3.13761	Y	Y	Y	N	N	Y
gi|659074467|ref|XM_008439399.1|	molybdate-anion transporter (LOC103482978), mRNA	XM_023695192.1 PREDICTED: Cucurbita pepo subsp. pepo molybdate-anion transporter-like (LOC111808940), mRNA	AT4G27720;AT1G64650	Major facilitator superfamily protein	6.80793	8.14964	1.99197	1.19708	0.292596	0.244425	Y	Y	N	N	N	Y
gi|659133438|ref|XM_008468507.1|	probable L-ascorbate peroxidase 6, chloroplastic (LOC103504072), transcript variant X2, mRNA	XM_023697874.1 PREDICTED: Cucurbita pepo subsp. pepo probable L-ascorbate peroxidase 6, chloroplastic/mitochondrial (LOC111811124), transcript variant X2, mRNA	AT1G77490;AT4G08390	thylakoidal ascorbate peroxidase;stromal ascorbate peroxidase	2.43402	3.3716	10.4299	1.3852	4.28505	3.09346	Y	Y	Y	N	Y	Y
gi|659114168|ref|XM_008458716.1|	alpha-galactosidase (LOC103496737), transcript variant X1, mRNA	XM_023688915.1 PREDICTED: Cucurbita pepo subsp. pepo alpha-galactosidase 3 (LOC111804185), transcript variant X2, mRNA	AT3G56310	Melibiase family protein	0.95669	1.97434	0.465276	2.06372	0.48634	0.235662	N	Y	N	Y	N	Y
gi|659119203|ref|XM_008461308.1|	probable nucleoredoxin 1 (LOC103498642), mRNA	XM_023668062.1 PREDICTED: Cucurbita pepo subsp. pepo probable nucleoredoxin 1 (LOC111787951), mRNA	AT1G60420	DC1 domain-containing protein	1.63536	4.19774	1.09318	2.56685	0.668465	0.260422	N	Y	N	Y	N	N
gi|659078333|ref|XM_008441450.1|	probable GPI-anchored adhesin-like protein PGA55 (LOC103484395), transcript variant X1, mRNA	XM_023687883.1 PREDICTED: Cucurbita pepo subsp. pepo putative uncharacterized protein DDB_G0277255 (LOC111803469), transcript variant X2, mRNA	AT1G29370;AT1G29350	Kinase-related protein of unknown function (DUF1296)	1.55223	1.44646	1.46935	0.931862	0.946605	1.01582	N	N	N	N	N	N
gi|659088894|ref|XM_008446996.1|	EIN3-binding F-box protein 1 (LOC103488312), mRNA	XM_023682189.1 PREDICTED: Cucurbita pepo subsp. pepo EIN3-binding F-box protein 1-like (LOC111798844), mRNA	AT2G25490	EIN3-binding F box protein 1	0.557976	0.693217	1.10681	1.24238	1.98361	1.59662	N	N	N	N	N	N
gi|659123833|ref|XM_008463643.1|	eukaryotic initiation factor 4A-3 (LOC103500360), mRNA	XM_023672979.1 PREDICTED: Cucurbita pepo subsp. pepo eukaryotic initiation factor 4A-3 (LOC111791589), mRNA	AT3G09375;AT3G19760	eukaryotic initiation factor 4A-III;pseudogene, putative eukaryotic translation initiation factor 4A-3 (eIF-4A-3/eIF4A-3), strong similarity to SP	0.886454	1.28911	2.39505	1.45423	2.70183	1.85791	N	N	N	N	N	N
gi|659067709|ref|XM_008442676.1|	aspartic proteinase (LOC103485179), mRNA	XM_023663940.1 PREDICTED: Cucurbita pepo subsp. pepo aspartic proteinase (LOC111783063), transcript variant X2, mRNA	AT4G04460	Saposin-like aspartyl protease family protein	0.366755	0.325622	0.294843	0.887848	0.803924	0.905475	Y	Y	Y	N	N	N
gi|659108422|ref|XM_008455969.1|	protein TOPLESS (LOC103494671), transcript variant X1, mRNA	XM_023667734.1 PREDICTED: Cucurbita pepo subsp. pepo protein TOPLESS (LOC111787705), mRNA	AT1G80490;AT1G15750	Transducin family protein / WD-40 repeat family protein;TOPLESS-related 1	1.61673	2.64958	2.03014	1.63886	1.25571	0.76621	N	Y	N	N	N	N
gi|659121302|ref|XM_008462370.1|	survival of motor neuron-related-splicing factor 30 (LOC103499374), transcript variant X2, mRNA	XM_023674762.1 PREDICTED: Cucurbita pepo subsp. pepo survival of motor neuron-related-splicing factor 30 (LOC111793056), mRNA	AT2G02570	nucleic acid binding;RNA binding	1.23637	2.16878	1.12103	1.75415	0.906707	0.516894	N	Y	N	Y	N	N
gi|659095744|ref|XM_008450524.1|	regulator of nonsense transcripts 1 homolog (LOC103490818), mRNA	XM_023697368.1 PREDICTED: Cucurbita pepo subsp. pepo regulator of nonsense transcripts 1 homolog (LOC111810634), mRNA	AT5G47010	RNA helicase, putative	1.07084	0.729961	1.00908	0.681669	0.942325	1.38238	N	N	N	N	N	N
gi|659111263|ref|XM_008457440.1|	exportin-1-like (LOC103495776), transcript variant X1, mRNA	XM_023697703.1 PREDICTED: Cucurbita pepo subsp. pepo protein EXPORTIN 1A-like (LOC111810881), transcript variant X1, mRNA	AT3G03110;AT5G17020	exportin 1A;exportin 1B	2.01269	2.68116	1.91214	1.33213	0.950043	0.713178	Y	Y	N	N	N	N
gi|659081579|ref|XM_008443183.1|	GRF1-interacting factor 3 (LOC103485532), mRNA	XM_023694376.1 PREDICTED: Cucurbita pepo subsp. pepo GRF1-interacting factor 3-like (LOC111808423), transcript variant X1, mRNA	AT4G00850	GRF1-interacting factor 3	2.63345	3.18052	1.87026	1.20774	0.710194	0.588037	Y	Y	N	N	N	N
gi|659075866|ref|XM_008440153.1|	glutathione reductase, cytosolic (LOC103483491), transcript variant X2, mRNA	XM_023672623.1 PREDICTED: Cucurbita pepo subsp. pepo glutathione reductase, cytosolic (LOC111791332), mRNA	AT3G24170	glutathione-disulfide reductase	1.00407	2.20697	0.913885	2.19801	0.910177	0.414091	N	Y	N	Y	N	Y
gi|659124071|ref|XM_008463753.1|	uncharacterized LOC103500456 (LOC103500456), mRNA				0.439358	0.476979	1.30412	1.08563	2.96824	2.73412	Y	Y	N	N	Y	Y
gi|659082670|ref|XM_008443748.1|	aquaporin SIP1-1-like (LOC103485971), mRNA	XM_023689176.1 PREDICTED: Cucurbita pepo subsp. pepo aquaporin SIP1-1-like (LOC111804390), mRNA	AT3G04090	small and basic intrinsic protein 1A	0.455686	3.06501	1.34711	6.72614	2.95623	0.439514	Y	Y	N	Y	Y	N
gi|659102368|ref|XM_008453870.1|	gamma carbonic anhydrase 1, mitochondrial (LOC103493202), mRNA	XM_023697410.1 PREDICTED: Cucurbita pepo subsp. pepo gamma carbonic anhydrase 1, mitochondrial-like (LOC111810665), transcript variant X1, mRNA	AT1G19580	gamma carbonic anhydrase 1	0.98227	1.15718	4.66526	1.17807	4.74947	4.03158	N	N	Y	N	Y	Y
gi|659095310|ref|XM_008450292.1|	DNA-directed RNA polymerase II subunit 1 (LOC103490666), mRNA	XM_023696074.1 PREDICTED: Cucurbita pepo subsp. pepo DNA-directed RNA polymerase II subunit 1 (LOC111809692), mRNA	AT4G35800	RNA polymerase II large subunit	0.463308	0.268899	0.829963	0.580391	1.79139	3.08652	Y	Y	N	N	N	Y
gi|659086776|ref|XM_008445884.1|	uncharacterized ATP-dependent helicase C29A10.10c-like (LOC103487545), transcript variant X1, mRNA	XM_023679968.1 PREDICTED: Cucurbita pepo subsp. pepo helicase sen1-like (LOC111797076), transcript variant X1, mRNA	AT2G19120;AT4G30100	P-loop containing nucleoside triphosphate hydrolases superfamily protein	1.40993	1.31924	1.07005	0.935676	0.758937	0.811111	N	N	N	N	N	N
gi|659122305|ref|XM_008462848.1|	probable histone H2A variant 3 (LOC103499771), mRNA	XM_023658164.1 PREDICTED: Cucurbita pepo subsp. pepo probable histone H2A variant 3 (LOC111778379), mRNA	AT3G54560	histone H2A 11	1.24452	2.81321	3.23684	2.26048	2.60088	1.15058	N	Y	Y	Y	N	N
gi|659080235|ref|XM_008442461.1|	probable Xaa-Pro aminopeptidase P (LOC103485025), mRNA	XM_023688384.1 PREDICTED: Cucurbita pepo subsp. pepo probable Xaa-Pro aminopeptidase P (LOC111803810), transcript variant X1, mRNA	AT4G36760	aminopeptidase P1	1.69632	7.11254	1.31667	4.19293	0.77619	0.185119	N	Y	N	Y	N	Y
gi|659090831|ref|XM_008448004.1|	serine/arginine-rich splicing factor RSZ21 (LOC103489020), transcript variant X1, mRNA	XM_023670875.1 PREDICTED: Cucurbita pepo subsp. pepo serine/arginine-rich splicing factor RSZ21-like (LOC111790074), transcript variant X1, mRNA	AT1G23860;AT3G31960	RS-containing zinc finger protein 21;Pseudogene of AT3G31960	2.55736	9.23431	2.18731	3.61088	0.855302	0.236868	Y	Y	N	Y	N	Y
gi|659099106|ref|XM_008452210.1|	xanthine dehydrogenase 1-like (LOC103492036), transcript variant X1, mRNA	XM_023659749.1 PREDICTED: Cucurbita pepo subsp. pepo xanthine dehydrogenase 1-like (LOC111779652), transcript variant X2, mRNA	AT4G34890	xanthine dehydrogenase 1	0.908567	10.0273	2.47865	11.0364	2.72809	0.247191	N	Y	N	Y	N	Y
gi|659093721|ref|XM_008449461.1|	uncharacterized LOC103490094 (LOC103490094), mRNA	XM_023665268.1 PREDICTED: Cucurbita pepo subsp. pepo protein TIC 214-like (LOC111784624), mRNA	ATMG00020	mitochondrial 26S ribosomal RNA protein	0.177751	0.0655606	0.033475	0.368834	0.188325	0.510597	N	Y	Y	Y	Y	N
gi|659112335|ref|XM_008457949.1|	methylthioribose kinase (LOC103496190), transcript variant X1, mRNA	XM_023696554.1 PREDICTED: Cucurbita pepo subsp. pepo methylthioribose kinase (LOC111810020), mRNA	AT1G49820	S-methyl-5-thioribose kinase	2.77778	15.6028	2.98507	5.61702	1.07463	0.191316	Y	Y	Y	Y	N	Y
gi|659132266|ref|XM_008467887.1|	ubiquitin-fold modifier-conjugating enzyme 1 (LOC103503631), transcript variant X1, mRNA	XM_023679669.1 PREDICTED: Cucurbita pepo subsp. pepo ubiquitin-fold modifier-conjugating enzyme 1-like (LOC111796876), transcript variant X1, mRNA	AT1G27530	CONTAINS InterPro DOMAIN/s: Ubiquitin-conjugating enzyme/RWD-like (InterPro:IPR016135), Ubiquitin-fold modifier-conjugating enzyme 1 (InterPro:IPR014806); Has 269 Blast hits to 269 proteins in 110 species: Archae - 0; Bacteria - 0; Metazoa - 175; Fungi -	0.676507	1.69101	1.12763	2.49962	1.66684	0.666838	N	N	N	Y	N	N
gi|659087732|ref|XM_008446386.1|	uncharacterized LOC103487879 (LOC103487879), mRNA	XM_023682575.1 PREDICTED: Cucurbita pepo subsp. pepo uncharacterized LOC111799156 (LOC111799156), mRNA	AT1G45688	unknown protein; FUNCTIONS IN: molecular_function unknown; INVOLVED IN: biological_process unknown; LOCATED IN: plasma membrane; EXPRESSED IN: 22 plant structures; EXPRESSED DURING: 13 growth stages; BEST Arabidopsis thaliana protein match is: unknown pro	1.17531	0.993674	0.705486	0.845459	0.600257	0.709978	N	N	N	N	N	N
gi|659067647|ref|XM_008442338.1|	potassium transporter 11-like (LOC103484937), mRNA	XM_023663705.1 PREDICTED: Cucurbita pepo subsp. pepo potassium transporter 11-like (LOC111782876), transcript variant X2, mRNA	AT1G31120;AT2G35060	K+ uptake permease 10;K+ uptake permease 11	1.94774	0.923562	0.855642	0.474171	0.4393	0.926459	Y	N	N	Y	N	N
gi|659130757|ref|XM_008467113.1|	cathepsin B-like (LOC103502979), transcript variant X1, mRNA	XM_023684532.1 PREDICTED: Cucurbita pepo subsp. pepo cathepsin B-like protease 2 (LOC111800718), mRNA	AT1G02305	Cysteine proteinases superfamily protein	0.502284	0.150555	0.220407	0.29974	0.438809	1.46397	N	Y	Y	Y	N	N
gi|659097852|ref|XM_008451627.1|	calmodulin-7 (LOC103491606), mRNA	XM_023656695.1 PREDICTED: Cucurbita pepo subsp. pepo calmodulin-7 (LOC111777214), mRNA	AT5G21274	calmodulin 6	1.79918	3.55178	5.43317	1.97411	3.0198	1.5297	N	Y	Y	Y	N	N
gi|659078574|ref|XM_008441574.1|	transcription factor VOZ1 (LOC103484485), mRNA	XM_023687570.1 PREDICTED: Cucurbita pepo subsp. pepo transcription factor VOZ1-like (LOC111803247), mRNA	AT1G28520	vascular plant one zinc finger protein	0.843906	1.01715	0.60837	1.20528	0.720898	0.598115	N	N	N	N	N	N
gi|659102675|ref|XM_008454034.1|	uncharacterized protein At5g49945-like (LOC103493328), mRNA	XM_023696897.1 PREDICTED: Cucurbita pepo subsp. pepo uncharacterized protein At5g49945-like (LOC111810245), mRNA	AT4G24330;AT5G49945	Protein of unknown function (DUF1682)	0.853687	1.79934	2.15992	2.10773	2.53011	1.20039	N	Y	N	Y	N	N
gi|659121036|ref|XM_008462251.1|	uncharacterized LOC103499277 (LOC103499277), transcript variant X1, mRNA	XM_023694275.1 PREDICTED: Cucurbita pepo subsp. pepo uncharacterized LOC111808351 (LOC111808351), transcript variant X1, mRNA	AT1G77800	PHD finger family protein	0.593326	0.389562	0.498746	0.656573	0.840593	1.28027	N	Y	N	N	N	N
gi|659117600|ref|XM_008460465.1|	protein DEHYDRATION-INDUCED 19 homolog 4-like (LOC103498016), mRNA	XM_023693315.1 PREDICTED: Cucurbita pepo subsp. pepo protein DEHYDRATION-INDUCED 19 homolog 4-like (LOC111807550), transcript variant X1, mRNA	AT1G02750;AT5G49230;AT3G06760	Drought-responsive family protein	0.183869	0.137757	0.615558	0.749212	3.3478	4.46843	Y	Y	N	N	Y	Y
gi|659079527|ref|XM_008442081.1|	AP2-like ethylene-responsive transcription factor TOE3 (LOC103484789), mRNA	XM_023687872.1 PREDICTED: Cucurbita pepo subsp. pepo floral homeotic protein APETALA 2-like (LOC111803467), transcript variant X1, mRNA	AT4G36920	Integrase-type DNA-binding superfamily protein	1.05569	2.18437	0.147827	2.06914	0.140028	0.0676748	N	N	Y	Y	Y	Y
gi|659123772|ref|XM_008463610.1|	protein transport protein Sec31A (LOC103500339), mRNA	XM_023671336.1 PREDICTED: Cucurbita pepo subsp. pepo protein transport protein SEC31 homolog B-like (LOC111790445), mRNA	AT1G18830;AT3G63460	transducin family protein / WD-40 repeat family protein;Transducin/WD40 repeat-like superfamily protein	1.3591	1.56497	1.57287	1.15147	1.15729	1.00505	N	N	N	N	N	N
gi|659077850|ref|XM_008441199.1|	uncharacterized LOC103484235 (LOC103484235), mRNA	XM_023662184.1 PREDICTED: Cucurbita pepo subsp. pepo uncharacterized LOC111781532 (LOC111781532), mRNA	AT4G20150	unknown protein; FUNCTIONS IN: molecular_function unknown; INVOLVED IN: biological_process unknown; LOCATED IN: mitochondrion, plasma membrane, mitochondrial respiratory chain complex I, respiratory chain complex I; EXPRESSED IN: 24 plant structures; EXPR	0.796202	1.8569	4.58947	2.3322	5.76421	2.47158	N	Y	Y	Y	Y	Y
gi|659099382|ref|XM_008452350.1|	probable protein phosphatase 2C 5 (LOC103492128), transcript variant X2, mRNA	XM_023674332.1 PREDICTED: Cucurbita pepo subsp. pepo probable protein phosphatase 2C 5 (LOC111792756), transcript variant X1, mRNA	AT1G09160	Protein phosphatase 2C family protein	1.35893	1.55389	1.87188	1.14347	1.37747	1.20464	N	N	N	N	N	N
gi|659087463|ref|XM_008446244.1|	glycine dehydrogenase (decarboxylating), mitochondrial (LOC103487785), mRNA	XM_023690382.1 PREDICTED: Cucurbita pepo subsp. pepo glycine dehydrogenase (decarboxylating), mitochondrial-like (LOC111805345), transcript variant X1, mRNA	AT4G33010;AT2G26080	glycine decarboxylase P-protein 2;glycine decarboxylase P-protein 1	2.80026	0.154882	1.51958	0.05531	0.542657	9.81119	Y	Y	N	Y	N	Y
gi|659128971|ref|XM_008466242.1|	probable aspartyl aminopeptidase (LOC103502338), transcript variant X1, mRNA	XM_023674815.1 PREDICTED: Cucurbita pepo subsp. pepo probable aspartyl aminopeptidase (LOC111793087), mRNA	AT5G60160	Zn-dependent exopeptidases superfamily protein	2.57109	15.1748	7.35593	5.9021	2.86102	0.484746	Y	Y	Y	Y	N	N
gi|659085833|ref|XM_008445412.1|	dnaJ protein homolog (LOC103487185), mRNA	XM_023659740.1 PREDICTED: Cucurbita pepo subsp. pepo dnaJ protein homolog (LOC111779647), transcript variant X1, mRNA	AT3G44110;AT5G22060	DNAJ homologue 2;DNAJ homologue 3	1.02603	0.294565	1.10895	0.287092	1.08082	3.76471	N	Y	N	Y	N	Y
gi|659094459|ref|XM_008449850.1|	vacuolar proton ATPase a3 (LOC103490358), mRNA	XM_023698387.1 PREDICTED: Cucurbita pepo subsp. pepo V-type proton ATPase subunit a3-like (LOC111811502), mRNA	AT2G21410;AT4G39080	vacuolar proton ATPase A3;vacuolar proton ATPase A2	0.984489	0.912474	1.94941	0.92685	1.98013	2.1364	N	N	N	N	N	N
gi|659089705|ref|XM_008447432.1|	uncharacterized LOC103488611 (LOC103488611), transcript variant X1, mRNA	XM_023694691.1 PREDICTED: Cucurbita pepo subsp. pepo uncharacterized LOC111808604 (LOC111808604), transcript variant X1, mRNA	AT1G68580	agenet domain-containing protein / bromo-adjacent homology (BAH) domain-containing protein	0.686962	0.228841	0.303094	0.333121	0.44121	1.32447	N	Y	Y	Y	N	N
gi|659107321|ref|XM_008455392.1|	mitochondrial outer membrane protein porin 4 (LOC103494273), transcript variant X4, mRNA	XM_023661068.1 PREDICTED: Cucurbita pepo subsp. pepo mitochondrial outer membrane protein porin 4 (LOC111780623), transcript variant X2, mRNA	AT5G57490	voltage dependent anion channel 4	2.22751	3.00838	5.25366	1.35056	2.35854	1.74634	Y	Y	Y	N	N	N
gi|659093250|ref|XM_008449224.1|	squamosa promoter-binding-like protein 12 (LOC103489891), mRNA	XM_023670965.1 PREDICTED: Cucurbita pepo subsp. pepo squamosa promoter-binding-like protein 1 (LOC111790134), mRNA	AT3G60030;AT2G47070	squamosa promoter-binding protein-like 12;squamosa promoter binding protein-like 1	0.435565	0.827123	0.673655	1.89896	1.54662	0.814456	Y	N	N	Y	N	N
gi|659069722|ref|XM_008453253.1|	60S acidic ribosomal protein P3-2 (LOC103492742), transcript variant X2, mRNA	XM_023665599.1 PREDICTED: Cucurbita pepo subsp. pepo 60S acidic ribosomal protein P3-2-like (LOC111785135), mRNA	AT5G57290	60S acidic ribosomal protein family	13.3665	153.714	41.3846	11.5	3.09615	0.269231	Y	Y	Y	Y	N	N
gi|659092677|ref|XM_008448946.1|	uncharacterized LOC103489685 (LOC103489685), transcript variant X1, mRNA	XM_023673709.1 PREDICTED: Cucurbita pepo subsp. pepo uncharacterized LOC111792322 (LOC111792322), transcript variant X2, mRNA	AT1G68140	Protein of unknown function (DUF1644)	0.428116	0.298197	0.990327	0.696533	2.31322	3.32105	Y	Y	N	N	N	Y
gi|659072204|ref|XM_008465690.1|	leucine--tRNA ligase, cytoplasmic (LOC103501922), transcript variant X1, mRNA	XM_023663614.1 PREDICTED: Cucurbita pepo subsp. pepo leucine--tRNA ligase, cytoplasmic-like (LOC111782809), transcript variant X5, mRNA	AT1G50130;AT1G09620	ATP binding;leucine-tRNA ligases;aminoacyl-tRNA ligases;nucleotide binding;ATP binding;aminoacyl-tRNA ligases;pseudogene, putative leucyl tRNA synthetase, similar to leucyl tRNA synthetase GB:BAA95667 GI:7804450 from (Homo sapiens); blastp match of 51% id	4.0759	17.4634	4.13077	4.28455	1.01346	0.236538	Y	Y	Y	Y	N	Y
gi|659071234|ref|XM_008460602.1|	mitochondrial import inner membrane translocase subunit TIM17-2-like (LOC103498112), mRNA	XM_023691355.1 PREDICTED: Cucurbita pepo subsp. pepo mitochondrial import inner membrane translocase subunit TIM17-2-like (LOC111806029), mRNA	AT2G37410	translocase inner membrane subunit 17-2	1.12226	0.919521	1.81572	0.819349	1.61792	1.97464	N	N	N	N	N	N
gi|659069109|ref|XM_008449973.1|	ultraviolet-B receptor UVR8-like (LOC103490458), transcript variant X1, mRNA	XM_023688376.1 PREDICTED: Cucurbita pepo subsp. pepo ultraviolet-B receptor UVR8-like (LOC111803804), transcript variant X1, mRNA	AT3G53830	Regulator of chromosome condensation (RCC1) family protein	1.76936	8.29344	6.62963	4.68726	3.74691	0.799383	N	Y	Y	Y	Y	N
gi|659120008|ref|XM_008461741.1|	putative G3BP-like protein (LOC103498922), transcript variant X1, mRNA	XM_023658816.1 PREDICTED: Cucurbita pepo subsp. pepo putative G3BP-like protein (LOC111778835), mRNA	AT5G43960	Nuclear transport factor 2 (NTF2) family protein with RNA binding (RRM-RBD-RNP motifs) domain	1.41157	1.33189	2.06244	0.943548	1.4611	1.54851	N	N	N	N	N	N
gi|659089802|ref|XM_008447467.1|	histone H3.2 (LOC103488649), mRNA	XM_023692439.1 PREDICTED: Cucurbita pepo subsp. pepo histone H3.2-like (LOC111806916), mRNA	AT5G65360	Histone superfamily protein	1.68289	19.1429	8.61044	11.375	5.11647	0.449799	N	Y	Y	Y	Y	N
gi|659127982|ref|XM_008465767.1|	coatomer subunit beta-1-like (LOC103501982), transcript variant X1, mRNA	XM_023668019.1 PREDICTED: Cucurbita pepo subsp. pepo coatomer subunit beta-1-like (LOC111787924), transcript variant X1, mRNA	AT4G31480;AT4G31490	Coatomer, beta subunit	1.05775	2.19795	2.59758	2.07795	2.45576	1.18182	N	Y	Y	Y	N	N
gi|659088759|ref|XM_008446925.1|	V-type proton ATPase subunit c'' (LOC103488269), mRNA	XM_023691505.1 PREDICTED: Cucurbita pepo subsp. pepo V-type proton ATPase subunit c''1-like (LOC111806142), mRNA	AT2G25610	ATPase, F0/V0 complex, subunit C protein	0.807634	0.659568	1.81409	0.816667	2.24618	2.75042	N	N	N	N	N	Y
gi|659117211|ref|XM_008460259.1|	putative chromatin-remodeling complex ATPase chain (LOC103497876), transcript variant X1, mRNA	XM_023658269.1 PREDICTED: Cucurbita pepo subsp. pepo ISWI chromatin-remodeling complex ATPase CHR11-like (LOC111778441), transcript variant X1, mRNA	AT3G06400;AT5G18620	chromatin-remodeling protein 11;chromatin remodeling factor17	1.73036	1.13189	2.03718	0.654131	1.17731	1.79981	N	N	N	N	N	N
gi|659125364|ref|XM_008464427.1|	probable methyltransferase PMT26 (LOC103500955), mRNA	XM_023688127.1 PREDICTED: Cucurbita pepo subsp. pepo probable methyltransferase PMT26 (LOC111803628), mRNA	AT5G64030;AT2G34300;AT3G51075	S-adenosyl-L-methionine-dependent methyltransferases superfamily protein;other RNA	3.85895	2.30205	1.46265	0.596548	0.379027	0.635367	Y	Y	N	N	N	N
gi|659113782|ref|XM_008458531.1|	alpha-soluble NSF attachment protein 2 (LOC103496599), mRNA	XM_023695694.1 PREDICTED: Cucurbita pepo subsp. pepo alpha-soluble NSF attachment protein 2-like (LOC111809262), mRNA	AT3G56190	alpha-soluble NSF attachment protein 2	0.676387	0.872445	1.54191	1.28986	2.27962	1.76734	N	N	N	N	N	N
gi|659123457|ref|XM_008463452.1|	ras-related protein RABE1c-like (LOC103500219), mRNA	XM_023656605.1 PREDICTED: Cucurbita pepo subsp. pepo ras-related protein RABE1c-like (LOC111777140), mRNA	AT3G46060;AT3G53610	RAB GTPase homolog 8A;RAB GTPase homolog 8	1.12223	1.08122	1.03198	0.963452	0.919574	0.954457	N	N	N	N	N	N
gi|659110461|ref|XM_008457015.1|	glycine-rich RNA-binding protein 10 (LOC103495449), transcript variant X1, mRNA	XM_023675522.1 PREDICTED: Cucurbita pepo subsp. pepo glycine-rich RNA-binding protein RZ1A-like (LOC111793576), transcript variant X1, mRNA	AT3G26420	RNA-binding (RRM/RBD/RNP motifs) family protein with retrovirus zinc finger-like domain	1.75515	1.60437	1.50886	0.914092	0.859674	0.940468	N	N	N	N	N	N
gi|659094133|ref|XM_008449681.1|	coiled-coil domain-containing protein 124 (LOC103490249), mRNA	XM_023674017.1 PREDICTED: Cucurbita pepo subsp. pepo coiled-coil domain-containing protein 124-like (LOC111792505), mRNA	AT1G16210	unknown protein; CONTAINS InterPro DOMAIN/s: Protein of unknown function DUF1014 (InterPro:IPR010422); Has 16107 Blast hits to 8386 proteins in 1107 species: Archae - 26; Bacteria - 3370; Metazoa - 4013; Fungi - 1516; Plants - 526; Viruses - 120; Other Eu	1.12309	1.47434	1.53724	1.31276	1.36876	1.04266	N	N	N	N	N	N
gi|659075175|ref|XM_008439783.1|	CAAX prenyl protease 1 homolog (LOC103483251), mRNA	XM_023670937.1 PREDICTED: Cucurbita pepo subsp. pepo CAAX prenyl protease 1 homolog (LOC111790115), mRNA	AT4G01320	Peptidase family M48 family protein	0.930009	2.28112	1.9925	2.45279	2.14246	0.873477	N	Y	N	Y	N	N
gi|659116889|ref|XM_008460091.1|	dihydrolipoyl dehydrogenase, mitochondrial-like (LOC103497765), mRNA	XM_023658522.1 PREDICTED: Cucurbita pepo subsp. pepo dihydrolipoyl dehydrogenase, mitochondrial-like (LOC111778603), transcript variant X1, mRNA	AT3G17240;AT1G48030	lipoamide dehydrogenase 2;mitochondrial lipoamide dehydrogenase 1	0.505594	5.03318	5.85124	9.95498	11.573	1.16253	Y	Y	Y	Y	Y	N
gi|659080653|ref|XM_008442686.1|	heterogeneous nuclear ribonucleoprotein F (LOC103485191), transcript variant X1, mRNA	XM_023688355.1 PREDICTED: Cucurbita pepo subsp. pepo heterogeneous nuclear ribonucleoprotein H-like (LOC111803797), transcript variant X2, mRNA	AT5G66010	RNA-binding (RRM/RBD/RNP motifs) family protein	0.700099	1.54891	0.668346	2.21241	0.954646	0.431496	N	N	N	Y	N	N
gi|659127376|ref|XM_008465449.1|	persulfide dioxygenase ETHE1 homolog, mitochondrial (LOC103501765), mRNA	XM_023680430.1 PREDICTED: Cucurbita pepo subsp. pepo persulfide dioxygenase ETHE1 homolog, mitochondrial-like (LOC111797437), mRNA	AT1G53580	glyoxalase II 3	0.884118	2.06122	3.02137	2.33139	3.41738	1.46581	N	Y	Y	Y	Y	N
gi|659124376|ref|XM_008463905.1|	transmembrane emp24 domain-containing protein p24beta2 (LOC103500557), mRNA	XM_023698849.1 PREDICTED: Cucurbita pepo subsp. pepo transmembrane emp24 domain-containing protein p24beta2 (LOC111811810), mRNA	AT3G07680	emp24/gp25L/p24 family/GOLD family protein	1.61956	3.05476	1.23399	1.88617	0.761932	0.403958	N	Y	N	Y	N	N
gi|659122432|ref|XM_008462919.1|	glycerol kinase (LOC103499817), mRNA	XM_023692940.1 PREDICTED: Cucurbita pepo subsp. pepo glycerol kinase (LOC111807281), mRNA	AT1G80460	Actin-like ATPase superfamily protein	0.511342	1.0702	1.22769	2.09293	2.40093	1.14716	N	N	N	Y	N	N
gi|659126938|ref|XM_008465217.1|	GTPase-activating protein gyp7 (LOC103501604), mRNA	XM_023695394.1 PREDICTED: Cucurbita pepo subsp. pepo GTPase-activating protein gyp7-like (LOC111809061), mRNA	AT4G27100	Ypt/Rab-GAP domain of gyp1p superfamily protein	1.23512	1.372	0.609209	1.11082	0.493237	0.444029	N	N	N	N	N	N
gi|659131990|ref|XM_008467736.1|	acetylornithine deacetylase (LOC103503528), mRNA	XM_023698965.1 PREDICTED: Cucurbita pepo subsp. pepo acetylornithine deacetylase (LOC111811909), mRNA	AT4G17830	Peptidase M20/M25/M40 family protein	1.02818	3.09357	3.5683	3.00877	3.47049	1.15346	N	Y	Y	Y	Y	N
gi|659066810|ref|XM_008464282.1|	eukaryotic peptide chain release factor GTP-binding subunit (LOC103500812), transcript variant X1, mRNA	XM_023663963.1 PREDICTED: Cucurbita pepo subsp. pepo eukaryotic peptide chain release factor GTP-binding subunit ERF3A (LOC111783083), transcript variant X1, mRNA	AT1G18070	Translation elongation factor EF1A/initiation factor IF2gamma family protein	1.44467	1.90369	4.43396	1.31773	3.06918	2.32914	N	Y	Y	N	Y	N
gi|659122440|ref|XM_008462924.1|	F-box/LRR-repeat protein 14 (LOC103499820), transcript variant X1, mRNA	XM_023693045.1 PREDICTED: Cucurbita pepo subsp. pepo F-box/LRR-repeat protein 14-like (LOC111807351), transcript variant X1, mRNA	AT1G15740	Leucine-rich repeat family protein	0.864213	1.40492	0.228235	1.62566	0.264096	0.162454	N	N	Y	N	N	Y
gi|659100455|ref|XM_008452885.1|	callose synthase 9 (LOC103492488), mRNA	XM_023676199.1 PREDICTED: Cucurbita pepo subsp. pepo callose synthase 9-like (LOC111794072), mRNA	AT3G07160;AT5G13000	glucan synthase-like 12;glucan synthase-like 10	1.28389	3.00427	2.29316	2.33997	1.7861	0.763301	N	Y	N	Y	N	N
gi|659104681|ref|XM_008454734.1|	catalase isozyme 1 (LOC103493812), mRNA	XM_023680718.1 PREDICTED: Cucurbita pepo subsp. pepo catalase isozyme 1-like (LOC111797651), mRNA	AT4G35090;AT1G20620	catalase 2;catalase 3	1.00909	0.14892	0.16622	0.147578	0.164723	1.11617	N	Y	Y	Y	Y	N
gi|659123146|ref|XM_008463293.1|	protein FAM188A (LOC103500090), mRNA	XM_023667652.1 PREDICTED: Cucurbita pepo subsp. pepo ubiquitin carboxyl-terminal hydrolase MINDY-3 (LOC111787632), mRNA	AT1G43690	ubiquitin interaction motif-containing protein	0.912159	0.932743	1.38776	1.02257	1.5214	1.48782	N	N	N	N	N	N
gi|659083870|ref|XM_008444362.1|	serine/threonine-protein kinase AFC1 (LOC103486413), transcript variant X2, mRNA	XM_023684066.1 PREDICTED: Cucurbita pepo subsp. pepo serine/threonine-protein kinase AFC1 (LOC111800394), transcript variant X2, mRNA	AT3G53570	FUS3-complementing gene 1	0.254715	1.21933	1.61086	4.78704	6.32416	1.3211	Y	N	N	Y	Y	N
gi|659070370|ref|XM_008456534.1|	peroxisomal adenine nucleotide carrier 1-like (LOC103495080), transcript variant X1, mRNA	XM_023689599.1 PREDICTED: Cucurbita pepo subsp. pepo peroxisomal adenine nucleotide carrier 1-like (LOC111804805), mRNA	AT5G27520;AT3G05290	peroxisomal adenine nucleotide carrier 2;peroxisomal adenine nucleotide carrier 1	1.05986	1.13953	0.628018	1.07518	0.592548	0.551118	N	N	N	N	N	N
gi|659125059|ref|XM_008464267.1|	zinc finger protein 593 (LOC103500829), mRNA	XM_023661533.1 PREDICTED: Cucurbita pepo subsp. pepo zinc finger protein 593 (LOC111781101), mRNA	AT2G36930	zinc finger (C2H2 type) family protein	5.20545	14.8099	9.64679	2.84507	1.85321	0.651376	Y	Y	Y	Y	N	N
gi|659123821|ref|XM_008463637.1|	nucleolin 1 (LOC103500357), transcript variant X1, mRNA	XM_023672982.1 PREDICTED: Cucurbita pepo subsp. pepo nucleolin 1-like (LOC111791591), mRNA			5.82271	9.59817	8.75833	1.6484	1.50417	0.9125	Y	Y	Y	N	N	N
gi|659088953|ref|XM_008447027.1|	aspartate aminotransferase, chloroplastic (LOC103488335), transcript variant X1, mRNA	XM_023690142.1 PREDICTED: Cucurbita pepo subsp. pepo aspartate aminotransferase, chloroplastic (LOC111805203), transcript variant X1, mRNA	AT4G31990	aspartate aminotransferase 5	4.11155	13.3822	9.05603	3.25478	2.20259	0.676724	Y	Y	Y	Y	N	N
gi|659107748|ref|XM_008455616.1|	superoxide dismutase [Fe], chloroplastic-like (LOC103494442), mRNA	XM_023655871.1 PREDICTED: Cucurbita pepo subsp. pepo superoxide dismutase [Fe], chloroplastic (LOC111776432), mRNA	AT5G51100;AT4G25100	Fe superoxide dismutase 2;Fe superoxide dismutase 1	1.07854	7.21993	8.64609	6.69416	8.01646	1.19753	N	Y	Y	Y	Y	N
gi|659085466|ref|XM_008445213.1|	thioredoxin H2 (LOC103487024), mRNA	XM_023672215.1 PREDICTED: Cucurbita pepo subsp. pepo thioredoxin H2-like (LOC111791036), mRNA	AT1G69880;AT5G39950	thioredoxin 2;thioredoxin H-type 8	0.764663	1.27444	1.41537	1.66667	1.85098	1.11059	N	N	N	Y	N	N
gi|659103159|ref|XM_008454283.1|	uncharacterized LOC103493518 (LOC103493518), mRNA	XM_023680091.1 PREDICTED: Cucurbita pepo subsp. pepo uncharacterized LOC111797161 (LOC111797161), transcript variant X1, mRNA	AT5G36210	alpha/beta-Hydrolases superfamily protein	0.615904	2.29399	1.52101	3.72459	2.46957	0.663043	N	Y	N	Y	N	N
gi|659108438|ref|XM_008455977.1|	3-isopropylmalate dehydrogenase, chloroplastic-like (LOC103494678), mRNA	XM_023670133.1 PREDICTED: Cucurbita pepo subsp. pepo 3-isopropylmalate dehydrogenase, chloroplastic-like (LOC111789379), mRNA	AT5G14200;AT1G31180	isopropylmalate dehydrogenase 1;isopropylmalate dehydrogenase 3	3.18058	18.386	15.6418	5.7807	4.91791	0.850746	Y	Y	Y	Y	Y	N
gi|659098161|ref|XM_008451785.1|	protein AUXIN SIGNALING F-BOX 2-like (LOC103491723), mRNA	XM_023671307.1 PREDICTED: Cucurbita pepo subsp. pepo protein AUXIN SIGNALING F-BOX 2-like (LOC111790421), mRNA	AT1G12820	auxin signaling F-box 3	0.805694	1.96805	0.368143	2.44267	0.456927	0.18706	N	Y	Y	Y	N	Y
gi|659119760|ref|XM_008461608.1|	pyruvate dehydrogenase E1 component subunit alpha-3, chloroplastic (LOC103498837), mRNA	XM_023692786.1 PREDICTED: Cucurbita pepo subsp. pepo pyruvate dehydrogenase E1 component subunit alpha-3, chloroplastic (LOC111807184), mRNA	AT1G01090	pyruvate dehydrogenase E1 alpha	2.20443	8.50407	6.70513	3.85772	3.04167	0.788462	N	Y	Y	Y	N	N
gi|659101461|ref|XM_008453395.1|	uncharacterized LOC103492851 (LOC103492851), mRNA	XM_023691666.1 PREDICTED: Cucurbita pepo subsp. pepo uncharacterized LOC111806374 (LOC111806374), transcript variant X3, mRNA	AT4G15730;AT1G02990	CW-type Zinc Finger;FUNCTIONS IN: molecular_function unknown; INVOLVED IN: biological_process unknown; LOCATED IN: cellular_component unknown; BEST Arabidopsis thaliana protein match is: CW-type Zinc Finger (TAIR:AT3G62900.1).	0.461165	0.482902	1.05396	1.04713	2.28543	2.18255	N	Y	N	N	N	N
gi|659111986|ref|XM_008457786.1|	transcription elongation factor 1 homolog (LOC103496063), transcript variant X1, mRNA	XM_023655972.1 PREDICTED: Cucurbita pepo subsp. pepo transcription elongation factor 1 homolog (LOC111776480), mRNA	AT5G46030	unknown protein; CONTAINS InterPro DOMAIN/s: Protein of unknown function DUF701, zinc-binding putative (InterPro:IPR007808); Has 30201 Blast hits to 17322 proteins in 780 species: Archae - 12; Bacteria - 1396; Metazoa - 17338; Fungi - 3422; Plants - 5037;	0.457713	0.16145	0.556029	0.352732	1.2148	3.44397	Y	Y	N	Y	N	Y
gi|659070958|ref|XM_008459241.1|	methyl-CpG-binding domain-containing protein 11-like (LOC103497143), mRNA	XM_023682015.1 PREDICTED: Cucurbita pepo subsp. pepo methyl-CpG-binding domain-containing protein 10-like (LOC111798710), transcript variant X1, mRNA	AT1G15340	methyl-CPG-binding domain 10	0.75762	0.652092	0.743325	0.860712	0.981132	1.13991	N	N	N	N	N	N
gi|659119493|ref|XM_008461465.1|	uncharacterized LOC103498730 (LOC103498730), transcript variant X1, mRNA	XM_023680282.1 PREDICTED: Cucurbita pepo subsp. pepo uncharacterized LOC111797303 (LOC111797303), mRNA	AT1G72170	Domain of unknown function (DUF543)	1.23054	2.28838	3.90824	1.85965	3.17603	1.70787	N	Y	Y	Y	Y	N
gi|659091011|ref|XM_008448100.1|	ubiquitin-conjugating enzyme E2 2 (LOC103489092), mRNA	XM_023686662.1 PREDICTED: Cucurbita pepo subsp. pepo ubiquitin-conjugating enzyme E2 2 (LOC111802336), mRNA	AT2G02760	ubiquiting-conjugating enzyme 2	1.24019	1.28607	1.60092	1.03699	1.29087	1.24482	N	N	N	N	N	N
gi|659066808|ref|XM_008464168.1|	T-complex protein 1 subunit delta (LOC103500729), mRNA	XM_023664243.1 PREDICTED: Cucurbita pepo subsp. pepo T-complex protein 1 subunit delta-like (LOC111783323), mRNA	AT3G18190	TCP-1/cpn60 chaperonin family protein	3.74506	11.1551	9.43891	2.97861	2.52036	0.846154	Y	Y	Y	Y	N	N
gi|659120464|ref|XM_008461985.1|	NADH dehydrogenase [ubiquinone] 1 beta subcomplex subunit 7 (LOC103499092), transcript variant X4, mRNA	XM_023697817.1 PREDICTED: Cucurbita pepo subsp. pepo NADH dehydrogenase [ubiquinone] 1 beta subcomplex subunit 7-like (LOC111811047), mRNA	AT2G02050	NADH-ubiquinone oxidoreductase B18 subunit, putative	0.541256	1.22346	3.5	2.26041	6.46644	2.86074	N	N	Y	Y	Y	Y
gi|659097050|ref|XM_008451194.1|	uncharacterized LOC103491309 (LOC103491309), mRNA	XM_023673598.1 PREDICTED: Cucurbita pepo subsp. pepo protein RETICULATA-RELATED 1, chloroplastic (LOC111792241), mRNA	AT5G24690	Protein of unknown function (DUF3411)	2.57869	8.39113	6.7785	3.25403	2.62866	0.807818	Y	Y	Y	Y	N	N
gi|659118400|ref|XM_008460879.1|	uncharacterized LOC103498311 (LOC103498311), transcript variant X1, mRNA	XM_023663709.1 PREDICTED: Cucurbita pepo subsp. pepo probable E3 ubiquitin-protein ligase rbrA (LOC111782877), transcript variant X1, mRNA	AT4G19670	RING/U-box superfamily protein	0.70284	0.760981	0.686819	1.08272	0.977205	0.902544	N	N	N	N	N	N
gi|659128020|ref|XM_008465786.1|	polyadenylate-binding protein-interacting protein 3 (LOC103501997), transcript variant X1, mRNA	XM_023673253.1 PREDICTED: Cucurbita pepo subsp. pepo polyadenylate-binding protein-interacting protein 3-like (LOC111791779), transcript variant X1, mRNA	AT3G14010;AT1G54170	CTC-interacting domain 3;CTC-interacting domain 4	1.08112	0.858027	1.1398	0.793644	1.05428	1.3284	N	N	N	N	N	N
gi|659115773|ref|XM_008459508.1|	transportin-1 (LOC103497352), mRNA	XM_023677476.1 PREDICTED: Cucurbita pepo subsp. pepo transportin-1-like (LOC111795193), mRNA	AT2G16950	transportin 1	1.70782	3.39052	2.43545	1.98529	1.42606	0.71831	N	Y	N	Y	N	N
gi|659121483|ref|XM_008462461.1|	eukaryotic translation initiation factor isoform 4E-2 (LOC103499451), mRNA	XM_023659043.1 PREDICTED: Cucurbita pepo subsp. pepo eukaryotic translation initiation factor-like (LOC111779016), mRNA	AT5G35620	Eukaryotic initiation factor 4E protein	1.52504	2.14611	2.98846	1.40725	1.9596	1.3925	N	Y	Y	N	N	N
gi|659067125|ref|XM_008439566.1|	uncharacterized LOC103483117 (LOC103483117), transcript variant X1, mRNA	XM_023664603.1 PREDICTED: Cucurbita pepo subsp. pepo probable myosin-binding protein 5 (LOC111783684), transcript variant X2, mRNA	AT1G74830;AT1G18990	Protein of unknown function, DUF593	0.261556	1.25439	1.07473	4.79588	4.10898	0.856772	Y	N	N	Y	Y	N
gi|659105690|ref|XM_008454931.1|	serine/threonine-protein kinase AtPK2/AtPK19-like (LOC103493951), mRNA	XM_023660549.1 PREDICTED: Cucurbita pepo subsp. pepo serine/threonine-protein kinase AtPK2/AtPK19-like (LOC111780217), mRNA	AT3G08730;AT3G08720	serine/threonine protein kinase 2;protein-serine kinase 1	1.04808	0.394627	0.148768	0.376524	0.141944	0.376984	N	Y	Y	Y	Y	Y
gi|659093762|ref|XM_008449483.1|	V-type proton ATPase subunit e (LOC103490117), mRNA	XM_023679586.1 PREDICTED: Cucurbita pepo subsp. pepo V-type proton ATPase subunit e1-like (LOC111796820), transcript variant X1, mRNA	AT5G55290	ATPase, V0 complex, subunit E	0.462466	0.692076	1.66132	1.49649	3.5923	2.40048	Y	N	N	N	Y	Y
gi|659115423|ref|XM_008459327.1|	THO complex subunit 4A (LOC103497214), mRNA	XM_023664328.1 PREDICTED: Cucurbita pepo subsp. pepo THO complex subunit 4A-like (LOC111783402), mRNA	AT5G59950;AT5G02530	RNA-binding (RRM/RBD/RNP motifs) family protein	2.20106	1.9409	2.90182	0.881801	1.31837	1.49509	Y	Y	Y	N	N	N
gi|659078323|ref|XM_008441444.1|	DNA-binding protein DDB_G0278111 (LOC103484392), mRNA	XM_023687395.1 PREDICTED: Cucurbita pepo subsp. pepo DNA-binding protein DDB_G0278111-like (LOC111803117), transcript variant X2, mRNA	AT1G29850	double-stranded DNA-binding family protein	0.881175	1.95005	2.38364	2.21301	2.70507	1.22235	N	Y	N	Y	N	N
gi|659124316|ref|XM_008463872.1|	probable WRKY transcription factor 20 (LOC103500526), transcript variant X8, mRNA	XM_023673917.1 PREDICTED: Cucurbita pepo subsp. pepo WRKY transcription factor 1-like (LOC111792448), mRNA	AT2G04880	zinc-dependent activator protein-1	0.554899	0.83888	1.29026	1.51177	2.32522	1.53808	N	N	N	N	N	N
gi|659068536|ref|XM_008446727.1|	DNA damage-binding protein 1 (LOC103488135), mRNA	XM_023664302.1 PREDICTED: Cucurbita pepo subsp. pepo DNA damage-binding protein 1a (LOC111783375), transcript variant X1, mRNA	AT4G05420	damaged DNA binding protein 1A	1.85291	2.74005	2.37471	1.47878	1.28161	0.866667	N	Y	N	N	N	N
gi|659128007|ref|XM_008465780.1|	developmentally-regulated G-protein 2 (LOC103501993), transcript variant X1, mRNA	XM_023669362.1 PREDICTED: Cucurbita pepo subsp. pepo developmentally-regulated G-protein 2-like (LOC111788830), transcript variant X1, mRNA	AT1G17470;AT1G72660	developmentally regulated G-protein 1;P-loop containing nucleoside triphosphate hydrolases superfamily protein	2.26345	2.96264	3.81852	1.30891	1.68704	1.28889	Y	Y	Y	N	N	N
gi|659076330|ref|XM_008440399.1|	1,2-dihydroxy-3-keto-5-methylthiopentene dioxygenase 2-like (LOC103483677), mRNA	XM_023684261.1 PREDICTED: Cucurbita pepo subsp. pepo 1,2-dihydroxy-3-keto-5-methylthiopentene dioxygenase 2-like (LOC111800527), mRNA	AT4G14710	RmlC-like cupins superfamily protein	0.667962	0.413807	0.0822497	0.619506	0.123135	0.198763	N	Y	Y	N	Y	Y
gi|659090738|ref|XM_008447952.1|	AP-1 complex subunit mu-2 (LOC103488980), mRNA	XM_023689006.1 PREDICTED: Cucurbita pepo subsp. pepo AP-1 complex subunit mu-2 (LOC111804264), mRNA	AT1G60780;AT1G10730	Clathrin adaptor complexes medium subunit family protein	0.834483	1.32283	2.3322	1.58521	2.79478	1.76304	N	N	N	N	N	N
gi|659074769|ref|XM_008439564.1|	protein transport protein Sec61 subunit beta (LOC103483120), mRNA	XM_023670600.1 PREDICTED: Cucurbita pepo subsp. pepo protein transport protein Sec61 subunit beta-like (LOC111789882), mRNA	AT2G45070	Preprotein translocase Sec, Sec61-beta subunit protein	1.05439	1.36454	1.57592	1.29416	1.49463	1.15491	N	N	N	N	N	N
gi|659119084|ref|XM_008461245.1|	T-complex protein 1 subunit zeta (LOC103498595), mRNA	XM_023695218.1 PREDICTED: Cucurbita pepo subsp. pepo T-complex protein 1 subunit zeta 1-like (LOC111808959), mRNA	AT3G02530;AT5G16070	TCP-1/cpn60 chaperonin family protein	4.37953	30.2059	11.2857	6.89706	2.57692	0.373626	Y	Y	Y	Y	N	N
gi|659087438|ref|XM_008446230.1|	mitochondrial import receptor subunit TOM20-like (LOC103487773), mRNA	XM_023681448.1 PREDICTED: Cucurbita pepo subsp. pepo mitochondrial import receptor subunit TOM20-like (LOC111798357), mRNA	AT1G27390	translocase outer membrane 20-2	15.1029	52.6667	13.8784	3.48718	0.918919	0.263514	Y	Y	Y	Y	N	Y
gi|659113802|ref|XM_008458542.1|	histone H4 (LOC103496608), mRNA	XM_023691361.1 PREDICTED: Cucurbita pepo subsp. pepo histone H4 (LOC111805747), mRNA	AT1G07660	Histone superfamily protein	1.00097	0.403219	0.811537	0.402827	0.810747	2.01264	N	Y	N	Y	N	N
gi|659070189|ref|XM_008455626.1|	dnaJ homolog subfamily B member 8 (LOC103494448), mRNA	XM_023689565.1 PREDICTED: Cucurbita pepo subsp. pepo dnaJ homolog subfamily B member 8-like (LOC111804774), mRNA	AT1G56300	Chaperone DnaJ-domain superfamily protein	0.376812	2.33409	0.473927	6.19432	1.25773	0.203046	Y	Y	N	Y	N	Y
gi|659125907|ref|XM_008464692.1|	NAC domain-containing protein 74 (LOC103501182), mRNA	XM_023696797.1 PREDICTED: Cucurbita pepo subsp. pepo NAC domain-containing protein 62 (LOC111810188), transcript variant X4, mRNA	AT4G35580	NAC transcription factor-like 9	1.40893	0.395753	0.45505	0.280888	0.322974	1.14983	N	Y	N	Y	N	N
gi|659075787|ref|XM_008440108.1|	uncharacterized LOC103483467 (LOC103483467), transcript variant X1, mRNA	XM_023670576.1 PREDICTED: Cucurbita pepo subsp. pepo uncharacterized LOC111789864 (LOC111789864), transcript variant X9, mRNA	AT3G23900	RNA recognition motif (RRM)-containing protein	0.564117	0.316017	1.49854	0.560197	2.65643	4.74196	N	Y	N	N	N	Y
gi|659132771|ref|XM_008468154.1|	protein TIFY 8-like (LOC103503802), transcript variant X1, mRNA	XM_023668450.1 PREDICTED: Cucurbita pepo subsp. pepo uncharacterized LOC111788190 (LOC111788190), transcript variant X2, mRNA	AT4G32570	TIFY domain protein 8	0.577346	4.62528	1.22915	8.01129	2.12897	0.265747	N	Y	N	Y	N	Y
gi|659069872|ref|XM_008453981.1|	26S proteasome regulatory subunit 4 homolog B-like (LOC103493290), mRNA	XM_023690404.1 PREDICTED: Cucurbita pepo subsp. pepo 26S proteasome regulatory subunit 4 homolog B-like (LOC111805353), mRNA	AT4G29040	regulatory particle AAA-ATPase 2A	1.48511	5.60274	6.01471	3.7726	4.05	1.07353	N	Y	Y	Y	Y	N
gi|659084395|ref|XM_008444642.1|	40S ribosomal protein S14-2 (LOC103486632), mRNA	XM_023670574.1 PREDICTED: Cucurbita pepo subsp. pepo 40S ribosomal protein S14-2 (LOC111789863), mRNA	AT2G36160;AT3G11510	Ribosomal protein S11 family protein	5.37203	32.3175	12.805	6.01587	2.38365	0.396226	Y	Y	Y	Y	N	N
gi|659101132|ref|XM_008453222.1|	probable pre-mRNA-splicing factor ATP-dependent RNA helicase (LOC103492738), mRNA	XM_023659479.1 PREDICTED: Cucurbita pepo subsp. pepo probable pre-mRNA-splicing factor ATP-dependent RNA helicase DEAH2 (LOC111779338), transcript variant X1, mRNA	AT5G14900	helicase associated (HA2) domain-containing protein	1.26303	1.06597	1.33684	0.843979	1.05844	1.2541	N	N	N	N	N	N
gi|659104634|ref|XM_008454719.1|	ATP-dependent zinc metalloprotease FTSH, chloroplastic (LOC103493800), mRNA	XM_023679216.1 PREDICTED: Cucurbita pepo subsp. pepo ATP-dependent zinc metalloprotease FTSH, chloroplastic-like (LOC111796546), mRNA	AT1G50250	FTSH protease 1	0.969466	0.162469	1.18071	0.167586	1.2179	7.26729	N	Y	N	Y	N	Y
gi|659108613|ref|XM_008456073.1|	GTP-binding protein SAR1A (LOC103494735), transcript variant X1, mRNA	XM_023669772.1 PREDICTED: Cucurbita pepo subsp. pepo GTP-binding protein SAR1A (LOC111789124), mRNA	AT4G02080	secretion-associated RAS super family 2	0.983059	0.379272	0.439896	0.385808	0.447477	1.15984	N	Y	N	Y	N	N
gi|659094806|ref|XM_008450029.1|	multiprotein-bridging factor 1b (LOC103490498), mRNA	XM_023657628.1 PREDICTED: Cucurbita pepo subsp. pepo multiprotein-bridging factor 1b (LOC111777896), mRNA	AT2G42680;AT3G58680	multiprotein bridging factor 1A;multiprotein bridging factor 1B	0.688497	1.34371	0.741594	1.95166	1.07712	0.551901	N	N	N	Y	N	N
gi|659084498|ref|XM_008444698.1|	BEL1-like homeodomain protein 1 (LOC103486682), mRNA	XM_023670477.1 PREDICTED: Cucurbita pepo subsp. pepo BEL1-like homeodomain protein 1 (LOC111789788), transcript variant X1, mRNA	AT2G35940	BEL1-like homeodomain 1	0.191114	0.134502	0.149664	0.703777	0.783113	1.11273	Y	Y	Y	N	N	N
gi|659073069|ref|XM_008469016.1|	serine/threonine-protein kinase minibrain (LOC103504638), transcript variant X1, mRNA	XM_023677496.1 PREDICTED: Cucurbita pepo subsp. pepo dual specificity protein kinase YAK1 homolog (LOC111795205), mRNA	AT5G35980	yeast YAK1-related gene 1	0.622537	0.432421	0.600178	0.694611	0.964084	1.38795	N	Y	N	N	N	N
gi|659080282|ref|XM_008442487.1|	60S ribosomal protein L6, mitochondrial (LOC103485047), mRNA	XM_023687355.1 PREDICTED: Cucurbita pepo subsp. pepo 60S ribosomal protein L6, mitochondrial (LOC111803085), mRNA	AT2G18400	ribosomal protein L6 family protein	4.51794	36.6364	18.3182	8.10909	4.05455	0.5	Y	Y	Y	Y	Y	N
gi|659104707|ref|XM_008454748.1|	uncharacterized LOC103493818 (LOC103493818), mRNA	XM_023666565.1 PREDICTED: Cucurbita pepo subsp. pepo DNA repair RAD52-like protein 2, chloroplastic (LOC111786250), transcript variant X1, mRNA	AT5G47870	FUNCTIONS IN: molecular_function unknown; INVOLVED IN: biological_process unknown; LOCATED IN: chloroplast; EXPRESSED IN: 22 plant structures; EXPRESSED DURING: 13 growth stages; BEST Arabidopsis thaliana protein match is: cobalt ion binding (TAIR:AT1G713	0.765982	0.688205	1.94305	0.898462	2.53668	2.82336	N	N	N	N	N	Y
gi|659096350|ref|XM_008450826.1|	E3 ubiquitin-protein ligase UPL1 (LOC103491036), transcript variant X1, mRNA	XM_023684637.1 PREDICTED: Cucurbita pepo subsp. pepo E3 ubiquitin-protein ligase UPL1-like (LOC111800788), transcript variant X2, mRNA	AT1G55860	ubiquitin-protein ligase 1	0.826694	1.03019	0.96872	1.24616	1.1718	0.940327	N	N	N	N	N	N
gi|659074439|ref|XM_008439383.1|	uncharacterized LOC103482966 (LOC103482966), mRNA	XM_023695313.1 PREDICTED: Cucurbita pepo subsp. pepo protein DEFECTIVE IN MERISTEM SILENCING 3-like (LOC111809012), transcript variant X1, mRNA	AT3G49250	defective in meristem silencing 3	1.69503	4.28998	1.76957	2.53092	1.04398	0.412489	N	Y	N	Y	N	N
gi|659126453|ref|XM_008464968.1|	RNA-binding protein 5 (LOC103501399), mRNA	XM_023671335.1 PREDICTED: Cucurbita pepo subsp. pepo SUPPRESSOR OF ABI3-5 (LOC111790440), transcript variant X1, mRNA	AT3G54230	suppressor of abi3-5	0.85182	0.845378	0.949953	0.992437	1.1152	1.1237	N	N	N	N	N	N
gi|659087998|ref|XM_008446525.1|	mitogen-activated protein kinase homolog NTF3 (LOC103487994), mRNA	XM_023690211.1 PREDICTED: Cucurbita pepo subsp. pepo mitogen-activated protein kinase homolog NTF3-like (LOC111805238), transcript variant X1, mRNA	AT1G59580;AT1G10210	mitogen-activated protein kinase homolog 2;mitogen-activated protein kinase 1	1.48853	2.85653	2.42289	1.91903	1.62771	0.848193	N	Y	N	Y	N	N
gi|659079780|ref|XM_008442219.1|	branched-chain-amino-acid aminotransferase 3, chloroplastic-like (LOC103484883), mRNA	XM_023687445.1 PREDICTED: Cucurbita pepo subsp. pepo branched-chain amino acid aminotransferase 2, chloroplastic-like (LOC111803158), mRNA	AT5G65780;AT3G49680	branched-chain amino acid aminotransferase 5 / branched-chain amino acid transaminase 5 (BCAT5);branched-chain aminotransferase 3	8.5812	21.3617	5.09645	2.48936	0.593909	0.238579	Y	Y	Y	Y	N	Y
gi|659099504|ref|XM_008452412.1|	REF/SRPP-like protein At3g05500 (LOC103492163), mRNA	XM_023674513.1 PREDICTED: Cucurbita pepo subsp. pepo REF/SRPP-like protein At3g05500 (LOC111792892), mRNA	AT3G05500	Rubber elongation factor protein (REF)	0.43895	0.332064	0.216164	0.756497	0.492457	0.65097	Y	Y	N	N	N	N
gi|659075006|ref|XM_008439692.1|	abscisic acid receptor PYL9 (LOC103483200), mRNA	XM_023672972.1 PREDICTED: Cucurbita pepo subsp. pepo abscisic acid receptor PYL9-like (LOC111791580), mRNA	AT4G01026;AT5G53160	regulatory components of ABA receptor 3;PYR1-like 7	1.30704	3.39255	0.708982	2.5956	0.542433	0.208982	N	Y	N	Y	N	Y
gi|659096704|ref|XM_008451020.1|	ethylene-insensitive protein 2 (LOC103491179), transcript variant X1, mRNA	XM_023688421.1 PREDICTED: Cucurbita pepo subsp. pepo ethylene-insensitive protein 2-like (LOC111803836), transcript variant X1, mRNA	AT5G03280	NRAMP metal ion transporter family protein	1.05144	1.35429	0.952449	1.28803	0.905849	0.703281	N	N	N	N	N	N
gi|659118597|ref|XM_008460981.1|	probable GPI-anchored adhesin-like protein PGA55 (LOC103498397), transcript variant X1, mRNA	XM_023678424.1 PREDICTED: Cucurbita pepo subsp. pepo uncharacterized LOC111795829 (LOC111795829), transcript variant X2, mRNA	AT5G16680	RING/FYVE/PHD zinc finger superfamily protein	1.04605	0.190363	0.491155	0.181983	0.469533	2.5801	N	Y	N	Y	N	Y
gi|659117240|ref|XM_008460274.1|	acyl carrier protein 1, chloroplastic-like (LOC103497888), mRNA	XM_023691936.1 PREDICTED: Cucurbita pepo subsp. pepo acyl carrier protein 1, chloroplastic-like (LOC111806567), mRNA	AT4G25050	acyl carrier protein 4	2.92105	51.2308	28.5429	17.5385	9.77143	0.557143	N	Y	Y	Y	Y	N
gi|659088590|ref|XM_008446842.1|	proteasome subunit beta type-6 (LOC103488215), mRNA	XM_023690041.1 PREDICTED: Cucurbita pepo subsp. pepo proteasome subunit beta type-6-like (LOC111805133), mRNA	AT4G31300	N-terminal nucleophile aminohydrolases (Ntn hydrolases) superfamily protein	1.24361	1.0737	5.52909	0.863367	4.44598	5.14958	N	N	Y	N	Y	Y
gi|659066341|ref|XM_008441607.1|	UPF0426 protein At1g28150, chloroplastic (LOC103484480), mRNA	XM_023663208.1 PREDICTED: Cucurbita pepo subsp. pepo UPF0426 protein At1g28150, chloroplastic (LOC111782458), mRNA			0.728634	0.538898	1.60757	0.7396	2.20629	2.98308	N	Y	N	N	N	Y
gi|659121517|ref|XM_008462478.1|	protein transport protein Sec24-like At4g32640 (LOC103499469), mRNA	XM_023693699.1 PREDICTED: Cucurbita pepo subsp. pepo protein transport protein Sec24-like At4g32640 (LOC111807819), mRNA	AT3G44340;AT4G32640	clone eighty-four;Sec23/Sec24 protein transport family protein	0.785095	1.56279	1.4925	1.99058	1.90105	0.955022	N	N	N	Y	N	N
gi|659070156|ref|XM_008455468.1|	GTP-binding protein SAR1A (LOC103494335), mRNA	XM_023689555.1 PREDICTED: Cucurbita pepo subsp. pepo GTP-binding protein SAR1A-like (LOC111804765), mRNA	AT4G02080;AT1G56330	secretion-associated RAS 1B;secretion-associated RAS super family 2	2.02854	2.83476	2.6288	1.39744	1.2959	0.927345	Y	Y	Y	N	N	N
gi|659122139|ref|XM_008462766.1|	zinc finger CCHC domain-containing protein 10 (LOC103499707), transcript variant X1, mRNA	XM_023692794.1 PREDICTED: Cucurbita pepo subsp. pepo zinc finger CCHC domain-containing protein 10-like (LOC111807191), mRNA	AT5G49400	zinc knuckle (CCHC-type) family protein	1.11061	0.852487	1.49025	0.767581	1.34183	1.74813	N	N	N	N	N	N
gi|659111125|ref|XM_008457369.1|	dnaJ homolog 1, mitochondrial (LOC103495730), transcript variant X1, mRNA	XM_023697303.1 PREDICTED: Cucurbita pepo subsp. pepo chaperone protein dnaJ A6, chloroplastic-like (LOC111810578), transcript variant X1, mRNA	AT4G39960	Molecular chaperone Hsp40/DnaJ family protein	1.20364	2.32009	2.98647	1.92757	2.4812	1.28722	N	Y	Y	Y	N	N
gi|659104045|ref|XM_008454567.1|	LRR receptor-like serine/threonine-protein kinase ERECTA (LOC103493704), mRNA	XM_023679142.1 PREDICTED: Cucurbita pepo subsp. pepo LRR receptor-like serine/threonine-protein kinase ERECTA (LOC111796501), mRNA	AT2G26330	Leucine-rich receptor-like protein kinase family protein	28.7826	3.2398	4.10331	0.112561	0.142562	1.26653	Y	Y	Y	Y	Y	N
gi|659099997|ref|XM_008452657.1|	glycylpeptide N-tetradecanoyltransferase 1 (LOC103492341), transcript variant X1, mRNA	XM_023674873.1 PREDICTED: Cucurbita pepo subsp. pepo glycylpeptide N-tetradecanoyltransferase 1-like (LOC111793131), transcript variant X2, mRNA	AT5G57020	myristoyl-CoA:protein N-myristoyltransferase	1.45809	2.04012	2.02761	1.39918	1.39059	0.993865	N	Y	N	N	N	N
gi|659073099|ref|XM_008469031.1|	phosphoglucomutase, chloroplastic (LOC103504651), mRNA	XM_023694845.1 PREDICTED: Cucurbita pepo subsp. pepo phosphoglucomutase, chloroplastic-like (LOC111808702), mRNA	AT5G51820	phosphoglucomutase	0.802509	12.8766	14.0638	16.0455	17.5248	1.0922	N	Y	Y	Y	Y	N
gi|659090304|ref|XM_008447722.1|	cysteine proteinase inhibitor 12 (LOC103488820), mRNA	XM_023692654.1 PREDICTED: Cucurbita pepo subsp. pepo cysteine proteinase inhibitor 12-like (LOC111807077), mRNA	AT3G12490	cystatin B	0.398552	0.444893	0.630407	1.11627	1.58174	1.41698	Y	Y	N	N	N	N
gi|659084343|ref|XM_008444616.1|	cytochrome b-c1 complex subunit 9 (LOC103486605), mRNA	XM_023683206.1 PREDICTED: Cucurbita pepo subsp. pepo cytochrome b-c1 complex subunit 9-like (LOC111799747), mRNA	AT3G52730	ubiquinol-cytochrome C reductase UQCRX/QCR9-like family protein	1.07546	2.26142	3.83172	2.10274	3.56286	1.69439	N	Y	Y	Y	Y	N
gi|659085679|ref|XM_008445321.1|	DEAD-box ATP-dependent RNA helicase 46 (LOC103487108), mRNA	XM_023672154.1 PREDICTED: Cucurbita pepo subsp. pepo DEAD-box ATP-dependent RNA helicase 46-like (LOC111790994), transcript variant X1, mRNA	AT3G01540	DEAD box RNA helicase 1	0.57907	0.22306	0.480942	0.385204	0.830541	2.15611	N	Y	N	Y	N	N
gi|659115938|ref|XM_008459596.1|	uncharacterized LOC103497411 (LOC103497411), mRNA	XM_023678504.1 PREDICTED: Cucurbita pepo subsp. pepo uncharacterized LOC111795877 (LOC111795877), mRNA	AT3G50590	Transducin/WD40 repeat-like superfamily protein	1.66639	1.74889	2.46326	1.04951	1.47821	1.40847	N	Y	N	N	N	N
gi|659094215|ref|XM_008449722.1|	uncharacterized LOC103490278 (LOC103490278), transcript variant X1, mRNA	XM_023655706.1 PREDICTED: Cucurbita pepo subsp. pepo uncharacterized LOC111776291 (LOC111776291), transcript variant X1, mRNA			1.99194	1.1875	1.435	0.596154	0.720407	1.20842	N	N	N	N	N	N
gi|659120759|ref|XM_008462118.1|	ethylene-responsive transcription factor RAP2-12 (LOC103499193), transcript variant X2, mRNA	XM_023671911.1 PREDICTED: Cucurbita pepo subsp. pepo ethylene-responsive transcription factor RAP2-12-like (LOC111790826), transcript variant X1, mRNA	AT3G14230	related to AP2 2	0.923761	1.31142	0.525825	1.41965	0.569223	0.400958	N	N	N	N	N	Y
gi|659123280|ref|XM_008463359.1|	uridine kinase-like protein 2, chloroplastic (LOC103500150), mRNA	XM_023669899.1 PREDICTED: Cucurbita pepo subsp. pepo uridine kinase-like protein 2, chloroplastic (LOC111789203), mRNA	AT3G27190	uridine kinase-like 2	0.105249	0.168418	0.755462	1.60019	7.17785	4.48563	Y	Y	N	N	Y	Y
gi|659087889|ref|XM_008446467.1|	protein BRASSINAZOLE-RESISTANT 1-like (LOC103487952), transcript variant X1, mRNA	XM_023681678.1 PREDICTED: Cucurbita pepo subsp. pepo protein BRASSINAZOLE-RESISTANT 1-like (LOC111798494), transcript variant X1, mRNA	AT1G19350	Brassinosteroid signalling positive regulator (BZR1) family protein	2.97583	25.9211	4.79319	8.71053	1.61071	0.184915	Y	Y	Y	Y	N	Y
gi|659094401|ref|XM_008449818.1|	NADP-dependent D-sorbitol-6-phosphate dehydrogenase-like (LOC103490340), mRNA	XM_023698303.1 PREDICTED: Cucurbita pepo subsp. pepo NADP-dependent D-sorbitol-6-phosphate dehydrogenase-like (LOC111811448), mRNA	AT2G21250	NAD(P)-linked oxidoreductase superfamily protein	7.6875	109.333	5.248	14.2222	0.682667	0.048	Y	Y	Y	Y	N	Y
gi|659125147|ref|XM_008464311.1|	splicing factor U2af small subunit B-like (LOC103500870), transcript variant X2, mRNA	XM_023688033.1 PREDICTED: Cucurbita pepo subsp. pepo splicing factor U2af small subunit B-like (LOC111803563), transcript variant X1, mRNA	AT1G27650	U2 snRNP auxiliary factor small subunit, putative	2.79801	4.95466	2.40759	1.77078	0.860465	0.485924	Y	Y	N	Y	N	N
gi|659118829|ref|XM_008461107.1|	KH domain-containing protein At4g18375 (LOC103498494), transcript variant X1, mRNA	XM_023694476.1 PREDICTED: Cucurbita pepo subsp. pepo KH domain-containing protein HEN4-like (LOC111808476), transcript variant X1, mRNA	AT5G15270	RNA-binding KH domain-containing protein	0.941599	1.07428	1.43159	1.14091	1.52038	1.33261	N	N	N	N	N	N
gi|659126191|ref|XM_008464838.1|	farnesyl pyrophosphate synthase 1 (LOC103501295), mRNA	XM_023664371.1 PREDICTED: Cucurbita pepo subsp. pepo farnesyl pyrophosphate synthase 1 (LOC111783444), mRNA	AT5G47770;AT4G17190	farnesyl diphosphate synthase 2;farnesyl diphosphate synthase 1	5.14398	9.53883	2.31449	1.85437	0.449941	0.242638	Y	Y	N	Y	N	N
gi|659113260|ref|XM_008458259.1|	probable phosphoglucomutase-2 (LOC103496424), transcript variant X1, mRNA	XM_023684921.1 PREDICTED: Cucurbita pepo subsp. pepo phosphoglucomutase (LOC111800976), transcript variant X1, mRNA	AT5G17530	phosphoglucosamine mutase family protein	2.58971	10.6108	7.35206	4.0973	2.83895	0.692884	Y	Y	Y	Y	N	N
gi|659091883|ref|XM_008448564.1|	OTU domain-containing protein At3g57810-like (LOC103489409), mRNA	XM_023686740.1 PREDICTED: Cucurbita pepo subsp. pepo uncharacterized LOC111802394 (LOC111802394), mRNA			0.483951	1.21137	5.28302	2.50309	10.9164	4.36119	N	N	Y	Y	Y	Y
gi|659089594|ref|XM_008447372.1|	6,7-dimethyl-8-ribityllumazine synthase, chloroplastic (LOC103488575), partial mRNA	XM_023681466.1 PREDICTED: Cucurbita pepo subsp. pepo 6,7-dimethyl-8-ribityllumazine synthase, chloroplastic-like (LOC111798372), mRNA	AT2G44050	6,7-dimethyl-8-ribityllumazine synthase / DMRL synthase / lumazine synthase / riboflavin synthase	14.8485	13.1544	4.97462	0.885906	0.335025	0.378173	Y	Y	Y	N	N	Y
gi|659109056|ref|XM_008456303.1|	glucose-6-phosphate/phosphate translocator 2, chloroplastic-like (LOC103494919), mRNA	XM_023680205.1 PREDICTED: Cucurbita pepo subsp. pepo glucose-6-phosphate/phosphate translocator 1, chloroplastic (LOC111797249), mRNA	AT5G54800	glucose 6-phosphate/phosphate translocator 1	0.238176	0.55543	1.99694	2.33201	8.3843	3.59531	Y	Y	N	Y	Y	Y
gi|659070247|ref|XM_008455937.1|	ATP-dependent Clp protease proteolytic subunit-related protein 3, chloroplastic (LOC103494643), transcript variant X1, mRNA	XM_023689525.1 PREDICTED: Cucurbita pepo subsp. pepo ATP-dependent Clp protease proteolytic subunit-related protein 3, chloroplastic (LOC111804747), transcript variant X1, mRNA	AT1G09130;ATCG01280	Chloroplast Ycf2;ATPase, AAA type, core;ATP-dependent caseinolytic (Clp) protease/crotonase family protein	1.424	2.92239	2.29543	2.05224	1.61196	0.785463	N	Y	N	Y	N	N
gi|659120498|ref|XM_008461999.1|	U6 snRNA-associated Sm-like protein LSm6 (LOC103499106), mRNA	XM_023657876.1 PREDICTED: Cucurbita pepo subsp. pepo U6 snRNA-associated Sm-like protein LSm6 (LOC111778180), transcript variant X2, mRNA	AT2G43810	Small nuclear ribonucleoprotein family protein	1.53292	2.09198	2.7129	1.36471	1.76976	1.29681	N	Y	Y	N	N	N
gi|659102313|ref|XM_008453841.1|	putative glucose-6-phosphate 1-epimerase (LOC103493181), mRNA	XM_023689746.1 PREDICTED: Cucurbita pepo subsp. pepo putative glucose-6-phosphate 1-epimerase (LOC111804908), transcript variant X2, mRNA	AT5G66530	Galactose mutarotase-like superfamily protein	0.612469	2.41955	9.67822	3.9505	15.802	4	N	Y	Y	Y	Y	Y
gi|659129935|ref|XM_008466698.1|	nuclear pore membrane glycoprotein 210 (LOC103502678), mRNA	XM_023673229.1 PREDICTED: Cucurbita pepo subsp. pepo nuclear pore complex protein GP210 (LOC111791759), mRNA	AT5G40490	RNA-binding (RRM/RBD/RNP motifs) family protein	2.67995	7.9959	5.84132	2.98361	2.17964	0.730539	Y	Y	Y	Y	N	N
gi|659085733|ref|XM_008445352.1|	uncharacterized LOC103487130 (LOC103487130), mRNA	XM_023672986.1 PREDICTED: Cucurbita pepo subsp. pepo uncharacterized LOC111791594 (LOC111791594), mRNA	AT5G03190	conserved peptide upstream open reading frame 47	1.99897	0.763715	0.401194	0.382053	0.2007	0.525319	Y	N	N	Y	Y	N
gi|659124389|ref|XM_008463913.1|	E3 SUMO-protein ligase RanBP2 (LOC103500566), transcript variant X1, mRNA	XM_023692395.1 PREDICTED: Cucurbita pepo subsp. pepo nuclear pore complex protein NUP50B-like (LOC111806884), transcript variant X1, mRNA	AT3G15970;AT1G52380	NUP50 (Nucleoporin 50 kDa) protein	1.5136	3.83465	2.41089	2.53346	1.59282	0.628713	N	Y	N	Y	N	N
gi|659091488|ref|XM_008448356.1|	ubiquitin receptor RAD23c-like (LOC103489268), mRNA	XM_023683553.1 PREDICTED: Cucurbita pepo subsp. pepo ubiquitin receptor RAD23d-like (LOC111799989), mRNA	AT5G38470;AT3G02540	Rad23 UV excision repair protein family	0.792192	0.901018	0.848802	1.13737	1.07146	0.942048	N	N	N	N	N	N
gi|659099114|ref|XM_008452215.1|	zinc finger A20 and AN1 domain-containing stress-associated protein 4-like (LOC103492038), transcript variant X1, mRNA	XM_023676093.1 PREDICTED: Cucurbita pepo subsp. pepo zinc finger A20 and AN1 domain-containing stress-associated protein 8-like (LOC111793997), mRNA	AT1G51200	A20/AN1-like zinc finger family protein	1.26429	1.64165	1.86494	1.29848	1.4751	1.13602	N	N	N	N	N	N
gi|659118693|ref|XM_008461033.1|	dolichyl-diphosphooligosaccharide--protein glycosyltransferase 48 kDa subunit (LOC103498431), mRNA	XM_023657336.1 PREDICTED: Cucurbita pepo subsp. pepo dolichyl-diphosphooligosaccharide--protein glycosyltransferase 48 kDa subunit-like (LOC111777645), mRNA	AT5G66680	dolichyl-diphosphooligosaccharide-protein glycosyltransferase 48kDa subunit family protein	3.16071	6.08437	4.08176	1.925	1.2914	0.67086	Y	Y	Y	Y	N	N
gi|659085962|ref|XM_008445477.1|	uncharacterized LOC103487230 (LOC103487230), transcript variant X3, mRNA	XM_023660465.1 PREDICTED: Cucurbita pepo subsp. pepo uncharacterized LOC111780149 (LOC111780149), transcript variant X1, mRNA	AT3G02790	zinc finger (C2H2 type) family protein	1.34207	1.84981	2.57067	1.37833	1.91546	1.3897	N	Y	Y	N	N	N
gi|659122687|ref|XM_008463052.1|	zinc finger A20 and AN1 domain-containing stress-associated protein 8-like (LOC103499910), mRNA	XM_023693251.1 PREDICTED: Cucurbita pepo subsp. pepo zinc finger A20 and AN1 domain-containing stress-associated protein 8-like (LOC111807505), mRNA	AT1G51200	A20/AN1-like zinc finger family protein	0.604723	0.122098	0.490671	0.201907	0.811397	4.01866	N	Y	N	Y	N	Y
gi|659070445|ref|XM_008456897.1|	pre-mRNA-splicing factor SLU7 (LOC103495367), mRNA	XM_023671017.1 PREDICTED: Cucurbita pepo subsp. pepo pre-mRNA-splicing factor SLU7-like (LOC111790178), mRNA	AT1G65660;AT3G45950	Pre-mRNA splicing Prp18-interacting factor	1.12032	0.741051	0.800164	0.661462	0.714227	1.07977	N	N	N	N	N	N
gi|659095341|ref|XM_008450309.1|	3-dehydroquinate synthase, chloroplastic (LOC103490680), mRNA	XM_023697136.1 PREDICTED: Cucurbita pepo subsp. pepo 3-dehydroquinate synthase, chloroplastic (LOC111810430), mRNA	AT5G66120	3-dehydroquinate synthase, putative	1.26415	1.79078	4.44622	1.41659	3.51716	2.48284	N	Y	Y	N	Y	N
gi|88910032|gb|DQ393831.1|	Cucumis melo cultivar Vedrantais eukaryotic translation initiation factor 4E mRNA, complete cds	XM_023663719.1 PREDICTED: Cucurbita pepo subsp. pepo eukaryotic translation initiation factor 4E-1-like (LOC111782882), mRNA	AT4G18040	eukaryotic translation initiation factor 4E	0.952404	1.18354	1.64631	1.24268	1.72858	1.39101	N	N	N	N	N	N
gi|659069678|ref|XM_008453038.1|	subtilisin-like protease (LOC103492606), transcript variant X1, mRNA	XM_023690580.1 PREDICTED: Cucurbita pepo subsp. pepo subtilisin-like protease SBT2.5 (LOC111805472), transcript variant X3, mRNA	AT2G19170;AT4G30020	PA-domain containing subtilase family protein;subtilisin-like serine protease 3	0.942233	2.69583	5.42179	2.86111	5.75419	2.01117	N	Y	Y	Y	Y	N
gi|659100410|ref|XM_008452863.1|	serrate RNA effector molecule (LOC103492466), mRNA	XM_023660271.1 PREDICTED: Cucurbita pepo subsp. pepo serrate RNA effector molecule-like (LOC111780022), mRNA	AT2G27100	C2H2 zinc-finger protein SERRATE (SE)	1.39582	1.30634	1.03918	0.935897	0.744498	0.795491	N	N	N	N	N	N
gi|659077121|ref|XM_008440822.1|	protein transport protein SEC23 (LOC103483950), mRNA	XM_023672778.1 PREDICTED: Cucurbita pepo subsp. pepo protein transport protein SEC23-like (LOC111791435), mRNA	AT3G23660;AT4G14160;AT1G05520	Sec23/Sec24 protein transport family protein	1.48921	1.56899	1.64371	1.05357	1.10374	1.04762	N	N	N	N	N	N
gi|659120409|ref|XM_008461957.1|	NAD-dependent malic enzyme 2, mitochondrial (LOC103499065), transcript variant X1, mRNA	XM_023659046.1 PREDICTED: Cucurbita pepo subsp. pepo NAD-dependent malic enzyme 59 kDa isoform, mitochondrial (LOC111779018), transcript variant X1, mRNA	AT4G00570	NAD-dependent malic enzyme 2	0.440593	0.511653	1.39293	1.16128	3.1615	2.72242	Y	Y	N	N	Y	Y
gi|659102127|ref|XM_008453744.1|	putative leucine-rich repeat-containing protein DDB_G0290503 (LOC103493112), transcript variant X1, mRNA	XM_023671984.1 PREDICTED: Cucurbita pepo subsp. pepo COP1-interactive protein 1 (LOC111790875), transcript variant X1, mRNA			0.32862	2.08766	2.35244	6.35281	7.15854	1.12683	Y	N	N	Y	Y	N
gi|659067212|ref|XM_008440027.1|	probable 26S proteasome complex subunit sem1-1 (LOC103483411), mRNA	XM_023663338.1 PREDICTED: Cucurbita pepo subsp. pepo protein DELETION OF SUV3 SUPPRESSOR 1(I)-like (LOC111782564), transcript variant X1, mRNA	AT1G64750	deletion of SUV3 suppressor 1(I)	1.81373	11.5449	5.21081	6.36527	2.87297	0.451351	N	Y	Y	Y	N	N
gi|659078142|ref|XM_008441349.1|	ABC transporter C family member 2-like (LOC103484325), mRNA	XM_023662882.1 PREDICTED: Cucurbita pepo subsp. pepo ABC transporter C family member 2 (LOC111782094), mRNA	AT2G34660	multidrug resistance-associated protein 2	1.27955	1.42635	1.45874	1.11473	1.14005	1.02271	N	N	N	N	N	N
gi|659066584|ref|XM_008453173.1|	uncharacterized LOC103492624 (LOC103492624), transcript variant X2, mRNA	XM_023664212.1 PREDICTED: Cucurbita pepo subsp. pepo transcription factor TCP13-like (LOC111783290), mRNA	AT5G08060	unknown protein; FUNCTIONS IN: molecular_function unknown; INVOLVED IN: biological_process unknown; LOCATED IN: mitochondrion; EXPRESSED IN: 24 plant structures; EXPRESSED DURING: 16 growth stages; Has 42 Blast hits to 42 proteins in 17 species: Archae -	0.636394	1.03546	2.69134	1.62708	4.22905	2.59916	N	N	Y	N	Y	Y
gi|659080527|ref|XM_008442618.1|	proteasome subunit alpha type-7 (LOC103485144), mRNA	XM_023689249.1 PREDICTED: Cucurbita pepo subsp. pepo proteasome subunit alpha type-7-like (LOC111804441), mRNA	AT3G51260	20S proteasome alpha subunit PAD1	3.29231	7.21348	6.07571	2.19101	1.84543	0.842271	Y	Y	Y	Y	N	N
gi|659089676|ref|XM_008447417.1|	bifunctional riboflavin biosynthesis protein RIBA 1, chloroplastic-like (LOC103488598), mRNA	XM_023694633.1 PREDICTED: Cucurbita pepo subsp. pepo bifunctional riboflavin biosynthesis protein RIBA 1, chloroplastic-like (LOC111808559), transcript variant X1, mRNA	AT5G64300	GTP cyclohydrolase II	0.700873	0.0748979	0.293419	0.106864	0.418647	3.91758	N	Y	N	Y	N	Y
gi|659076971|ref|XM_008440742.1|	calmodulin-related protein (LOC103483899), mRNA	XM_023670556.1 PREDICTED: Cucurbita pepo subsp. pepo calmodulin-beta-like (LOC111789848), mRNA	AT5G49480	Ca2+-binding protein 1	16.0167	0.189378	0.815098	0.0118238	0.0508906	4.30407	Y	Y	N	Y	N	Y
gi|659122127|ref|XM_008462760.1|	BEL1-like homeodomain protein 7 (LOC103499705), transcript variant X1, mRNA	XM_023656814.1 PREDICTED: Cucurbita pepo subsp. pepo BEL1-like homeodomain protein 7 (LOC111777282), mRNA	AT4G34610;AT2G16400	BEL1-like homeodomain 7;BEL1-like homeodomain 6	0.16684	0.196058	2.17195	1.17513	13.0181	11.0781	Y	Y	N	N	Y	Y
gi|659074391|ref|XM_008439357.1|	polypyrimidine tract-binding protein homolog 2 (LOC103482951), mRNA	XM_023695181.1 PREDICTED: Cucurbita pepo subsp. pepo polypyrimidine tract-binding protein homolog 2 (LOC111808932), transcript variant X2, mRNA	AT5G53180	polypyrimidine tract-binding protein 2	0.953731	0.858486	1.28056	0.900134	1.34269	1.49165	N	N	N	N	N	N
gi|659081643|ref|XM_008443217.1|	eukaryotic translation initiation factor 3 subunit F (LOC103485557), mRNA	XM_023695833.1 PREDICTED: Cucurbita pepo subsp. pepo eukaryotic translation initiation factor 3 subunit F-like (LOC111809382), mRNA	AT2G39990	eukaryotic translation initiation factor 2	2.7619	4.85787	4.50353	1.75888	1.63059	0.927059	Y	Y	Y	Y	N	N
gi|659119659|ref|XM_008461553.1|	COP9 signalosome complex subunit 7 (LOC103498808), transcript variant X1, mRNA	XM_023692994.1 PREDICTED: Cucurbita pepo subsp. pepo COP9 signalosome complex subunit 7-like (LOC111807323), transcript variant X1, mRNA	AT1G02090	Proteasome component (PCI) domain protein	1.13254	5.03684	1.96107	4.44737	1.73156	0.389344	N	Y	N	Y	N	Y
gi|659076094|ref|XM_008440276.1|	glycolipid transfer protein (LOC103483577), mRNA	XM_023671467.1 PREDICTED: Cucurbita pepo subsp. pepo glycolipid transfer protein 1 (LOC111790532), transcript variant X1, mRNA	AT2G33470	glycolipid transfer protein 1	1.33032	1.77623	0.948909	1.33519	0.713294	0.534226	N	Y	N	N	N	N
gi|659101370|ref|XM_008453348.1|	APO protein 3, mitochondrial-like (LOC103492813), transcript variant X1, mRNA	XM_023658272.1 PREDICTED: Cucurbita pepo subsp. pepo APO protein 3, mitochondrial-like (LOC111778443), mRNA	AT5G61930	Arabidopsis thaliana protein of unknown function (DUF794)	1.12959	2.7078	0.992204	2.39716	0.878378	0.366424	N	Y	N	Y	N	N
gi|659076382|ref|XM_008440428.1|	proteasome subunit beta type-2-A (LOC103483693), mRNA	XM_023683711.1 PREDICTED: Cucurbita pepo subsp. pepo proteasome subunit beta type-2-A-like (LOC111800124), mRNA	AT4G14800;AT3G22630	20S proteasome beta subunit D2;20S proteasome beta subunit D1	1.21233	1.43491	3.67437	1.1836	3.03083	2.56069	N	N	Y	N	Y	Y
gi|659121396|ref|XM_008462418.1|	cryptochrome-1 (LOC103499419), transcript variant X1, mRNA	XM_023692127.1 PREDICTED: Cucurbita pepo subsp. pepo cryptochrome-1 (LOC111806706), transcript variant X1, mRNA	AT1G04400	cryptochrome 2	0.30605	1.82314	1.13987	5.95698	3.72445	0.625224	Y	N	N	Y	Y	N
gi|659095736|ref|XM_008450519.1|	probable methyltransferase PMT14 (LOC103490814), mRNA	XM_023696493.1 PREDICTED: Cucurbita pepo subsp. pepo probable methyltransferase PMT14 (LOC111809982), transcript variant X2, mRNA	AT4G18030;AT1G26850	S-adenosyl-L-methionine-dependent methyltransferases superfamily protein	1.70331	14.2239	7.11194	8.35075	4.17537	0.5	N	Y	Y	Y	Y	N
gi|659069263|ref|XM_008450752.1|	mitochondrial uncoupling protein 1 (LOC103490980), mRNA	XM_023687302.1 PREDICTED: Cucurbita pepo subsp. pepo mitochondrial uncoupling protein 1-like (LOC111803049), mRNA	AT3G54110	plant uncoupling mitochondrial protein 1	2.71124	7.90871	4.13449	2.91701	1.52495	0.522777	Y	Y	Y	Y	N	N
[truncated: 7,705 more rows]

## Sheet: F 0.5-2X all
Cmelo ID	Cmelo Description	C. pepo match and description	Athaliana IDS	Athaliana Descriptions	F -24h/-15h	F -24h/0h	F -24h/+9h	F -15h/0h	F -15h/+9h	F 0h/+9h	F -24h vs -15h DE	F -24h vs 0h DE	F -24h vs +9h DE	F -15h vs 0h DE	F -15h vs +9h DE	F 0h vs +9h DE
[truncated: 1,138 more rows]

## Sheet: 15, 0 & +9h up 2x over -24h
Cmelo ID	Cmelo Description	C. pepo match and description	Athaliana IDS	Athaliana Descriptions	F -24h/-15h	F -24h/0h	F -24h/+9h	F -15h/0h	F -15h/+9h	F 0h/+9h	F -24h vs -15h DE	F -24h vs 0h DE	F -24h vs +9h DE	F -15h vs 0h DE	F -15h vs +9h DE	F 0h vs +9h DE
[truncated: 335 more rows]

[truncated: 8 more sheets: -24,-15 & 0h up 2x over +9h, 0 & +9h up 2x over -24 and -15h, -15 & 0h up 2x over -24 & +9h, -24 & -15h up 2x over 0 & +9h, +9h up 2x over all, -24h up 2x over all, -15h up 2x over all, 0h up 2x over all]
