# Supplementary material for: An integrated transcriptomics and metabolomics analysis of the Cucurbita pepo nectary implicates key modules of primary metabolism involved in nectar synthesis and secretion
Source: Plant Direct. 2019 Feb 28;3(2):e00120. doi: 10.1002/pld3.120 (PMC6508809; doi:10.1002/pld3.120)
Supplement: Supplementary file 7 [file PLD3-3-e00120-s007.xlsx]

## Sheet: All ratios
Cmelo ID	Cmelo Description	C.pepo match and description	Athaliana IDS	Athaliana Descriptions	M -24h/-15h	M -24h/0h	M -24h/+9h	M -15h/0h	M -15h/+9h	M 0h/+9h	M -24h vs -15h DE	M -24h vs 0h DE	M -24h vs +9h DE	M -15h vs 0h DE	M -15h vs +9h DE	M 0h vs +9h DE
gi|659114791|ref|XM_008459007.1|	elongation factor 1-alpha (LOC103496960), mRNA	XM_023658143.1 PREDICTED: Cucurbita pepo subsp. pepo elongation factor 1-alpha-like (LOC111778365), mRNA	AT1G07940;AT5G60390;AT1G07930;AT1G07920	GTP binding Elongation factor Tu family protein	0.681958	1.22107	0.649192	1.79054	0.951953	0.531657	N	N	N	Y	N	Y
gi|659128133|ref|XM_008465841.1|	alpha-glucan phosphorylase, H isozyme (LOC103502043), transcript variant X1, mRNA	XM_023656828.1 PREDICTED: Cucurbita pepo subsp. pepo alpha-glucan phosphorylase, H isozyme (LOC111777292), mRNA	AT3G46970	alpha-glucan phosphorylase 2	0.896673	3.97335	13.8743	4.43121	15.4731	3.49184	N	Y	Y	Y	Y	Y
gi|659087729|ref|XM_008446385.1|	ADP,ATP carrier protein 1, mitochondrial (LOC103487876), partial mRNA	XM_023658845.1 PREDICTED: Cucurbita pepo subsp. pepo ADP,ATP carrier protein 1, mitochondrial-like (LOC111778857), mRNA	AT5G13490	ADP/ATP carrier 2	0.931109	1.52692	5.33671	1.6399	5.73157	3.49508	N	Y	Y	N	Y	Y
gi|659086485|ref|XM_008445736.1|	probable galactinol--sucrose galactosyltransferase 6 (LOC103487423), transcript variant X1, mRNA	XM_023659973.1 PREDICTED: Cucurbita pepo subsp. pepo probable galactinol--sucrose galactosyltransferase 6 (LOC111779815), transcript variant X1, mRNA	AT5G20250	Raffinose synthase family protein	0.714453	0.688559	7.52338	0.963757	10.5303	10.9263	N	N	Y	N	Y	Y
gi|659094298|ref|XM_008449764.1|	peptidyl-prolyl cis-trans isomerase (LOC103490307), mRNA	XM_023674034.1 PREDICTED: Cucurbita pepo subsp. pepo peptidyl-prolyl cis-trans isomerase 1 (LOC111792517), mRNA	AT4G38740	rotamase CYP 1	0.650364	1.72907	1.42719	2.65862	2.19445	0.825408	N	Y	N	Y	Y	N
gi|659074722|ref|XM_008439539.1|	nucleoside diphosphate kinase (LOC103483100), mRNA	XM_023684441.1 PREDICTED: Cucurbita pepo subsp. pepo nucleoside diphosphate kinase (LOC111800652), transcript variant X1, mRNA	AT4G09320	Nucleoside diphosphate kinase family protein	1.51548	4.39315	15.8243	2.89886	10.4418	3.60203	N	Y	Y	N	Y	N
gi|659086421|ref|XM_008445704.1|	pyrophosphate-energized vacuolar membrane proton pump (LOC103487401), mRNA	XM_023660072.1 PREDICTED: Cucurbita pepo subsp. pepo pyrophosphate-energized vacuolar membrane proton pump (LOC111779886), mRNA	AT1G15690	Inorganic H pyrophosphatase family protein	0.762867	2.12704	18.5153	2.78822	24.2707	8.70473	N	Y	Y	Y	Y	Y
gi|659114631|ref|XM_008458932.1|	probable sucrose-phosphate synthase 2 (LOC103496894), mRNA	XM_023658084.1 PREDICTED: Cucurbita pepo subsp. pepo probable sucrose-phosphate synthase 2 (LOC111778331), transcript variant X1, mRNA	AT1G04920	sucrose phosphate synthase 3F	0.990076	0.836562	15.1689	0.844947	15.3209	18.1324	N	N	Y	N	Y	Y
gi|659113188|ref|XM_008458223.1|	elongation factor 2 (LOC103496388), mRNA	XM_023656545.1 PREDICTED: Cucurbita pepo subsp. pepo elongation factor 2 (LOC111777103), transcript variant X1, mRNA	AT1G56070	Ribosomal protein S5/Elongation factor G/III/V family protein	0.845815	1.05139	1.02739	1.24305	1.21468	0.977174	N	N	N	N	N	N
gi|659090746|ref|XM_008447957.1|	alpha-glucan water dikinase, chloroplastic (LOC103488983), mRNA	XM_023687146.1 PREDICTED: Cucurbita pepo subsp. pepo alpha-glucan water dikinase, chloroplastic (LOC111802688), transcript variant X1, mRNA	AT1G10760	Pyruvate phosphate dikinase, PEP/pyruvate binding domain	0.668911	4.05724	5.82956	6.06543	8.715	1.43683	N	Y	Y	Y	Y	N
gi|659125143|ref|XM_008464309.1|	enolase (LOC103500869), mRNA	XM_023688027.1 PREDICTED: Cucurbita pepo subsp. pepo enolase (LOC111803558), mRNA	AT2G36530	Enolase	0.972995	0.889507	3.64868	0.914195	3.74995	4.10191	N	N	Y	N	Y	Y
gi|659108852|ref|XM_008456199.1|	tubulin alpha chain (LOC103494831), mRNA	XM_023696495.1 PREDICTED: Cucurbita pepo subsp. pepo tubulin alpha chain-like (LOC111809983), mRNA	AT4G14960;AT1G50010	Tubulin/FtsZ family protein;tubulin alpha-2 chain	0.664415	1.77791	4.92984	2.6759	7.41982	2.77283	N	N	Y	Y	Y	Y
gi|659072909|ref|XM_008468939.1|	ATP synthase subunit beta, mitochondrial-like (LOC103504581), mRNA	XM_023694784.1 PREDICTED: Cucurbita pepo subsp. pepo ATP synthase subunit beta, mitochondrial-like (LOC111808668), mRNA	AT5G08690;ATCG00480;AT5G08670	ATP synthase alpha/beta family protein;ATP synthase subunit beta	1.02021	1.70647	3.80876	1.67267	3.73331	2.23195	N	Y	Y	Y	Y	Y
gi|659090431|ref|XM_008447791.1|	60S ribosomal protein L5 (LOC103488867), mRNA	XM_023672704.1 PREDICTED: Cucurbita pepo subsp. pepo 60S ribosomal protein L5 (LOC111791363), mRNA	AT3G25520	ribosomal protein L5	0.664984	4.33882	1.16121	6.52471	1.74622	0.267632	N	Y	N	Y	N	Y
gi|659067434|ref|XM_008441195.1|	glyceraldehyde-3-phosphate dehydrogenase 2, cytosolic-like (LOC103484230), mRNA	XM_023663423.1 PREDICTED: Cucurbita pepo subsp. pepo glyceraldehyde-3-phosphate dehydrogenase, cytosolic-like (LOC111782639), mRNA	AT3G04120	glyceraldehyde-3-phosphate dehydrogenase C subunit 1	0.604091	0.766085	7.93824	1.26816	13.1408	10.3621	Y	N	Y	N	Y	Y
gi|659092506|ref|XM_008448873.1|	phosphoglycerate kinase, cytosolic (LOC103489632), mRNA	XM_023698458.1 PREDICTED: Cucurbita pepo subsp. pepo phosphoglycerate kinase 3, cytosolic (LOC111811554), mRNA	AT1G79550;AT3G12780	phosphoglycerate kinase;phosphoglycerate kinase 1	1.36643	3.61852	5.81248	2.64817	4.25378	1.60631	N	Y	Y	N	Y	N
gi|659081519|ref|XM_008443151.1|	glyceraldehyde-3-phosphate dehydrogenase (LOC103485508), mRNA	XM_023695266.1 PREDICTED: Cucurbita pepo subsp. pepo glyceraldehyde-3-phosphate dehydrogenase 2, cytosolic (LOC111808987), mRNA	AT3G04120	glyceraldehyde-3-phosphate dehydrogenase C subunit 1	0.747787	3.06558	8.50863	4.09953	11.3784	2.77554	N	Y	Y	Y	Y	N
gi|659121408|ref|XM_008462424.1|	malate dehydrogenase, cytoplasmic (LOC103499421), mRNA	XM_023692746.1 PREDICTED: Cucurbita pepo subsp. pepo malate dehydrogenase (LOC111807156), mRNA	AT5G56720;AT1G04410	Lactate/malate dehydrogenase family protein	0.973298	1.68697	3.03457	1.73325	3.11783	1.79883	N	Y	Y	Y	Y	Y
gi|659111464|ref|XM_008457528.1|	4-alpha-glucanotransferase DPE2 (LOC103495851), mRNA	XM_023687667.1 PREDICTED: Cucurbita pepo subsp. pepo 4-alpha-glucanotransferase DPE2 (LOC111803321), mRNA	AT2G40840	disproportionating enzyme 2	1.18353	5.734	29.1314	4.84485	24.6141	5.08047	N	Y	Y	Y	Y	Y
gi|659125160|ref|XM_008464319.1|	fructose-bisphosphate aldolase cytoplasmic isozyme (LOC103500873), mRNA	XM_023688032.1 PREDICTED: Cucurbita pepo subsp. pepo fructose-bisphosphate aldolase 6, cytosolic-like (LOC111803562), mRNA	AT2G36460	Aldolase superfamily protein	0.596499	1.94673	11.2562	3.26359	18.8705	5.78214	Y	Y	Y	Y	Y	Y
gi|209978715|gb|FJ231521.1|	Cucumis melo galactokinase mRNA, complete cds	XM_023672181.1 PREDICTED: Cucurbita pepo subsp. pepo galactokinase-like (LOC111791010), mRNA	AT3G06580	Mevalonate/galactokinase family protein	1.03468	1.7551	4.49173	1.69628	4.34118	2.55924	N	Y	Y	Y	Y	Y
gi|659109945|ref|XM_008456743.1|	polyadenylate-binding protein 2 (LOC103495248), mRNA	XM_023698021.1 PREDICTED: Cucurbita pepo subsp. pepo polyadenylate-binding protein 2-like (LOC111811258), transcript variant X1, mRNA	AT1G49760;AT4G34110;AT1G71770	poly(A) binding protein 2;poly(A) binding protein 8;poly(A)-binding protein 5	0.815125	1.2764	1.64129	1.5659	2.01354	1.28587	N	N	Y	Y	Y	N
gi|659101052|ref|XM_008453178.1|	uncharacterized LOC103492703 (LOC103492703), mRNA	XM_023693712.1 PREDICTED: Cucurbita pepo subsp. pepo uncharacterized LOC111807830 (LOC111807830), mRNA	AT4G02940	oxidoreductase, 2OG-Fe(II) oxygenase family protein	1.01091	9.65458	69.4263	9.55035	68.6768	7.19102	N	Y	Y	Y	Y	Y
gi|7208433|gb|AF230211.1|	Cucumis melo translationally controlled tumor protein-related protein mRNA, complete cds	XM_023684179.1 PREDICTED: Cucurbita pepo subsp. pepo translationally-controlled tumor protein homolog (LOC111800471), mRNA	AT3G16640	translationally controlled tumor protein	1.00429	1.71542	3.47216	1.70809	3.45732	2.02408	N	N	Y	N	Y	N
gi|659091786|ref|XM_008448510.1|	dnaJ protein homolog (LOC103489367), mRNA	XM_023674043.1 PREDICTED: Cucurbita pepo subsp. pepo dnaJ protein homolog (LOC111792522), mRNA	AT3G44110	DNAJ homologue 3	1.08148	0.699841	1.4832	0.647113	1.37146	2.11935	N	Y	N	N	N	Y
gi|659085469|ref|XM_008445214.1|	mitochondrial outer membrane protein porin of 34 kDa (LOC103487026), mRNA	XM_023672371.1 PREDICTED: Cucurbita pepo subsp. pepo mitochondrial outer membrane protein porin of 34 kDa (LOC111791142), transcript variant X1, mRNA	AT5G15090	voltage dependent anion channel 3	0.95774	1.55809	4.41605	1.62684	4.6109	2.83426	N	Y	Y	N	Y	Y
gi|659121633|ref|XM_008462536.1|	probable galactinol--sucrose galactosyltransferase 2 (LOC103499514), transcript variant X1, mRNA	XM_023689415.1 PREDICTED: Cucurbita pepo subsp. pepo probable galactinol--sucrose galactosyltransferase 2 (LOC111804563), mRNA	AT3G57520	seed imbibition 2	1.83128	0.977481	5.95483	0.53377	3.25174	6.09202	Y	N	Y	Y	Y	Y
gi|543862373|gb|KF151861.1|	Cucumis melo cultivar Yuntian-930 S-adenosylmethionine decarboxylase (SAMDC) mRNA, complete cds	XM_023671589.1 PREDICTED: Cucurbita pepo subsp. pepo S-adenosylmethionine decarboxylase proenzyme-like (LOC111790613), transcript variant X1, mRNA	AT3G02470	S-adenosylmethionine decarboxylase	1.08747	0.404857	0.522361	0.372294	0.480348	1.29024	N	Y	Y	Y	Y	N
gi|659110846|ref|XM_008457220.1|	aconitate hydratase, cytoplasmic (LOC103495599), mRNA	XM_023698593.1 PREDICTED: Cucurbita pepo subsp. pepo aconitate hydratase, cytoplasmic-like (LOC111811641), mRNA	AT2G05710	aconitase 3	0.930065	1.67985	1.96385	1.80616	2.11152	1.16906	N	Y	Y	Y	Y	N
gi|659128272|ref|XM_008465907.1|	triosephosphate isomerase, cytosolic-like (LOC103502084), mRNA	XM_023676512.1 PREDICTED: Cucurbita pepo subsp. pepo triosephosphate isomerase, cytosolic-like (LOC111794478), mRNA	AT3G55440	triosephosphate isomerase	1.0095	2.24252	9.7611	2.22142	9.66925	4.35274	N	Y	Y	N	Y	N
gi|659080333|ref|XM_008442513.1|	soluble inorganic pyrophosphatase (LOC103485061), transcript variant X1, mRNA	XM_023661681.1 PREDICTED: Cucurbita pepo subsp. pepo soluble inorganic pyrophosphatase-like (LOC111781209), transcript variant X2, mRNA	AT3G53620;AT2G18230	pyrophosphorylase 4;pyrophosphorylase 2	1.00018	1.48218	4.23886	1.48191	4.23809	2.85988	N	Y	Y	N	Y	Y
gi|659100246|ref|XM_008452779.1|	uncharacterized LOC103492414 (LOC103492414), transcript variant X1, mRNA	XM_023676153.1 PREDICTED: Cucurbita pepo subsp. pepo uncharacterized LOC111794042 (LOC111794042), mRNA	AT3G13460;AT1G55500	evolutionarily conserved C-terminal region 4;evolutionarily conserved C-terminal region 2	0.825537	0.606362	1.4997	0.734506	1.81663	2.47327	N	Y	N	N	Y	Y
gi|659101439|ref|XM_008453384.1|	glutathione S-transferase-like (LOC103492839), mRNA	XM_023692894.1 PREDICTED: Cucurbita pepo subsp. pepo glutathione S-transferase-like (LOC111807250), mRNA	AT2G02930	glutathione S-transferase F3	1.1162	2.22841	8.03694	1.99642	7.20027	3.60659	N	Y	Y	Y	Y	Y
gi|659102645|ref|XM_008454019.1|	elongation factor 1-gamma-like (LOC103493314), mRNA	XM_023696787.1 PREDICTED: Cucurbita pepo subsp. pepo elongation factor 1-gamma (LOC111810181), transcript variant X2, mRNA	AT1G57720	Translation elongation factor EF1B, gamma chain	0.78536	2.50728	1.88794	3.19253	2.40391	0.75298	N	Y	Y	Y	Y	N
gi|659122022|ref|XM_008462713.1|	glycine-rich RNA-binding protein 1-like (LOC103499671), mRNA	XM_023677332.1 PREDICTED: Cucurbita pepo subsp. pepo glycine-rich RNA-binding protein 1-like (LOC111795090), transcript variant X1, mRNA	AT2G21660	cold, circadian rhythm, and rna binding 2	0.319159	7.10154	0.372378	22.2508	1.16675	0.0524363	Y	Y	Y	Y	N	Y
gi|659106846|ref|XM_008455230.1|	guanine nucleotide-binding protein subunit beta-like protein (LOC103494156), mRNA	XM_023659636.1 PREDICTED: Cucurbita pepo subsp. pepo guanine nucleotide-binding protein subunit beta-like protein (LOC111779573), mRNA	AT1G18080	Transducin/WD40 repeat-like superfamily protein	0.787961	3.19341	1.72565	4.05275	2.19002	0.54038	N	Y	Y	Y	Y	Y
gi|659071238|ref|XM_008460627.1|	hexokinase-1-like (LOC103498127), transcript variant X1, mRNA	XM_023690103.1 PREDICTED: Cucurbita pepo subsp. pepo hexokinase-1-like (LOC111805175), transcript variant X2, mRNA	AT4G29130	hexokinase 1	0.932937	3.42736	11.0076	3.67373	11.7989	3.21168	N	Y	Y	Y	Y	Y
gi|659132431|ref|XM_008467972.1|	isoamylase 3, chloroplastic (LOC103503684), transcript variant X1, mRNA	XM_023679415.1 PREDICTED: Cucurbita pepo subsp. pepo isoamylase 3, chloroplastic (LOC111796685), transcript variant X2, mRNA	AT4G09020	isoamylase 3	0.75749	1.34871	13.6518	1.78049	18.0224	10.1222	N	N	Y	Y	Y	Y
gi|659100290|ref|XM_008452799.1|	mitochondrial dicarboxylate/tricarboxylate transporter DTC-like (LOC103492428), mRNA	XM_023675134.1 PREDICTED: Cucurbita pepo subsp. pepo mitochondrial dicarboxylate/tricarboxylate transporter DTC-like (LOC111793304), transcript variant X1, mRNA	AT5G19760	Mitochondrial substrate carrier family protein	0.98372	2.02974	7.04306	2.06333	7.15961	3.46993	N	Y	Y	N	Y	Y
gi|659108648|ref|XM_008456092.1|	60S ribosomal protein L19-3 (LOC103494752), mRNA	XM_023669966.1 PREDICTED: Cucurbita pepo subsp. pepo 60S ribosomal protein L19-1 (LOC111789250), mRNA	AT4G02230;AT3G16780	Ribosomal protein L19e family protein	0.828929	1.98667	1.06938	2.39667	1.29007	0.538278	N	Y	N	Y	N	Y
gi|659109682|ref|XM_008456602.1|	40S ribosomal protein S4-3 (LOC103495135), mRNA	XM_023690569.1 PREDICTED: Cucurbita pepo subsp. pepo 40S ribosomal protein S4-3 (LOC111805458), mRNA	AT5G07090;AT5G58420;AT2G17360	Ribosomal protein S4 (RPS4A) family protein	0.891041	2.3	1.46281	2.58125	1.64168	0.636002	N	Y	N	Y	N	N
gi|659093810|ref|XM_008449509.1|	dihydrolipoyllysine-residue succinyltransferase component of 2-oxoglutarate dehydrogenase complex 1, mitochondrial (LOC103490134), mRNA	XM_023679850.1 PREDICTED: Cucurbita pepo subsp. pepo dihydrolipoyllysine-residue succinyltransferase component of 2-oxoglutarate dehydrogenase complex 1, mitochondrial-like (LOC111797006), mRNA	AT4G26910;AT5G55070	Dihydrolipoamide succinyltransferase	0.995133	2.14089	8.9792	2.15136	9.02311	4.19414	N	Y	Y	Y	Y	Y
gi|659104223|ref|XM_008454632.1|	eukaryotic translation initiation factor 5A-like (LOC103493751), mRNA	XM_023679958.1 PREDICTED: Cucurbita pepo subsp. pepo eukaryotic translation initiation factor 5A-4 (LOC111797067), mRNA	AT1G13950	eukaryotic elongation factor 5A-1	1.23301	1.8632	0.988342	1.5111	0.80157	0.530454	N	Y	N	N	N	Y
gi|659126252|ref|XM_008464868.1|	60S ribosomal protein L3 (LOC103501323), mRNA	XM_023658832.1 PREDICTED: Cucurbita pepo subsp. pepo 60S ribosomal protein L3-like (LOC111778848), transcript variant X1, mRNA	AT1G43170	ribosomal protein 1	0.727455	3.20294	1.16346	4.40294	1.59936	0.363248	N	Y	N	Y	N	Y
gi|659108076|ref|XM_008455784.1|	phosphoglucan, water dikinase, chloroplastic (LOC103494556), transcript variant X1, mRNA	XM_023670248.1 PREDICTED: Cucurbita pepo subsp. pepo phosphoglucan, water dikinase, chloroplastic-like (LOC111789616), transcript variant X6, mRNA	AT5G26570	catalytics;carbohydrate kinases;phosphoglucan, water dikinases	0.758357	2.82057	6.23914	3.71931	8.22718	2.21202	N	Y	Y	Y	Y	Y
gi|659121644|ref|XM_008462541.1|	40S ribosomal protein S2-4-like (LOC103499519), mRNA	XM_023662626.1 PREDICTED: Cucurbita pepo subsp. pepo 40S ribosomal protein S2-4-like (LOC111781894), mRNA	AT2G41840	Ribosomal protein S5 family protein	0.753959	1.90429	1.17135	2.52571	1.5536	0.615114	N	Y	N	Y	N	N
gi|659084589|ref|XM_008444746.1|	sucrose-phosphatase 1 (LOC103486711), mRNA	XM_023684488.1 PREDICTED: Cucurbita pepo subsp. pepo sucrose-phosphatase 1 (LOC111800682), mRNA	AT1G51420	sucrose-phosphatase 1	0.710064	1.59198	7.20554	2.24202	10.1477	4.52616	N	Y	Y	Y	Y	Y
gi|659129792|ref|XM_008466627.1|	1,4-alpha-glucan-branching enzyme 1, chloroplastic/amyloplastic-like (LOC103502624), transcript variant X1, mRNA	XM_023690989.1 PREDICTED: Cucurbita pepo subsp. pepo 1,4-alpha-glucan-branching enzyme 1, chloroplastic/amyloplastic-like (LOC111805769), mRNA	AT2G36390	starch branching enzyme 2.1	2.39349	9.8168	72.4212	4.10146	30.2576	7.37727	Y	Y	Y	Y	Y	Y
gi|659119980|ref|XM_008461725.1|	succinyl-CoA ligase [ADP-forming] subunit beta, mitochondrial (LOC103498914), mRNA	XM_023658205.1 PREDICTED: Cucurbita pepo subsp. pepo succinate--CoA ligase [ADP-forming] subunit beta, mitochondrial (LOC111778409), mRNA	AT2G20420	ATP citrate lyase (ACL) family protein	0.828082	0.873618	6.48884	1.05499	7.83598	7.42755	N	N	Y	N	Y	Y
gi|659070579|ref|XM_008457520.1|	40S ribosomal protein S24-1 (LOC103495842), mRNA	XM_023680932.1 PREDICTED: Cucurbita pepo subsp. pepo 40S ribosomal protein S24-1-like (LOC111798000), mRNA	AT5G28060	Ribosomal protein S24e family protein	0.869838	4.25	1.45277	4.88596	1.67016	0.341829	N	Y	N	Y	N	N
gi|659126515|ref|XM_008465001.1|	60S acidic ribosomal protein P0 (LOC103501429), mRNA	XM_023679044.1 PREDICTED: Cucurbita pepo subsp. pepo 60S acidic ribosomal protein P0 (LOC111796439), mRNA	AT2G40008	other RNA	0.7481	1.58028	0.989943	2.11239	1.32328	0.626437	N	Y	N	Y	N	N
gi|659110522|ref|XM_008457047.1|	ketol-acid reductoisomerase, chloroplastic (LOC103495472), mRNA	XM_023698312.1 PREDICTED: Cucurbita pepo subsp. pepo ketol-acid reductoisomerase, chloroplastic-like (LOC111811454), mRNA	AT3G58610	ketol-acid reductoisomerase	2.65772	1.25714	2.01271	0.473016	0.757306	1.60102	Y	N	Y	Y	N	N
gi|659084291|ref|XM_008444588.1|	1,4-alpha-glucan-branching enzyme 2-2, chloroplastic/amyloplastic (LOC103486585), mRNA	XM_023672077.1 PREDICTED: Cucurbita pepo subsp. pepo 1,4-alpha-glucan-branching enzyme 2-2, chloroplastic/amyloplastic-like (LOC111790945), mRNA	AT5G03650;AT2G36390	starch branching enzyme 2.1;starch branching enzyme 2.2	1.47554	11.5961	12.2205	7.85888	8.28205	1.05385	N	Y	Y	Y	Y	N
gi|659107742|ref|XM_008455613.1|	60S ribosomal protein L13-3 (LOC103494439), mRNA	XM_023697438.1 PREDICTED: Cucurbita pepo subsp. pepo 60S ribosomal protein L13-1 (LOC111810690), transcript variant X1, mRNA	AT5G23900	Ribosomal protein L13e family protein	0.945813	3.6	0.826399	3.80625	0.873745	0.229555	N	Y	N	Y	N	Y
gi|659134079|ref|XM_008468798.1|	heat shock protein 90-2 (LOC103504440), partial mRNA	XM_023675661.1 PREDICTED: Cucurbita pepo subsp. pepo heat shock cognate protein 80-like (LOC111793671), mRNA	AT5G56010	heat shock protein 81-3	1.41383	0.56657	1.12663	0.400735	0.796867	1.98851	N	Y	N	Y	N	Y
gi|659126685|ref|XM_008465091.1|	2,3-bisphosphoglycerate-independent phosphoglycerate mutase (LOC103501500), transcript variant X1, mRNA	XM_023688739.1 PREDICTED: Cucurbita pepo subsp. pepo 2,3-bisphosphoglycerate-independent phosphoglycerate mutase-like (LOC111804059), mRNA	AT1G09780;AT3G08590	Phosphoglycerate mutase, 2,3-bisphosphoglycerate-independent	0.821752	0.914945	2.69723	1.11341	3.28229	2.94797	N	N	Y	N	Y	Y
gi|659072430|ref|XM_008467352.1|	mitochondrial phosphate carrier protein 3, mitochondrial-like (LOC103503205), mRNA	XM_023695256.1 PREDICTED: Cucurbita pepo subsp. pepo mitochondrial phosphate carrier protein 3, mitochondrial-like (LOC111808982), mRNA	AT5G14040	phosphate transporter 3;1	0.665905	2.49039	16.8017	3.73986	25.2314	6.74661	N	Y	Y	Y	Y	Y
gi|659067812|ref|XM_008443200.1|	polyubiquitin-like (LOC103485541), mRNA	XM_023686898.1 PREDICTED: Cucurbita pepo subsp. pepo polyubiquitin (LOC111802502), mRNA	AT5G20620;AT4G05050;AT4G05320	ubiquitin 11;ubiquitin 4;polyubiquitin 10	0.752312	0.737518	0.370096	0.980336	0.491945	0.501813	N	N	Y	N	N	Y
gi|659101637|ref|XM_008453491.1|	malate dehydrogenase, mitochondrial (LOC103492923), mRNA	XM_023696407.1 PREDICTED: Cucurbita pepo subsp. pepo malate dehydrogenase, mitochondrial (LOC111809931), mRNA	AT1G53240;AT3G15020	Lactate/malate dehydrogenase family protein	0.758265	1.9535	2.32009	2.57628	3.05974	1.18766	N	Y	Y	Y	Y	N
gi|12802326|gb|AF297643.1|	Cucumis melo mitochondrial processing peptidase beta subunit mRNA, complete cds; nuclear gene for mitochondrial product	XM_023672008.1 PREDICTED: Cucurbita pepo subsp. pepo probable mitochondrial-processing peptidase subunit beta, mitochondrial (LOC111790895), mRNA	AT3G02090	Insulinase (Peptidase family M16) protein	0.898616	1.12093	3.3628	1.2474	3.7422	3	N	N	Y	N	Y	Y
gi|659087913|ref|XM_008446482.1|	glucose-6-phosphate isomerase, cytosolic (LOC103487962), transcript variant X1, mRNA	XM_023690627.1 PREDICTED: Cucurbita pepo subsp. pepo glucose-6-phosphate isomerase, cytosolic (LOC111805518), transcript variant X1, mRNA	AT5G42740	Sugar isomerase (SIS) family protein	1.1637	1.95233	4.85782	1.6777	4.17446	2.48821	N	Y	Y	Y	Y	Y
gi|659093614|ref|XM_008449401.1|	dihydrolipoyllysine-residue acetyltransferase component 3 of pyruvate dehydrogenase complex, mitochondrial (LOC103490036), mRNA	XM_023671935.1 PREDICTED: Cucurbita pepo subsp. pepo dihydrolipoyllysine-residue acetyltransferase component 2 of pyruvate dehydrogenase complex, mitochondrial-like (LOC111790842), transcript variant X4, mRNA	AT1G54220;AT3G13930	Dihydrolipoamide acetyltransferase, long form protein	0.947813	2.85737	14.826	3.01469	15.6423	5.18868	N	Y	Y	Y	Y	Y
gi|659119885|ref|XM_008461673.1|	pyruvate dehydrogenase E1 component subunit beta-1, mitochondrial (LOC103498877), transcript variant X1, mRNA	XM_023658656.1 PREDICTED: Cucurbita pepo subsp. pepo pyruvate dehydrogenase E1 component subunit beta-1, mitochondrial-like (LOC111778688), mRNA	AT5G50850	Transketolase family protein	1.04963	0.860888	4.07721	0.820182	3.88442	4.73605	N	N	Y	N	Y	Y
gi|659074754|ref|XM_008439557.1|	60S acidic ribosomal protein P1-like (LOC103483111), mRNA	XM_023672957.1 PREDICTED: Cucurbita pepo subsp. pepo 60S acidic ribosomal protein P1-like (LOC111791568), mRNA	AT5G47700	60S acidic ribosomal protein family	0.775892	1.18393	1.44139	1.5259	1.85772	1.21746	N	N	N	N	Y	N
gi|659084683|ref|XM_008444794.1|	60S ribosomal protein L21-1 (LOC103486741), mRNA	XM_023684978.1 PREDICTED: Cucurbita pepo subsp. pepo 60S ribosomal protein L21-2-like (LOC111801022), mRNA	AT1G09590	Translation protein SH3-like family protein	0.844081	3.07719	1.48896	3.64561	1.76401	0.483871	N	Y	N	Y	N	N
gi|659070221|ref|XM_008455793.1|	60S ribosomal protein L18-3 (LOC103494561), mRNA	XM_023689557.1 PREDICTED: Cucurbita pepo subsp. pepo 60S ribosomal protein L18-2-like (LOC111804768), mRNA	AT3G05590;ATCG01280	Chloroplast Ycf2;ATPase, AAA type, core;ribosomal protein L18	0.73732	1.85618	0.46687	2.51747	0.633198	0.251521	N	Y	N	Y	N	Y
gi|659068355|ref|XM_008445803.1|	40S ribosomal protein S14-2-like (LOC103487470), mRNA	XM_023663977.1 PREDICTED: Cucurbita pepo subsp. pepo 40S ribosomal protein S14-2-like (LOC111783094), mRNA	AT3G52580;AT3G11510	Ribosomal protein S11 family protein	0.85	1.89443	1.32377	2.22874	1.55738	0.69877	N	Y	N	Y	N	N
gi|90820119|gb|DQ445483.1|	Cucumis melo UDP-glucose pyrophosphorylase mRNA, complete cds	XM_023670613.1 PREDICTED: Cucurbita pepo subsp. pepo UTP--glucose-1-phosphate uridylyltransferase-like (LOC111789895), mRNA	AT5G17310;AT3G03250	UDP-glucose pyrophosphorylase 2;UDP-GLUCOSE PYROPHOSPHORYLASE 1	0.819688	1.8601	16.526	2.26928	20.1613	8.88443	N	Y	Y	Y	Y	Y
gi|659102100|ref|XM_008453731.1|	nucleoside diphosphate kinase 3-like (LOC103493101), mRNA	XM_023658996.1 PREDICTED: Cucurbita pepo subsp. pepo nucleoside diphosphate kinase 3-like (LOC111778974), mRNA	AT4G23895	Pleckstrin homology (PH) domain-containing protein	0.972324	6.10098	36.4636	6.27463	37.5015	5.97668	N	Y	Y	Y	Y	Y
gi|659113884|ref|XM_008458576.1|	elongation factor 1-delta 2-like (LOC103496637), transcript variant X3, mRNA	XM_023687002.1 PREDICTED: Cucurbita pepo subsp. pepo elongation factor 1-delta 2-like (LOC111802578), mRNA	AT1G30230	Glutathione S-transferase, C-terminal-like;Translation elongation factor EF1B/ribosomal protein S6	0.769609	2.38555	1.35081	3.09969	1.75518	0.566244	N	Y	N	Y	N	N
gi|659096857|ref|XM_008451103.1|	40S ribosomal protein S3a-like (LOC103491239), mRNA	XM_023692972.1 PREDICTED: Cucurbita pepo subsp. pepo 40S ribosomal protein S3a-like (LOC111807306), mRNA	AT4G34670	Ribosomal protein S3Ae	0.866967	5.24915	1.57906	6.05461	1.82136	0.300821	N	Y	N	Y	Y	Y
gi|659085626|ref|XM_008445295.1|	formate dehydrogenase, mitochondrial (LOC103487087), mRNA	XM_023671291.1 PREDICTED: Cucurbita pepo subsp. pepo formate dehydrogenase, mitochondrial (LOC111790408), mRNA	AT5G14780	formate dehydrogenase	0.99399	1.2811	1.06509	1.28885	1.07153	0.831382	N	N	N	N	N	N
gi|659110591|ref|XM_008457085.1|	14-3-3-like protein D (LOC103495503), mRNA	XM_023674898.1 PREDICTED: Cucurbita pepo subsp. pepo 14-3-3-like protein D (LOC111793149), mRNA	AT5G38480;AT1G34760;AT2G42590	general regulatory factor 11;general regulatory factor 9;general regulatory factor 3	1.20299	3.70434	1.38403	3.07927	1.15049	0.373624	N	Y	N	Y	N	N
gi|659091907|ref|XM_008448576.1|	phosphoglucan phosphatase DSP4, amyloplastic (LOC103489419), transcript variant X1, mRNA	XM_023657608.1 PREDICTED: Cucurbita pepo subsp. pepo phosphoglucan phosphatase DSP4, amyloplastic-like (LOC111777875), mRNA	AT3G52180	dual specificity protein phosphatase (DsPTP1) family protein	0.489816	0.957709	1.64788	1.95524	3.36428	1.72064	Y	N	Y	Y	Y	N
gi|659093322|ref|XM_008449260.1|	plastidic ATP/ADP-transporter-like (LOC103489919), mRNA	XM_023671774.1 PREDICTED: Cucurbita pepo subsp. pepo plastidic ATP/ADP-transporter-like (LOC111790743), mRNA	AT1G15500	TLC ATP/ADP transporter	0.724745	1.06801	1.1481	1.47364	1.58414	1.07499	N	N	N	N	N	N
gi|659109166|ref|XM_008456359.1|	60S ribosomal protein L8 (LOC103494968), mRNA	XM_023679355.1 PREDICTED: Cucurbita pepo subsp. pepo 60S ribosomal protein L8-1-like (LOC111796640), mRNA	AT4G36130;AT2G18020	Ribosomal protein L2 family	0.741892	1.68405	1.33902	2.26994	1.80488	0.795122	N	Y	N	Y	N	N
gi|209978717|gb|FJ231522.1|	Cucumis melo hexokinase 1 mRNA, complete cds	XM_023690102.1 PREDICTED: Cucurbita pepo subsp. pepo hexokinase-1-like (LOC111805175), transcript variant X1, mRNA	AT4G29130	hexokinase 1	0.730996	1.76182	6.45816	2.41017	8.83474	3.66561	N	Y	Y	Y	Y	Y
gi|659066549|ref|XM_008451565.1|	ATP synthase subunit gamma, mitochondrial (LOC103491541), mRNA	XM_023663796.1 PREDICTED: Cucurbita pepo subsp. pepo ATP synthase subunit gamma, mitochondrial (LOC111782940), mRNA	AT2G33040	gamma subunit of Mt ATP synthase	0.81851	1.20135	3.04425	1.46773	3.71926	2.53403	N	N	Y	N	Y	Y
gi|659107688|ref|XM_008455584.1|	histone H3.3 (LOC103494422), mRNA	XM_023697253.1 PREDICTED: Cucurbita pepo subsp. pepo histone H3.3 (LOC111810542), transcript variant X2, mRNA	AT5G10400;AT5G10390	Histone superfamily protein	0.823607	0.879192	1.18931	1.06749	1.44403	1.35273	N	N	N	N	N	N
gi|659131941|ref|XM_008467712.1|	two-component response regulator-like APRR2 (LOC103503507), transcript variant X4, mRNA	XM_023698930.1 PREDICTED: Cucurbita pepo subsp. pepo two-component response regulator-like APRR2 (LOC111811886), transcript variant X1, mRNA	AT2G20570;AT4G18020	GBF's pro-rich region-interacting factor 1;CheY-like two-component responsive regulator family protein	5.6125	2.12809	5.04737	0.379171	0.89931	2.37178	Y	Y	Y	Y	N	Y
gi|659084279|ref|XM_008444582.1|	fructose-bisphosphate aldolase cytoplasmic isozyme (LOC103486577), transcript variant X2, mRNA	XM_023683889.1 PREDICTED: Cucurbita pepo subsp. pepo fructose-bisphosphate aldolase 6, cytosolic (LOC111800274), mRNA	AT2G36460	Aldolase superfamily protein	0.452919	0.978145	2.09355	2.15965	4.62236	2.14033	N	N	Y	N	Y	N
gi|659125125|ref|XM_008464299.1|	60S ribosomal protein L24 (LOC103500860), mRNA	XM_023663186.1 PREDICTED: Cucurbita pepo subsp. pepo 60S ribosomal protein L24-like (LOC111782326), mRNA	AT3G53020;AT2G36620	ribosomal protein L24;Ribosomal protein L24e family protein	0.779733	1.98053	1.70833	2.54001	2.19092	0.862562	N	Y	Y	Y	Y	N
gi|659076128|ref|XM_008440295.1|	60S ribosomal protein L7-4-like (LOC103483589), mRNA	XM_023675141.1 PREDICTED: Cucurbita pepo subsp. pepo 60S ribosomal protein L7-2-like (LOC111793307), mRNA	AT2G44120;AT3G13580	Ribosomal protein L30/L7 family protein	0.703812	4.11429	1.19205	5.84571	1.69371	0.289735	N	Y	N	Y	N	Y
gi|659082836|ref|XM_008443835.1|	triosephosphate isomerase, cytosolic (LOC103486035), mRNA	XM_023656231.1 PREDICTED: Cucurbita pepo subsp. pepo triosephosphate isomerase, cytosolic-like (LOC111776843), mRNA	AT3G55440	triosephosphate isomerase	1.1377	3.95917	7.02073	3.47997	6.17097	1.77328	N	Y	Y	Y	Y	N
gi|659102909|ref|XM_008454159.1|	cytochrome c (LOC103493436), mRNA	XM_023675004.1 PREDICTED: Cucurbita pepo subsp. pepo cytochrome c (LOC111793220), mRNA	AT1G22840	CYTOCHROME C-1	1.5261	2.13123	16.4521	1.39652	10.7805	7.71954	N	Y	Y	N	Y	Y
gi|659086437|ref|XM_008445712.1|	probable sucrose-phosphate synthase 1 (LOC103487408), mRNA	XM_023659893.1 PREDICTED: Cucurbita pepo subsp. pepo probable sucrose-phosphate synthase 1 (LOC111779763), mRNA	AT5G11110;AT5G20280	sucrose phosphate synthase 2F;sucrose phosphate synthase 1F	1.06121	2.54466	13.6074	2.39788	12.8225	5.34743	N	Y	Y	Y	Y	Y
gi|659066960|ref|XM_008469088.1|	probable succinyl-CoA ligase [ADP-forming] subunit alpha, mitochondrial (LOC103504689), mRNA	XM_023664298.1 PREDICTED: Cucurbita pepo subsp. pepo succinate--CoA ligase [ADP-forming] subunit alpha-2, mitochondrial (LOC111783372), mRNA	AT5G08300	Succinyl-CoA ligase, alpha subunit	0.755593	0.819971	12.1133	1.0852	16.0315	14.7728	N	N	Y	N	Y	Y
gi|659069756|ref|XM_008453427.1|	40S ribosomal protein S8-like (LOC103492879), mRNA	XM_023691411.1 PREDICTED: Cucurbita pepo subsp. pepo 40S ribosomal protein S8-like (LOC111806063), mRNA	AT5G20290;AT5G59240	Ribosomal protein S8e family protein	0.479133	1.04921	1.57312	2.18981	3.28327	1.49934	Y	N	N	Y	Y	N
gi|659093610|ref|XM_008449399.1|	eukaryotic initiation factor 4A-8 (LOC103490034), mRNA	XM_023670054.1 PREDICTED: Cucurbita pepo subsp. pepo eukaryotic initiation factor 4A-8-like (LOC111789329), mRNA	AT1G54270;AT1G72730;AT3G13920	eukaryotic translation initiation factor 4A1;DEA(D/H)-box RNA helicase family protein;eif4a-2	0.995755	1.38024	1.59852	1.38612	1.60534	1.15815	N	N	N	N	N	N
gi|659125873|ref|XM_008464678.1|	60S ribosomal protein L9-like (LOC103501171), mRNA	XM_023686776.1 PREDICTED: Cucurbita pepo subsp. pepo 60S ribosomal protein L9-like (LOC111802425), mRNA	AT4G10450;AT1G33140	Ribosomal protein L6 family	0.825641	3.5	0.847368	4.23913	1.02632	0.242105	N	Y	N	Y	N	Y
gi|659069257|ref|XM_008450721.1|	tubulin beta chain-like (LOC103490956), mRNA	XM_023687519.1 PREDICTED: Cucurbita pepo subsp. pepo tubulin beta chain-like (LOC111803211), mRNA	AT2G29550	tubulin beta-7 chain	1.49829	1.72806	1.43438	1.15336	0.957349	0.830052	N	Y	N	N	N	N
gi|659072409|ref|XM_008467286.1|	cytochrome b-c1 complex subunit Rieske-4, mitochondrial-like (LOC103503125), mRNA	XM_023694267.1 PREDICTED: Cucurbita pepo subsp. pepo cytochrome b-c1 complex subunit Rieske-4, mitochondrial-like (LOC111808345), mRNA	AT5G13440	Ubiquinol-cytochrome C reductase iron-sulfur subunit	0.896657	1.45282	4.84606	1.62026	5.40458	3.33562	N	Y	Y	Y	Y	Y
gi|659113507|ref|XM_008458389.1|	40S ribosomal protein S17-3 (LOC103496520), mRNA	XM_023667695.1 PREDICTED: Cucurbita pepo subsp. pepo 40S ribosomal protein S17-4 (LOC111787675), mRNA	AT2G04390	Ribosomal S17 family protein	0.910594	3	1.83636	3.29455	2.01667	0.612121	N	Y	Y	Y	Y	N
gi|659069009|ref|XM_008449477.1|	heat shock cognate 70 kDa protein 2 (LOC103490108), mRNA	XM_023662082.1 PREDICTED: Cucurbita pepo subsp. pepo heat shock cognate 70 kDa protein 2-like (LOC111781472), mRNA	AT5G02500	heat shock cognate protein 70-1	1.12808	1.03384	2.45688	0.916462	2.17793	2.37646	N	N	Y	N	N	Y
gi|659108340|ref|XM_008455926.1|	uncharacterized LOC103494637 (LOC103494637), mRNA	XM_023672259.1 PREDICTED: Cucurbita pepo subsp. pepo transaldolase-like (LOC111791070), mRNA	AT5G13420	Aldolase-type TIM barrel family protein	1.25479	1.90779	1.97802	1.5204	1.57637	1.03681	N	Y	N	N	N	N
gi|659114778|ref|XM_008459001.1|	adenosylhomocysteinase 1 (LOC103496953), mRNA	XM_023692392.1 PREDICTED: Cucurbita pepo subsp. pepo adenosylhomocysteinase (LOC111806882), mRNA	AT4G13940;AT3G23810	S-adenosyl-l-homocysteine (SAH) hydrolase 2;S-adenosyl-L-homocysteine hydrolase	1.18745	1.56058	0.89711	1.31423	0.755491	0.574855	N	N	N	N	N	N
gi|659079199|ref|XM_008441906.1|	probable ATP synthase 24 kDa subunit, mitochondrial (LOC103484687), mRNA	XM_023689063.1 PREDICTED: Cucurbita pepo subsp. pepo probable ATP synthase 24 kDa subunit, mitochondrial (LOC111804308), mRNA	AT2G21870	copper ion binding;cobalt ion binding;zinc ion binding	1.05553	1.96799	5.82348	1.86446	5.51712	2.95909	N	Y	Y	N	Y	Y
gi|659113487|ref|XM_008458378.1|	ferredoxin, root R-B2-like (LOC103496509), mRNA	XM_023677254.1 PREDICTED: Cucurbita pepo subsp. pepo ferredoxin, root R-B2-like (LOC111795027), mRNA	AT2G27510	ferredoxin 3	1.35682	6.65092	7.99645	4.90185	5.89352	1.20231	N	Y	Y	Y	Y	N
gi|659080848|ref|XM_008442791.1|	actin-7 (LOC103485254), mRNA	XM_023687928.1 PREDICTED: Cucurbita pepo subsp. pepo actin-7 (LOC111803495), mRNA	AT3G18780;AT2G37620;AT5G09810;AT3G12110	actin-11;actin 7;actin 2;actin 1	1.22689	1.29932	3.90875	1.05904	3.1859	3.0083	N	N	Y	N	Y	Y
gi|659082227|ref|XM_008443508.1|	basic leucine zipper and W2 domain-containing protein 2-like (LOC103485807), mRNA	XM_023669194.1 PREDICTED: Cucurbita pepo subsp. pepo basic leucine zipper and W2 domain-containing protein 2-like (LOC111788731), mRNA	AT5G36230	ARM repeat superfamily protein	1.00417	0.968678	1.56144	0.964655	1.55495	1.61193	N	N	N	N	N	N
gi|659073433|ref|XM_008438835.1|	60S ribosomal protein L15-2 (LOC103482598), transcript variant X2, mRNA	XM_023694955.1 PREDICTED: Cucurbita pepo subsp. pepo 60S ribosomal protein L15-2-like (LOC111808783), mRNA	AT4G16720	Ribosomal protein L23/L15e family protein	0.757692	2.59211	1.67898	3.42105	2.21591	0.647727	N	Y	N	Y	Y	N
gi|659070154|ref|XM_008455449.1|	calreticulin (LOC103494317), mRNA	XM_023689509.1 PREDICTED: Cucurbita pepo subsp. pepo calreticulin-like (LOC111804736), mRNA	AT1G56340	calreticulin 1a	0.405115	2.13258	0.478552	5.26413	1.18127	0.2244	Y	Y	N	Y	N	N
gi|659117409|ref|XM_008460365.1|	60S ribosomal protein L10a-1-like (LOC103497946), mRNA	XM_023657446.1 PREDICTED: Cucurbita pepo subsp. pepo 60S ribosomal protein L10a (LOC111777732), mRNA	AT1G08360;AT5G22440;AT2G27530	Ribosomal protein L1p/L10e family	0.748219	1.61677	1.68299	2.16082	2.24933	1.04096	N	Y	Y	Y	Y	N
gi|659093260|ref|XM_008449229.1|	S-adenosylmethionine synthase 2 (LOC103489895), mRNA	XM_023671856.1 PREDICTED: Cucurbita pepo subsp. pepo S-adenosylmethionine synthase 2-like (LOC111790795), mRNA	AT4G01850;AT1G02500	S-adenosylmethionine synthetase 1;S-adenosylmethionine synthetase 2	0.8455	0.927231	1.17926	1.09667	1.39475	1.27181	N	N	N	N	N	N
gi|659085192|ref|XM_008445071.1|	5-methyltetrahydropteroyltriglutamate--homocysteine methyltransferase (LOC103486914), mRNA	XM_023671276.1 PREDICTED: Cucurbita pepo subsp. pepo 5-methyltetrahydropteroyltriglutamate--homocysteine methyltransferase 1 (LOC111790395), mRNA	AT3G03780;AT5G17920	methionine synthase 2;Cobalamin-independent synthase family protein	1.09478	1.12079	3.72982	1.02376	3.40692	3.32784	N	N	Y	N	Y	Y
gi|659118016|ref|XM_008460684.1|	heat shock cognate 70 kDa protein 2-like (LOC103498170), mRNA	XM_023675969.1 PREDICTED: Cucurbita pepo subsp. pepo heat shock cognate 70 kDa protein 2-like (LOC111793900), mRNA	AT3G12580	heat shock protein 70	1.44772	0.456128	0.638733	0.315066	0.441199	1.40034	N	Y	N	Y	N	N
gi|659112506|ref|XM_008458031.1|	trans-cinnamate 4-monooxygenase (LOC103496249), mRNA	XM_023657095.1 PREDICTED: Cucurbita pepo subsp. pepo trans-cinnamate 4-monooxygenase-like (LOC111777471), mRNA	AT2G30490	cinnamate-4-hydroxylase	0.568176	0.984611	5.6035	1.73293	9.86226	5.69108	N	N	Y	Y	Y	Y
gi|659131800|ref|XM_008467641.1|	membrane steroid-binding protein 2 (LOC103503452), mRNA	XM_023698420.1 PREDICTED: Cucurbita pepo subsp. pepo membrane steroid-binding protein 2-like (LOC111811528), mRNA	AT5G52240	membrane steroid binding protein 1	1.50746	2.21322	2.76587	1.46818	1.83479	1.2497	N	Y	Y	N	N	N
gi|659072832|ref|XM_008468896.1|	phosphoglucomutase, cytoplasmic (LOC103504550), mRNA	XM_023687048.1 PREDICTED: Cucurbita pepo subsp. pepo phosphoglucomutase, cytoplasmic (LOC111802614), mRNA	AT1G70730;AT1G23190	Phosphoglucomutase/phosphomannomutase family protein	0.837228	1.65874	5.52983	1.98123	6.60492	3.33375	N	Y	Y	Y	Y	Y
gi|659068902|ref|XM_008449013.1|	adenylate kinase 1, mitochondrial (LOC103489725), mRNA	XM_023689237.1 PREDICTED: Cucurbita pepo subsp. pepo adenylate kinase 1, chloroplastic-like (LOC111804432), mRNA	AT2G37250	adenosine kinase	0.813889	1.59383	5.19734	1.9583	6.38581	3.2609	N	Y	Y	Y	Y	Y
gi|88954060|gb|DQ399739.1|	Cucumis melo UDP-galactose/glucose pyrophosphorylase mRNA, complete cds	XM_023686620.1 PREDICTED: Cucurbita pepo subsp. pepo UDP-sugar pyrophosphorylase (LOC111802306), mRNA	AT5G52560	UDP-sugar pyrophosphorylase	1.0866	6.00145	8.54171	5.52315	7.86097	1.42327	N	Y	Y	Y	Y	N
gi|659074057|ref|XM_008439177.1|	luminal-binding protein 5 (LOC103482828), mRNA	XM_023694854.1 PREDICTED: Cucurbita pepo subsp. pepo luminal-binding protein 5 (LOC111808706), mRNA	AT5G42020;AT5G28540	heat shock protein 70 (Hsp 70) family protein;Heat shock protein 70 (Hsp 70) family protein	0.333638	0.360583	0.134265	1.08076	0.402428	0.372356	Y	Y	N	N	N	N
gi|659127849|ref|XM_008465698.1|	elongation factor 1-alpha (LOC103501931), mRNA	XM_023656204.1 PREDICTED: Cucurbita pepo subsp. pepo elongation factor 1-alpha (LOC111776822), mRNA	AT1G07940;AT1G07920	GTP binding Elongation factor Tu family protein	0.773117	4.88554	1.11759	6.31928	1.44557	0.228755	N	Y	N	Y	N	Y
gi|659068961|ref|XM_008449261.1|	uncharacterized LOC103489916 (LOC103489916), mRNA	XM_023688600.1 PREDICTED: Cucurbita pepo subsp. pepo uncharacterized LOC111803972 (LOC111803972), mRNA	AT5G02580	Plant protein 1589 of unknown function	1.67178	171.931	105.012	102.843	62.8144	0.610778	N	Y	Y	Y	Y	N
gi|659122210|ref|XM_008462801.1|	arginine decarboxylase (LOC103499728), mRNA	XM_023656030.1 PREDICTED: Cucurbita pepo subsp. pepo arginine decarboxylase-like (LOC111776707), mRNA	AT2G37570;AT2G16500	arginine decarboxylase 1;HSP20-like chaperones superfamily protein	0.629121	0.809626	0.578492	1.28691	0.919524	0.714518	N	N	Y	N	N	N
gi|659107560|ref|XM_008455516.1|	succinate dehydrogenase [ubiquinone] flavoprotein subunit 1, mitochondrial (LOC103494381), mRNA	XM_023696707.1 PREDICTED: Cucurbita pepo subsp. pepo succinate dehydrogenase [ubiquinone] flavoprotein subunit 1, mitochondrial (LOC111810124), mRNA	AT5G66760	succinate dehydrogenase 1-1	0.86848	0.771965	1.04302	0.888869	1.20097	1.35112	N	N	N	N	N	N
gi|659113822|ref|XM_008458550.1|	40S ribosomal protein S26-3-like (LOC103496615), mRNA	XM_023693875.1 PREDICTED: Cucurbita pepo subsp. pepo 40S ribosomal protein S26-3-like (LOC111808080), mRNA	AT2G40590;AT3G56340	Ribosomal protein S26e family protein	0.78301	1.77406	1.60606	2.26569	2.05114	0.905303	N	Y	N	Y	Y	N
gi|659088285|ref|XM_008446679.1|	uncharacterized protein C6C3.02c-like (LOC103488112), mRNA	XM_023689586.1 PREDICTED: Cucurbita pepo subsp. pepo coiled-coil-helix-coiled-coil-helix domain-containing protein 10, mitochondrial (LOC111804796), mRNA	AT5G64400	BEST Arabidopsis thaliana protein match is: Cox19-like CHCH family protein (TAIR:AT5G09570.1); Has 127 Blast hits to 125 proteins in 40 species: Archae - 0; Bacteria - 9; Metazoa - 16; Fungi - 2; Plants - 64; Viruses - 0; Other Eukaryotes - 36 (source: NC	1.01061	0.920604	1.4746	0.910937	1.45912	1.60177	N	N	N	N	N	N
gi|659075689|ref|XM_008440055.1|	ATP synthase subunit delta', mitochondrial (LOC103483438), mRNA	XM_023684513.1 PREDICTED: Cucurbita pepo subsp. pepo ATP synthase subunit delta', mitochondrial-like (LOC111800702), mRNA	AT5G47030	ATPase, F1 complex, delta/epsilon subunit	1.31619	1.40317	4.29719	1.06608	3.26488	3.0625	N	N	Y	N	Y	Y
gi|659084061|ref|XM_008444465.1|	adenosine kinase 2-like (LOC103486486), mRNA	XM_023671464.1 PREDICTED: Cucurbita pepo subsp. pepo adenosine kinase 2-like (LOC111790529), mRNA	AT3G09820	adenosine kinase 1	1.24588	2.59518	9.58953	2.083	7.69697	3.69513	N	Y	Y	Y	Y	Y
gi|659096962|ref|XM_008451151.1|	histone H1 (LOC103491272), mRNA	XM_023677874.1 PREDICTED: Cucurbita pepo subsp. pepo histone H1 (LOC111795442), mRNA	AT2G30620;AT1G06760	winged-helix DNA-binding transcription factor family protein	0.930552	1.00168	1.55257	1.07644	1.66844	1.54997	N	N	N	N	N	N
gi|659121429|ref|XM_008462435.1|	60S ribosomal protein L14-2-like (LOC103499430), mRNA	XM_023657792.1 PREDICTED: Cucurbita pepo subsp. pepo 60S ribosomal protein L14-2-like (LOC111778129), mRNA	AT2G20450	Ribosomal protein L14	1.1085	3.5	0.533898	3.15741	0.481638	0.152542	N	Y	Y	Y	Y	Y
gi|659121973|ref|XM_008462689.1|	actin-7 (LOC103499652), mRNA	XM_023656591.1 PREDICTED: Cucurbita pepo subsp. pepo actin-7 (LOC111777130), mRNA	AT3G18780;AT2G37620;AT5G09810	actin 7;actin 2;actin 1	0.931237	1.20905	2.61629	1.29833	2.80947	2.16392	N	N	Y	N	Y	Y
gi|659072923|ref|XM_008468947.1|	probable fructose-bisphosphate aldolase 3, chloroplastic (LOC103504585), mRNA	XM_023694264.1 PREDICTED: Cucurbita pepo subsp. pepo fructose-bisphosphate aldolase 3, chloroplastic-like (LOC111808343), mRNA	AT2G01140	Aldolase superfamily protein	0.960513	2.13332	3.56765	2.22102	3.71432	1.67235	N	Y	Y	Y	Y	N
gi|659092126|ref|XM_008448691.1|	ATP synthase subunit d, mitochondrial (LOC103489484), mRNA	XM_023685493.1 PREDICTED: Cucurbita pepo subsp. pepo ATP synthase subunit d, mitochondrial (LOC111801481), mRNA	AT3G52300	ATP synthase D chain, mitochondrial	0.905962	1.5362	5.99285	1.69565	6.6149	3.90109	N	Y	Y	N	Y	Y
gi|659108896|ref|XM_008456223.1|	transcription factor GTE7 (LOC103494849), mRNA	XM_023697691.1 PREDICTED: Cucurbita pepo subsp. pepo transcription factor GTE7-like (LOC111810873), transcript variant X2, mRNA	AT5G09590;AT5G65630	mitochondrial HSO70 2;global transcription factor group E7	0.542389	0.934369	0.81605	1.72269	1.50455	0.873369	Y	N	N	Y	N	N
gi|659122901|ref|XM_008463162.1|	S-adenosylmethionine synthase 2-like (LOC103499979), mRNA	XM_023692041.1 PREDICTED: Cucurbita pepo subsp. pepo S-adenosylmethionine synthase 1 (LOC111806663), mRNA	AT3G17390;AT1G02500	S-adenosylmethionine synthetase family protein;S-adenosylmethionine synthetase 1	0.446415	0.843747	4.75968	1.89005	10.662	5.64112	N	N	Y	N	Y	Y
gi|659073109|ref|XM_008469037.1|	60S ribosomal protein L7a-2 (LOC103504656), mRNA	XM_023695443.1 PREDICTED: Cucurbita pepo subsp. pepo 60S ribosomal protein L7a-2 (LOC111809094), mRNA	AT3G62870;AT2G47610	Ribosomal protein L7Ae/L30e/S12e/Gadd45 family protein	0.732782	4.3252	1.1153	5.90244	1.52201	0.257862	N	Y	N	Y	N	Y
gi|659087977|ref|XM_008446515.1|	gamma carbonic anhydrase 1, mitochondrial (LOC103487985), mRNA	XM_023690807.1 PREDICTED: Cucurbita pepo subsp. pepo gamma carbonic anhydrase 1, mitochondrial (LOC111805658), mRNA	AT1G19580	gamma carbonic anhydrase 1	0.990536	2.03984	4.70079	2.05933	4.74571	2.30449	N	Y	Y	Y	Y	Y
gi|659093495|ref|XM_008449342.1|	mitochondrial-processing peptidase subunit alpha-like (LOC103489980), mRNA	XM_023671914.1 PREDICTED: Cucurbita pepo subsp. pepo mitochondrial-processing peptidase subunit alpha-like (LOC111790829), mRNA	AT3G16480;AT1G51980	Insulinase (Peptidase family M16) protein;mitochondrial processing peptidase alpha subunit	0.888604	2.10779	5.58272	2.37203	6.28258	2.64861	N	Y	Y	Y	Y	Y
gi|659133446|ref|XM_008468512.1|	40S ribosomal protein S8-2 (LOC103504075), mRNA	XM_023659590.1 PREDICTED: Cucurbita pepo subsp. pepo 40S ribosomal protein S8-like (LOC111779413), mRNA	AT5G20290	Ribosomal protein S8e family protein	0.605247	2.57614	1.39423	4.25635	2.30357	0.541209	Y	Y	N	Y	Y	Y
gi|659119705|ref|XM_008461577.1|	plasminogen activator inhibitor 1 RNA-binding protein-like (LOC103498821), mRNA	XM_023665217.1 PREDICTED: Cucurbita pepo subsp. pepo RGG repeats nuclear RNA binding protein A-like (LOC111784555), transcript variant X2, mRNA	AT5G47210;AT4G17520	Hyaluronan / mRNA binding family	1.15316	3.56168	1.42843	3.08862	1.23871	0.401057	N	Y	N	Y	N	Y
gi|659094180|ref|XM_008449704.1|	V-type proton ATPase subunit B 2 (LOC103490265), transcript variant X1, mRNA	XM_023698392.1 PREDICTED: Cucurbita pepo subsp. pepo V-type proton ATPase subunit B 2 (LOC111811508), transcript variant X1, mRNA	AT1G76030;AT4G38510;AT1G20260	ATPase, V1 complex, subunit B protein	1.06893	1.27024	2.12238	1.18833	1.98551	1.67084	N	N	Y	N	Y	N
gi|659093542|ref|XM_008449364.1|	60S ribosomal protein L28-2-like (LOC103490001), transcript variant X3, mRNA	XM_023673330.1 PREDICTED: Cucurbita pepo subsp. pepo 60S ribosomal protein L28-2-like (LOC111791835), mRNA	AT4G29410	Ribosomal L28e protein family	0.676358	1.34902	1.68904	1.99453	2.49726	1.25205	N	N	Y	Y	Y	N
gi|659091857|ref|XM_008448548.1|	60S acidic ribosomal protein P2-4-like (LOC103489399), mRNA	XM_023677725.1 PREDICTED: Cucurbita pepo subsp. pepo 60S acidic ribosomal protein P2-1-like (LOC111795356), mRNA	AT2G27710;AT3G44590	60S acidic ribosomal protein family	0.618779	1.29677	1.6962	2.0957	2.74121	1.30802	Y	N	Y	Y	Y	N
gi|659105110|ref|XM_008454801.1|	pyrophosphate--fructose 6-phosphate 1-phosphotransferase subunit alpha (LOC103493853), mRNA	XM_023669589.1 PREDICTED: Cucurbita pepo subsp. pepo pyrophosphate--fructose 6-phosphate 1-phosphotransferase subunit alpha-like (LOC111788981), mRNA	AT1G20950;AT1G76550	Phosphofructokinase family protein	0.864192	3.23199	1.48666	3.73989	1.72029	0.459984	N	Y	N	Y	N	Y
gi|659076340|ref|XM_008440404.1|	40S ribosomal protein S3a (LOC103483683), mRNA	XM_023671414.1 PREDICTED: Cucurbita pepo subsp. pepo 40S ribosomal protein S3a-like (LOC111790495), mRNA	AT4G34670	Ribosomal protein S3Ae	0.727031	1.9927	1.90244	2.74088	2.61672	0.954704	N	Y	Y	Y	Y	N
gi|659113762|ref|XM_008458521.1|	protein GIGANTEA-like (LOC103496591), transcript variant X1, mRNA	XM_023694185.1 PREDICTED: Cucurbita pepo subsp. pepo protein GIGANTEA (LOC111808293), transcript variant X1, mRNA	AT1G22770	gigantea protein (GI)	0.531525	21.5141	2.32316	40.4761	4.37074	0.107983	N	Y	Y	Y	Y	Y
gi|659098533|ref|XM_008451963.1|	cytochrome c1-2, heme protein, mitochondrial (LOC103491848), transcript variant X7, mRNA	XM_023696974.1 PREDICTED: Cucurbita pepo subsp. pepo cytochrome c1-2, heme protein, mitochondrial (LOC111810287), transcript variant X2, mRNA	AT3G27240	Cytochrome C1 family	1.04735	1.12984	3.72202	1.07876	3.55374	3.29429	N	N	Y	N	Y	Y
gi|659090768|ref|XM_008447970.1|	ubiquitin-40S ribosomal protein S27a (LOC103488995), mRNA	XM_023687167.1 PREDICTED: Cucurbita pepo subsp. pepo ubiquitin-40S ribosomal protein S27a (LOC111802703), mRNA	AT3G62250;AT2G47110	ubiquitin 5;ubiquitin 6	0.782414	2.0428	0.800305	2.61089	1.02287	0.391768	N	Y	N	Y	N	Y
gi|659127805|ref|XM_008465676.1|	40S ribosomal protein S23 (LOC103501915), mRNA	XM_023656256.1 PREDICTED: Cucurbita pepo subsp. pepo 40S ribosomal protein S23-like (LOC111776859), mRNA	AT3G09680;AT5G02960	Ribosomal protein S12/S23 family protein	0.834532	2.48794	1.47068	2.98123	1.76228	0.591125	N	Y	N	Y	N	N
gi|659089417|ref|XM_008447275.1|	60S ribosomal protein L17-2-like (LOC103488496), mRNA	XM_023689455.1 PREDICTED: Cucurbita pepo subsp. pepo 60S ribosomal protein L17-2-like (LOC111804700), mRNA	AT1G67430	Ribosomal protein L22p/L17e family protein	0.763552	1.81619	1.50969	2.3786	1.97719	0.831243	N	Y	N	Y	Y	N
gi|659089160|ref|XM_008447137.1|	eukaryotic translation initiation factor 5-like (LOC103488416), transcript variant X1, mRNA	XM_023690233.1 PREDICTED: Cucurbita pepo subsp. pepo eukaryotic translation initiation factor 5-like (LOC111805253), transcript variant X1, mRNA	AT1G36732;AT1G77840	conserved peptide upstream open reading frame 19;Translation initiation factor IF2/IF5	1.00276	0.492631	0.543368	0.491276	0.541873	1.10299	N	Y	Y	Y	Y	N
gi|659121487|ref|XM_008462463.1|	60S ribosomal protein L23 (LOC103499453), mRNA	XM_023659342.1 PREDICTED: Cucurbita pepo subsp. pepo 60S ribosomal protein L23 (LOC111779236), mRNA	AT1G04480	Ribosomal protein L14p/L23e family protein	0.864474	1.77766	1.7686	2.05635	2.04587	0.994903	N	Y	Y	Y	Y	N
gi|659128760|ref|XM_008466134.1|	staphylococcal nuclease domain-containing protein 1 (LOC103502266), mRNA	XM_023660527.1 PREDICTED: Cucurbita pepo subsp. pepo ribonuclease TUDOR 1-like (LOC111780194), mRNA	AT5G07350;AT5G61780	TUDOR-SN protein 1;TUDOR-SN protein 2	0.796294	0.577806	1.5319	0.725618	1.92379	2.65124	N	Y	N	N	Y	Y
gi|659092164|ref|XM_008448709.1|	annexin-like protein RJ4 (LOC103489496), mRNA	XM_023685946.1 PREDICTED: Cucurbita pepo subsp. pepo annexin-like protein RJ4 (LOC111801791), mRNA			0.543472	0.332697	0.592161	0.612171	1.08959	1.77988	Y	Y	Y	Y	N	Y
gi|659072376|ref|XM_008467155.1|	40S ribosomal protein S27-2-like (LOC103503011), mRNA	XM_023693803.1 PREDICTED: Cucurbita pepo subsp. pepo 40S ribosomal protein S27-2 (LOC111808031), mRNA	AT2G45710;AT3G61110	ribosomal protein S27;Zinc-binding ribosomal protein family protein	0.736726	1.80978	1.14041	2.45652	1.54795	0.630137	N	Y	N	Y	N	N
gi|659108577|ref|XM_008456053.1|	cytochrome c oxidase subunit 5b-1, mitochondrial (LOC103494723), mRNA	XM_023668120.1 PREDICTED: Cucurbita pepo subsp. pepo cytochrome c oxidase subunit 5b-1, mitochondrial-like (LOC111787993), transcript variant X1, mRNA	AT3G15640;AT1G80230	Rubredoxin-like superfamily protein	1.17058	2.57959	3.65489	2.20368	3.12228	1.41685	N	Y	Y	Y	Y	N
gi|659126206|ref|XM_008464843.1|	40S ribosomal protein SA-like (LOC103501303), mRNA	XM_023679238.1 PREDICTED: Cucurbita pepo subsp. pepo 40S ribosomal protein SA-like (LOC111796564), mRNA	AT3G04770	40s ribosomal protein SA B	0.732194	3.95385	1.42382	5.4	1.9446	0.360111	N	Y	N	Y	Y	N
gi|659096716|ref|XM_008451026.1|	60S ribosomal protein L12-1 (LOC103491184), mRNA	XM_023689304.1 PREDICTED: Cucurbita pepo subsp. pepo 60S ribosomal protein L12-1 (LOC111804481), mRNA	AT3G53430	Ribosomal protein L11 family protein	0.937033	2.13107	2.03712	2.27427	2.17401	0.955916	N	Y	Y	N	N	N
gi|659124725|ref|XM_008464094.1|	40S ribosomal protein S3-3 (LOC103500699), mRNA	XM_023691744.1 PREDICTED: Cucurbita pepo subsp. pepo 40S ribosomal protein S3-3-like (LOC111806432), mRNA	AT2G31610	Ribosomal protein S3 family protein	0.989067	5.75	2.19579	5.81356	2.22006	0.381877	N	Y	Y	Y	Y	Y
gi|659076251|ref|XM_008440358.1|	40S ribosomal protein S15-4 (LOC103483644), mRNA	XM_023670362.1 PREDICTED: Cucurbita pepo subsp. pepo 40S ribosomal protein S15-4-like (LOC111789702), mRNA	AT5G09510;AT1G04270	Ribosomal protein S19 family protein;cytosolic ribosomal protein S15	0.752551	1.8612	1.51866	2.47319	2.01802	0.815959	N	Y	N	Y	Y	N
gi|659074844|ref|XM_008439606.1|	40S ribosomal protein S6-like (LOC103483142), mRNA	XM_023684507.1 PREDICTED: Cucurbita pepo subsp. pepo 40S ribosomal protein S6 (LOC111800697), mRNA	AT5G10360;AT4G31700	ribosomal protein S6;Ribosomal protein S6e	1.27551	5.0813	3.49162	3.98374	2.73743	0.687151	N	Y	Y	Y	Y	N
gi|659090829|ref|XM_008448003.1|	spermidine synthase (LOC103489019), mRNA	XM_023670863.1 PREDICTED: Cucurbita pepo subsp. pepo spermidine synthase (LOC111790066), mRNA	AT1G23820;AT1G70310	spermidine synthase 2;spermidine synthase 1	0.641189	0.814165	0.804265	1.26977	1.25434	0.987841	N	N	N	N	N	N
gi|659073867|ref|XM_008439075.1|	puromycin-sensitive aminopeptidase (LOC103482761), mRNA	XM_023694608.1 PREDICTED: Cucurbita pepo subsp. pepo puromycin-sensitive aminopeptidase-like (LOC111808548), transcript variant X1, mRNA	AT1G63770	Peptidase M1 family protein	0.785579	1.05228	1.89968	1.33949	2.41819	1.8053	N	N	Y	N	Y	Y
gi|659132477|ref|XM_008467997.1|	14-3-3-like protein (LOC103503696), mRNA	XM_023680163.1 PREDICTED: Cucurbita pepo subsp. pepo 14-3-3-like protein A (LOC111797213), mRNA	AT1G35160;AT4G09000;AT3G02520	general regulatory factor 7;GF14 protein phi chain;general regulatory factor 1	1.35913	1.37561	5.44963	1.01213	4.00965	3.9616	N	N	Y	N	Y	Y
gi|659098431|ref|XM_008451914.1|	60S ribosomal protein L7a-2-like (LOC103491810), mRNA	XM_023671638.1 PREDICTED: Cucurbita pepo subsp. pepo 60S ribosomal protein L7a-2 (LOC111790645), mRNA	AT3G62870	Ribosomal protein L7Ae/L30e/S12e/Gadd45 family protein	0.691548	3.18182	1.0311	4.60101	1.491	0.324059	N	Y	N	Y	N	Y
gi|659107185|ref|XM_008455342.1|	uncharacterized LOC103494239 (LOC103494239), mRNA	XM_023660071.1 PREDICTED: Cucurbita pepo subsp. pepo uncharacterized LOC111779885 (LOC111779885), mRNA	AT4G30010	unknown protein; FUNCTIONS IN: molecular_function unknown; INVOLVED IN: biological_process unknown; LOCATED IN: mitochondrion, plastid; EXPRESSED IN: 26 plant structures; EXPRESSED DURING: 15 growth stages; Has 39 Blast hits to 39 proteins in 18 species:	1.09106	1.52362	4.48016	1.39645	4.10623	2.94047	N	Y	Y	N	Y	Y
gi|659095432|ref|XM_008450356.1|	neutral alpha-glucosidase C (LOC103490714), transcript variant X1, mRNA	XM_023696502.1 PREDICTED: Cucurbita pepo subsp. pepo alpha-glucosidase 2 (LOC111809987), transcript variant X1, mRNA	AT3G23640	heteroglycan glucosidase 1	1.23165	6.80704	20.4355	5.52676	16.592	3.00211	N	Y	Y	Y	Y	Y
gi|659099708|ref|XM_008452516.1|	40S ribosomal protein S25-2-like (LOC103492227), mRNA	XM_023689575.1 PREDICTED: Cucurbita pepo subsp. pepo 40S ribosomal protein S25-2-like (LOC111804782), mRNA	AT2G21580	Ribosomal protein S25 family protein	0.846026	2.17447	1.22542	2.57021	1.44844	0.563549	N	Y	N	Y	N	N
gi|659075849|ref|XM_008440143.1|	60S ribosomal protein L13a-2-like (LOC103483483), mRNA	XM_023673264.1 PREDICTED: Cucurbita pepo subsp. pepo 60S ribosomal protein L13a-4-like (LOC111791787), mRNA	AT4G13170	Ribosomal protein L13 family protein	0.791574	3.92308	1.27046	4.95604	1.60498	0.323843	N	Y	N	Y	N	Y
gi|659126340|ref|XM_008464911.1|	cytosolic isocitrate dehydrogenase [NADP] (LOC103501355), transcript variant X3, mRNA	XM_023694957.1 PREDICTED: Cucurbita pepo subsp. pepo cytosolic isocitrate dehydrogenase [NADP] (LOC111808785), transcript variant X2, mRNA	AT1G65930;AT1G54340	cytosolic NADP+-dependent isocitrate dehydrogenase;isocitrate dehydrogenase	0.934246	2.14266	1.70874	2.29347	1.829	0.797484	N	Y	Y	Y	Y	N
gi|659109939|ref|XM_008456739.1|	40S ribosomal protein S16 (LOC103495246), mRNA	XM_023698095.1 PREDICTED: Cucurbita pepo subsp. pepo 40S ribosomal protein S16-like (LOC111811314), mRNA	AT5G18380	Ribosomal protein S5 domain 2-like superfamily protein	0.747939	1.65796	1.00634	2.21671	1.34548	0.606973	N	Y	N	Y	N	N
gi|113171383|gb|DQ851867.1|	Cucumis melo cytosolic glutamine synthetase (GS1) mRNA, complete cds	XM_023670359.1 PREDICTED: Cucurbita pepo subsp. pepo glutamine synthetase cytosolic isozyme-like (LOC111789700), mRNA	AT5G37600;AT3G17820	glutamine synthetase 1.3;glutamine synthase clone R1	1.35062	3.71229	2.10982	2.74858	1.56211	0.568334	N	Y	N	Y	N	N
gi|659084976|ref|XM_008444954.1|	NADH dehydrogenase [ubiquinone] flavoprotein 1, mitochondrial (LOC103486839), transcript variant X1, mRNA	XM_023690475.1 PREDICTED: Cucurbita pepo subsp. pepo NADH dehydrogenase [ubiquinone] flavoprotein 1, mitochondrial-like (LOC111805397), transcript variant X1, mRNA	AT5G08530	51 kDa subunit of complex I	0.864789	0.90332	2.95332	1.04456	3.41507	3.2694	N	N	Y	N	Y	Y
gi|659083090|ref|XM_008443958.1|	60S ribosomal protein L35a-1-like (LOC103486112), mRNA	XM_023663154.1 PREDICTED: Cucurbita pepo subsp. pepo 60S ribosomal protein L35a-1-like (LOC111782297), mRNA	AT1G07070	Ribosomal protein L35Ae family protein	0.846924	1.74118	1.22694	2.05588	1.4487	0.704663	N	Y	N	Y	N	N
gi|659100412|ref|XM_008452865.1|	60S ribosomal protein L30 (LOC103492467), mRNA	XM_023673650.1 PREDICTED: Cucurbita pepo subsp. pepo 60S ribosomal protein L30 (LOC111792280), mRNA	AT3G18740	Ribosomal protein L7Ae/L30e/S12e/Gadd45 family protein	0.743857	2.86288	1.75507	3.8487	2.35942	0.613043	N	Y	Y	Y	Y	N
gi|659113238|ref|XM_008458249.1|	pyruvate dehydrogenase E1 component subunit alpha-1, mitochondrial-like (LOC103496415), mRNA	XM_023691405.1 PREDICTED: Cucurbita pepo subsp. pepo pyruvate dehydrogenase E1 component subunit alpha-1, mitochondrial-like (LOC111806057), mRNA	AT1G59900	pyruvate dehydrogenase complex E1 alpha subunit	1.54064	3.72011	4.1123	2.41465	2.66921	1.10542	N	Y	Y	N	N	N
gi|659112533|ref|XM_008458045.1|	CBS domain-containing protein CBSX3, mitochondrial (LOC103496262), transcript variant X1, mRNA	XM_023657453.1 PREDICTED: Cucurbita pepo subsp. pepo CBS domain-containing protein CBSX3, mitochondrial-like (LOC111777738), mRNA	AT5G10860	Cystathionine beta-synthase (CBS) family protein	1.2286	5.54491	1.8025	4.51321	1.46712	0.325074	N	Y	Y	Y	N	Y
gi|659073123|ref|XM_008469045.1|	40S ribosomal protein S20-2 (LOC103504663), mRNA	XM_023695905.1 PREDICTED: Cucurbita pepo subsp. pepo 40S ribosomal protein S20-2 (LOC111809440), mRNA	AT3G45030;AT3G47370	Ribosomal protein S10p/S20e family protein	0.820498	2.58879	2.25938	3.15514	2.75367	0.872757	N	Y	Y	Y	Y	N
gi|659100324|ref|XM_008452816.1|	calmodulin-7-like (LOC103492445), mRNA	XM_023676017.1 PREDICTED: Cucurbita pepo subsp. pepo calmodulin-7-like (LOC111793934), mRNA	AT3G43810	calmodulin 7	0.890623	1.66408	2.08176	1.86844	2.33742	1.251	N	Y	Y	Y	Y	N
gi|659095074|ref|XM_008450160.1|	histone H2B (LOC103490588), mRNA	XM_023656266.1 PREDICTED: Cucurbita pepo subsp. pepo histone H2B.11 (LOC111776868), mRNA	AT5G59910	Histone superfamily protein	0.890595	2.04752	0.867085	2.29904	0.973602	0.423482	N	Y	N	Y	N	Y
gi|659125085|ref|XM_008464281.1|	protein fluG (LOC103500840), transcript variant X1, mRNA	XM_023688672.1 PREDICTED: Cucurbita pepo subsp. pepo protein fluG-like (LOC111804023), mRNA	AT3G53180	glutamate-ammonia ligases;catalytics;glutamate-ammonia ligases	9.42082	1.64259	7.98346	0.174357	0.847426	4.86029	Y	N	Y	Y	N	Y
gi|659122713|ref|XM_008463064.1|	ATP synthase subunit O, mitochondrial-like (LOC103499921), mRNA	XM_023692213.1 PREDICTED: Cucurbita pepo subsp. pepo ATP synthase subunit O, mitochondrial-like (LOC111806767), mRNA	AT5G13450	delta subunit of Mt ATP synthase	0.868352	1.24896	5.70714	1.43831	6.57238	4.56952	N	N	Y	N	Y	Y
gi|659096827|ref|XM_008451087.1|	uncharacterized LOC103491223 (LOC103491223), mRNA	XM_023692897.1 PREDICTED: Cucurbita pepo subsp. pepo uncharacterized LOC111807253 (LOC111807253), mRNA	AT3G55760	unknown protein; LOCATED IN: chloroplast stroma, chloroplast; EXPRESSED IN: 16 plant structures; EXPRESSED DURING: 10 growth stages; BEST Arabidopsis thaliana protein match is: unknown protein (TAIR:AT1G42430.2); Has 176 Blast hits to 125 proteins in 40 s	1.74786	2.54224	56.5889	1.45449	32.3761	22.2595	Y	Y	Y	N	Y	Y
gi|659130974|ref|XM_008467228.1|	40S ribosomal protein S15a-1 (LOC103503055), mRNA	XM_023693834.1 PREDICTED: Cucurbita pepo subsp. pepo 40S ribosomal protein S15a-1 (LOC111808055), mRNA	AT3G46040;AT5G59850	Ribosomal protein S8 family protein;ribosomal protein S15A D	0.654198	2.08201	2.47484	3.18254	3.78302	1.18868	N	Y	Y	Y	Y	N
gi|659100424|ref|XM_008452871.1|	protein ETHYLENE INSENSITIVE 3 (LOC103492471), mRNA	XM_023660020.1 PREDICTED: Cucurbita pepo subsp. pepo protein ETHYLENE INSENSITIVE 3 (LOC111779848), mRNA	AT3G20770	Ethylene insensitive 3 family protein	0.866603	1.26892	1.173	1.46424	1.35356	0.92441	N	N	N	N	N	N
gi|659071316|ref|XM_008460968.1|	60S ribosomal protein L31 (LOC103498384), mRNA	XM_023689693.1 PREDICTED: Cucurbita pepo subsp. pepo 60S ribosomal protein L31-like (LOC111804885), mRNA	AT4G26230	Ribosomal protein L31e family protein	0.816062	3.57955	0.866575	4.38636	1.0619	0.242091	N	Y	N	Y	N	Y
gi|659133432|ref|XM_008468504.1|	protein disulfide-isomerase-like (LOC103504071), transcript variant X1, mRNA	XM_023694313.1 PREDICTED: Cucurbita pepo subsp. pepo protein disulfide-isomerase-like (LOC111808382), transcript variant X1, mRNA	AT1G21750;AT1G77510	PDI-like 1-1;PDI-like 1-2	0.477886	0.934599	0.211103	1.9557	0.441744	0.225876	Y	N	N	Y	N	N
gi|659113216|ref|XM_008458238.1|	mitochondrial outer membrane protein porin of 36 kDa-like (LOC103496403), mRNA	XM_023670006.1 PREDICTED: Cucurbita pepo subsp. pepo mitochondrial outer membrane protein porin of 36 kDa-like (LOC111789287), mRNA	AT3G01280	voltage dependent anion channel 1	1.30924	1.08706	3.0061	0.830298	2.29607	2.76536	N	N	Y	N	Y	Y
gi|659125767|ref|XM_008464630.1|	maltose excess protein 1, chloroplastic-like (LOC103501131), partial mRNA	XM_023678269.1 PREDICTED: Cucurbita pepo subsp. pepo maltose excess protein 1-like, chloroplastic (LOC111795709), mRNA	AT5G17523;AT5G17520	root cap 1 (RCP1);Similar to Maltose excess protein 1	0.850695	3.28654	26.9648	3.86336	31.6973	8.2046	N	Y	Y	Y	Y	Y
gi|659075732|ref|XM_008440079.1|	60S ribosomal protein L37a (LOC103483449), mRNA	XM_023683202.1 PREDICTED: Cucurbita pepo subsp. pepo 60S ribosomal protein L37a (LOC111799743), mRNA	AT2G35180	pseudogene, 60S ribosomal protein L37a, blastp match of 96% identity and 1.7e-35 P-value to GP	0.791367	2.21106	1.37715	2.79397	1.74022	0.622848	N	Y	N	Y	N	N
gi|659122860|ref|XM_008463141.1|	60S ribosomal protein L44 (LOC103499967), mRNA	XM_023658953.1 PREDICTED: Cucurbita pepo subsp. pepo 60S ribosomal protein L44 (LOC111778939), mRNA	AT3G23390;AT4G14320	Zinc-binding ribosomal protein family protein	0.892695	4.4411	1.98655	4.97494	2.22534	0.447309	N	Y	Y	Y	Y	Y
gi|659071276|ref|XM_008460768.1|	profilin (LOC103498238), mRNA	XM_023690792.1 PREDICTED: Cucurbita pepo subsp. pepo profilin-1 (LOC111805645), mRNA	AT5G56600;AT4G29340	profilin 4;profilin 3	0.999482	1.31076	1.32972	1.31144	1.33041	1.01446	N	N	N	N	N	N
gi|659084870|ref|XM_008444896.1|	protein transport protein Sec61 subunit alpha-like (LOC103486806), transcript variant X1, mRNA	XM_023696376.1 PREDICTED: Cucurbita pepo subsp. pepo protein transport protein Sec61 subunit alpha-like (LOC111809907), mRNA	AT2G34250	SecY protein transport family protein	0.941381	0.756648	0.813446	0.803764	0.864099	1.07507	N	N	N	N	N	N
gi|659123414|ref|XM_008463430.1|	2-oxoglutarate dehydrogenase, mitochondrial-like (LOC103500204), transcript variant X1, mRNA	XM_023689528.1 PREDICTED: Cucurbita pepo subsp. pepo 2-oxoglutarate dehydrogenase, mitochondrial-like (LOC111804741), transcript variant X2, mRNA	AT3G55410;AT5G65750	2-oxoglutarate dehydrogenase, E1 component	0.342239	2.55087	1.77763	7.45348	5.19412	0.696872	Y	Y	N	Y	Y	N
gi|659077529|ref|XM_008441032.1|	60S ribosomal protein L36-2-like (LOC103484093), mRNA	XM_023696663.1 PREDICTED: Cucurbita pepo subsp. pepo 60S ribosomal protein L36-2-like (LOC111810090), mRNA	AT5G02450	Ribosomal protein L36e family protein	0.715676	1.58944	1.22253	2.22089	1.70822	0.76916	N	Y	N	Y	N	N
gi|659073593|ref|XM_008438924.1|	40S ribosomal protein S13-like (LOC103482656), mRNA	XM_023678981.1 PREDICTED: Cucurbita pepo subsp. pepo 40S ribosomal protein S13-like (LOC111796224), mRNA	AT3G60770	Ribosomal protein S13/S15	0.829653	1.99747	1.04781	2.40759	1.26295	0.524568	N	Y	N	Y	N	Y
gi|659124518|ref|XM_008463983.1|	V-type proton ATPase catalytic subunit A (LOC103500619), mRNA	XM_023692663.1 PREDICTED: Cucurbita pepo subsp. pepo V-type proton ATPase catalytic subunit A-like (LOC111807087), mRNA	AT1G78900	vacuolar ATP synthase subunit A	1.01257	1.00336	1.23581	0.990902	1.22046	1.23167	N	N	N	N	N	N
gi|659115630|ref|XM_008459430.1|	eukaryotic translation initiation factor 1A (LOC103497302), transcript variant X1, mRNA	XM_023684962.1 PREDICTED: Cucurbita pepo subsp. pepo eukaryotic translation initiation factor 1A-like (LOC111801009), transcript variant X2, mRNA	AT5G35680;AT2G04520	Nucleic acid-binding, OB-fold-like protein	0.900856	0.719707	1.0107	0.798914	1.12193	1.40432	N	N	N	N	N	N
gi|659117667|ref|XM_008460503.1|	nucleolar GTP-binding protein 2 (LOC103498049), mRNA	XM_023694959.1 PREDICTED: Cucurbita pepo subsp. pepo nuclear/nucleolar GTPase 2 (LOC111808786), transcript variant X1, mRNA	AT1G52980	GTP-binding family protein	1.33725	6.71629	5.34899	5.02247	4	0.796421	N	Y	Y	Y	Y	N
gi|659092668|ref|XM_008448942.1|	40S ribosomal protein S5-like (LOC103489682), transcript variant X1, mRNA	XM_023675032.1 PREDICTED: Cucurbita pepo subsp. pepo 40S ribosomal protein S5 (LOC111793243), mRNA	AT3G11940	ribosomal protein 5A	0.796359	1.46751	1.13452	1.84277	1.42464	0.773096	N	Y	N	Y	N	N
gi|659116999|ref|XM_008460149.1|	60S ribosomal protein L29-1-like (LOC103497798), mRNA	XM_023693717.1 PREDICTED: Cucurbita pepo subsp. pepo 60S ribosomal protein L29-1-like (LOC111807834), mRNA	AT3G06680;AT3G06700	Ribosomal L29e protein family	0.807857	1.2664	1.16502	1.5676	1.44212	0.919951	N	N	N	N	N	N
gi|659067311|ref|XM_008440574.1|	60S ribosomal protein L27a-3-like (LOC103483791), mRNA	XM_023685341.1 PREDICTED: Cucurbita pepo subsp. pepo 60S ribosomal protein L27a-3-like (LOC111801365), mRNA	AT1G70600	Ribosomal protein L18e/L15 superfamily protein	0.703629	2.37415	0.715164	3.37415	1.01639	0.30123	N	Y	N	Y	N	Y
gi|659114611|ref|XM_008458921.1|	stromal 70 kDa heat shock-related protein, chloroplastic (LOC103496889), mRNA	XM_023694321.1 PREDICTED: Cucurbita pepo subsp. pepo stromal 70 kDa heat shock-related protein, chloroplastic (LOC111808387), mRNA	AT4G24280;AT5G49910	chloroplast heat shock protein 70-2;chloroplast heat shock protein 70-1	0.767516	1.13735	2.12949	1.48186	2.77453	1.87233	N	N	Y	N	Y	Y
gi|659100983|ref|XM_008453147.1|	40S ribosomal protein S19-3-like (LOC103492679), mRNA	XM_023691710.1 PREDICTED: Cucurbita pepo subsp. pepo 40S ribosomal protein S19-3-like (LOC111806410), mRNA	AT3G02080	Ribosomal protein S19e family protein	0.819387	2.72452	1.89464	3.32507	2.31226	0.695402	N	Y	Y	Y	Y	N
gi|659101407|ref|XM_008453368.1|	uncharacterized protein OsI_027940 (LOC103492824), mRNA	XM_023692740.1 PREDICTED: Cucurbita pepo subsp. pepo uncharacterized protein OsI_027940-like (LOC111807152), mRNA	AT4G02450	HSP20-like chaperones superfamily protein	0.908917	1.51559	1.20918	1.66747	1.33036	0.797832	N	Y	N	Y	N	N
gi|659088195|ref|XM_008446630.1|	40S ribosomal protein S6-like (LOC103488074), mRNA	XM_023691236.1 PREDICTED: Cucurbita pepo subsp. pepo 40S ribosomal protein S6-like (LOC111805936), mRNA	AT5G10360;AT4G31700	ribosomal protein S6;Ribosomal protein S6e	1.48132	8.76884	6.87008	5.9196	4.6378	0.783465	N	Y	Y	Y	Y	N
gi|659091036|ref|XM_008448112.1|	40S ribosomal protein S9-2 (LOC103489104), mRNA	XM_023685548.1 PREDICTED: Cucurbita pepo subsp. pepo 40S ribosomal protein S9-2 (LOC111801527), mRNA	AT5G15200	Ribosomal protein S4	0.792453	1.2809	1.81777	1.61637	2.29385	1.41913	N	N	Y	Y	Y	N
gi|659130808|ref|XM_008467141.1|	ruBisCO large subunit-binding protein subunit alpha (LOC103503001), mRNA	XM_023656121.1 PREDICTED: Cucurbita pepo subsp. pepo ruBisCO large subunit-binding protein subunit alpha (LOC111776768), mRNA	AT2G28000	chaperonin-60alpha	1.55923	3.26846	2.26512	2.0962	1.45271	0.693023	N	Y	Y	Y	N	N
gi|197916898|gb|EF693949.2|	Cucumis melo ascorbate peroxidase mRNA, complete cds	XM_023663655.1 PREDICTED: Cucurbita pepo subsp. pepo L-ascorbate peroxidase, cytosolic (LOC111782837), mRNA	AT3G09640	ascorbate peroxidase 2	3.1909	1.98116	0.278988	0.620879	0.0874323	0.14082	Y	Y	Y	N	Y	Y
gi|659122492|ref|XM_008462952.1|	40S ribosomal protein S12 (LOC103499835), mRNA	XM_023692241.1 PREDICTED: Cucurbita pepo subsp. pepo 40S ribosomal protein S12-like (LOC111806785), mRNA	AT2G32060;AT1G15930	Ribosomal protein L7Ae/L30e/S12e/Gadd45 family protein	0.753086	1.43771	1.07828	1.90909	1.43182	0.75	N	N	N	Y	N	N
gi|659112264|ref|XM_008457920.1|	polyadenylate-binding protein 8-like (LOC103496171), transcript variant X1, mRNA	XM_023680194.1 PREDICTED: Cucurbita pepo subsp. pepo polyadenylate-binding protein 2-like (LOC111797237), mRNA	AT4G34110;AT1G49760;AT2G23350	poly(A) binding protein 2;poly(A) binding protein 8;poly(A) binding protein 4	0.900658	1.14776	1.27281	1.27436	1.4132	1.10895	N	N	N	N	N	N
gi|659066847|ref|XM_008465975.1|	phosphoethanolamine N-methyltransferase 1-like (LOC103502109), mRNA	XM_023663915.1 PREDICTED: Cucurbita pepo subsp. pepo phosphomethylethanolamine N-methyltransferase (LOC111783041), mRNA	AT3G17998	conserved peptide upstream open reading frame 30	4.17708	11.4571	5.72857	2.74286	1.37143	0.5	Y	Y	Y	N	N	N
gi|659101734|ref|XM_008453544.1|	ubiquitin-conjugating enzyme E2 36 (LOC103492954), mRNA	XM_023697432.1 PREDICTED: Cucurbita pepo subsp. pepo ubiquitin-conjugating enzyme E2 35 (LOC111810686), transcript variant X1, mRNA	AT1G78870	ubiquitin-conjugating enzyme 35	0.888842	1.59178	2.16486	1.79084	2.43559	1.36002	N	Y	Y	Y	Y	N
gi|659075110|ref|XM_008439749.1|	mitochondrial adenine nucleotide transporter ADNT1 (LOC103483229), mRNA	XM_023672546.1 PREDICTED: Cucurbita pepo subsp. pepo mitochondrial adenine nucleotide transporter ADNT1 (LOC111791270), mRNA	AT4G01100	adenine nucleotide transporter 1	2.91817	0.378801	1.48401	0.129808	0.508541	3.91765	Y	Y	N	Y	Y	Y
gi|659083989|ref|XM_008444426.1|	40S ribosomal protein S23 (LOC103486454), mRNA	XM_023683051.1 PREDICTED: Cucurbita pepo subsp. pepo 40S ribosomal protein S23-like (LOC111799632), mRNA	AT3G09680	Ribosomal protein S12/S23 family protein	0.636103	1.72763	1.48495	2.71595	2.33445	0.859532	N	Y	N	Y	Y	N
gi|659077256|ref|XM_008440887.1|	40S ribosomal protein S20-2-like (LOC103483999), mRNA	XM_023696072.1 PREDICTED: Cucurbita pepo subsp. pepo 40S ribosomal protein S20-2-like (LOC111809690), mRNA	AT5G62300	Ribosomal protein S10p/S20e family protein	1.22911	8.94118	2.42553	7.27451	1.9734	0.271277	N	Y	Y	Y	N	Y
gi|659124437|ref|XM_008463937.1|	60S ribosomal protein L37-3-like (LOC103500584), mRNA	XM_023692429.1 PREDICTED: Cucurbita pepo subsp. pepo 60S ribosomal protein L37-3-like (LOC111806910), mRNA	AT1G52300;AT3G16080	Zinc-binding ribosomal protein family protein	0.693348	2.00326	0.771644	2.88925	1.11292	0.385194	N	Y	N	Y	N	Y
gi|659076312|ref|XM_008440390.1|	stem-specific protein TSJT1 (LOC103483669), mRNA	XM_023671416.1 PREDICTED: Cucurbita pepo subsp. pepo stem-specific protein TSJT1-like (LOC111790496), mRNA	AT3G22850	Aluminium induced protein with YGL and LRDR motifs	0.739828	1.45549	5.66703	1.96733	7.65993	3.89356	N	Y	Y	Y	Y	Y
gi|17016982|gb|AF436850.1|	Cucumis melo polyubiquitin mRNA, partial cds	XM_023688563.1 PREDICTED: Cucurbita pepo subsp. pepo polyubiquitin (LOC111803940), mRNA	AT4G02890;AT4G05050;AT4G05320	ubiquitin 11;polyubiquitin 10;Ubiquitin family protein	1.04785	0.480186	0.460578	0.458257	0.439545	0.959167	N	Y	Y	Y	Y	N
gi|659126315|ref|XM_008464898.1|	V-type proton ATPase subunit C (LOC103501345), mRNA	XM_023695454.1 PREDICTED: Cucurbita pepo subsp. pepo V-type proton ATPase subunit C (LOC111809104), mRNA	AT1G12840	vacuolar ATP synthase subunit C (VATC) / V-ATPase C subunit / vacuolar proton pump C subunit (DET3)	1.07555	2.77653	6.31504	2.58149	5.87143	2.27444	N	Y	Y	Y	Y	Y
gi|659066557|ref|XM_008451947.1|	glycine-rich RNA-binding protein 3, mitochondrial-like (LOC103491813), transcript variant X1, mRNA	XM_023663237.1 PREDICTED: Cucurbita pepo subsp. pepo glycine-rich RNA-binding protein 3, mitochondrial-like (LOC111782480), transcript variant X1, mRNA			0.387324	1.98795	2.32394	5.13253	6	1.16901	Y	Y	Y	Y	Y	N
gi|659117161|ref|XM_008460232.1|	40S ribosomal protein S21-2 (LOC103497856), mRNA	XM_023693328.1 PREDICTED: Cucurbita pepo subsp. pepo 40S ribosomal protein S21-2 (LOC111807558), transcript variant X1, mRNA	AT5G27700;AT3G53890	Ribosomal protein S21e	0.585198	0.724947	1.57044	1.23881	2.6836	2.16628	Y	N	N	N	Y	Y
gi|659071694|ref|XM_008463231.1|	60S ribosomal protein L10a-1 (LOC103500042), mRNA	XM_023665185.1 PREDICTED: Cucurbita pepo subsp. pepo 60S ribosomal protein L10a-like (LOC111784510), mRNA	AT1G08360;AT5G22440	Ribosomal protein L1p/L10e family	0.588774	1.59133	1.17084	2.70279	1.98861	0.735763	Y	Y	N	Y	Y	N
gi|659111472|ref|XM_008457532.1|	nascent polypeptide-associated complex subunit alpha-like protein 1 (LOC103495855), mRNA	XM_023687726.1 PREDICTED: Cucurbita pepo subsp. pepo nascent polypeptide-associated complex subunit alpha-like protein 1 (LOC111803361), mRNA	AT3G12390;AT5G13850	Nascent polypeptide-associated complex (NAC), alpha subunit family protein;nascent polypeptide-associated complex subunit alpha-like protein 3	0.987481	3.57246	2.60158	3.61775	2.63456	0.728232	N	Y	Y	Y	Y	N
gi|659121095|ref|XM_008462275.1|	60S ribosomal protein L30-like (LOC103499296), mRNA	XM_023693925.1 PREDICTED: Cucurbita pepo subsp. pepo 60S ribosomal protein L30-like (LOC111808114), transcript variant X1, mRNA	AT3G18740	Ribosomal protein L7Ae/L30e/S12e/Gadd45 family protein	0.751799	3.76577	1.10582	5.00901	1.4709	0.293651	N	Y	N	Y	N	Y
gi|659080645|ref|XM_008442682.1|	isocitrate dehydrogenase [NAD] regulatory subunit 1, mitochondrial (LOC103485186), mRNA	XM_023689217.1 PREDICTED: Cucurbita pepo subsp. pepo isocitrate dehydrogenase [NAD] regulatory subunit 1, mitochondrial-like (LOC111804417), transcript variant X1, mRNA	AT4G35260	isocitrate dehydrogenase 1	0.681093	0.798141	3.45596	1.17185	5.07413	4.33001	N	N	Y	N	Y	Y
gi|659096689|ref|XM_008451012.1|	isocitrate dehydrogenase [NAD] catalytic subunit 5, mitochondrial (LOC103491169), mRNA	XM_023688282.1 PREDICTED: Cucurbita pepo subsp. pepo isocitrate dehydrogenase [NAD] catalytic subunit 5, mitochondrial-like (LOC111803747), mRNA	AT5G03290;AT3G09810	isocitrate dehydrogenase V;isocitrate dehydrogenase VI	0.843839	2.1507	12.7175	2.54872	15.0711	5.9132	N	Y	Y	Y	Y	Y
gi|659083960|ref|XM_008444410.1|	60S ribosomal protein L4 (LOC103486445), mRNA	XM_023673120.1 PREDICTED: Cucurbita pepo subsp. pepo 60S ribosomal protein L4-like (LOC111791677), mRNA	AT3G09630	Ribosomal protein L4/L1 family	0.692764	0.989831	1.06182	1.42881	1.53273	1.07273	N	N	N	N	N	N
gi|659092166|ref|XM_008448710.1|	annexin-like protein RJ4 (LOC103489497), mRNA	XM_023658443.1 PREDICTED: Cucurbita pepo subsp. pepo annexin-like protein RJ4 (LOC111778545), mRNA			0.266747	0.966472	0.147007	3.62318	0.551109	0.152106	Y	N	Y	Y	Y	Y
gi|659093790|ref|XM_008449497.1|	prohibitin-1, mitochondrial (LOC103490129), transcript variant X1, mRNA	XM_023680750.1 PREDICTED: Cucurbita pepo subsp. pepo prohibitin-1, mitochondrial-like (LOC111797672), transcript variant X1, mRNA	AT4G28510;AT2G20530	prohibitin 6;prohibitin 1	0.713681	1.84335	5.38298	2.58288	7.54255	2.92021	N	Y	Y	Y	Y	Y
gi|659121738|ref|XM_008462568.1|	60S ribosomal protein L6-1-like (LOC103499552), mRNA	XM_023672798.1 PREDICTED: Cucurbita pepo subsp. pepo 60S ribosomal protein L6-1-like (LOC111791447), mRNA	AT1G18540;AT1G74060	Ribosomal protein L6 family protein	0.596413	1.6556	0.888641	2.77593	1.48998	0.536748	Y	Y	N	Y	N	N
gi|659088869|ref|XM_008446983.1|	DEAD-box ATP-dependent RNA helicase 56 (LOC103488306), transcript variant X1, mRNA	XM_023690190.1 PREDICTED: Cucurbita pepo subsp. pepo DEAD-box ATP-dependent RNA helicase 56 (LOC111805229), transcript variant X1, mRNA	AT5G11200;AT5G11170	DEAD/DEAH box RNA helicase family protein	0.979097	1.61415	0.708153	1.64862	0.723272	0.438715	N	Y	N	Y	N	Y
gi|659078283|ref|XM_008441422.1|	60S ribosomal protein L18a (LOC103484376), mRNA	XM_023687750.1 PREDICTED: Cucurbita pepo subsp. pepo 60S ribosomal protein L18a (LOC111803383), mRNA	AT2G34480	Ribosomal protein L18ae/LX family protein	0.809963	3.27612	1.42532	4.04478	1.75974	0.435065	N	Y	N	Y	N	Y
gi|659074102|ref|XM_008439201.1|	UDP-glucose 4-epimerase GEPI48 (LOC103482842), mRNA	XM_023664776.1 PREDICTED: Cucurbita pepo subsp. pepo UDP-glucose 4-epimerase GEPI48 (LOC111783954), mRNA	AT1G64440;AT4G23920;AT4G10960	NAD(P)-binding Rossmann-fold superfamily protein;UDP-D-glucose/UDP-D-galactose 4-epimerase 5;UDP-D-glucose/UDP-D-galactose 4-epimerase 2	1.01995	4.23923	9.49286	4.1563	9.30714	2.23929	N	Y	Y	Y	Y	Y
gi|659106735|ref|XM_008455196.1|	40S ribosomal protein S7-like (LOC103494134), transcript variant X1, mRNA	XM_023660686.1 PREDICTED: Cucurbita pepo subsp. pepo 40S ribosomal protein S7-1-like (LOC111780313), mRNA	AT5G16130;AT3G02560	Ribosomal protein S7e family protein	0.730659	3.07229	2.27003	4.20482	3.10682	0.738872	N	Y	Y	Y	Y	N
gi|659068320|ref|XM_008445632.1|	60S ribosomal protein L32-1 (LOC103487346), mRNA	XM_023663721.1 PREDICTED: Cucurbita pepo subsp. pepo 60S ribosomal protein L32-1-like (LOC111782886), transcript variant X1, mRNA	AT4G18100	Ribosomal protein L32e	0.613676	1.45028	1.2979	2.36326	2.11496	0.894932	Y	Y	N	Y	Y	N
gi|659102437|ref|XM_008453907.1|	ubiquitin-60S ribosomal protein L40-like (LOC103493229), mRNA	XM_023685795.1 PREDICTED: Cucurbita pepo subsp. pepo ubiquitin-60S ribosomal protein L40 (LOC111801689), transcript variant X1, mRNA	AT3G61890;AT3G52590	ubiquitin extension protein 1;homeobox 12	0.743119	0.614301	0.0851479	0.826652	0.114582	0.138609	N	Y	Y	N	Y	Y
gi|659098223|ref|XM_008451814.1|	succinate dehydrogenase [ubiquinone] iron-sulfur subunit 2, mitochondrial (LOC103491745), mRNA	XM_023671718.1 PREDICTED: Cucurbita pepo subsp. pepo succinate dehydrogenase [ubiquinone] iron-sulfur subunit 2, mitochondrial (LOC111790698), mRNA	AT5G40650	succinate dehydrogenase 2-2	1.90706	1.8777	2.57743	0.984603	1.35152	1.37266	Y	Y	Y	N	N	N
gi|659088205|ref|XM_008446635.1|	cytochrome c oxidase subunit 6b-1-like (LOC103488079), mRNA	XM_023691261.1 PREDICTED: Cucurbita pepo subsp. pepo cytochrome c oxidase subunit 6b-3-like (LOC111805952), transcript variant X1, mRNA	AT4G28060	Cytochrome c oxidase, subunit Vib family protein	0.811035	1.33715	12.405	1.6487	15.2952	9.27715	N	N	Y	N	Y	Y
gi|659080268|ref|XM_008442479.1|	U1 small nuclear ribonucleoprotein 70 kDa (LOC103485041), mRNA	XM_023661804.1 PREDICTED: Cucurbita pepo subsp. pepo U1 small nuclear ribonucleoprotein 70 kDa-like (LOC111781292), transcript variant X2, mRNA	AT3G50670	U1 small nuclear ribonucleoprotein-70K	0.863495	1.62364	1.41163	1.88032	1.63479	0.869421	N	Y	N	Y	N	N
gi|659084765|ref|XM_008444840.1|	omega-6 fatty acid desaturase, endoplasmic reticulum isozyme 2 (LOC103486770), mRNA	XM_023670655.1 PREDICTED: Cucurbita pepo subsp. pepo delta(12)-fatty-acid desaturase FAD2-like (LOC111789928), mRNA	AT3G12120	fatty acid desaturase 2	0.913937	1.10262	1.81333	1.20645	1.98408	1.64456	N	N	Y	N	Y	N
gi|659081808|ref|XM_008443303.1|	histidine decarboxylase (LOC103485627), transcript variant X1, mRNA	XM_023692303.1 PREDICTED: Cucurbita pepo subsp. pepo serine decarboxylase (LOC111806819), mRNA	AT1G43710	Pyridoxal phosphate (PLP)-dependent transferases superfamily protein	1.51775	6.87427	4.90132	4.52924	3.22933	0.712995	N	Y	Y	Y	Y	N
gi|659112733|ref|XM_008458083.1|	ubiquitin-NEDD8-like protein RUB1 (LOC103496293), mRNA	XM_023678786.1 PREDICTED: Cucurbita pepo subsp. pepo ubiquitin-NEDD8-like protein RUB2 (LOC111796095), mRNA	AT2G47110;AT1G31340;AT4G02890	related to ubiquitin 1;ubiquitin 6;Ubiquitin family protein	0.89118	1.16508	1.13587	1.30734	1.27457	0.974929	N	N	N	N	N	N
gi|659075817|ref|XM_008440125.1|	translation machinery-associated protein 7 homolog (LOC103483473), mRNA	XM_023678551.1 PREDICTED: Cucurbita pepo subsp. pepo translation machinery-associated protein 7-like (LOC111795911), transcript variant X1, mRNA	AT1G15270	Translation machinery associated TMA7	1.11225	0.812469	1.30008	0.730471	1.16887	1.60016	N	N	N	N	N	N
gi|659066731|ref|XM_008460330.1|	40S ribosomal protein S7 (LOC103497898), transcript variant X1, mRNA	XM_023663242.1 PREDICTED: Cucurbita pepo subsp. pepo 40S ribosomal protein S7-like (LOC111782485), transcript variant X1, mRNA	AT3G02560	Ribosomal protein S7e family protein	0.737603	3.15929	0.964865	4.28319	1.30811	0.305405	N	Y	N	Y	N	Y
gi|659123227|ref|XM_008463334.1|	plastidic glucose transporter 4 (LOC103500128), mRNA	XM_023672006.1 PREDICTED: Cucurbita pepo subsp. pepo plastidic glucose transporter 4 (LOC111790893), mRNA	AT5G16150	plastidic GLC translocator	2.25966	9.08174	19.2659	4.01907	8.52601	2.12139	Y	Y	Y	Y	Y	Y
gi|659118997|ref|XM_008461198.1|	6-phosphogluconate dehydrogenase, decarboxylating 3 (LOC103498562), transcript variant X2, mRNA	XM_023694976.1 PREDICTED: Cucurbita pepo subsp. pepo 6-phosphogluconate dehydrogenase, decarboxylating 3 (LOC111808792), transcript variant X2, mRNA	AT3G02360	6-phosphogluconate dehydrogenase family protein	1.40657	1.93713	1.48681	1.37721	1.05705	0.76753	N	Y	N	N	N	N
gi|659098450|ref|XM_008451922.1|	V-type proton ATPase subunit E (LOC103491820), mRNA	XM_023673154.1 PREDICTED: Cucurbita pepo subsp. pepo V-type proton ATPase subunit E-like (LOC111791695), mRNA	AT1G64200;AT4G11150	vacuolar ATP synthase subunit E1;vacuolar H+-ATPase subunit E isoform 3	0.962079	0.776574	2.3485	0.807183	2.44107	3.02419	N	N	Y	N	Y	Y
gi|659092628|ref|XM_008448930.1|	FRIGIDA-like protein 4a (LOC103489669), mRNA	XM_023692361.1 PREDICTED: Cucurbita pepo subsp. pepo FRIGIDA-like protein 4a (LOC111806859), mRNA	AT4G14900;AT3G22440	FRIGIDA-like protein	0.864513	1.2217	0.249758	1.41316	0.2889	0.204435	N	N	Y	N	Y	Y
gi|659095242|ref|XM_008450255.1|	HMG1/2-like protein (LOC103490649), mRNA	XM_023696483.1 PREDICTED: Cucurbita pepo subsp. pepo HMG1/2-like protein (LOC111809976), mRNA	AT1G20693	high mobility group B2	0.939295	4.11639	2.61163	4.38242	2.78041	0.634446	N	Y	Y	Y	Y	N
gi|659084073|ref|XM_008444472.1|	cell division control protein 48 homolog E (LOC103486491), mRNA	XM_023671804.1 PREDICTED: Cucurbita pepo subsp. pepo cell division control protein 48 homolog E (LOC111790762), mRNA	AT3G09840;AT5G03340;AT3G53230	cell division cycle 48;ATPase, AAA-type, CDC48 protein	1.05142	0.740235	1.57651	0.704031	1.49941	2.12974	N	N	N	N	N	Y
gi|659079692|ref|XM_008442170.1|	60S ribosomal protein L26-1 (LOC103484854), mRNA	XM_023687359.1 PREDICTED: Cucurbita pepo subsp. pepo 60S ribosomal protein L26-1 (LOC111803089), mRNA	AT5G67510	Translation protein SH3-like family protein	0.910714	1.5	0.908012	1.64706	0.997033	0.605341	N	Y	N	Y	N	N
gi|659099279|ref|XM_008452298.1|	shaggy-related protein kinase NtK-1 (LOC103492102), mRNA	XM_023665029.1 PREDICTED: Cucurbita pepo subsp. pepo shaggy-related protein kinase alpha (LOC111784243), transcript variant X1, mRNA	AT5G26751;AT3G05840	shaggy-related kinase 11;Protein kinase superfamily protein	1.06467	0.752811	2.69331	0.707083	2.52971	3.57767	N	N	Y	N	Y	Y
gi|659101898|ref|XM_008453627.1|	60S ribosomal protein L27-like (LOC103493014), mRNA	XM_023665770.1 PREDICTED: Cucurbita pepo subsp. pepo 60S ribosomal protein L27-2-like (LOC111785357), mRNA	AT4G15000	Ribosomal L27e protein family	0.705157	2.17647	1.16266	3.08651	1.6488	0.534196	N	Y	N	Y	N	N
gi|659084041|ref|XM_008444454.1|	V-type proton ATPase subunit G1-like (LOC103486476), mRNA	XM_023672569.1 PREDICTED: Cucurbita pepo subsp. pepo V-type proton ATPase subunit G-like (LOC111791288), transcript variant X2, mRNA	AT3G01390	vacuolar membrane ATPase 10	1.02654	1.44017	4.5951	1.40294	4.47632	3.19067	N	N	Y	N	Y	Y
gi|659119322|ref|XM_008461372.1|	40S ribosomal protein S9-2 (LOC103498678), mRNA	XM_023669298.1 PREDICTED: Cucurbita pepo subsp. pepo 40S ribosomal protein S9-2 (LOC111788793), mRNA	AT5G39850	Ribosomal protein S4	0.667516	1.97736	1.40107	2.96226	2.09893	0.708556	N	Y	N	Y	Y	N
gi|659092490|ref|XM_008448864.1|	glyceraldehyde-3-phosphate dehydrogenase GAPCP2, chloroplastic (LOC103489630), mRNA	XM_023655723.1 PREDICTED: Cucurbita pepo subsp. pepo glyceraldehyde-3-phosphate dehydrogenase GAPCP2, chloroplastic-like (LOC111776302), mRNA	AT1G79529;AT1G79530	other RNA;glyceraldehyde-3-phosphate dehydrogenase of plastid 1	2.11105	3.46086	55.3621	1.6394	26.2249	15.9967	Y	Y	Y	Y	Y	Y
gi|659093995|ref|XM_008449603.1|	40S ribosomal protein S11-like (LOC103490202), mRNA	XM_023680977.1 PREDICTED: Cucurbita pepo subsp. pepo 40S ribosomal protein S11-like (LOC111798028), mRNA	AT3G48930;AT2G24110	40S ribosomal protein S11, expressed pseudogene, similar to GB:J05216; blastp match of 76% identity and 8.9e-54 P-value to GP;Nucleic acid-binding, OB-fold-like protein	0.835227	2.51282	0.882883	3.00855	1.05706	0.351351	N	Y	N	Y	N	Y
gi|659090495|ref|XM_008447825.1|	60S ribosomal protein L17-2 (LOC103488896), mRNA	XM_023694061.1 PREDICTED: Cucurbita pepo subsp. pepo 60S ribosomal protein L17-2-like (LOC111808213), mRNA	AT1G67430	Ribosomal protein L22p/L17e family protein	0.91015	5.16038	1.66261	5.66981	1.82675	0.322188	N	Y	N	Y	N	Y
gi|659092468|ref|XM_008448854.1|	inosine-5'-monophosphate dehydrogenase 2 (LOC103489623), mRNA	XM_023697993.1 PREDICTED: Cucurbita pepo subsp. pepo inosine-5'-monophosphate dehydrogenase 2 (LOC111811234), mRNA	AT1G79470;AT1G16350	Aldolase-type TIM barrel family protein	0.822101	0.232234	1.04256	0.282488	1.26817	4.48927	N	Y	N	Y	N	Y
gi|659125131|ref|XM_008464303.1|	pyruvate kinase, cytosolic isozyme-like (LOC103500863), mRNA	XM_023688476.1 PREDICTED: Cucurbita pepo subsp. pepo pyruvate kinase 1, cytosolic (LOC111803875), transcript variant X1, mRNA	AT3G52990;AT2G36580	Pyruvate kinase family protein	0.803369	1.20871	3.27146	1.50456	4.07218	2.70657	N	N	Y	N	Y	Y
gi|659067580|ref|XM_008441969.1|	calnexin homolog (LOC103484728), mRNA	XM_023663909.1 PREDICTED: Cucurbita pepo subsp. pepo calnexin homolog (LOC111783033), mRNA	AT5G61790	calnexin 1	0.446273	0.479171	0.444827	1.07372	0.99676	0.928326	Y	Y	N	N	N	N
gi|659108898|ref|XM_008456224.1|	heat shock 70 kDa protein, mitochondrial (LOC103494850), mRNA	XM_023697690.1 PREDICTED: Cucurbita pepo subsp. pepo heat shock 70 kDa protein, mitochondrial (LOC111810872), mRNA	AT5G09590	mitochondrial HSO70 2	0.73084	0.761661	1.97351	1.04217	2.70033	2.59106	N	N	Y	N	Y	Y
gi|659099494|ref|XM_008452405.1|	60S ribosomal protein L22-2 (LOC103492158), mRNA	XM_023674525.1 PREDICTED: Cucurbita pepo subsp. pepo 60S ribosomal protein L22-2 (LOC111792902), mRNA	AT3G05560;AT5G27770	Ribosomal L22e protein family	0.688435	1.90943	0.988281	2.77358	1.43555	0.517578	N	Y	N	Y	N	Y
gi|659093103|ref|XM_008449152.1|	3-oxo-Delta(4,5)-steroid 5-beta-reductase (LOC103489839), mRNA	XM_023680157.1 PREDICTED: Cucurbita pepo subsp. pepo 3-oxo-Delta(4,5)-steroid 5-beta-reductase-like (LOC111797206), mRNA	AT4G24220	NAD(P)-binding Rossmann-fold superfamily protein	1.54232	2.29385	4.45626	1.48728	2.88933	1.94269	N	Y	Y	N	Y	Y
gi|659077672|ref|XM_008441104.1|	ubiquitin-conjugating enzyme E2 10 (LOC103484148), mRNA	XM_023696564.1 PREDICTED: Cucurbita pepo subsp. pepo ubiquitin-conjugating enzyme E2 10 (LOC111810029), mRNA	AT5G53300	ubiquitin-conjugating enzyme 10	0.842935	0.600251	1.26729	0.712096	1.50343	2.11127	N	Y	N	N	N	Y
gi|659069001|ref|XM_008449453.1|	uncharacterized LOC103490081 (LOC103490081), mRNA	XM_023687448.1 PREDICTED: Cucurbita pepo subsp. pepo uncharacterized LOC111803160 (LOC111803160), transcript variant X2, mRNA	AT5G59613	unknown protein; BEST Arabidopsis thaliana protein match is: unknown protein (TAIR:AT3G46430.1); Has 30201 Blast hits to 17322 proteins in 780 species: Archae - 12; Bacteria - 1396; Metazoa - 17338; Fungi - 3422; Plants - 5037; Viruses - 0; Other Eukaryot	0.957312	1.79839	4.95695	1.87858	5.17798	2.75632	N	Y	Y	N	Y	Y
gi|659079055|ref|XM_008441829.1|	pyrophosphate--fructose 6-phosphate 1-phosphotransferase subunit beta (LOC103484643), mRNA	XM_023688585.1 PREDICTED: Cucurbita pepo subsp. pepo pyrophosphate--fructose 6-phosphate 1-phosphotransferase subunit beta (LOC111803962), mRNA	AT4G04040;AT1G12000	Phosphofructokinase family protein	0.849449	3.77174	4.78621	4.44022	5.63448	1.26897	N	Y	Y	Y	Y	N
gi|659099704|ref|XM_008452514.1|	superoxide dismutase [Cu-Zn] (LOC103492226), transcript variant X1, mRNA	XM_023689566.1 PREDICTED: Cucurbita pepo subsp. pepo superoxide dismutase [Cu-Zn] (LOC111804775), transcript variant X1, mRNA	AT1G08830	copper/zinc superoxide dismutase 1	1.38042	1.75288	0.488437	1.26982	0.353832	0.278648	N	Y	Y	N	Y	Y
gi|659087791|ref|XM_008446416.1|	uncharacterized protein At1g47420, mitochondrial (LOC103487909), mRNA	XM_023691025.1 PREDICTED: Cucurbita pepo subsp. pepo succinate dehydrogenase subunit 5, mitochondrial-like (LOC111805791), transcript variant X2, mRNA	AT1G47420	succinate dehydrogenase 5	1.19005	2.44563	4.33526	2.05507	3.64292	1.77265	N	Y	Y	N	Y	Y
gi|659091965|ref|XM_008448607.1|	glycine-rich RNA-binding protein-like (LOC103489439), transcript variant X1, mRNA	XM_023679920.1 PREDICTED: Cucurbita pepo subsp. pepo glycine-rich RNA-binding protein RZ1C-like (LOC111797047), transcript variant X1, mRNA	AT5G04280	RNA-binding (RRM/RBD/RNP motifs) family protein with retrovirus zinc finger-like domain	0.881938	2.08044	2.86917	2.35895	3.25325	1.37911	N	Y	Y	Y	Y	N
gi|659128778|ref|XM_008466143.1|	auxin response factor 2 (LOC103502275), transcript variant X1, mRNA	XM_023660798.1 PREDICTED: Cucurbita pepo subsp. pepo auxin response factor 2B-like (LOC111780412), mRNA	AT5G62000	auxin response factor 2	0.822527	0.81769	0.664881	0.994119	0.80834	0.813122	N	N	N	N	N	N
gi|659121888|ref|XM_008462642.1|	60S ribosomal protein L10 (LOC103499612), mRNA	XM_023656622.1 PREDICTED: Cucurbita pepo subsp. pepo 60S ribosomal protein L10 (LOC111777157), mRNA	AT1G14320;AT1G66580	senescence associated gene 24;Ribosomal protein L16p/L10e family protein	0.84793	1.65888	1.54797	1.95639	1.82558	0.93314	N	Y	N	Y	N	N
gi|659124600|ref|XM_008464027.1|	ethylene-responsive transcription factor RAP2-12-like (LOC103500652), mRNA	XM_023692449.1 PREDICTED: Cucurbita pepo subsp. pepo ethylene-responsive transcription factor RAP2-12-like (LOC111806921), mRNA	AT3G14230	related to AP2 2	0.631962	0.569613	1.43554	0.901341	2.27156	2.5202	Y	Y	N	N	Y	Y
gi|659102210|ref|XM_008453788.1|	40S ribosomal protein S10-1-like (LOC103493145), mRNA	XM_023697485.1 PREDICTED: Cucurbita pepo subsp. pepo 40S ribosomal protein S10-1-like (LOC111810727), transcript variant X1, mRNA	AT4G25740	RNA binding Plectin/S10 domain-containing protein	0.913734	2.71959	1.19792	2.97635	1.31101	0.440476	N	Y	N	Y	N	Y
gi|659110266|ref|XM_008456915.1|	peptidyl-prolyl cis-trans isomerase FKBP12 (LOC103495380), mRNA	XM_023655805.1 PREDICTED: Cucurbita pepo subsp. pepo peptidyl-prolyl cis-trans isomerase FKBP12 (LOC111776372), mRNA	AT5G64350	FK506-binding protein 12	0.899211	2.22607	6.78423	2.47559	7.54464	3.04762	N	Y	Y	Y	Y	Y
gi|659123349|ref|XM_008463395.1|	60S ribosomal protein L35-like (LOC103500179), mRNA	XM_023667520.1 PREDICTED: Cucurbita pepo subsp. pepo 60S ribosomal protein L35 (LOC111787528), mRNA	AT2G39390	Ribosomal L29 family protein	1.0531	1.96927	1.26596	1.86998	1.20213	0.642857	N	Y	N	Y	N	N
gi|659078891|ref|XM_008441739.1|	polyubiquitin-like (LOC103484592), mRNA	XM_023688563.1 PREDICTED: Cucurbita pepo subsp. pepo polyubiquitin (LOC111803940), mRNA	AT5G20620	ubiquitin 4	0.406793	0.812303	0.202636	1.99685	0.498131	0.249459	Y	N	Y	Y	N	Y
gi|659124587|ref|XM_008464020.1|	1-phosphatidylinositol-3-phosphate 5-kinase FAB1B (LOC103500645), transcript variant X2, mRNA	XM_023693133.1 PREDICTED: Cucurbita pepo subsp. pepo 1-phosphatidylinositol-3-phosphate 5-kinase FAB1B-like (LOC111807414), transcript variant X4, mRNA	AT3G14270	phosphatidylinositol-4-phosphate 5-kinase family protein	0.559074	0.648855	1.42985	1.16059	2.55753	2.20365	Y	Y	N	N	Y	Y
gi|659085084|ref|XM_008445013.1|	V-type proton ATPase subunit H (LOC103486875), transcript variant X1, mRNA	XM_023671019.1 PREDICTED: Cucurbita pepo subsp. pepo V-type proton ATPase subunit H-like (LOC111790180), mRNA	AT3G42050	vacuolar ATP synthase subunit H family protein	0.948337	1.84125	3.2105	1.94155	3.3854	1.74366	N	Y	Y	Y	Y	N
gi|659082224|ref|XM_008443507.1|	60S ribosomal protein L38 (LOC103485805), mRNA	XM_023689780.1 PREDICTED: Cucurbita pepo subsp. pepo 60S ribosomal protein L38 (LOC111804942), transcript variant X2, mRNA	AT2G43460;AT3G59540	Ribosomal L38e protein family	1.14038	3.78161	1.60488	3.31609	1.40732	0.42439	N	Y	N	Y	N	Y
gi|659119108|ref|XM_008461259.1|	60S ribosomal protein L10-like (LOC103498603), mRNA	XM_023693749.1 PREDICTED: Cucurbita pepo subsp. pepo 60S ribosomal protein L10-like (LOC111807998), transcript variant X1, mRNA	AT1G14320	Ribosomal protein L16p/L10e family protein	0.865704	1.7763	0.791419	2.05185	0.914191	0.445545	N	Y	N	Y	N	Y
gi|659095441|ref|XM_008450361.1|	acyl-CoA-binding protein (LOC103490717), mRNA	XM_023696080.1 PREDICTED: Cucurbita pepo subsp. pepo acyl-CoA-binding protein (LOC111809697), mRNA	AT1G31812	acyl-CoA-binding protein 6	0.953488	2.02515	3.99223	2.12394	4.18698	1.97133	N	Y	Y	N	Y	Y
gi|659067753|ref|XM_008442916.1|	polyadenylate-binding protein RBP45-like (LOC103485366), transcript variant X1, mRNA	XM_023663224.1 PREDICTED: Cucurbita pepo subsp. pepo polyadenylate-binding protein RBP45-like (LOC111782472), transcript variant X1, mRNA	AT5G54900;AT4G27000;AT1G11650	RNA-binding (RRM/RBD/RNP motifs) family protein;RNA-binding protein 45A	0.858743	0.578859	0.795848	0.674077	0.926759	1.37486	N	Y	N	N	N	N
gi|659089094|ref|XM_008447101.1|	SKP1-like protein 1B (LOC103488389), mRNA	XM_023691200.1 PREDICTED: Cucurbita pepo subsp. pepo SKP1-like protein 1B (LOC111805910), mRNA	AT4G34210	SKP1-like 11	1.04337	0.552906	1.46833	0.529923	1.4073	2.65567	N	Y	N	Y	N	Y
gi|659067154|ref|XM_008439716.1|	uncharacterized LOC103483212 (LOC103483212), mRNA	XM_023663677.1 PREDICTED: Cucurbita pepo subsp. pepo uncharacterized LOC111782858 (LOC111782858), mRNA	AT3G48140	B12D protein	0.927259	0.709184	1.75402	0.764817	1.89162	2.47329	N	Y	Y	N	Y	Y
gi|659126470|ref|XM_008464977.1|	60S ribosomal protein L35a-1 (LOC103501409), mRNA	XM_023674162.1 PREDICTED: Cucurbita pepo subsp. pepo 60S ribosomal protein L35a-1 (LOC111792627), mRNA	AT3G55750	Ribosomal protein L35Ae family protein	0.806883	2.99291	1.33123	3.70922	1.64984	0.444795	N	Y	N	Y	N	N
gi|659123941|ref|XM_008463694.1|	40S ribosomal protein S18 (LOC103500403), mRNA	XM_023680690.1 PREDICTED: Cucurbita pepo subsp. pepo 40S ribosomal protein S18-like (LOC111797631), mRNA	AT1G22780	Ribosomal protein S13/S18 family	0.706263	1.98182	1.08819	2.80606	1.54077	0.549085	N	Y	N	Y	N	N
gi|659114576|ref|XM_008458902.1|	NADH dehydrogenase [ubiquinone] iron-sulfur protein 1, mitochondrial (LOC103496870), mRNA	XM_023671371.1 PREDICTED: Cucurbita pepo subsp. pepo NADH dehydrogenase [ubiquinone] iron-sulfur protein 1, mitochondrial-like (LOC111790466), mRNA	AT5G37510	NADH-ubiquinone dehydrogenase, mitochondrial, putative	1.05761	1.84144	3.64349	1.74114	3.44504	1.97861	N	Y	Y	Y	Y	Y
gi|659095270|ref|XM_008450270.1|	phosphoserine aminotransferase, chloroplastic-like (LOC103490655), mRNA	XM_023684075.1 PREDICTED: Cucurbita pepo subsp. pepo phosphoserine aminotransferase 2, chloroplastic (LOC111800399), mRNA	AT4G35630	phosphoserine aminotransferase	0.570425	1.94933	2.18535	3.41733	3.83109	1.12108	Y	Y	Y	Y	Y	N
gi|659076993|ref|XM_008440753.1|	leghemoglobin reductase (LOC103483908), mRNA	XM_023683952.1 PREDICTED: Cucurbita pepo subsp. pepo dihydrolipoyl dehydrogenase 1, mitochondrial (LOC111800316), mRNA	AT1G48030	mitochondrial lipoamide dehydrogenase 1	0.808772	1.22591	5.64589	1.51576	6.98082	4.60548	N	N	Y	N	Y	Y
gi|659088134|ref|XM_008446599.1|	endoplasmin homolog (LOC103488055), mRNA	XM_023689991.1 PREDICTED: Cucurbita pepo subsp. pepo endoplasmin homolog (LOC111805098), mRNA	AT4G24190	Chaperone protein htpG family protein	0.526129	2.21642	0.254826	4.21269	0.484341	0.114972	N	Y	N	Y	N	Y
gi|659120286|ref|XM_008461891.1|	40S ribosomal protein S13 (LOC103499020), mRNA	XM_023691732.1 PREDICTED: Cucurbita pepo subsp. pepo 40S ribosomal protein S13-like (LOC111806420), mRNA	AT4G00100	ribosomal protein S13A	0.87052	2.31692	1.30729	2.66154	1.50174	0.564236	N	Y	N	Y	N	N
gi|659083680|ref|XM_008444261.1|	tubulin beta chain-like (LOC103486337), mRNA	XM_023671436.1 PREDICTED: Cucurbita pepo subsp. pepo tubulin beta chain-like (LOC111790517), mRNA	AT2G29550;AT5G62700	tubulin beta-7 chain;tubulin beta chain 3	3.18388	12.2337	9.11336	3.84239	2.86235	0.744939	Y	Y	Y	Y	N	N
gi|659115413|ref|XM_008459322.1|	histone H2A (LOC103497210), mRNA	XM_023664577.1 PREDICTED: Cucurbita pepo subsp. pepo histone H2A (LOC111783660), mRNA	AT5G02560;AT5G27670	histone H2A 7;histone H2A 12	1.01695	2.53429	1.46734	2.49205	1.44288	0.578993	N	Y	N	Y	N	N
gi|659120024|ref|XM_008461750.1|	NADH dehydrogenase [ubiquinone] 1 alpha subcomplex subunit 9, mitochondrial (LOC103498927), mRNA	XM_023693478.1 PREDICTED: Cucurbita pepo subsp. pepo NADH dehydrogenase [ubiquinone] 1 alpha subcomplex subunit 9, mitochondrial-like (LOC111807662), mRNA	AT2G20360	NAD(P)-binding Rossmann-fold superfamily protein	1.03833	1.5252	3.22066	1.4689	3.10177	2.11163	N	Y	Y	N	Y	Y
gi|659076492|ref|XM_008440489.1|	stem-specific protein TSJT1 (LOC103483735), mRNA	XM_023672599.1 PREDICTED: Cucurbita pepo subsp. pepo stem-specific protein TSJT1 (LOC111791308), mRNA	AT5G19140	Aluminium induced protein with YGL and LRDR motifs	1.15593	0.852777	1.90107	0.737742	1.64462	2.22927	N	N	Y	N	N	Y
gi|659074000|ref|XM_008439146.1|	ubiquitin-conjugating enzyme E2-17 kDa (LOC103482803), mRNA	XM_023694443.1 PREDICTED: Cucurbita pepo subsp. pepo ubiquitin-conjugating enzyme E2-17 kDa-like (LOC111808458), mRNA	AT5G41700	ubiquitin conjugating enzyme 8	1.04694	2.06013	4.31108	1.96776	4.11779	2.09262	N	Y	Y	Y	Y	Y
gi|659088197|ref|XM_008446631.1|	14-3-3-like protein (LOC103488075), mRNA	XM_023691260.1 PREDICTED: Cucurbita pepo subsp. pepo 14-3-3-like protein (LOC111805951), mRNA	AT1G78300	general regulatory factor 2	1.34278	1.67671	3.20069	1.24869	2.38364	1.90892	N	Y	Y	N	Y	Y
gi|659088406|ref|XM_008446743.1|	auxin-responsive protein IAA9-like (LOC103488149), mRNA	XM_023690428.1 PREDICTED: Cucurbita pepo subsp. pepo auxin-responsive protein IAA8-like (LOC111805370), transcript variant X2, mRNA	AT2G22670;AT5G65670	indole-3-acetic acid inducible 9;indoleacetic acid-induced protein 8	0.871126	2.43836	0.654412	2.79909	0.751225	0.268382	N	Y	N	Y	N	Y
gi|659130478|ref|XM_008466972.1|	40S ribosomal protein S15-4-like (LOC103502858), mRNA	XM_023692752.1 PREDICTED: Cucurbita pepo subsp. pepo 40S ribosomal protein S15-4-like (LOC111807162), mRNA	AT5G09510;AT1G04270	Ribosomal protein S19 family protein;cytosolic ribosomal protein S15	0.814499	1.83654	0.343217	2.25481	0.421384	0.186882	N	Y	Y	Y	Y	Y
gi|659084229|ref|XM_008444557.1|	60S ribosomal protein L24-like (LOC103486557), mRNA	XM_023683002.1 PREDICTED: Cucurbita pepo subsp. pepo 60S ribosomal protein L24 (LOC111799600), mRNA	AT3G53020	Ribosomal protein L24e family protein	0.969072	3.56962	1.45361	3.68354	1.5	0.407216	N	Y	N	Y	N	N
gi|659127082|ref|XM_008465294.1|	60S ribosomal protein L23a-like (LOC103501656), mRNA	XM_023695376.1 PREDICTED: Cucurbita pepo subsp. pepo 60S ribosomal protein L23a (LOC111809049), mRNA	AT3G55280;AT2G39460	ribosomal protein L23AB;ribosomal protein L23AA	0.910946	4.05785	1.98785	4.45455	2.18219	0.489879	N	Y	Y	Y	Y	N
gi|659087502|ref|XM_008446265.1|	far upstream element-binding protein 1 (LOC103487791), mRNA	XM_023690778.1 PREDICTED: Cucurbita pepo subsp. pepo far upstream element-binding protein 1 (LOC111805635), mRNA	AT2G25970	KH domain-containing protein	0.849845	1.8492	1.55754	2.17593	1.83274	0.842278	N	Y	N	Y	Y	N
gi|659116607|ref|XM_008459939.1|	delta(8)-fatty-acid desaturase (LOC103497683), mRNA	XM_023692753.1 PREDICTED: Cucurbita pepo subsp. pepo delta(8)-fatty-acid desaturase 2-like (LOC111807163), mRNA	AT3G61580;AT2G46210	Fatty acid/sphingolipid desaturase	0.768225	6.55068	0.4856	8.52703	0.632106	0.0741297	N	Y	Y	Y	N	Y
gi|659111103|ref|XM_008457358.1|	14-3-3-like protein (LOC103495723), transcript variant X1, mRNA	XM_023670152.1 PREDICTED: Cucurbita pepo subsp. pepo 14-3-3-like protein A (LOC111789391), mRNA	AT5G38480;AT5G16050;AT4G09000	general regulatory factor 5;general regulatory factor 1;general regulatory factor 3	0.97488	0.616085	1.73904	0.63196	1.78386	2.82273	N	Y	Y	Y	N	Y
gi|659090728|ref|XM_008447947.1|	60S ribosomal protein L27a-3 (LOC103488974), mRNA	XM_023667395.1 PREDICTED: Cucurbita pepo subsp. pepo 60S ribosomal protein L27a-3 (LOC111787433), mRNA	AT1G70600	Ribosomal protein L18e/L15 superfamily protein	0.715619	0.759577	1.22081	1.06143	1.70594	1.60722	N	N	N	N	N	N
gi|659075493|ref|XM_008439953.1|	3-phosphoshikimate 1-carboxyvinyltransferase 2 (LOC103483361), mRNA	XM_023684200.1 PREDICTED: Cucurbita pepo subsp. pepo 3-phosphoshikimate 1-carboxyvinyltransferase 2 (LOC111800485), mRNA	AT1G48860;AT2G45300	RNA 3'-terminal phosphate cyclase/enolpyruvate transferase, alpha/beta	1.67234	4.51724	3.16935	2.70115	1.89516	0.701613	N	Y	Y	Y	N	N
gi|659104774|ref|XM_008454751.1|	HMG1/2-like protein (LOC103493820), transcript variant X1, mRNA	XM_023680530.1 PREDICTED: Cucurbita pepo subsp. pepo HMG1/2-like protein (LOC111797513), mRNA	AT1G20693;AT1G20696	high mobility group B2;high mobility group B3	1.1192	1.08602	1.30886	0.970355	1.16947	1.20519	N	N	N	N	N	N
gi|659113772|ref|XM_008458525.1|	40S ribosomal protein S18 (LOC103496593), mRNA	XM_023695906.1 PREDICTED: Cucurbita pepo subsp. pepo 40S ribosomal protein S18-like (LOC111809441), mRNA	AT1G34030	Ribosomal protein S13/S18 family	0.660436	1.64341	0.584022	2.48837	0.884298	0.355372	N	Y	N	Y	N	Y
gi|659102102|ref|XM_008453732.1|	uncharacterized LOC103493102 (LOC103493102), mRNA	XM_023672500.1 PREDICTED: Cucurbita pepo subsp. pepo uncharacterized LOC111791234 (LOC111791234), transcript variant X1, mRNA	AT4G10970	unknown protein; FUNCTIONS IN: molecular_function unknown; INVOLVED IN: biological_process unknown; LOCATED IN: cellular_component unknown; EXPRESSED IN: 25 plant structures; EXPRESSED DURING: 14 growth stages; BEST Arabidopsis thaliana protein match is:	0.721405	0.699814	1.04919	0.970071	1.45437	1.49924	N	N	N	N	N	N
gi|659087186|ref|XM_008446096.1|	uncharacterized protein At4g28440 (LOC103487687), transcript variant X1, mRNA	XM_023689983.1 PREDICTED: Cucurbita pepo subsp. pepo uncharacterized protein At4g28440-like (LOC111805090), mRNA	AT1G23750	Nucleic acid-binding, OB-fold-like protein	0.934016	1.1229	1.72212	1.20222	1.84378	1.53364	N	N	Y	N	Y	N
gi|659123120|ref|XM_008463278.1|	eukaryotic translation initiation factor 3 subunit B-like (LOC103500082), mRNA	XM_023679985.1 PREDICTED: Cucurbita pepo subsp. pepo eukaryotic translation initiation factor 3 subunit B-like (LOC111797089), transcript variant X1, mRNA	AT5G27640;AT5G25780	eukaryotic translation initiation factor 3B-2;translation initiation factor 3B1	0.873088	1.14829	0.994835	1.3152	1.13944	0.866365	N	N	N	N	N	N
gi|659079003|ref|XM_008441801.1|	aspartic proteinase-like (LOC103484625), transcript variant X3, mRNA	XM_023688513.1 PREDICTED: Cucurbita pepo subsp. pepo aspartic proteinase-like (LOC111803902), mRNA	AT1G62290	Saposin-like aspartyl protease family protein	1.8705	1.36126	0.0322701	0.727749	0.0172521	0.0237061	Y	N	Y	N	Y	Y
gi|659077883|ref|XM_008441217.1|	mitochondrial amidoxime-reducing component 1-like (LOC103484244), mRNA	XM_023662182.1 PREDICTED: Cucurbita pepo subsp. pepo mitochondrial amidoxime-reducing component 1 (LOC111781530), mRNA	AT1G30910	Molybdenum cofactor sulfurase family protein	1.03052	1.88377	2.86957	1.82798	2.78457	1.52331	N	Y	Y	Y	Y	N
gi|659119990|ref|XM_008461731.1|	60S ribosomal protein L23 (LOC103498918), mRNA	XM_023692414.1 PREDICTED: Cucurbita pepo subsp. pepo 60S ribosomal protein L23 (LOC111806895), mRNA	AT3G04400	Ribosomal protein L14p/L23e family protein	0.78843	3.43165	1.29973	4.35252	1.6485	0.378747	N	Y	N	Y	N	Y
gi|659067366|ref|XM_008440859.1|	serine/threonine-protein kinase AFC2 (LOC103483972), transcript variant X1, mRNA	XM_023663606.1 PREDICTED: Cucurbita pepo subsp. pepo serine/threonine-protein kinase AFC2-like (LOC111782807), transcript variant X1, mRNA	AT4G24740	FUS3-complementing gene 2	0.829531	0.809584	1.18916	0.975954	1.43353	1.46885	N	N	N	N	N	N
gi|659112677|ref|XM_008458077.1|	glyceraldehyde-3-phosphate dehydrogenase GAPCP2, chloroplastic-like (LOC103496285), mRNA	XM_023657617.1 PREDICTED: Cucurbita pepo subsp. pepo glyceraldehyde-3-phosphate dehydrogenase GAPCP1, chloroplastic-like (LOC111777887), transcript variant X1, mRNA	AT1G16300;AT1G79530;AT3G04120	glyceraldehyde-3-phosphate dehydrogenase C subunit 1;glyceraldehyde-3-phosphate dehydrogenase of plastid 2;glyceraldehyde-3-phosphate dehydrogenase of plastid 1	0.874877	0.811269	4.79928	0.927295	5.48566	5.91577	N	N	Y	N	Y	Y
gi|659071364|ref|XM_008461209.1|	nucleosome assembly protein 1;3-like (LOC103498568), mRNA	XM_023691357.1 PREDICTED: Cucurbita pepo subsp. pepo nucleosome assembly protein 1;2-like (LOC111806030), mRNA	AT2G19480	nucleosome assembly protein 1;2	0.777578	0.778276	1.00931	1.0009	1.29802	1.29686	N	N	N	N	N	N
gi|659069319|ref|XM_008450985.1|	shaggy-related protein kinase kappa (LOC103491156), mRNA	XM_023688325.1 PREDICTED: Cucurbita pepo subsp. pepo shaggy-related protein kinase kappa (LOC111803783), transcript variant X1, mRNA	AT1G09840	shaggy-like protein kinase 41	1.22564	1.90656	2.33597	1.55556	1.90591	1.22523	N	Y	Y	N	Y	N
gi|659100154|ref|XM_008452734.1|	20 kDa chaperonin, chloroplastic (LOC103492392), mRNA	XM_023661076.1 PREDICTED: Cucurbita pepo subsp. pepo 20 kDa chaperonin, chloroplastic-like (LOC111780628), transcript variant X1, mRNA	AT5G20720	chaperonin 20	0.820568	1.42615	2.04038	1.73801	2.48654	1.43069	N	Y	Y	Y	Y	N
gi|659090240|ref|XM_008447687.1|	pyruvate kinase, cytosolic isozyme (LOC103488792), mRNA	XM_023685690.1 PREDICTED: Cucurbita pepo subsp. pepo pyruvate kinase, cytosolic isozyme (LOC111801633), mRNA	AT5G08570	Pyruvate kinase family protein	0.782644	3.65607	15.1836	4.67144	19.4003	4.15297	N	Y	Y	Y	Y	Y
gi|659071408|ref|XM_008461464.1|	40S ribosomal protein S3-2 (LOC103498727), mRNA	XM_023690554.1 PREDICTED: Cucurbita pepo subsp. pepo 40S ribosomal protein S3-2-like (LOC111805445), mRNA	AT5G35530;AT2G31610	Ribosomal protein S3 family protein	0.756188	1.52369	0.661972	2.01496	0.875406	0.434453	N	Y	N	Y	N	Y
gi|659068629|ref|XM_008447197.1|	eukaryotic translation initiation factor 3 subunit A-like (LOC103488448), transcript variant X1, mRNA	XM_023659813.1 PREDICTED: Cucurbita pepo subsp. pepo eukaryotic translation initiation factor 3 subunit A-like (LOC111779696), mRNA	AT4G11420	eukaryotic translation initiation factor 3A	0.675595	0.915323	1.38656	1.35484	2.05236	1.51483	N	N	N	N	Y	N
gi|659111414|ref|XM_008457511.1|	10 kDa chaperonin-like (LOC103495836), mRNA	XM_023661523.1 PREDICTED: Cucurbita pepo subsp. pepo 10 kDa chaperonin, mitochondrial-like (LOC111781094), mRNA	AT1G23100	GroES-like family protein	0.880567	1.74699	4.10377	1.98394	4.66038	2.34906	N	N	Y	N	Y	N
gi|659113026|ref|XM_008458185.1|	small ubiquitin-related modifier 1 (LOC103496358), mRNA	XM_023656270.1 PREDICTED: Cucurbita pepo subsp. pepo small ubiquitin-related modifier 1 (LOC111776876), mRNA	AT4G26840	small ubiquitin-like modifier 1	1.04205	1.09039	1.91161	1.04639	1.83447	1.75314	N	N	Y	N	Y	N
gi|659123738|ref|XM_008463592.1|	cycloartenol-C-24-methyltransferase-like (LOC103500325), transcript variant X1, mRNA	XM_023670504.1 PREDICTED: Cucurbita pepo subsp. pepo cycloartenol-C-24-methyltransferase-like (LOC111789806), transcript variant X2, mRNA	AT5G13710	sterol methyltransferase 1	1.42819	3.52772	2.70578	2.47007	1.89456	0.767007	N	Y	Y	Y	N	N
gi|659098363|ref|XM_008451880.1|	B2 protein (LOC103491791), transcript variant X1, mRNA	XM_023671770.1 PREDICTED: Cucurbita pepo subsp. pepo B2 protein-like (LOC111790740), mRNA	AT3G27090;AT5G42050	DCD (Development and Cell Death) domain protein	1.17622	3.40225	2.70574	2.89253	2.30037	0.795279	N	Y	Y	Y	Y	N
gi|659108090|ref|XM_008455791.1|	nuclear transport factor 2-like (LOC103494563), mRNA	XM_023670261.1 PREDICTED: Cucurbita pepo subsp. pepo nuclear transport factor 2B (LOC111789629), mRNA	AT1G27310	nuclear transport factor 2A	0.926697	1.04021	0.840574	1.12249	0.907065	0.808085	N	N	N	N	N	N
gi|659067761|ref|XM_008442941.1|	polyadenylate-binding protein RBP45-like (LOC103485380), mRNA	XM_023663228.1 PREDICTED: Cucurbita pepo subsp. pepo polyadenylate-binding protein RBP45-like (LOC111782473), transcript variant X2, mRNA	AT4G27000;AT1G11650	RNA-binding (RRM/RBD/RNP motifs) family protein	1.14822	1.28157	1.36645	1.11614	1.19006	1.06623	N	N	N	N	N	N
gi|659099867|ref|XM_008452594.1|	60S ribosomal protein L31 (LOC103492289), mRNA	XM_023676098.1 PREDICTED: Cucurbita pepo subsp. pepo 60S ribosomal protein L31-like (LOC111794001), transcript variant X1, mRNA	AT5G56710	Ribosomal protein L31e family protein	0.671856	1.43846	1.13793	2.14103	1.69371	0.791075	N	N	N	Y	N	N
gi|659103064|ref|XM_008454233.1|	proton pump-interactor 1 (LOC103493484), transcript variant X3, mRNA	XM_023679301.1 PREDICTED: Cucurbita pepo subsp. pepo proton pump-interactor 1-like (LOC111796604), mRNA	AT1G11910	aspartic proteinase A1	1.57529	3.61906	0.424071	2.29739	0.269202	0.117177	Y	Y	Y	Y	Y	Y
gi|659080045|ref|XM_008442360.1|	phospho-2-dehydro-3-deoxyheptonate aldolase 2, chloroplastic (LOC103484958), mRNA	XM_023687903.1 PREDICTED: Cucurbita pepo subsp. pepo phospho-2-dehydro-3-deoxyheptonate aldolase 2, chloroplastic-like (LOC111803479), mRNA	AT4G39980	3-deoxy-D-arabino-heptulosonate 7-phosphate synthase 1	0.87478	2.02449	1.04421	2.31429	1.19368	0.515789	N	Y	N	Y	N	N
gi|659131807|ref|XM_008467644.1|	plasminogen activator inhibitor 1 RNA-binding protein-like (LOC103503456), mRNA	XM_023665618.1 PREDICTED: Cucurbita pepo subsp. pepo RGG repeats nuclear RNA binding protein A-like (LOC111785160), mRNA	AT4G16830	Hyaluronan / mRNA binding family	0.778512	2.17051	1.49524	2.78802	1.92063	0.688889	N	Y	N	Y	Y	N
gi|659080175|ref|XM_008442429.1|	prostatic spermine-binding protein (LOC103485005), transcript variant X1, mRNA	XM_023688154.1 PREDICTED: Cucurbita pepo subsp. pepo prostatic spermine-binding protein-like (LOC111803646), transcript variant X1, mRNA	AT2G22080;AT1G14820	unknown protein; Has 96314 Blast hits to 34847 proteins in 1702 species: Archae - 612; Bacteria - 27969; Metazoa - 24311; Fungi - 12153; Plants - 4409; Viruses - 1572; Other Eukaryotes - 25288 (source: NCBI BLink).;Sec14p-like phosphatidylinositol transfe	0.854844	0.964108	1.12994	1.12782	1.3218	1.172	N	N	N	N	N	N
gi|659086314|ref|XM_008445646.1|	CBL-interacting serine/threonine-protein kinase 6-like (LOC103487362), mRNA	XM_023660232.1 PREDICTED: Cucurbita pepo subsp. pepo CBL-interacting serine/threonine-protein kinase 6-like (LOC111780001), mRNA	AT5G01810;AT4G30960	SOS3-interacting protein 3;CBL-interacting protein kinase 15	0.760075	0.923513	9.1268	1.21503	12.0078	9.88269	N	N	Y	N	Y	Y
gi|659084795|ref|XM_008444856.1|	outer envelope pore protein 16-3, chloroplastic/mitochondrial (LOC103486783), mRNA	XM_023685047.1 PREDICTED: Cucurbita pepo subsp. pepo outer envelope pore protein 16-3, chloroplastic/mitochondrial-like (LOC111801078), mRNA	AT2G42210	Mitochondrial import inner membrane translocase subunit Tim17/Tim22/Tim23 family protein	0.930815	2.37131	4.1814	2.54757	4.4922	1.76333	N	Y	Y	Y	Y	N
gi|659092891|ref|XM_008449050.1|	uncharacterized LOC103489748 (LOC103489748), transcript variant X4, mRNA	XM_023658122.1 PREDICTED: Cucurbita pepo subsp. pepo uncharacterized LOC111778349 (LOC111778349), transcript variant X3, mRNA	AT3G24740	Protein of unknown function (DUF1644)	0.774693	0.822123	0.9791	1.06122	1.26385	1.19094	N	N	N	N	N	N
gi|659073427|ref|XM_008438832.1|	3-isopropylmalate dehydratase small subunit 3-like (LOC103482595), mRNA	XM_023665714.1 PREDICTED: Cucurbita pepo subsp. pepo 3-isopropylmalate dehydratase small subunit 3-like (LOC111785304), mRNA	AT2G43090	Aconitase/3-isopropylmalate dehydratase protein	1.14241	5.31884	1.81011	4.6558	1.58446	0.340321	N	Y	Y	Y	N	Y
gi|659116446|ref|XM_008459854.1|	peptidyl-prolyl cis-trans isomerase FKBP62-like (LOC103497612), mRNA	XM_023692817.1 PREDICTED: Cucurbita pepo subsp. pepo peptidyl-prolyl cis-trans isomerase FKBP62-like (LOC111807206), mRNA	AT5G48570;AT3G25230	FKBP-type peptidyl-prolyl cis-trans isomerase family protein;rotamase FKBP 1	1.23298	1.20562	1.25966	0.977811	1.02164	1.04482	N	N	N	N	N	N
gi|584294212|gb|KF888257.1|	Cucumis melo var. makuwa isolate LOX09 lipoxygenase mRNA, partial cds	XM_023658518.1 PREDICTED: Cucurbita pepo subsp. pepo probable linoleate 9S-lipoxygenase 5 (LOC111778601), mRNA	AT3G22400	PLAT/LH2 domain-containing lipoxygenase family protein	1.92816	47.5543	16.6985	24.663	8.66031	0.351145	N	Y	Y	Y	Y	N
gi|659130025|ref|XM_008466740.1|	tubulin alpha-3 chain-like (LOC103502708), mRNA	XM_023670279.1 PREDICTED: Cucurbita pepo subsp. pepo tubulin alpha-3 chain-like (LOC111789643), mRNA	AT5G19780;AT4G14960	Tubulin/FtsZ family protein;tubulin alpha-5	2.08425	2.31871	1.80916	1.11249	0.868016	0.780244	Y	Y	Y	N	N	N
gi|659074045|ref|XM_008439170.1|	probable trehalase (LOC103482823), mRNA	XM_023678639.1 PREDICTED: Cucurbita pepo subsp. pepo probable trehalase (LOC111795975), mRNA	AT4G24040	trehalase 1	0.55127	0.087439	0.286614	0.158614	0.519915	3.27787	N	Y	Y	Y	N	Y
gi|659100458|ref|XM_008452886.1|	callose synthase 3 (LOC103492490), transcript variant X1, mRNA	XM_023676209.1 PREDICTED: Cucurbita pepo subsp. pepo callose synthase 3-like (LOC111794080), mRNA	AT5G13000;AT1G05570	glucan synthase-like 12;callose synthase 1	0.877996	0.761483	9.64825	0.867297	10.989	12.6703	N	N	Y	N	Y	Y
gi|659096784|ref|XM_008451064.1|	60S ribosomal protein L4-like (LOC103491208), mRNA	XM_023688570.1 PREDICTED: Cucurbita pepo subsp. pepo 60S ribosomal protein L4 (LOC111803948), mRNA	AT5G02870	Ribosomal protein L4/L1 family	0.793919	2.35	1.54605	2.96	1.94737	0.657895	N	Y	N	Y	N	N
gi|659118263|ref|XM_008460808.1|	proteasome subunit alpha type-2-A (LOC103498260), mRNA	XM_023664586.1 PREDICTED: Cucurbita pepo subsp. pepo proteasome subunit alpha type-2-A (LOC111783670), mRNA	AT1G16470	proteasome subunit PAB1	1.19396	1.23702	2.25506	1.03607	1.88873	1.82298	N	N	Y	N	Y	Y
gi|659083504|ref|XM_008444171.1|	proliferation-associated protein 2G4-like (LOC103486273), mRNA	XM_023683979.1 PREDICTED: Cucurbita pepo subsp. pepo ERBB-3 BINDING PROTEIN 1 (LOC111800334), mRNA	AT3G51800	metallopeptidase M24 family protein	0.738211	0.348813	1.00299	0.472511	1.35868	2.87545	N	Y	N	Y	N	Y
gi|659101336|ref|XM_008453333.1|	60S ribosomal protein L19-1-like (LOC103492800), mRNA	XM_023693218.1 PREDICTED: Cucurbita pepo subsp. pepo 60S ribosomal protein L19-3-like (LOC111807476), mRNA	AT3G16780	Ribosomal protein L19e family protein	1.12349	5.56716	2.04945	4.95522	1.82418	0.368132	N	Y	Y	Y	N	Y
gi|659082013|ref|XM_008443397.1|	glutamate synthase [NADH], amyloplastic (LOC103485701), transcript variant X1, mRNA	XM_023696719.1 PREDICTED: Cucurbita pepo subsp. pepo glutamate synthase [NADH], amyloplastic (LOC111810135), transcript variant X2, mRNA	AT5G53460	NADH-dependent glutamate synthase 1	0.664646	0.196794	0.157296	0.296088	0.236661	0.799292	N	Y	Y	Y	Y	N
gi|659073111|ref|XM_008469038.1|	60S ribosomal protein L7a (LOC103504657), mRNA	XM_023695444.1 PREDICTED: Cucurbita pepo subsp. pepo 60S ribosomal protein L7a-2-like (LOC111809095), mRNA	AT3G62870	Ribosomal protein L7Ae/L30e/S12e/Gadd45 family protein	0.83	6.91667	1.75105	8.33333	2.1097	0.253165	N	Y	N	Y	Y	Y
gi|659088937|ref|XM_008447020.1|	40S ribosomal protein S11 (LOC103488328), mRNA	XM_023681745.1 PREDICTED: Cucurbita pepo subsp. pepo 40S ribosomal protein S11 (LOC111798529), mRNA	AT5G23740	ribosomal protein S11-beta	0.973064	6.8	3.63522	6.98824	3.73585	0.534591	N	Y	Y	Y	Y	N
gi|659084039|ref|XM_008444453.1|	probable E3 ubiquitin-protein ligase LOG2 (LOC103486475), mRNA	XM_023683655.1 PREDICTED: Cucurbita pepo subsp. pepo probable E3 ubiquitin-protein ligase LUL2 (LOC111800072), mRNA	AT3G53410;AT3G09770	RING/U-box superfamily protein	0.86976	0.390195	0.596509	0.448623	0.685832	1.52875	N	Y	N	Y	N	N
gi|659103212|ref|XM_008454306.1|	26S proteasome non-ATPase regulatory subunit 14 homolog (LOC103493528), mRNA	XM_023669804.1 PREDICTED: Cucurbita pepo subsp. pepo 26S proteasome non-ATPase regulatory subunit 14 homolog (LOC111789145), mRNA	AT5G23540	Mov34/MPN/PAD-1 family protein	0.974579	0.808036	1.63416	0.829113	1.67679	2.02239	N	N	Y	N	N	Y
gi|659122528|ref|XM_008462969.1|	26S protease regulatory subunit 7 (LOC103499849), mRNA	XM_023693169.1 PREDICTED: Cucurbita pepo subsp. pepo 26S proteasome regulatory subunit 7 (LOC111807436), mRNA	AT1G53750	regulatory particle triple-A 1A	0.705217	0.469569	1.48117	0.665851	2.10031	3.15432	N	Y	N	N	Y	Y
gi|659070231|ref|XM_008455852.1|	uncharacterized LOC103494595 (LOC103494595), transcript variant X1, mRNA	XM_023681940.1 PREDICTED: Cucurbita pepo subsp. pepo dormancy-associated protein homolog 3 (LOC111798655), transcript variant X1, mRNA	AT1G56220	Dormancy/auxin associated family protein	0.493915	1.68825	1.58314	3.4181	3.20529	0.937741	Y	N	N	Y	Y	N
gi|659095516|ref|XM_008450401.1|	26S proteasome non-ATPase regulatory subunit 13 homolog A (LOC103490742), mRNA	XM_023696355.1 PREDICTED: Cucurbita pepo subsp. pepo 26S proteasome non-ATPase regulatory subunit 13 homolog A (LOC111809884), mRNA	AT5G45620;AT4G19006	Proteasome component (PCI) domain protein	1.02788	0.9313	2.09494	0.906038	2.03812	2.24948	N	N	Y	N	Y	Y
gi|659088207|ref|XM_008446637.1|	histone H3.3 (LOC103488080), mRNA	XM_023691263.1 PREDICTED: Cucurbita pepo subsp. pepo histone H3.3 (LOC111805953), mRNA	AT5G65360;AT4G40030;AT5G10400	Histone superfamily protein	0.815172	0.704764	1.36379	0.864559	1.67301	1.9351	N	Y	N	N	N	Y
gi|659073631|ref|XM_008438945.1|	zinc finger A20 and AN1 domain-containing stress-associated protein 1-like (LOC103482674), mRNA	XM_023677969.1 PREDICTED: Cucurbita pepo subsp. pepo zinc finger A20 and AN1 domain-containing stress-associated protein 1-like (LOC111795505), transcript variant X1, mRNA	AT4G22820;AT1G12440	A20/AN1-like zinc finger family protein	0.788188	1.06711	0.732089	1.35388	0.928826	0.686047	N	N	N	N	N	N
gi|659094713|ref|XM_008449984.1|	uncharacterized LOC103490467 (LOC103490467), mRNA	XM_023677104.1 PREDICTED: Cucurbita pepo subsp. pepo uncharacterized LOC111794912 (LOC111794912), mRNA			1.05512	1.82158	3.97909	1.72643	3.77123	2.18441	N	Y	Y	N	Y	Y
gi|659094597|ref|XM_008449923.1|	ankyrin repeat domain-containing protein 2 (LOC103490431), mRNA	XM_023656861.1 PREDICTED: Cucurbita pepo subsp. pepo ankyrin repeat domain-containing protein 2B-like (LOC111777320), mRNA	AT4G35450;AT2G17390;AT3G49430	ankyrin repeat-containing 2B;SER/ARG-rich protein 34A;ankyrin repeat-containing protein 2	2.2052	0.48438	1.17256	0.219654	0.531726	2.42074	Y	Y	N	Y	Y	Y
gi|659068623|ref|XM_008447156.1|	obg-like ATPase 1 (LOC103488428), mRNA	XM_023664055.1 PREDICTED: Cucurbita pepo subsp. pepo obg-like ATPase 1 (LOC111783155), mRNA	AT1G30580	GTP binding	0.685259	2.04762	1.87466	2.9881	2.73569	0.915531	N	Y	Y	Y	Y	N
gi|659098155|ref|XM_008451782.1|	translocon-associated protein subunit beta (LOC103491721), transcript variant X1, mRNA	XM_023672947.1 PREDICTED: Cucurbita pepo subsp. pepo translocon-associated protein subunit beta (LOC111791560), mRNA	AT5G14030	translocon-associated protein beta (TRAPB) family protein	1.06086	2.82186	4.71618	2.65998	4.44564	1.6713	N	Y	Y	Y	Y	N
gi|659095465|ref|XM_008450374.1|	cyclin-dependent kinase F-4-like (LOC103490725), transcript variant X1, mRNA	XM_023696536.1 PREDICTED: Cucurbita pepo subsp. pepo cyclin-dependent kinase F-4-like (LOC111810007), transcript variant X1, mRNA	AT4G19112	conserved peptide upstream open reading frame 25	1.07391	1.07049	2.05351	0.996819	1.91218	1.91828	N	N	Y	N	Y	Y
gi|659114928|ref|XM_008459075.1|	superoxide dismutase [Mn], mitochondrial-like (LOC103497020), transcript variant X1, mRNA	XM_023663396.1 PREDICTED: Cucurbita pepo subsp. pepo superoxide dismutase [Mn], mitochondrial-like (LOC111782614), mRNA	AT3G10920	manganese superoxide dismutase 1	1.12185	3.11779	2.19395	2.77915	1.95566	0.703688	N	Y	Y	Y	Y	N
gi|659066945|ref|XM_008469012.1|	transcription factor BTF3 homolog 4-like (LOC103504634), mRNA	XM_023663562.1 PREDICTED: Cucurbita pepo subsp. pepo nascent polypeptide-associated complex subunit beta-like (LOC111782759), mRNA	AT1G73230;AT1G17880	basic transcription factor 3;Nascent polypeptide-associated complex NAC	0.856589	3.74576	0.626062	4.37288	0.730878	0.167139	N	Y	N	Y	N	Y
gi|659075625|ref|XM_008440022.1|	60S ribosomal protein L11-1-like (LOC103483409), transcript variant X2, mRNA	XM_023676257.1 PREDICTED: Cucurbita pepo subsp. pepo 60S ribosomal protein L11-1-like (LOC111794113), transcript variant X2, mRNA	AT5G45775	Ribosomal L5P family protein	0.860759	3.64286	0.6375	4.23214	0.740625	0.175	N	Y	N	Y	N	Y
gi|659073972|ref|XM_008439130.1|	reticulon-like protein B2 (LOC103482797), mRNA	XM_023695600.1 PREDICTED: Cucurbita pepo subsp. pepo reticulon-like protein B2 (LOC111809209), mRNA	AT1G64090;AT4G23630;AT4G11220	VIRB2-interacting protein 1;VIRB2-interacting protein 2;Reticulan like protein B3	1.27931	0.47276	1.27647	0.369544	0.997785	2.70004	N	Y	N	Y	N	Y
gi|659071982|ref|XM_008464679.1|	uncharacterized LOC103501169 (LOC103501169), transcript variant X1, mRNA	XM_023664047.1 PREDICTED: Cucurbita pepo subsp. pepo uncharacterized LOC111783147 (LOC111783147), transcript variant X2, mRNA	AT1G72650	TRF-like 6	1.22723	9.35878	0.780892	7.62595	0.636306	0.0834395	N	Y	N	Y	N	Y
gi|659117290|ref|XM_008460300.1|	uncharacterized LOC103497904 (LOC103497904), mRNA	XM_023658973.1 PREDICTED: Cucurbita pepo subsp. pepo uncharacterized LOC111778959 (LOC111778959), mRNA			0.604476	0.524486	0.529654	0.867671	0.87622	1.00985	N	Y	Y	N	N	N
gi|659098829|ref|XM_008452092.1|	uncharacterized LOC103491959 (LOC103491959), mRNA	XM_023659646.1 PREDICTED: Cucurbita pepo subsp. pepo succinate dehydrogenase subunit 6, mitochondrial-like (LOC111779580), mRNA	AT1G08480	unknown protein; FUNCTIONS IN: molecular_function unknown; INVOLVED IN: biological_process unknown; LOCATED IN: mitochondrion, plasma membrane, plastid, vacuole; EXPRESSED IN: 27 plant structures; EXPRESSED DURING: 15 growth stages; Has 39 Blast hits to 3	1.06792	1.96411	3.36208	1.8392	3.14826	1.71175	N	Y	Y	N	Y	N
gi|659125545|ref|XM_008464518.1|	peroxiredoxin-2B-like (LOC103501029), mRNA	XM_023675903.1 PREDICTED: Cucurbita pepo subsp. pepo peroxiredoxin-2-like (LOC111793844), mRNA	AT1G65970	thioredoxin-dependent peroxidase 2	0.880122	2.58551	4.08934	2.93767	4.64633	1.58164	N	Y	Y	Y	Y	N
gi|659120069|ref|XM_008461775.1|	clustered mitochondria protein homolog (LOC103498943), mRNA	XM_023692230.1 PREDICTED: Cucurbita pepo subsp. pepo protein TSS-like (LOC111806778), transcript variant X1, mRNA	AT1G01320	Tetratricopeptide repeat (TPR)-like superfamily protein	2.43137	21.5368	4.17125	8.85789	1.7156	0.19368	Y	Y	Y	Y	N	Y
gi|659087249|ref|XM_008446129.1|	ATP-citrate synthase alpha chain protein 1 (LOC103487704), mRNA	XM_023691373.1 PREDICTED: Cucurbita pepo subsp. pepo ATP-citrate synthase alpha chain protein 1-like (LOC111806037), mRNA	AT1G10670	ATP-citrate lyase A-1	0.753116	0.581672	5.43823	0.772354	7.22098	9.34931	N	Y	Y	N	Y	Y
gi|659115978|ref|XM_008459615.1|	60S ribosomal protein L26-1-like (LOC103497426), mRNA	XM_023665232.1 PREDICTED: Cucurbita pepo subsp. pepo 60S ribosomal protein L26-1-like (LOC111784582), mRNA	AT5G67510;AT3G49910	Translation protein SH3-like family protein	0.83522	2.25085	2.89956	2.69492	3.47162	1.28821	N	Y	Y	Y	Y	N
gi|659070191|ref|XM_008455638.1|	importin subunit alpha-1 (LOC103494458), mRNA	XM_023689502.1 PREDICTED: Cucurbita pepo subsp. pepo importin subunit alpha-2-like (LOC111804731), mRNA	AT1G55035;AT1G02690;AT4G16143	importin alpha isoform 6;importin alpha isoform 2;pseudogene, putative importin alpha, similar to importin alpha GI:3342556 from (Arabidopsis thaliana); blastp match of 66% identity and 2.6e-167 P-value to GP	1.09239	3.07537	1.25884	2.81526	1.15237	0.40933	N	Y	N	Y	N	Y
gi|659116119|ref|XM_008459692.1|	bifunctional 3-dehydroquinate dehydratase/shikimate dehydrogenase, chloroplastic-like (LOC103497484), transcript variant X1, mRNA	XM_023677933.1 PREDICTED: Cucurbita pepo subsp. pepo bifunctional 3-dehydroquinate dehydratase/shikimate dehydrogenase, chloroplastic (LOC111795483), transcript variant X2, mRNA	AT3G06350	dehydroquinate dehydratase, putative / shikimate dehydrogenase, putative	0.892974	1.74964	6.37143	1.95934	7.13506	3.64156	N	Y	Y	Y	Y	Y
gi|659130325|ref|XM_008466888.1|	uncharacterized LOC103502799 (LOC103502799), mRNA	XM_023661366.1 PREDICTED: Cucurbita pepo subsp. pepo uncharacterized LOC111780983 (LOC111780983), mRNA	AT2G42310	unknown protein; BEST Arabidopsis thaliana protein match is: unknown protein (TAIR:AT3G57785.1); Has 115 Blast hits to 115 proteins in 48 species: Archae - 0; Bacteria - 0; Metazoa - 4; Fungi - 44; Plants - 67; Viruses - 0; Other Eukaryotes - 0 (source: N	1.01322	2.50663	3.25115	2.47392	3.20872	1.29702	N	Y	Y	N	Y	N
gi|659087198|ref|XM_008446102.1|	ADP-ribosylation factor 2-like (LOC103487690), transcript variant X3, mRNA	XM_023689447.1 PREDICTED: Cucurbita pepo subsp. pepo ADP-ribosylation factor 1 (LOC111804695), transcript variant X1, mRNA	AT2G47170	Ras-related small GTP-binding family protein	0.866677	0.713449	0.865036	0.8232	0.998106	1.21247	N	N	N	N	N	N
gi|659110943|ref|XM_008457272.1|	26S proteasome non-ATPase regulatory subunit 2 homolog A (LOC103495645), mRNA	XM_023698603.1 PREDICTED: Cucurbita pepo subsp. pepo 26S proteasome non-ATPase regulatory subunit 2 homolog A-like (LOC111811644), mRNA	AT2G20580;AT4G28470	26S proteasome regulatory subunit S2 1B;26S proteasome regulatory subunit S2 1A	0.995886	0.759147	1.67173	0.762283	1.67864	2.20212	N	N	Y	N	N	Y
gi|659082121|ref|XM_008443460.1|	guanosine nucleotide diphosphate dissociation inhibitor 2 (LOC103485760), mRNA	XM_023695713.1 PREDICTED: Cucurbita pepo subsp. pepo guanosine nucleotide diphosphate dissociation inhibitor 2 (LOC111809272), transcript variant X2, mRNA	AT3G59920	RAB GDP dissociation inhibitor 2	0.902812	1.19862	1.11727	1.32765	1.23754	0.932131	N	N	N	N	N	N
gi|659119859|ref|XM_008461659.1|	peptidyl-prolyl cis-trans isomerase CYP20-2, chloroplastic (LOC103498867), mRNA	XM_023677036.1 PREDICTED: Cucurbita pepo subsp. pepo photosynthetic NDH subunit of lumenal location 5, chloroplastic-like (LOC111794865), transcript variant X1, mRNA	AT5G13120	cyclophilin 20-2	1.03502	1.95229	3.55853	1.88624	3.43813	1.82274	N	Y	Y	Y	Y	N
gi|659067446|ref|XM_008441260.1|	adenylate kinase B-like (LOC103484267), mRNA	XM_023687039.1 PREDICTED: Cucurbita pepo subsp. pepo adenylate kinase 4 (LOC111802604), mRNA	AT5G50370	Adenylate kinase family protein	0.711556	2.70265	2.16903	3.79823	3.0483	0.802557	N	Y	Y	Y	Y	N
gi|659126882|ref|XM_008465190.1|	ribonuclease UK114-like (LOC103501583), mRNA	XM_023690093.1 PREDICTED: Cucurbita pepo subsp. pepo reactive Intermediate Deaminase A, chloroplastic (LOC111805165), mRNA	AT3G20390	endoribonuclease L-PSP family protein	0.831172	1.88604	4.01938	2.26913	4.8358	2.13113	N	Y	Y	Y	Y	N
gi|659068914|ref|XM_008449069.1|	protein MODIFIER OF SNC1 11-like (LOC103489757), mRNA	XM_023688013.1 PREDICTED: Cucurbita pepo subsp. pepo protein MODIFIER OF SNC1 11-like (LOC111803550), transcript variant X1, mRNA	AT5G02770	unknown protein; Has 469 Blast hits to 336 proteins in 126 species: Archae - 0; Bacteria - 54; Metazoa - 249; Fungi - 22; Plants - 47; Viruses - 0; Other Eukaryotes - 97 (source: NCBI BLink).	1.13827	0.794288	1.64491	0.697804	1.4451	2.07092	N	N	Y	N	N	Y
gi|659092363|ref|XM_008448809.1|	NADH dehydrogenase [ubiquinone] iron-sulfur protein 8-B, mitochondrial (LOC103489581), transcript variant X1, mRNA	XM_023673509.1 PREDICTED: Cucurbita pepo subsp. pepo NADH dehydrogenase [ubiquinone] iron-sulfur protein 8, mitochondrial (LOC111792175), mRNA	AT1G16700	Alpha-helical ferredoxin	0.861841	1.07346	2.39949	1.24554	2.78414	2.23529	N	N	Y	N	Y	Y
gi|659112614|ref|XM_008458063.1|	succinate-semialdehyde dehydrogenase, mitochondrial (LOC103496279), mRNA	XM_023656079.1 PREDICTED: Cucurbita pepo subsp. pepo succinate-semialdehyde dehydrogenase, mitochondrial-like (LOC111776744), mRNA	AT1G79440	aldehyde dehydrogenase 5F1	0.939171	1.80062	4.019	1.91724	4.2793	2.23201	N	Y	Y	Y	Y	Y
gi|659112509|ref|XM_008458032.1|	26S protease regulatory subunit 6B homolog (LOC103496251), mRNA	XM_023657355.1 PREDICTED: Cucurbita pepo subsp. pepo 26S proteasome regulatory subunit 6B homolog (LOC111777655), transcript variant X1, mRNA	AT5G58290	regulatory particle triple-A ATPase 3	1.18508	0.865111	1.03841	0.73	0.876234	1.20032	N	N	N	N	N	N
gi|659081265|ref|XM_008443019.1|	uncharacterized LOC103485430 (LOC103485430), mRNA	XM_023680108.1 PREDICTED: Cucurbita pepo subsp. pepo uncharacterized LOC111797174 (LOC111797174), transcript variant X1, mRNA	AT1G72020	unknown protein; Has 52 Blast hits to 52 proteins in 18 species: Archae - 0; Bacteria - 0; Metazoa - 0; Fungi - 0; Plants - 52; Viruses - 0; Other Eukaryotes - 0 (source: NCBI BLink).	0.992782	0.966111	2.41422	0.973134	2.43177	2.4989	N	N	Y	N	Y	Y
gi|659090035|ref|XM_008447581.1|	serine/arginine-rich splicing factor RS2Z32-like (LOC103488725), transcript variant X1, mRNA	XM_023684234.1 PREDICTED: Cucurbita pepo subsp. pepo serine/arginine-rich splicing factor RS2Z32-like (LOC111800490), transcript variant X4, mRNA	AT3G53500	RNA-binding (RRM/RBD/RNP motifs) family protein with retrovirus zinc finger-like domain	0.841571	0.848235	0.854153	1.00792	1.01495	1.00698	N	N	N	N	N	N
gi|659103791|ref|XM_008454482.1|	NADH dehydrogenase [ubiquinone] iron-sulfur protein 7, mitochondrial (LOC103493646), mRNA	XM_023679041.1 PREDICTED: Cucurbita pepo subsp. pepo NADH dehydrogenase [ubiquinone] iron-sulfur protein 7, mitochondrial-like (LOC111796440), mRNA	AT5G11770	NADH-ubiquinone oxidoreductase 20 kDa subunit, mitochondrial	1.0067	1.03842	2.07226	1.03151	2.05847	1.99559	N	N	Y	N	Y	Y
gi|659115619|ref|XM_008459425.1|	triosephosphate isomerase, chloroplastic (LOC103497295), mRNA	XM_023657019.1 PREDICTED: Cucurbita pepo subsp. pepo triosephosphate isomerase, chloroplastic-like (LOC111777427), mRNA	AT2G21170	triosephosphate isomerase	0.979564	3.18596	5.55469	3.25243	5.67057	1.74349	N	Y	Y	Y	Y	N
gi|659115425|ref|XM_008459329.1|	actin-depolymerizing factor 2 (LOC103497215), mRNA	XM_023663656.1 PREDICTED: Cucurbita pepo subsp. pepo actin-depolymerizing factor 2-like (LOC111782838), mRNA	AT5G59890	actin depolymerizing factor 4	1.3086	3.04003	1.45987	2.32311	1.11559	0.480215	N	Y	N	Y	N	Y
gi|659105358|ref|XM_008454855.1|	pentatricopeptide repeat-containing protein At4g33170-like (LOC103493901), mRNA	XM_023680364.1 PREDICTED: Cucurbita pepo subsp. pepo pentatricopeptide repeat-containing protein At4g33170 (LOC111797380), mRNA	AT2G26280	CTC-interacting domain 7	0.838405	1.1278	0.949904	1.34517	1.13299	0.842263	N	N	N	N	N	N
gi|659122941|ref|XM_008463181.1|	ADP-ribosylation factor-like (LOC103500002), transcript variant X1, mRNA	XM_023659363.1 PREDICTED: Cucurbita pepo subsp. pepo ADP-ribosylation factor-like (LOC111779250), mRNA	AT1G70490	Ras-related small GTP-binding family protein	0.98882	1.01792	2.12676	1.02943	2.15081	2.08932	N	N	Y	N	Y	Y
gi|659107625|ref|XM_008455549.1|	apoptotic chromatin condensation inducer in the nucleus (LOC103494402), mRNA	XM_023696316.1 PREDICTED: Cucurbita pepo subsp. pepo histone acetyltransferase KAT6A-like (LOC111809860), transcript variant X1, mRNA	AT4G39680	SAP domain-containing protein	0.867687	1.10947	1.28396	1.27865	1.47975	1.15727	N	N	N	N	N	N
gi|659089407|ref|XM_008447270.1|	proteasome subunit beta type-5 (LOC103488492), mRNA	XM_023691315.1 PREDICTED: Cucurbita pepo subsp. pepo proteasome subunit beta type-5-like (LOC111805998), transcript variant X1, mRNA	AT3G26340;AT1G13060	20S proteasome beta subunit E1;N-terminal nucleophile aminohydrolases (Ntn hydrolases) superfamily protein	1.00678	0.616056	1.84447	0.611906	1.83205	2.994	N	Y	Y	Y	Y	Y
gi|659067633|ref|XM_008442272.1|	bifunctional purine biosynthesis protein purH (LOC103484902), transcript variant X1, mRNA	XM_023663553.1 PREDICTED: Cucurbita pepo subsp. pepo bifunctional purine biosynthesis protein PurH-like (LOC111782752), transcript variant X1, mRNA	AT2G35040	AICARFT/IMPCHase bienzyme family protein	0.902526	2.26436	3.04527	2.50891	3.37417	1.34487	N	Y	Y	Y	Y	N
gi|659089322|ref|XM_008447223.1|	protein SPIRAL1-like 1 (LOC103488465), transcript variant X2, mRNA	XM_023690300.1 PREDICTED: Cucurbita pepo subsp. pepo protein SPIRAL1-like 2 (LOC111805300), mRNA	AT1G26355;AT3G02180	SPIRAL1-like1;SPIRAL1-like3	1.15512	3.23434	1.96925	2.8	1.7048	0.608856	N	Y	Y	Y	N	N
gi|659128792|ref|XM_008466150.1|	ATP-dependent Clp protease ATP-binding subunit clpA homolog CD4B, chloroplastic (LOC103502278), mRNA	XM_023660797.1 PREDICTED: Cucurbita pepo subsp. pepo chaperone protein ClpC, chloroplastic-like (LOC111780411), mRNA	AT5G50920	CLPC homologue 1	0.901494	0.543026	0.140385	0.602362	0.155725	0.258524	N	Y	Y	Y	Y	Y
gi|659112181|ref|XM_008457881.1|	cytochrome b-c1 complex subunit 6 (LOC103496141), transcript variant X1, mRNA	XM_023696218.1 PREDICTED: Cucurbita pepo subsp. pepo cytochrome b-c1 complex subunit 6-like (LOC111809791), mRNA	AT1G15120;AT2G01090	Ubiquinol-cytochrome C reductase hinge protein	0.920445	1.3883	4.71582	1.50829	5.12342	3.39684	N	N	Y	N	Y	Y
gi|659088046|ref|XM_008446551.1|	V-type proton ATPase 16 kDa proteolipid subunit (LOC103488019), mRNA	XM_023681321.1 PREDICTED: Cucurbita pepo subsp. pepo V-type proton ATPase 16 kDa proteolipid subunit (LOC111798273), mRNA	AT4G34720;AT1G19910;AT1G75630	vacuolar H+-pumping ATPase 16 kDa proteolipid subunit 4;ATPase, F0/V0 complex, subunit C protein	1.00216	1.43019	2.17507	1.4271	2.17037	1.52083	N	Y	Y	N	Y	N
gi|659122610|ref|XM_008463012.1|	citrate synthase, mitochondrial (LOC103499882), transcript variant X1, mRNA	XM_023693166.1 PREDICTED: Cucurbita pepo subsp. pepo citrate synthase, mitochondrial (LOC111807433), mRNA	AT3G60100	citrate synthase 5	0.731823	1.44608	9.88015	1.976	13.5007	6.83235	N	Y	Y	Y	Y	Y
gi|209978713|gb|FJ231520.1|	Cucumis melo invertase 2 (INV2) mRNA, complete cds	XM_023694333.1 PREDICTED: Cucurbita pepo subsp. pepo acid beta-fructofuranosidase 1, vacuolar-like (LOC111808396), mRNA	AT1G12240	Glycosyl hydrolases family 32 protein	0.612132	0.646923	7.68896	1.05683	12.5609	11.8854	N	Y	Y	N	Y	Y
gi|659075853|ref|XM_008440145.1|	cytochrome b5 isoform B-like (LOC103483485), mRNA	XM_023671506.1 PREDICTED: Cucurbita pepo subsp. pepo cytochrome b5-like (LOC111790557), mRNA	AT2G32720	cytochrome B5 isoform B	1.53429	1.48232	5.11816	0.966123	3.33584	3.45282	N	Y	Y	N	Y	Y
gi|659117434|ref|XM_008460379.1|	60S acidic ribosomal protein P2B-like (LOC103497955), mRNA	XM_023657103.1 PREDICTED: Cucurbita pepo subsp. pepo 60S acidic ribosomal protein P2B-like (LOC111777479), mRNA	AT2G27710	60S acidic ribosomal protein family	0.716108	1.87083	0.822344	2.6125	1.14835	0.43956	N	Y	N	Y	N	Y
gi|659124675|ref|XM_008464067.1|	proteasome subunit alpha type-6 (LOC103500682), mRNA	XM_023693389.1 PREDICTED: Cucurbita pepo subsp. pepo proteasome subunit alpha type-6 (LOC111807598), mRNA	AT5G35590	proteasome alpha subunit A1	1.19459	1.18556	2.06926	0.992441	1.73219	1.74538	N	N	Y	N	N	N
gi|659133074|ref|XM_008468318.1|	glucose-1-phosphate adenylyltransferase large subunit 1 (LOC103503927), mRNA	XM_023679427.1 PREDICTED: Cucurbita pepo subsp. pepo glucose-1-phosphate adenylyltransferase large subunit 1-like (LOC111796690), transcript variant X1, mRNA	AT1G27680	ADPGLC-PPase large subunit	0.933209	5.56667	9.42742	5.96508	10.1022	1.69355	N	Y	Y	Y	Y	N
gi|659087654|ref|XM_008446343.1|	adenine phosphoribosyltransferase 1, chloroplastic (LOC103487844), transcript variant X1, mRNA	XM_023691103.1 PREDICTED: Cucurbita pepo subsp. pepo adenine phosphoribosyltransferase 1-like (LOC111805852), mRNA	AT1G27450	adenine phosphoribosyl transferase 1	1.08848	0.373472	0.92529	0.343113	0.850076	2.47754	N	Y	N	Y	N	Y
gi|659074513|ref|XM_008439423.1|	probable 6-phosphogluconolactonase 4, chloroplastic (LOC103482989), mRNA	XM_023695594.1 PREDICTED: Cucurbita pepo subsp. pepo probable 6-phosphogluconolactonase 4, chloroplastic (LOC111809206), mRNA	AT5G24400	NagB/RpiA/CoA transferase-like superfamily protein	0.904118	3.18594	3.08452	3.52381	3.41164	0.968167	N	Y	Y	Y	Y	N
gi|659122662|ref|XM_008463039.1|	60S ribosomal protein L6-1 (LOC103499900), mRNA	XM_023692551.1 PREDICTED: Cucurbita pepo subsp. pepo uncharacterized LOC111806995 (LOC111806995), transcript variant X1, mRNA	AT1G18540	Ribosomal protein L6 family protein	0.825784	2.78824	0.759615	3.37647	0.919872	0.272436	N	Y	N	Y	N	Y
gi|659071296|ref|XM_008460876.1|	mitochondrial-processing peptidase subunit alpha-like (LOC103498308), mRNA	XM_023691480.1 PREDICTED: Cucurbita pepo subsp. pepo mitochondrial-processing peptidase subunit alpha-like (LOC111806123), mRNA	AT1G51980	Insulinase (Peptidase family M16) protein	1.34718	1.23572	5.23564	0.917263	3.88638	4.23693	N	N	Y	N	Y	Y
gi|2625083|gb|AF030382.1|	Cucumis melo ADP-glucose pyrophosphorylase small subunit (msf1) mRNA, complete cds	XM_023698677.1 PREDICTED: Cucurbita pepo subsp. pepo glucose-1-phosphate adenylyltransferase small subunit, chloroplastic/amyloplastic (LOC111811681), mRNA	AT5G48300	ADP glucose pyrophosphorylase 1	1.95346	6.3596	14.1483	3.25556	7.2427	2.22472	Y	Y	Y	Y	Y	Y
gi|659101771|ref|XM_008453563.1|	60S ribosomal protein L10-like (LOC103492967), mRNA	XM_023697775.1 PREDICTED: Cucurbita pepo subsp. pepo 60S ribosomal protein L10-like (LOC111810926), mRNA	AT1G66580	senescence associated gene 24	0.714699	0.172432	0.277559	0.241265	0.388358	1.60967	N	Y	Y	Y	Y	N
gi|659094363|ref|XM_008449799.1|	uncharacterized LOC103490330 (LOC103490330), transcript variant X1, mRNA	XM_023680297.1 PREDICTED: Cucurbita pepo subsp. pepo uncharacterized LOC111797318 (LOC111797318), mRNA			0.988959	1.43	5.48889	1.44596	5.55017	3.83838	N	Y	Y	N	Y	Y
gi|659072416|ref|XM_008467310.1|	coiled-coil domain-containing protein 181 (LOC103503157), mRNA	XM_023694593.1 PREDICTED: Cucurbita pepo subsp. pepo protein PXR1 (LOC111808534), mRNA	AT2G31410	unknown protein; Has 1719 Blast hits to 1091 proteins in 184 species: Archae - 5; Bacteria - 24; Metazoa - 559; Fungi - 169; Plants - 192; Viruses - 1; Other Eukaryotes - 769 (source: NCBI BLink).	0.71118	2.28429	2.4492	3.21197	3.44385	1.07219	N	Y	Y	Y	Y	N
gi|659101247|ref|XM_008453284.1|	probable protein disulfide-isomerase A6 (LOC103492772), mRNA	XM_023693176.1 PREDICTED: Cucurbita pepo subsp. pepo probable protein disulfide-isomerase A6 (LOC111807443), transcript variant X1, mRNA	AT2G47470	thioredoxin family protein	0.715265	1.13927	1.03762	1.5928	1.45069	0.910777	N	N	N	Y	N	N
gi|659083694|ref|XM_008444269.1|	uncharacterized protein C167.05 (LOC103486344), mRNA	XM_023671070.1 PREDICTED: Cucurbita pepo subsp. pepo universal stress protein PHOS32-like (LOC111790221), mRNA	AT3G53990	Adenine nucleotide alpha hydrolases-like superfamily protein	1.29474	2.32358	0.938238	1.79464	0.724656	0.403789	N	Y	N	N	N	Y
gi|659101577|ref|XM_008453459.1|	probable cytosolic oligopeptidase A (LOC103492908), mRNA	XM_023696396.1 PREDICTED: Cucurbita pepo subsp. pepo probable cytosolic oligopeptidase A (LOC111809923), mRNA	AT5G10540;AT5G65620	Zincin-like metalloproteases family protein	1.16822	1.23738	0.884647	1.0592	0.757261	0.714938	N	N	N	N	N	N
gi|659123797|ref|XM_008463623.1|	60S ribosomal protein L44 (LOC103500352), mRNA	XM_023670674.1 PREDICTED: Cucurbita pepo subsp. pepo 60S ribosomal protein L44 (LOC111789939), mRNA	AT4G14320	Zinc-binding ribosomal protein family protein	0.73871	1.60514	1.4806	2.1729	2.00431	0.922414	N	Y	N	Y	Y	N
gi|659086650|ref|XM_008445827.1|	axial regulator YABBY 5-like (LOC103487499), mRNA	XM_023673783.1 PREDICTED: Cucurbita pepo subsp. pepo axial regulator YABBY 5-like (LOC111792374), mRNA	AT2G26580	plant-specific transcription factor YABBY family protein	0.675313	3.03911	131.078	4.5003	194.1	43.1304	N	Y	Y	Y	Y	Y
gi|659103060|ref|XM_008454231.1|	proton pump-interactor 1 (LOC103493484), transcript variant X1, mRNA	XM_023679301.1 PREDICTED: Cucurbita pepo subsp. pepo proton pump-interactor 1-like (LOC111796604), mRNA	AT4G27500	proton pump interactor 1	0.886281	0.674619	1.03934	0.76118	1.1727	1.54064	N	Y	N	N	N	N
gi|659108410|ref|XM_008455963.1|	NADH dehydrogenase [ubiquinone] flavoprotein 2, mitochondrial (LOC103494666), mRNA	XM_023670394.1 PREDICTED: Cucurbita pepo subsp. pepo NADH dehydrogenase [ubiquinone] flavoprotein 2, mitochondrial-like (LOC111789722), mRNA	AT4G02580	NADH-ubiquinone oxidoreductase 24 kDa subunit, putative	1.09527	2.19438	3.76054	2.00351	3.43344	1.71371	N	Y	Y	Y	Y	N
gi|659098494|ref|XM_008451945.1|	cytochrome c oxidase subunit 6a, mitochondrial (LOC103491837), mRNA	XM_023696098.1 PREDICTED: Cucurbita pepo subsp. pepo cytochrome c oxidase subunit 6a, mitochondrial-like (LOC111809707), mRNA	AT4G37830	cytochrome c oxidase-related	1.10852	1.77899	2.55238	1.60484	2.30252	1.43473	N	Y	Y	N	Y	N
gi|659122612|ref|XM_008463013.1|	citrate synthase, mitochondrial (LOC103499882), transcript variant X2, mRNA	XM_023693166.1 PREDICTED: Cucurbita pepo subsp. pepo citrate synthase, mitochondrial (LOC111807433), mRNA	AT3G60100	citrate synthase 5	0.663862	0.874634	2.99539	1.31749	4.51207	3.42474	N	N	Y	N	Y	Y
gi|659096318|ref|XM_008450808.1|	glutamic acid-rich protein (LOC103491024), mRNA	XM_023684657.1 PREDICTED: Cucurbita pepo subsp. pepo protein Ycf2-like (LOC111800804), transcript variant X2, mRNA	AT5G55660;AT4G26630	DEK domain-containing chromatin associated protein	0.922376	3.44977	1.2485	3.74009	1.35357	0.361908	N	Y	N	Y	N	Y
gi|659073010|ref|XM_008468991.1|	valine--tRNA ligase (LOC103504618), mRNA	XM_023678171.1 PREDICTED: Cucurbita pepo subsp. pepo valine--tRNA ligase, mitochondrial 1 (LOC111795634), mRNA	AT1G14610	valyl-tRNA synthetase / valine--tRNA ligase (VALRS)	0.789809	4.63551	2.08403	5.86916	2.63866	0.44958	N	Y	Y	Y	Y	Y
gi|659077625|ref|XM_008441078.1|	probable NADH dehydrogenase [ubiquinone] 1 alpha subcomplex subunit 5, mitochondrial (LOC103484126), mRNA	XM_023697771.1 PREDICTED: Cucurbita pepo subsp. pepo probable NADH dehydrogenase [ubiquinone] 1 alpha subcomplex subunit 5, mitochondrial (LOC111810922), mRNA	AT5G52840	NADH-ubiquinone oxidoreductase-related	0.918038	1.21459	3.2229	1.32302	3.51064	2.6535	N	N	Y	N	Y	Y
gi|659116732|ref|XM_008460008.1|	transcription factor EGL1-like (LOC103497716), mRNA	XM_023693009.1 PREDICTED: Cucurbita pepo subsp. pepo transcription factor EGL1-like (LOC111807332), transcript variant X2, mRNA	AT1G63650	basic helix-loop-helix (bHLH) DNA-binding superfamily protein	0.526316	2.87671	1.01449	5.46575	1.92754	0.352657	Y	Y	N	Y	N	N
gi|659118765|ref|XM_008461072.1|	ATPase 11, plasma membrane-type-like (LOC103498467), mRNA	XM_023681546.1 PREDICTED: Cucurbita pepo subsp. pepo ATPase 11, plasma membrane-type-like (LOC111798419), mRNA	AT1G80660;AT5G62670	H(+)-ATPase 9;H(+)-ATPase 11	0.734372	1.20084	1.11629	1.63519	1.52006	0.929592	N	N	N	Y	N	N
gi|659083119|ref|XM_008443971.1|	glucose-6-phosphate 1-dehydrogenase, cytoplasmic isoform (LOC103486121), transcript variant X1, mRNA	XM_023687788.1 PREDICTED: Cucurbita pepo subsp. pepo glucose-6-phosphate 1-dehydrogenase, cytoplasmic isoform (LOC111803406), mRNA	AT5G40760	glucose-6-phosphate dehydrogenase 6	0.988414	2.06287	0.37593	2.08705	0.380337	0.182237	N	Y	Y	Y	Y	Y
gi|659107447|ref|XM_008455455.1|	malate dehydrogenase, chloroplastic (LOC103494326), partial mRNA	XM_023659640.1 PREDICTED: Cucurbita pepo subsp. pepo malate dehydrogenase, chloroplastic-like (LOC111779577), transcript variant X1, mRNA	AT3G47520	malate dehydrogenase	0.646536	1.91076	5.96721	2.95538	9.22951	3.12295	N	Y	Y	Y	Y	Y
gi|659097652|ref|XM_008451518.1|	histone H3.2 (LOC103491532), mRNA	XM_023656026.1 PREDICTED: Cucurbita pepo subsp. pepo histone H3.2 (LOC111776703), mRNA	AT5G10400	Histone superfamily protein	0.728614	2.05833	1.76114	2.825	2.41711	0.855615	N	Y	Y	Y	Y	N
gi|659125017|ref|XM_008464244.1|	cell division cycle protein 48 homolog (LOC103500816), mRNA	XM_023688158.1 PREDICTED: Cucurbita pepo subsp. pepo cell division cycle protein 48 homolog (LOC111803648), mRNA	AT5G03340;AT3G53230	ATPase, AAA-type, CDC48 protein	1.13493	0.890604	1.01582	0.784724	0.895053	1.1406	N	N	N	N	N	N
gi|659130638|ref|XM_008467050.1|	ubiquitin-activating enzyme E1 1 (LOC103502928), mRNA	XM_023657206.1 PREDICTED: Cucurbita pepo subsp. pepo ubiquitin-activating enzyme E1 1-like (LOC111777555), transcript variant X1, mRNA	AT5G06460;AT2G30110	ubiquitin activating enzyme 2;ubiquitin-activating enzyme 1	0.908125	0.773581	1.57386	0.851843	1.73309	2.03451	N	N	N	N	N	Y
gi|659075623|ref|XM_008440021.1|	60S ribosomal protein L11-1-like (LOC103483409), transcript variant X1, mRNA	XM_023676255.1 PREDICTED: Cucurbita pepo subsp. pepo 60S ribosomal protein L11-1-like (LOC111794113), transcript variant X1, mRNA	AT2G42740	ribosomal protein large subunit 16A	1.02242	3.8	0.788927	3.71667	0.771626	0.207612	N	Y	N	Y	N	Y
gi|659081708|ref|XM_008443251.1|	clathrin heavy chain 1 (LOC103485582), transcript variant X1, mRNA	XM_023695863.1 PREDICTED: Cucurbita pepo subsp. pepo clathrin heavy chain 1-like (LOC111809413), transcript variant X1, mRNA	AT3G11130;AT3G08530	Clathrin, heavy chain	0.839271	1.03806	1.95936	1.23686	2.33459	1.88752	N	N	Y	N	Y	Y
gi|659114852|ref|XM_008459036.1|	3-ketoacyl-CoA thiolase 2, peroxisomal-like (LOC103496981), mRNA	XM_023693263.1 PREDICTED: Cucurbita pepo subsp. pepo 3-ketoacyl-CoA thiolase 2, peroxisomal-like (LOC111807516), mRNA	AT2G33150	peroxisomal 3-ketoacyl-CoA thiolase 3	0.577676	1.31726	0.309342	2.28028	0.535495	0.234837	Y	N	Y	Y	Y	Y
gi|659132790|ref|XM_008468164.1|	cytochrome b-c1 complex subunit 7-2 (LOC103503808), mRNA	XM_023668657.1 PREDICTED: Cucurbita pepo subsp. pepo cytochrome b-c1 complex subunit 7-2 (LOC111788328), mRNA	AT5G25450	Cytochrome bd ubiquinol oxidase, 14kDa subunit	0.986732	2.25047	3.16776	2.28073	3.21035	1.4076	N	Y	Y	N	Y	N
gi|659123381|ref|XM_008463413.1|	60S ribosomal protein L23a-like (LOC103500191), mRNA	XM_023692322.1 PREDICTED: Cucurbita pepo subsp. pepo 60S ribosomal protein L23a-like (LOC111806807), mRNA	AT2G39460	ribosomal protein L23AA	0.785494	2.13866	1.52395	2.72269	1.94012	0.712575	N	Y	N	Y	Y	N
gi|659070573|ref|XM_008457503.1|	cysteine synthase (LOC103495826), transcript variant X1, mRNA	XM_023691209.1 PREDICTED: Cucurbita pepo subsp. pepo cysteine synthase (LOC111805915), mRNA	AT3G59760;AT3G22460	O-acetylserine (thiol) lyase (OAS-TL) isoform A2;O-acetylserine (thiol) lyase isoform C	1.11846	2.37493	0.703956	2.12339	0.629395	0.296411	N	Y	N	Y	N	Y
gi|659089190|ref|XM_008447152.1|	3'-5' exoribonuclease 1-like (LOC103488427), transcript variant X1, mRNA	XM_023690465.1 PREDICTED: Cucurbita pepo subsp. pepo uncharacterized LOC111805389 (LOC111805389), mRNA			0.806573	1.41503	1.61941	1.75437	2.00776	1.14443	N	Y	N	Y	Y	N
gi|659068965|ref|XM_008449282.1|	diaminopimelate epimerase, chloroplastic (LOC103489934), mRNA	XM_023688618.1 PREDICTED: Cucurbita pepo subsp. pepo diaminopimelate epimerase, chloroplastic-like (LOC111803986), mRNA	AT3G53580	diaminopimelate epimerase family protein	0.874396	5.3869	2.03371	6.16071	2.32584	0.377528	N	Y	Y	Y	Y	Y
gi|659085058|ref|XM_008444999.1|	R3H domain-containing protein 2-like (LOC103486865), transcript variant X2, mRNA	XM_023684338.1 PREDICTED: Cucurbita pepo subsp. pepo uncharacterized LOC111800583 (LOC111800583), mRNA	AT3G10770;AT5G05100	Single-stranded nucleic acid binding R3H protein	0.872782	0.605536	1.07819	0.6938	1.23535	1.78056	N	Y	N	N	N	Y
gi|659129261|ref|XM_008466376.1|	eukaryotic translation initiation factor 3 subunit E (LOC103502443), mRNA	XM_023688883.1 PREDICTED: Cucurbita pepo subsp. pepo eukaryotic translation initiation factor 3 subunit E-like (LOC111804170), mRNA	AT3G57290	eukaryotic translation initiation factor 3E	0.804965	1.52691	1.88643	1.89686	2.34349	1.23546	N	Y	Y	Y	Y	N
gi|659112206|ref|XM_008457892.1|	zinc-binding alcohol dehydrogenase domain-containing protein 2 (LOC103496151), mRNA	XM_023696766.1 PREDICTED: Cucurbita pepo subsp. pepo prostaglandin reductase-3-like (LOC111810167), transcript variant X1, mRNA	AT1G49670	ARP protein (REF)	0.683747	2.89401	0.817124	4.23258	1.19507	0.28235	N	Y	N	Y	N	Y
gi|659084447|ref|XM_008444670.1|	ubiquitin-conjugating enzyme E2 variant 1C (LOC103486656), mRNA	XM_023672503.1 PREDICTED: Cucurbita pepo subsp. pepo ubiquitin-conjugating enzyme E2 variant 1C (LOC111791240), mRNA	AT2G36060;AT3G52560	ubiquitin E2 variant 1D-4;MMS ZWEI homologue 3	1.05366	1.66205	2.53235	1.57741	2.4034	1.52363	N	Y	Y	Y	Y	N
gi|659099806|ref|XM_008452564.1|	hexokinase-1-like (LOC103492265), transcript variant X2, mRNA	XM_023660242.1 PREDICTED: Cucurbita pepo subsp. pepo hexokinase-1-like (LOC111780007), transcript variant X1, mRNA	AT4G29130	hexokinase 1	1.10717	1.124	2.28177	1.0152	2.0609	2.03004	N	N	Y	N	Y	Y
gi|659075751|ref|XM_008440089.1|	nucleolin (LOC103483455), mRNA	XM_023683497.1 PREDICTED: Cucurbita pepo subsp. pepo nucleolin-like (LOC111799959), transcript variant X1, mRNA	AT2G44710	RNA-binding (RRM/RBD/RNP motifs) family protein	0.761117	0.711173	0.674273	0.934381	0.8859	0.948114	N	N	N	N	N	N
gi|659127856|ref|XM_008465701.1|	auxin response factor 4 (LOC103501935), mRNA	XM_023656174.1 PREDICTED: Cucurbita pepo subsp. pepo auxin response factor 4-like (LOC111776800), transcript variant X3, mRNA	AT5G60450	auxin response factor 4	0.97493	18.1034	1.96998	18.569	2.02064	0.108818	N	Y	Y	Y	Y	Y
gi|659127852|ref|XM_008465699.1|	proteasome subunit beta type-4 (LOC103501933), mRNA	XM_023656234.1 PREDICTED: Cucurbita pepo subsp. pepo proteasome subunit beta type-4-like (LOC111776846), transcript variant X1, mRNA	AT1G56450	20S proteasome beta subunit G1	1.04564	1.95775	1.79332	1.8723	1.71504	0.916007	N	Y	Y	Y	N	N
gi|659129293|ref|XM_008466393.1|	calmodulin (LOC103502454), mRNA	XM_023687729.1 PREDICTED: Cucurbita pepo subsp. pepo calmodulin (LOC111803364), mRNA	AT5G21274;AT1G66410	calmodulin 6;calmodulin 4	1.24031	4.67857	0.232623	3.77211	0.187553	0.049721	N	Y	Y	Y	Y	Y
gi|341579689|gb|JN091961.1|	Cucumis melo betaine-aldehyde dehydrogenase mRNA, complete cds	XM_023660468.1 PREDICTED: Cucurbita pepo subsp. pepo betaine aldehyde dehydrogenase 1, chloroplastic (LOC111780151), mRNA	AT3G48170	aldehyde dehydrogenase 10A9	0.974563	1.53407	1.90412	1.57412	1.95382	1.24121	N	Y	Y	Y	Y	N
gi|659070227|ref|XM_008455828.1|	26S protease regulatory subunit 6A homolog (LOC103494588), transcript variant X1, mRNA	XM_023689510.1 PREDICTED: Cucurbita pepo subsp. pepo 26S proteasome regulatory subunit 6A homolog (LOC111804737), mRNA	AT3G05530	regulatory particle triple-A ATPase 5A	1.16523	0.792986	1.19706	0.680543	1.02732	1.50956	N	N	N	N	N	N
gi|659066324|ref|XM_008440707.1|	protein argonaute 1 (LOC103483851), transcript variant X1, mRNA	XM_023663582.1 PREDICTED: Cucurbita pepo subsp. pepo protein argonaute 1-like (LOC111782778), mRNA	AT5G43810;AT1G48410	Stabilizer of iron transporter SufD / Polynucleotidyl transferase	0.963083	1.3426	3.17407	1.39406	3.29574	2.36412	N	N	Y	N	Y	Y
gi|659085350|ref|XM_008445151.1|	eukaryotic translation initiation factor 3 subunit I-like (LOC103486975), mRNA	XM_023673041.1 PREDICTED: Cucurbita pepo subsp. pepo eukaryotic translation initiation factor 3 subunit I-like (LOC111791635), mRNA	AT2G46280;AT2G46290	TGF-beta receptor interacting protein 1;Transducin/WD40 repeat-like superfamily protein	0.775414	1.92564	1.52795	2.48337	1.9705	0.793478	N	Y	N	Y	Y	N
gi|659089602|ref|XM_008447379.1|	splicing factor U2af large subunit B-like (LOC103488581), transcript variant X1, mRNA	XM_023658111.1 PREDICTED: Cucurbita pepo subsp. pepo splicing factor U2af large subunit B-like (LOC111778343), transcript variant X11, mRNA	AT4G36690;AT1G60900	U2 snRNP auxilliary factor, large subunit, splicing factor	0.964661	1.19527	1.10322	1.23905	1.14364	0.922993	N	N	N	N	N	N
gi|659071164|ref|XM_008460240.1|	peroxisomal fatty acid beta-oxidation multifunctional protein AIM1 (LOC103497860), mRNA	XM_023690377.1 PREDICTED: Cucurbita pepo subsp. pepo peroxisomal fatty acid beta-oxidation multifunctional protein AIM1-like (LOC111805343), mRNA	AT4G29010	Enoyl-CoA hydratase/isomerase family	1.21926	3.78643	0.335485	3.10553	0.275156	0.088602	N	Y	Y	Y	Y	Y
gi|659122404|ref|XM_008462904.1|	pre-mRNA-processing-splicing factor 8-like (LOC103499807), mRNA	XM_023692498.1 PREDICTED: Cucurbita pepo subsp. pepo pre-mRNA-processing-splicing factor 8A (LOC111806951), mRNA	AT1G80070	Pre-mRNA-processing-splicing factor	0.939666	1.43529	0.613322	1.52745	0.652702	0.427315	N	Y	N	N	N	Y
gi|659085366|ref|XM_008445159.1|	cystathionine gamma-synthase, chloroplastic (LOC103486979), mRNA	XM_023672394.1 PREDICTED: Cucurbita pepo subsp. pepo cystathionine gamma-synthase 1, chloroplastic-like (LOC111791156), mRNA	AT3G01120	Pyridoxal phosphate (PLP)-dependent transferases superfamily protein	0.986057	0.89519	0.845528	0.907848	0.857484	0.944524	N	N	N	N	N	N
gi|659115331|ref|XM_008459281.1|	ATP-dependent Clp protease ATP-binding subunit clpA homolog CD4B, chloroplastic-like (LOC103497178), mRNA	XM_023667001.1 PREDICTED: Cucurbita pepo subsp. pepo ATP-dependent Clp protease ATP-binding subunit ClpA homolog CD4B, chloroplastic-like (LOC111786769), transcript variant X1, mRNA	AT5G50920	CLPC homologue 1	1.04392	0.859356	0.349519	0.823202	0.334815	0.406722	N	N	Y	N	Y	Y
gi|659085647|ref|XM_008445305.1|	ADP-ribosylation factor 1-like (LOC103487098), transcript variant X1, mRNA	XM_023672149.1 PREDICTED: Cucurbita pepo subsp. pepo ADP-ribosylation factor 1-like (LOC111790990), transcript variant X2, mRNA	AT1G70490	Ras-related small GTP-binding family protein	1.13652	0.642392	2.35906	0.565229	2.0757	3.67231	N	Y	Y	Y	Y	Y
gi|659113240|ref|XM_008458250.1|	chorismate synthase, chloroplastic (LOC103496416), mRNA	XM_023693753.1 PREDICTED: Cucurbita pepo subsp. pepo chorismate synthase, chloroplastic-like (LOC111808001), mRNA	AT1G48850	chorismate synthase, putative / 5-enolpyruvylshikimate-3-phosphate phospholyase, putative	1.03211	9.83193	6.67047	9.52605	6.46294	0.678449	N	Y	Y	Y	Y	N
gi|659093380|ref|XM_008449289.1|	60S ribosomal protein L37-3 (LOC103489942), mRNA	XM_023670703.1 PREDICTED: Cucurbita pepo subsp. pepo 60S ribosomal protein L37-3 (LOC111789961), mRNA	AT1G52300	Zinc-binding ribosomal protein family protein	0.757983	1.54983	2.80124	2.04467	3.69565	1.80745	N	Y	Y	Y	Y	N
gi|659085450|ref|XM_008445204.1|	V-type proton ATPase subunit d2 (LOC103487018), mRNA	XM_023675764.1 PREDICTED: Cucurbita pepo subsp. pepo V-type proton ATPase subunit d2 (LOC111793737), mRNA	AT3G28710	ATPase, V0/A0 complex, subunit C/D	1.02492	0.999106	2.66813	0.974817	2.60326	2.67051	N	N	Y	N	Y	Y
gi|659107115|ref|XM_008455308.1|	isoamylase 1, chloroplastic (LOC103494212), mRNA	XM_023676005.1 PREDICTED: Cucurbita pepo subsp. pepo isoamylase 1, chloroplastic (LOC111793927), mRNA	AT2G39930	isoamylase 1	0.936707	6.29688	16.4748	6.72236	17.5881	2.61635	N	Y	Y	Y	Y	N
gi|659066721|ref|XM_008459766.1|	NADH dehydrogenase [ubiquinone] 1 beta subcomplex subunit 10-B (LOC103497523), mRNA	XM_023663990.1 PREDICTED: Cucurbita pepo subsp. pepo NADH dehydrogenase [ubiquinone] 1 beta subcomplex subunit 10-B (LOC111783107), transcript variant X1, mRNA	AT3G18410	Complex I subunit NDUFS6	1.10643	1.77603	5.54388	1.60519	5.01061	3.1215	N	Y	Y	N	Y	Y
gi|659083518|ref|XM_008444179.1|	acyl-coenzyme A oxidase 4, peroxisomal (LOC103486279), transcript variant X1, mRNA	XM_023671976.1 PREDICTED: Cucurbita pepo subsp. pepo acyl-coenzyme A oxidase 4, peroxisomal (LOC111790869), mRNA	AT3G51840	acyl-CoA oxidase 4	0.877629	1.57953	1.25291	1.79977	1.42761	0.793218	N	Y	N	Y	N	N
gi|659117195|ref|XM_008460250.1|	cullin-1 (LOC103497868), mRNA	XM_023692418.1 PREDICTED: Cucurbita pepo subsp. pepo cullin-1 (LOC111806899), transcript variant X1, mRNA	AT1G43140;AT4G02570	cullin 1;Cullin family protein	1.01987	0.430108	0.785314	0.421729	0.770015	1.82585	N	Y	N	Y	N	Y
gi|659132930|ref|XM_008468241.1|	ribonuclease P protein subunit p25-like protein (LOC103503859), transcript variant X1, mRNA	XM_023679699.1 PREDICTED: Cucurbita pepo subsp. pepo ribonuclease P protein subunit p25-like protein (LOC111796903), transcript variant X2, mRNA	AT1G20220;AT1G76010	Alba DNA/RNA-binding protein	0.668372	1.04533	0.797558	1.564	1.19329	0.76297	N	N	N	N	N	N
gi|659130061|ref|XM_008466758.1|	3-ketoacyl-CoA synthase 11 (LOC103502720), transcript variant X1, mRNA	XM_023661204.1 PREDICTED: Cucurbita pepo subsp. pepo 3-ketoacyl-CoA synthase 11 (LOC111780723), mRNA	AT2G26640	3-ketoacyl-CoA synthase 11	1.7318	2.36031	0.687452	1.36292	0.396958	0.291255	N	Y	N	N	N	N
gi|659123895|ref|XM_008463669.1|	ATP synthase subunit O, mitochondrial-like (LOC103500385), mRNA	XM_023673395.1 PREDICTED: Cucurbita pepo subsp. pepo ATP synthase subunit O, mitochondrial-like (LOC111791893), mRNA	AT5G13450	delta subunit of Mt ATP synthase	0.898356	4.3124	6.79695	4.80032	7.56599	1.57614	N	Y	Y	Y	Y	N
gi|659121472|ref|XM_008462455.1|	heterogeneous nuclear ribonucleoprotein 1-like (LOC103499446), transcript variant X1, mRNA	XM_023658281.1 PREDICTED: Cucurbita pepo subsp. pepo heterogeneous nuclear ribonucleoprotein 1-like (LOC111778445), transcript variant X1, mRNA	AT2G33410;AT4G14300	RNA-binding (RRM/RBD/RNP motifs) family protein	1.11097	1.51273	1.33985	1.36163	1.20602	0.885714	N	Y	N	N	N	N
gi|659118254|ref|XM_008460803.1|	glycine cleavage system H protein 2, mitochondrial (LOC103498256), mRNA	XM_023664587.1 PREDICTED: Cucurbita pepo subsp. pepo glycine cleavage system H protein 2, mitochondrial (LOC111783671), mRNA	AT2G35120	Single hybrid motif superfamily protein	1.06504	9.58537	21.8333	9	20.5	2.27778	N	Y	Y	Y	Y	N
gi|659081527|ref|XM_008443156.1|	peptidyl-prolyl cis-trans isomerase FKBP20-1 (LOC103485510), transcript variant X3, mRNA	XM_023695282.1 PREDICTED: Cucurbita pepo subsp. pepo peptidyl-prolyl cis-trans isomerase FKBP20-1 (LOC111808992), mRNA	AT3G55520	FKBP-like peptidyl-prolyl cis-trans isomerase family protein	1.22323	1.28761	1.40487	1.05263	1.14849	1.09107	N	N	N	N	N	N
gi|659100096|ref|XM_008452704.1|	thiol protease aleurain-like (LOC103492370), mRNA	XM_023660677.1 PREDICTED: Cucurbita pepo subsp. pepo thiol protease aleurain-like (LOC111780306), mRNA	AT5G60360;AT3G45310	aleurain-like protease;Cysteine proteinases superfamily protein	0.934452	3.70849	0.096733	3.96863	0.103518	0.0260842	N	Y	Y	Y	Y	Y
gi|659070683|ref|XM_008457952.1|	histone H1-like (LOC103496189), mRNA	XM_023665405.1 PREDICTED: Cucurbita pepo subsp. pepo histone H1-like (LOC111784857), mRNA			0.910404	1.05854	0.350235	1.16272	0.384703	0.330865	N	N	Y	N	Y	Y
gi|659094221|ref|XM_008449725.1|	aquaporin PIP2-7 (LOC103490279), mRNA	XM_023655923.1 PREDICTED: Cucurbita pepo subsp. pepo aquaporin PIP2-7-like (LOC111776475), mRNA	AT5G60660	plasma membrane intrinsic protein 2;4	2.14706	0.174641	0.117363	0.0813397	0.0546624	0.672026	N	Y	Y	Y	Y	N
gi|659108021|ref|XM_008455754.1|	putative proline--tRNA ligase C19C7.06 (LOC103494536), mRNA	XM_023687936.1 PREDICTED: Cucurbita pepo subsp. pepo proline--tRNA ligase, cytoplasmic-like (LOC111803500), mRNA	AT5G10880;AT3G62120	Class II aaRS and biotin synthetases superfamily protein;tRNA synthetase-related / tRNA ligase-related	0.989848	2.1564	1.19632	2.17852	1.20859	0.554777	N	Y	N	Y	N	N
gi|659132509|ref|XM_008468014.1|	aspartate aminotransferase, cytoplasmic (LOC103503710), mRNA	XM_023679676.1 PREDICTED: Cucurbita pepo subsp. pepo aspartate aminotransferase, cytoplasmic (LOC111796879), mRNA	AT5G11520	aspartate aminotransferase 3	0.29279	0.219313	0.143083	0.749046	0.488689	0.652415	Y	Y	Y	N	Y	N
gi|659095257|ref|XM_008450263.1|	ubiquitin domain-containing protein DSK2a-like (LOC103490653), transcript variant X1, mRNA	XM_023696253.1 PREDICTED: Cucurbita pepo subsp. pepo ubiquitin domain-containing protein DSK2a-like (LOC111809818), transcript variant X1, mRNA	AT2G17200;AT2G17190	ubiquitin family protein	0.893535	0.614444	1.04175	0.687655	1.16587	1.69543	N	Y	N	N	N	N
gi|659114681|ref|XM_008458957.1|	eukaryotic translation initiation factor 4G-like (LOC103496918), transcript variant X1, mRNA	XM_023692017.1 PREDICTED: Cucurbita pepo subsp. pepo eukaryotic translation initiation factor 4G-like (LOC111806642), transcript variant X1, mRNA	AT3G60240	eukaryotic translation initiation factor 4G	1.05297	1.0724	0.805912	1.01845	0.765368	0.751504	N	N	N	N	N	N
gi|659123367|ref|XM_008463405.1|	glutathione S-transferase DHAR2-like (LOC103500187), transcript variant X2, mRNA	XM_023670754.1 PREDICTED: Cucurbita pepo subsp. pepo glutathione S-transferase DHAR2-like (LOC111789995), mRNA	AT1G75270	dehydroascorbate reductase 2	0.3073	2.52581	0.509434	8.21935	1.65777	0.201692	N	Y	Y	Y	N	Y
gi|659087224|ref|XM_008446116.1|	cytochrome b-c1 complex subunit 8-like (LOC103487696), mRNA	XM_023681600.1 PREDICTED: Cucurbita pepo subsp. pepo cytochrome b-c1 complex subunit 8-like (LOC111798447), mRNA	AT5G05370;AT3G10860	Cytochrome b-c1 complex, subunit 8 protein	1.01323	0.993746	2.34683	0.980774	2.31619	2.3616	N	N	Y	N	Y	Y
gi|659128541|ref|XM_008466031.1|	alanine--glyoxylate aminotransferase 2 homolog 2, mitochondrial-like (LOC103502182), transcript variant X2, mRNA	XM_023688197.1 PREDICTED: Cucurbita pepo subsp. pepo alanine--glyoxylate aminotransferase 2 homolog 3, mitochondrial-like (LOC111803681), mRNA	AT2G38400	alanine:glyoxylate aminotransferase 3	1.19555	2.57564	4.61212	2.15436	3.85774	1.79067	N	Y	Y	Y	Y	Y
gi|659075459|ref|XM_008439933.1|	proteasome subunit beta type-1 (LOC103483350), mRNA	XM_023682903.1 PREDICTED: Cucurbita pepo subsp. pepo proteasome subunit beta type-1-like (LOC111799546), mRNA	AT3G60820	N-terminal nucleophile aminohydrolases (Ntn hydrolases) superfamily protein	1.24375	0.578975	1.4325	0.465508	1.15176	2.4742	N	Y	N	Y	N	Y
gi|659091484|ref|XM_008448354.1|	serine/threonine-protein phosphatase 2A 65 kDa regulatory subunit A beta isoform (LOC103489266), mRNA	XM_023680913.1 PREDICTED: Cucurbita pepo subsp. pepo serine/threonine-protein phosphatase 2A 65 kDa regulatory subunit A beta isoform (LOC111797979), transcript variant X2, mRNA	AT1G13320;AT3G25800	protein phosphatase 2A subunit A3;protein phosphatase 2A subunit A2	0.88518	0.721908	1.25854	0.815549	1.42179	1.74336	N	N	N	N	N	N
gi|659066365|ref|XM_008442967.1|	NAP1-related protein 2 (LOC103485375), mRNA	XM_023669956.1 PREDICTED: Cucurbita pepo subsp. pepo NAP1-related protein 2-like (LOC111789244), mRNA	AT1G74560;AT1G18800	NAP1-related protein 2;NAP1-related protein 1	0.855072	2.51064	2.05217	2.93617	2.4	0.817391	N	Y	Y	Y	Y	N
gi|659118939|ref|XM_008461167.1|	eukaryotic translation initiation factor 3 subunit M (LOC103498537), mRNA	XM_023682337.1 PREDICTED: Cucurbita pepo subsp. pepo eukaryotic translation initiation factor 3 subunit M-like (LOC111798970), transcript variant X1, mRNA	AT5G15610;AT3G02200	Proteasome component (PCI) domain protein	0.71974	0.87636	0.998873	1.21761	1.38782	1.1398	N	N	N	N	N	N
gi|659116099|ref|XM_008459680.1|	UBP1-associated protein 2A-like (LOC103497476), mRNA	XM_023677534.1 PREDICTED: Cucurbita pepo subsp. pepo UBP1-associated protein 2A-like (LOC111795236), mRNA	AT2G41060;AT3G56860	UBP1-associated protein 2A;RNA-binding (RRM/RBD/RNP motifs) family protein	1.09465	0.879048	1.47287	0.80304	1.34551	1.67553	N	N	N	N	N	N
gi|659100186|ref|XM_008452750.1|	eukaryotic translation initiation factor 3 subunit K (LOC103492400), mRNA	XM_023661231.1 PREDICTED: Cucurbita pepo subsp. pepo eukaryotic translation initiation factor 3 subunit K-like (LOC111780742), mRNA	AT4G33250	eukaryotic translation initiation factor 3K	0.842486	1.63275	1.73848	1.93801	2.06351	1.06476	N	Y	Y	Y	Y	N
gi|659112067|ref|XM_008457828.1|	eukaryotic translation initiation factor 3 subunit C-like (LOC103496097), mRNA	XM_023696366.1 PREDICTED: Cucurbita pepo subsp. pepo eukaryotic translation initiation factor 3 subunit C-like (LOC111809896), mRNA	AT3G56150	eukaryotic translation initiation factor 3C	0.909153	0.781013	1.20702	0.859056	1.32763	1.54545	N	N	N	N	N	N
gi|659099841|ref|XM_008452581.1|	6-phosphofructokinase 7-like (LOC103492278), mRNA	XM_023660675.1 PREDICTED: Cucurbita pepo subsp. pepo ATP-dependent 6-phosphofructokinase 3-like (LOC111780304), mRNA	AT5G56630	phosphofructokinase 7	1.1054	0.54536	0.947382	0.49336	0.85705	1.73717	N	Y	N	Y	N	N
gi|659093221|ref|XM_008449208.1|	actin-depolymerizing factor (LOC103489879), transcript variant X1, mRNA	XM_023678084.1 PREDICTED: Cucurbita pepo subsp. pepo actin-depolymerizing factor-like (LOC111795576), mRNA	AT2G31200;AT4G34970	actin depolymerizing factor 9;actin depolymerizing factor 6	0.787175	1.34224	1.70407	1.70513	2.1648	1.26958	N	N	Y	Y	Y	N
gi|659071324|ref|XM_008461011.1|	60S ribosomal protein L28-1-like (LOC103498417), mRNA	XM_023689761.1 PREDICTED: Cucurbita pepo subsp. pepo 60S ribosomal protein L28-1-like (LOC111804928), mRNA	AT2G19730	Ribosomal L28e protein family	0.676316	2.54455	2.43602	3.76238	3.6019	0.957346	N	Y	Y	Y	Y	N
gi|659128882|ref|XM_008466197.1|	gamma carbonic anhydrase-like 2, mitochondrial (LOC103502311), mRNA	XM_023676111.1 PREDICTED: Cucurbita pepo subsp. pepo gamma carbonic anhydrase-like 2, mitochondrial (LOC111794010), mRNA	AT3G48680	gamma carbonic anhydrase-like 2	0.900693	2.65109	6.73411	2.94338	7.47659	2.54013	N	Y	Y	Y	Y	N
gi|659075861|ref|XM_008440149.1|	uncharacterized LOC103483489 (LOC103483489), mRNA	XM_023670925.1 PREDICTED: Cucurbita pepo subsp. pepo uncharacterized LOC111790109 (LOC111790109), mRNA	AT3G24160	putative type 1 membrane protein	0.88659	0.805336	1.41385	0.908353	1.5947	1.7556	N	N	N	N	N	N
gi|659082666|ref|XM_008443745.1|	formin-like protein 20 (LOC103485969), mRNA	XM_023689173.1 PREDICTED: Cucurbita pepo subsp. pepo ricin B-like lectin R40G3 (LOC111804388), mRNA			1.71979	2.007	0.62465	1.167	0.363212	0.311236	N	Y	N	N	Y	Y
gi|659108670|ref|XM_008456105.1|	bifunctional epoxide hydrolase 2-like (LOC103494761), mRNA	XM_023672998.1 PREDICTED: Cucurbita pepo subsp. pepo epoxide hydrolase A-like (LOC111791604), mRNA	AT4G02340;AT3G05600	alpha/beta-Hydrolases superfamily protein	0.574965	0.704751	4.80898	1.22573	8.36395	6.82366	N	N	Y	N	Y	Y
gi|659115700|ref|XM_008459469.1|	rac-like GTP-binding protein RAC1 (LOC103497331), transcript variant X1, mRNA	XM_023677577.1 PREDICTED: Cucurbita pepo subsp. pepo rac-like GTP-binding protein RAC1 (LOC111795268), mRNA	AT4G35020	RAC-like 3	1.46003	1.59599	2.40605	1.09312	1.64795	1.50756	N	Y	Y	N	N	N
gi|659122202|ref|XM_008462797.1|	NADH dehydrogenase [ubiquinone] 1 beta subcomplex subunit 9 (LOC103499726), mRNA	XM_023656029.1 PREDICTED: Cucurbita pepo subsp. pepo NADH dehydrogenase [ubiquinone] 1 beta subcomplex subunit 9-like (LOC111776706), mRNA	AT4G34700	LYR family of Fe/S cluster biogenesis protein	0.949356	1.98483	5.47949	2.09071	5.77179	2.76068	N	Y	Y	Y	Y	Y
gi|659103342|ref|XM_008454367.1|	low-temperature-induced cysteine proteinase-like (LOC103493570), mRNA	XM_023679046.1 PREDICTED: Cucurbita pepo subsp. pepo low-temperature-induced cysteine proteinase-like (LOC111796444), mRNA	AT1G47128;AT5G43060	Granulin repeat cysteine protease family protein	1.59927	1.5727	0.113972	0.983387	0.0712649	0.0724688	Y	Y	Y	N	Y	Y
gi|659130106|ref|XM_008466780.1|	GTP-binding nuclear protein Ran-3 (LOC103502729), mRNA	XM_023661150.1 PREDICTED: Cucurbita pepo subsp. pepo GTP-binding nuclear protein Ran-3-like (LOC111780681), mRNA	AT5G55190;AT5G20020;AT5G55080	RAN GTPase 3;ras-related nuclear protein 4;RAS-related GTP-binding nuclear protein 2	0.636125	0.92412	1.28766	1.45273	2.02422	1.39338	Y	N	N	N	Y	N
gi|659126614|ref|XM_008465054.1|	ubiquitin-conjugating enzyme E2 28 (LOC103501476), mRNA	XM_023687479.1 PREDICTED: Cucurbita pepo subsp. pepo ubiquitin-conjugating enzyme E2 28-like (LOC111803188), mRNA	AT5G41700;AT1G64230;AT5G53300	ubiquitin conjugating enzyme 8;ubiquitin-conjugating enzyme 10;ubiquitin-conjugating enzyme 28	0.977051	0.731075	1.09895	0.748246	1.12476	1.50319	N	N	N	N	N	N
gi|659087981|ref|XM_008446517.1|	proteasome subunit alpha type-1-B-like (LOC103487987), mRNA	XM_023691072.1 PREDICTED: Cucurbita pepo subsp. pepo proteasome subunit alpha type-1-B-like (LOC111805832), mRNA	AT5G42790	proteasome alpha subunit F1	1.16951	1.48306	2.67545	1.26811	2.28767	1.804	N	Y	Y	N	Y	Y
gi|659100856|ref|XM_008453082.1|	sulfate transporter 3.1-like (LOC103492641), transcript variant X1, mRNA	XM_023691943.1 PREDICTED: Cucurbita pepo subsp. pepo sulfate transporter 3.1-like (LOC111806574), transcript variant X1, mRNA	AT3G51895	sulfate transporter 3;1	1.42857	0.153509	0.015667	0.107456	0.0109669	0.102059	N	Y	Y	Y	Y	Y
gi|659120042|ref|XM_008461760.1|	alcohol dehydrogenase class-3 (LOC103498931), mRNA	XM_023658627.1 PREDICTED: Cucurbita pepo subsp. pepo alcohol dehydrogenase class-3-like (LOC111778671), transcript variant X1, mRNA	AT5G43940	GroES-like zinc-binding dehydrogenase family protein	0.945307	3.8674	1.49095	4.09116	1.57721	0.385517	N	Y	N	Y	N	Y
gi|659073227|ref|XM_008469098.1|	60S ribosomal protein L13-3-like (LOC103504700), mRNA	XM_023695063.1 PREDICTED: Cucurbita pepo subsp. pepo 60S ribosomal protein L13-3-like (LOC111808857), mRNA	AT5G23900	Ribosomal protein L13e family protein	0.859823	2.16389	1.89078	2.51667	2.19903	0.873786	N	Y	Y	Y	Y	N
gi|659125519|ref|XM_008464503.1|	40S ribosomal protein S24-1 (LOC103501023), mRNA	XM_023673539.1 PREDICTED: Cucurbita pepo subsp. pepo 40S ribosomal protein S24-1-like (LOC111792197), mRNA	AT3G04920	Ribosomal protein S24e family protein	1.43056	14.7143	14.7143	10.2857	10.2857	1	N	Y	Y	Y	Y	N
gi|659066270|ref|XM_008463596.1|	putative phagocytic receptor 1b (LOC103500066), transcript variant X1, mRNA	XM_023664195.1 PREDICTED: Cucurbita pepo subsp. pepo transmembrane 9 superfamily member 3-like (LOC111783277), mRNA	AT2G01970;AT5G37310	Endomembrane protein 70 protein family	0.718202	0.549168	1.50891	0.764642	2.10095	2.74762	N	Y	N	N	Y	Y
gi|659080088|ref|XM_008442382.1|	uncharacterized LOC103484978 (LOC103484978), mRNA	XM_023686511.1 PREDICTED: Cucurbita pepo subsp. pepo uncharacterized LOC111802221 (LOC111802221), mRNA	AT1G27000	Protein of unknown function (DUF1664)	1.02266	1.57795	0.776901	1.54298	0.759684	0.492348	N	Y	N	N	N	Y
gi|659068904|ref|XM_008449024.1|	two-component response regulator-like APRR7 (LOC103489735), transcript variant X1, mRNA	XM_023688008.1 PREDICTED: Cucurbita pepo subsp. pepo two-component response regulator-like APRR7 (LOC111803549), transcript variant X1, mRNA	AT5G60100;AT5G02810	pseudo-response regulator 7;pseudo-response regulator 3	0.90469	21.8134	1.56871	24.1114	1.73397	0.0719151	N	Y	N	Y	N	Y
gi|659083626|ref|XM_008444232.1|	26S proteasome non-ATPase regulatory subunit 7 homolog A (LOC103486315), mRNA	XM_023672898.1 PREDICTED: Cucurbita pepo subsp. pepo 26S proteasome non-ATPase regulatory subunit 7 homolog A-like (LOC111791518), mRNA	AT5G05780;AT3G11270	Mov34/MPN/PAD-1 family protein;RP non-ATPase subunit 8A	1.02359	1.6619	2.61576	1.6236	2.55547	1.57395	N	Y	Y	Y	Y	N
gi|659127382|ref|XM_008465452.1|	probable galactinol--sucrose galactosyltransferase 1 (LOC103501768), transcript variant X1, mRNA	XM_023669405.1 PREDICTED: Cucurbita pepo subsp. pepo probable galactinol--sucrose galactosyltransferase 1 (LOC111788850), mRNA	AT3G57520;AT4G01265	seed imbibition 2;raffinose synthase family protein / seed imbibition protein-related	0.0420517	0.0831979	4.47162	1.97847	106.336	53.7467	Y	Y	Y	N	Y	Y
gi|659082684|ref|XM_008443756.1|	uncharacterized LOC103485979 (LOC103485979), transcript variant X1, mRNA	XM_023688260.1 PREDICTED: Cucurbita pepo subsp. pepo casein kinase 1-like protein HD16 (LOC111803734), transcript variant X1, mRNA	AT5G18190;AT2G25760	Protein kinase family protein	0.887	0.415918	0.903438	0.468904	1.01853	2.17215	N	Y	N	Y	N	Y
gi|659130433|ref|XM_008466947.1|	NADH dehydrogenase [ubiquinone] 1 alpha subcomplex subunit 2 (LOC103502835), mRNA	XM_023670438.1 PREDICTED: Cucurbita pepo subsp. pepo NADH dehydrogenase [ubiquinone] 1 alpha subcomplex subunit 2-like (LOC111789759), mRNA	AT5G47890	NADH-ubiquinone oxidoreductase B8 subunit, putative	0.959362	1.72716	5.97622	1.80032	6.22937	3.46014	N	Y	Y	Y	Y	Y
gi|659124294|ref|XM_008463861.1|	pentatricopeptide repeat-containing protein At5g48910-like (LOC103500522), mRNA	XM_023698654.1 PREDICTED: Cucurbita pepo subsp. pepo pentatricopeptide repeat-containing protein At1g08070, chloroplastic-like (LOC111811664), mRNA	AT3G47342	snoRNA	0.542549	0.449374	0.470588	0.828265	0.867366	1.04721	Y	Y	N	N	N	N
gi|659121412|ref|XM_008462426.1|	probable methyltransferase PMT3 (LOC103499424), mRNA	XM_023692312.1 PREDICTED: Cucurbita pepo subsp. pepo probable methyltransferase PMT3 (LOC111806826), transcript variant X2, mRNA	AT4G14360;AT3G23300	S-adenosyl-L-methionine-dependent methyltransferases superfamily protein	1.2863	16.2396	3.15587	12.625	2.45344	0.194332	N	Y	Y	Y	Y	Y
gi|659124556|ref|XM_008464003.1|	ATP synthase subunit epsilon, mitochondrial (LOC103500632), mRNA	XM_023691678.1 PREDICTED: Cucurbita pepo subsp. pepo ATP synthase subunit epsilon, mitochondrial (LOC111806386), mRNA	AT1G51650	ATP synthase epsilon chain, mitochondrial	0.935558	1.35565	3.43774	1.44903	3.67453	2.53585	N	N	Y	N	Y	N
gi|659108795|ref|XM_008456172.1|	bifunctional aspartate aminotransferase and glutamate/aspartate-prephenate aminotransferase (LOC103494808), mRNA	XM_023695325.1 PREDICTED: Cucurbita pepo subsp. pepo bifunctional aspartate aminotransferase and glutamate/aspartate-prephenate aminotransferase (LOC111809015), transcript variant X1, mRNA	AT2G22250	aspartate aminotransferase	2.1215	23.8947	3.36296	11.2632	1.58519	0.140741	N	Y	Y	Y	N	N
gi|659073719|ref|XM_008438994.1|	protein IQ-DOMAIN 14 (LOC103482713), transcript variant X1, mRNA	XM_023677542.1 PREDICTED: Cucurbita pepo subsp. pepo protein IQ-DOMAIN 14 (LOC111795241), transcript variant X1, mRNA			1.28	3.10448	1.84071	2.42537	1.43805	0.59292	N	N	N	N	N	N
gi|659069720|ref|XM_008453245.1|	60S acidic ribosomal protein P3-2 (LOC103492742), transcript variant X1, mRNA	XM_023665599.1 PREDICTED: Cucurbita pepo subsp. pepo 60S acidic ribosomal protein P3-2-like (LOC111785135), mRNA	AT5G57290	60S acidic ribosomal protein family	0.687697	3.25373	1.49315	4.73134	2.17123	0.458904	N	Y	N	Y	Y	N
gi|659129206|ref|XM_008466354.1|	developmental protein SEPALLATA 1-like (LOC103502415), mRNA	XM_023671477.1 PREDICTED: Cucurbita pepo subsp. pepo developmental protein SEPALLATA 1 (LOC111790539), transcript variant X2, mRNA	ATMG00580;AT5G15800	K-box region and MADS-box transcription factor family protein;NADH dehydrogenase subunit 4	2.35811	3.3864	2.32166	1.43607	0.984545	0.685583	Y	Y	Y	N	N	N
gi|659122939|ref|XM_008463180.1|	nitrogen regulatory protein P-II homolog (LOC103500000), mRNA	XM_023693129.1 PREDICTED: Cucurbita pepo subsp. pepo nitrogen regulatory protein P-II homolog (LOC111807413), mRNA	AT4G01900	GLNB1 homolog	1.12306	2.85847	6.58824	2.54524	5.86631	2.30481	N	Y	Y	N	Y	N
gi|659123298|ref|XM_008463369.1|	zinc transporter 5 (LOC103500159), transcript variant X1, mRNA	XM_023671873.1 PREDICTED: Cucurbita pepo subsp. pepo zinc transporter 5-like (LOC111790809), mRNA	AT5G38380	FUNCTIONS IN: molecular_function unknown; INVOLVED IN: biological_process unknown; LOCATED IN: membrane; EXPRESSED IN: 22 plant structures; EXPRESSED DURING: 14 growth stages; CONTAINS InterPro DOMAIN/s: Protein of unknown function DUF6, transmembrane (In	0.59969	9.54839	10.5788	15.9222	17.6405	1.10792	N	Y	Y	Y	Y	N
gi|659086872|ref|XM_008445932.1|	long chain acyl-CoA synthetase 9, chloroplastic (LOC103487586), mRNA	XM_023667931.1 PREDICTED: Cucurbita pepo subsp. pepo long chain acyl-CoA synthetase 9, chloroplastic (LOC111787858), transcript variant X1, mRNA	AT1G77590	long chain acyl-CoA synthetase 9	1.12003	1.33515	0.42437	1.19207	0.378893	0.317845	N	N	Y	N	Y	Y
gi|659078819|ref|XM_008441701.1|	equilibrative nucleotide transporter 3-like (LOC103484566), transcript variant X4, mRNA	XM_023688835.1 PREDICTED: Cucurbita pepo subsp. pepo equilibrative nucleotide transporter 3-like (LOC111804137), mRNA	AT4G05110	equilibrative nucleoside transporter 6	0.431762	0.431915	0.640379	1.00035	1.48318	1.48265	Y	Y	N	N	N	N
gi|659130793|ref|XM_008467134.1|	ABC transporter F family member 1 (LOC103502994), transcript variant X1, mRNA	XM_023665650.1 PREDICTED: Cucurbita pepo subsp. pepo ABC transporter F family member 1-like (LOC111785238), mRNA	AT5G60790	ABC transporter family protein	0.503212	0.244752	0.673458	0.48638	1.33832	2.75159	Y	Y	N	Y	N	Y
gi|659118265|ref|XM_008460809.1|	proteasome subunit alpha type-5 (LOC103498261), transcript variant X1, mRNA	XM_023664584.1 PREDICTED: Cucurbita pepo subsp. pepo proteasome subunit alpha type-5 (LOC111783669), transcript variant X1, mRNA	AT3G14290;AT1G53850	20S proteasome alpha subunit E2;20S proteasome alpha subunit E1	1.09009	1.14196	1.94508	1.04758	1.78433	1.70328	N	N	Y	N	N	N
gi|659121521|ref|XM_008462480.1|	NADH dehydrogenase [ubiquinone] 1 alpha subcomplex subunit 13-B (LOC103499471), mRNA	XM_023693433.1 PREDICTED: Cucurbita pepo subsp. pepo NADH dehydrogenase [ubiquinone] 1 alpha subcomplex subunit 13-B (LOC111807630), mRNA	AT2G33220	GRIM-19 protein	1.03243	1.43426	3.43108	1.38921	3.32331	2.39223	N	Y	Y	N	Y	Y
gi|659074423|ref|XM_008439375.1|	dipeptidyl peptidase 9 (LOC103482965), transcript variant X1, mRNA	XM_023695109.1 PREDICTED: Cucurbita pepo subsp. pepo dipeptidyl aminopeptidase 4-like (LOC111808880), transcript variant X4, mRNA	AT5G24260	prolyl oligopeptidase family protein	1.36021	2.93704	0.464014	2.15926	0.341135	0.157987	N	Y	Y	Y	Y	Y
gi|659115357|ref|XM_008459294.1|	calcium-transporting ATPase 4, endoplasmic reticulum-type-like (LOC103497190), mRNA	XM_023663521.1 PREDICTED: Cucurbita pepo subsp. pepo calcium-transporting ATPase 1, endoplasmic reticulum-type-like (LOC111782730), transcript variant X1, mRNA	AT1G07670;AT1G07810	endomembrane-type CA-ATPase 4;ER-type Ca2+-ATPase 1	0.930353	0.511502	0.741508	0.549793	0.797017	1.44967	N	Y	N	Y	N	N
gi|659105522|ref|XM_008454893.1|	nucleobase-ascorbate transporter 6 (LOC103493928), transcript variant X1, mRNA	XM_023673674.1 PREDICTED: Cucurbita pepo subsp. pepo nucleobase-ascorbate transporter 6 (LOC111792301), transcript variant X1, mRNA	AT1G60030;AT5G49990;AT5G62890	nucleobase-ascorbate transporter 7;Xanthine/uracil permease family protein	2.11947	5.22545	1.48604	2.46545	0.701138	0.284385	Y	Y	N	Y	N	N
gi|659076818|ref|XM_008440661.1|	40S ribosomal protein S21-2 (LOC103483842), mRNA	XM_023683059.1 PREDICTED: Cucurbita pepo subsp. pepo 40S ribosomal protein S21-2-like (LOC111799637), mRNA	AT5G27700;AT3G53890	Ribosomal protein S21e	1.05763	3.12783	9.43373	2.95739	8.91968	3.01606	N	Y	Y	Y	Y	Y
gi|659128089|ref|XM_008465819.1|	peptidyl-prolyl cis-trans isomerase CYP20-1 (LOC103502021), mRNA	XM_023656706.1 PREDICTED: Cucurbita pepo subsp. pepo peptidyl-prolyl cis-trans isomerase CYP20-1 (LOC111777219), mRNA	AT2G21130;AT3G56070	rotamase cyclophilin 2;Cyclophilin-like peptidyl-prolyl cis-trans isomerase family protein	0.87033	1.48686	0.719128	1.70839	0.826271	0.483656	N	Y	N	Y	N	N
gi|659121372|ref|XM_008462405.1|	uncharacterized LOC103499406 (LOC103499406), mRNA	XM_023691818.1 PREDICTED: Cucurbita pepo subsp. pepo uncharacterized LOC111806479 (LOC111806479), mRNA	AT4G14420	HR-like lesion-inducing protein-related	0.677994	0.974985	1.70498	1.43805	2.51475	1.74873	N	N	Y	N	Y	N
gi|659102151|ref|XM_008453756.1|	6-phosphogluconate dehydrogenase, decarboxylating 2, chloroplastic (LOC103493120), mRNA	XM_023696759.1 PREDICTED: Cucurbita pepo subsp. pepo 6-phosphogluconate dehydrogenase, decarboxylating 2, chloroplastic-like (LOC111810159), mRNA	AT5G41670	6-phosphogluconate dehydrogenase family protein	1.14625	5.03272	2.15122	4.39059	1.87675	0.427448	N	Y	Y	Y	Y	Y
gi|659073107|ref|XM_008469036.1|	DEAD-box ATP-dependent RNA helicase 7 (LOC103504655), mRNA	XM_023695440.1 PREDICTED: Cucurbita pepo subsp. pepo DEAD-box ATP-dependent RNA helicase 7-like (LOC111809092), mRNA	AT5G62190	DEAD box RNA helicase (PRH75)	0.712136	0.788889	0.763441	1.10778	1.07204	0.967742	N	N	N	N	N	N
gi|659069847|ref|XM_008453878.1|	xylose isomerase (LOC103493208), transcript variant X1, mRNA	XM_023681489.1 PREDICTED: Cucurbita pepo subsp. pepo xylose isomerase (LOC111798385), transcript variant X5, mRNA	AT5G57655	xylose isomerase family protein	0.784556	3.78146	0.0622343	4.81987	0.0793243	0.0164578	N	Y	Y	Y	Y	Y
gi|659110998|ref|XM_008457301.1|	squalene monooxygenase-like (LOC103495674), mRNA	XM_023698185.1 PREDICTED: Cucurbita pepo subsp. pepo squalene monooxygenase-like (LOC111811375), transcript variant X1, mRNA	AT2G22830	squalene epoxidase 2	0.866192	1.00574	0.792609	1.16111	0.91505	0.788086	N	N	N	N	N	N
gi|659125233|ref|XM_008464358.1|	probable small nuclear ribonucleoprotein G (LOC103500906), mRNA	XM_023689048.1 PREDICTED: Cucurbita pepo subsp. pepo probable small nuclear ribonucleoprotein G (LOC111804297), mRNA	AT2G23930	probable small nuclear ribonucleoprotein G	0.896432	1.73109	2.02756	1.93109	2.26181	1.17126	N	Y	Y	Y	Y	N
gi|659101472|ref|XM_008453400.1|	malate dehydrogenase, chloroplastic-like (LOC103492856), mRNA	XM_023659641.1 PREDICTED: Cucurbita pepo subsp. pepo malate dehydrogenase, chloroplastic-like (LOC111779577), transcript variant X2, mRNA	AT3G47520	malate dehydrogenase	0.811585	2.1127	1.08167	2.60317	1.33279	0.511987	N	Y	N	Y	N	N
gi|659072550|ref|XM_008467890.1|	heat shock protein 83 (LOC103503630), mRNA	XM_023694467.1 PREDICTED: Cucurbita pepo subsp. pepo heat shock protein 90-5, chloroplastic-like (LOC111808472), mRNA	AT2G04030	Chaperone protein htpG family protein	1.62714	1.50479	5.47387	0.924808	3.36411	3.63763	N	Y	Y	N	Y	Y
gi|659084255|ref|XM_008444572.1|	histone deacetylase HDT1 (LOC103486568), mRNA	XM_023684546.1 PREDICTED: Cucurbita pepo subsp. pepo histone deacetylase HDT1 (LOC111800728), mRNA	AT1G06900	Insulinase (Peptidase family M16) family protein	0.859715	5.59024	2.16226	6.50244	2.51509	0.386792	N	Y	Y	Y	Y	Y
gi|659127256|ref|XM_008465387.1|	uncharacterized LOC103501718 (LOC103501718), mRNA	XM_023685836.1 PREDICTED: Cucurbita pepo subsp. pepo NADH-ubiquinone oxidoreductase 20.9 kDa subunit-like (LOC111801719), mRNA	AT4G16450	unknown protein; FUNCTIONS IN: molecular_function unknown; INVOLVED IN: photorespiration; LOCATED IN: mitochondrion, mitochondrial membrane, mitochondrial respiratory chain complex I, respiratory chain complex I, membrane; EXPRESSED IN: 25 plant structure	0.89312	1.5876	2.8567	1.77759	3.19857	1.79939	N	Y	Y	N	Y	N
gi|659115587|ref|XM_008459408.1|	40S ribosomal protein S12-like (LOC103497279), mRNA	XM_023656835.1 PREDICTED: Cucurbita pepo subsp. pepo 40S ribosomal protein S12-like (LOC111777298), mRNA	AT2G32060;AT1G15930	Ribosomal protein L7Ae/L30e/S12e/Gadd45 family protein	0.884914	2.17176	1.97569	2.4542	2.23264	0.909722	N	Y	Y	Y	Y	N
gi|659099452|ref|XM_008452386.1|	60S ribosomal protein L18-2 (LOC103492145), mRNA	XM_023660189.1 PREDICTED: Cucurbita pepo subsp. pepo 60S ribosomal protein L18-2-like (LOC111779966), mRNA	AT3G05590	ribosomal protein L18	0.881326	3.07927	1.03272	3.4939	1.17178	0.335378	N	Y	N	Y	N	Y
gi|659090996|ref|XM_008448092.1|	alpha-amylase 3, chloroplastic (LOC103489088), mRNA	XM_023686492.1 PREDICTED: Cucurbita pepo subsp. pepo alpha-amylase 3, chloroplastic-like (LOC111802209), mRNA	AT1G69830	alpha-amylase-like 3	1.1302	1.17445	2.99104	1.03915	2.64647	2.54677	N	N	Y	N	Y	Y
gi|659132748|ref|XM_008468142.1|	nucleolar protein 58-like (LOC103503794), mRNA	XM_023679994.1 PREDICTED: Cucurbita pepo subsp. pepo nucleolin (LOC111797098), mRNA	AT2G25670	BEST Arabidopsis thaliana protein match is: copper ion binding (TAIR:AT4G32610.1); Has 43784 Blast hits to 26928 proteins in 1799 species: Archae - 86; Bacteria - 6347; Metazoa - 15971; Fungi - 5398; Plants - 1931; Viruses - 259; Other Eukaryotes - 13792	0.840415	1.0107	0.694002	1.20261	0.825785	0.686659	N	N	N	N	N	N
gi|659119635|ref|XM_008461540.1|	uncharacterized LOC103498799 (LOC103498799), mRNA	XM_023691937.1 PREDICTED: Cucurbita pepo subsp. pepo uncharacterized LOC111806568 (LOC111806568), mRNA	AT2G46540	unknown protein; FUNCTIONS IN: molecular_function unknown; INVOLVED IN: biological_process unknown; LOCATED IN: mitochondrion, membrane; EXPRESSED IN: 25 plant structures; EXPRESSED DURING: 16 growth stages; Has 42 Blast hits to 42 proteins in 11 species:	1.00119	1.78076	4.15845	1.77865	4.15352	2.33521	N	Y	Y	N	Y	N
gi|659110480|ref|XM_008457025.1|	mediator of RNA polymerase II transcription subunit 15a (LOC103495458), transcript variant X1, mRNA	XM_023697962.1 PREDICTED: Cucurbita pepo subsp. pepo mediator of RNA polymerase II transcription subunit 15a-like (LOC111811208), transcript variant X1, mRNA	AT1G15780	unknown protein; BEST Arabidopsis thaliana protein match is: unknown protein (TAIR:AT2G10440.1); Has 103701 Blast hits to 43153 proteins in 1828 species: Archae - 30; Bacteria - 7385; Metazoa - 38639; Fungi - 11531; Plants - 7727; Viruses - 307; Other Euk	1.05157	0.717377	1.20605	0.682194	1.1469	1.6812	N	N	N	N	N	N
gi|659066905|ref|XM_008468530.1|	dihydropyrimidine dehydrogenase [NADP(+)] (LOC103504066), mRNA	XM_023664049.1 PREDICTED: Cucurbita pepo subsp. pepo dihydropyrimidine dehydrogenase (NADP(+)), chloroplastic-like (LOC111783149), mRNA	AT3G17810	pyrimidine 1	1.02122	1.03612	0.352567	1.01459	0.345241	0.340276	N	N	Y	N	Y	Y
gi|659078301|ref|XM_008441432.1|	transcription factor bHLH144 (LOC103484384), transcript variant X1, mRNA	XM_023688410.1 PREDICTED: Cucurbita pepo subsp. pepo transcription factor bHLH144 (LOC111803829), mRNA			1.34351	2.74815	4.56014	2.0455	3.39421	1.65935	N	Y	Y	Y	Y	N
gi|659069425|ref|XM_008451555.1|	cleft lip and palate transmembrane protein 1 homolog (LOC103491559), mRNA	XM_023688327.1 PREDICTED: Cucurbita pepo subsp. pepo cleft lip and palate transmembrane protein 1 homolog (LOC111803784), mRNA	AT5G08500;AT5G23575	Transmembrane CLPTM1 family protein	0.731087	2.53744	0.782911	3.47077	1.07089	0.308544	N	Y	N	Y	N	Y
gi|659091013|ref|XM_008448101.1|	ubiquitin-conjugating enzyme E2 2-like (LOC103489093), mRNA	XM_023678674.1 PREDICTED: Cucurbita pepo subsp. pepo ubiquitin-conjugating enzyme E2 2 (LOC111795998), mRNA	AT1G14400	ubiquitin carrier protein 1	1.21646	1.31648	1.01997	1.08222	0.838473	0.774772	N	N	N	N	N	N
gi|659130560|ref|XM_008467012.1|	proteasome subunit alpha type-3 (LOC103502891), mRNA	XM_023661925.1 PREDICTED: Cucurbita pepo subsp. pepo proteasome subunit alpha type-3-like (LOC111781372), mRNA	AT2G27020	20S proteasome alpha subunit G1	1.42071	1.35371	2.22372	0.952839	1.56522	1.64269	N	N	Y	N	N	N
gi|659122097|ref|XM_008462745.1|	ocs element-binding factor 1-like (LOC103499695), mRNA	XM_023657553.1 PREDICTED: Cucurbita pepo subsp. pepo bZIP transcription factor 11-like (LOC111777831), mRNA	AT1G75388;AT3G62422;AT4G34588	conserved peptide upstream open reading frame 5;conserved peptide upstream open reading frame 3;conserved peptide upstream open reading frame 2	0.479368	1.61544	2.04549	3.36993	4.26706	1.26622	N	N	Y	Y	Y	N
gi|659131890|ref|XM_008467688.1|	3-isopropylmalate dehydratase large subunit (LOC103503487), mRNA	XM_023662159.1 PREDICTED: Cucurbita pepo subsp. pepo 3-isopropylmalate dehydratase large subunit, chloroplastic (LOC111781516), mRNA	AT4G13430	isopropyl malate isomerase large subunit 1	0.813713	2.55691	0.633115	3.14228	0.778057	0.247609	N	Y	N	Y	N	Y
gi|659078056|ref|XM_008441303.1|	eukaryotic translation initiation factor 3 subunit D-like (LOC103484294), mRNA	XM_023688809.1 PREDICTED: Cucurbita pepo subsp. pepo eukaryotic translation initiation factor 3 subunit D-like (LOC111804113), mRNA	AT5G44320;AT4G20980	Eukaryotic translation initiation factor 3 subunit 7 (eIF-3)	0.846369	1.31739	1.25726	1.55652	1.48548	0.954357	N	N	N	N	N	N
gi|659112950|ref|XM_008458164.1|	citrate synthase, glyoxysomal (LOC103496336), mRNA	XM_023657000.1 PREDICTED: Cucurbita pepo subsp. pepo citrate synthase, glyoxysomal (LOC111777415), mRNA	AT2G42790;AT3G58750	citrate synthase 3;citrate synthase 2	1.11772	1.11883	0.260438	1.001	0.233009	0.232777	N	N	Y	N	Y	Y
gi|659100342|ref|XM_008452826.1|	cysteine proteinase inhibitor A-like (LOC103492450), mRNA	XM_023674627.1 PREDICTED: Cucurbita pepo subsp. pepo cysteine proteinase inhibitor A-like (LOC111792983), mRNA	AT5G05110	Cystatin/monellin family protein	0.999854	0.835063	1.55561	0.835185	1.55583	1.86286	N	N	N	N	N	N
gi|659116129|ref|XM_008459697.1|	26S proteasome non-ATPase regulatory subunit 12 homolog A (LOC103497486), transcript variant X1, mRNA	XM_023677919.1 PREDICTED: Cucurbita pepo subsp. pepo 26S proteasome non-ATPase regulatory subunit 12 homolog A-like (LOC111795471), mRNA	AT5G64760	regulatory particle non-ATPase subunit 5B	0.95256	1.08599	2.15855	1.14008	2.26605	1.98763	N	N	Y	N	Y	Y
gi|154795164|gb|EF543155.1|	Cucumis melo var. inodorus phospholipase D alpha (PLDa2) mRNA, complete cds	XM_023668159.1 PREDICTED: Cucurbita pepo subsp. pepo phospholipase D alpha 1-like (LOC111788025), transcript variant X1, mRNA	AT3G15730;AT1G52570	phospholipase D alpha 2;phospholipase D alpha 1	5.73358	2.27023	3.12948	0.395954	0.545817	1.37849	Y	Y	Y	N	N	N
gi|659084960|ref|XM_008444945.1|	uncharacterized LOC103486835 (LOC103486835), transcript variant X1, mRNA	XM_023684464.1 PREDICTED: Cucurbita pepo subsp. pepo probable vacuolar amino acid transporter YPQ1 (LOC111800663), transcript variant X4, mRNA	AT4G20100	PQ-loop repeat family protein / transmembrane family protein	1.29031	5.39175	6.92888	4.17864	5.36993	1.28509	N	Y	Y	Y	Y	N
gi|659079606|ref|XM_008442124.1|	subtilisin-like protease (LOC103484826), mRNA	XM_023687992.1 PREDICTED: Cucurbita pepo subsp. pepo subtilisin-like protease SBT1.7 (LOC111803538), mRNA	AT5G67360	Subtilase family protein	5	2.5	0.0118483	0.5	0.00236967	0.00473934	N	N	Y	N	Y	Y
gi|659088279|ref|XM_008446675.1|	E3 ubiquitin-protein ligase UPL1-like (LOC103488111), transcript variant X1, mRNA	XM_023690107.1 PREDICTED: Cucurbita pepo subsp. pepo E3 ubiquitin-protein ligase UPL2-like (LOC111805178), transcript variant X1, mRNA	AT1G55860;AT1G70320	ubiquitin-protein ligase 2;ubiquitin-protein ligase 1	0.99001	0.834409	0.826292	0.842829	0.83463	0.990272	N	N	N	N	N	N
gi|659124771|ref|XM_008464118.1|	eukaryotic initiation factor 4A-11 (LOC103500714), mRNA	XM_023692823.1 PREDICTED: Cucurbita pepo subsp. pepo eukaryotic initiation factor 4A-11-like (LOC111807209), mRNA	AT1G54270	eif4a-2	1.04478	1.10558	3.25044	1.05819	3.11111	2.94004	N	N	Y	N	Y	Y
gi|659089050|ref|XM_008447080.1|	L-ascorbate oxidase homolog (LOC103488372), mRNA	XM_023691412.1 PREDICTED: Cucurbita pepo subsp. pepo L-ascorbate oxidase homolog (LOC111806064), mRNA	AT1G76160;AT1G21850	SKU5 similar 8;SKU5 similar 5	3.42593	33.6364	18.5	9.81818	5.4	0.55	Y	Y	Y	Y	Y	N
gi|659116777|ref|XM_008460032.1|	uncharacterized LOC103497726 (LOC103497726), transcript variant X1, mRNA	XM_023692300.1 PREDICTED: Cucurbita pepo subsp. pepo FT-interacting protein 1-like (LOC111806818), mRNA	AT1G22610;AT4G11610	C2 calcium/lipid-binding plant phosphoribosyltransferase family protein	1.24178	1.84058	0.320046	1.48221	0.257732	0.173883	N	Y	Y	N	Y	Y
gi|659114747|ref|XM_008458989.1|	uncharacterized LOC103496938 (LOC103496938), transcript variant X1, mRNA	XM_023695291.1 PREDICTED: Cucurbita pepo subsp. pepo uncharacterized LOC111809002 (LOC111809002), mRNA	AT2G44060	Late embryogenesis abundant protein, group 2	0.811073	2.53977	2.10363	3.13137	2.59363	0.828275	N	Y	Y	Y	Y	N
gi|659093039|ref|XM_008449120.1|	26S proteasome regulatory subunit 4 homolog B-like (LOC103489815), mRNA	XM_023698333.1 PREDICTED: Cucurbita pepo subsp. pepo 26S proteasome regulatory subunit 4 homolog B-like (LOC111811469), mRNA	AT4G29040	regulatory particle AAA-ATPase 2A	1.05919	0.80344	1.25637	0.758544	1.18617	1.56374	N	N	N	N	N	N
gi|659120284|ref|XM_008461890.1|	probable 26S proteasome non-ATPase regulatory subunit 3 (LOC103499019), mRNA	XM_023693252.1 PREDICTED: Cucurbita pepo subsp. pepo probable 26S proteasome non-ATPase regulatory subunit 3 (LOC111807507), transcript variant X1, mRNA	AT1G20200;AT1G75990	PAM domain (PCI/PINT associated module) protein	0.89996	1.52259	1.35942	1.69184	1.51054	0.892836	N	Y	N	Y	N	N
gi|659080595|ref|XM_008442655.1|	aconitate hydratase (LOC103485166), mRNA	XM_023666470.1 PREDICTED: Cucurbita pepo subsp. pepo aconitate hydratase-like (LOC111786127), mRNA	AT4G35830	aconitase 1	0.980535	0.815278	2.27453	0.831463	2.31969	2.78989	N	N	Y	N	Y	Y
gi|659116495|ref|XM_008459876.1|	FRIGIDA-like protein 3 (LOC103497631), transcript variant X1, mRNA	XM_023692355.1 PREDICTED: Cucurbita pepo subsp. pepo FRIGIDA-like protein 3 (LOC111806855), mRNA	AT5G48385	FRIGIDA-like protein	1.11708	1.54505	0.655265	1.38311	0.586585	0.424105	N	Y	N	N	N	Y
gi|659075280|ref|XM_008439839.1|	DEAD-box ATP-dependent RNA helicase 8 (LOC103483283), transcript variant X1, mRNA	XM_023670979.1 PREDICTED: Cucurbita pepo subsp. pepo DEAD-box ATP-dependent RNA helicase 8-like (LOC111790150), mRNA	AT3G61240;AT4G00660	DEA(D/H)-box RNA helicase family protein;RNAhelicase-like 8	0.977049	0.926905	1.01997	0.948678	1.04392	1.1004	N	N	N	N	N	N
gi|659108781|ref|XM_008456164.1|	40S ribosomal protein S29 (LOC103494802), mRNA	XM_023696223.1 PREDICTED: Cucurbita pepo subsp. pepo 40S ribosomal protein S29 (LOC111809795), mRNA	AT4G33865	Ribosomal protein S14p/S29e family protein	0.712627	1.11086	1.7108	1.55882	2.4007	1.54007	N	N	N	N	Y	N
gi|659106737|ref|XM_008455197.1|	40S ribosomal protein S7-like (LOC103494134), transcript variant X2, mRNA	XM_023660686.1 PREDICTED: Cucurbita pepo subsp. pepo 40S ribosomal protein S7-1-like (LOC111780313), mRNA	AT3G02560	Ribosomal protein S7e family protein	0.910067	4.98529	2.86076	5.47794	3.14346	0.57384	N	Y	Y	Y	Y	N
gi|659101199|ref|XM_008453258.1|	cytochrome c oxidase subunit 5C-like (LOC103492755), mRNA	XM_023693165.1 PREDICTED: Cucurbita pepo subsp. pepo cytochrome c oxidase subunit 5C-like (LOC111807432), mRNA	AT3G62400	unknown protein; Has 4 Blast hits to 4 proteins in 1 species: Archae - 0; Bacteria - 0; Metazoa - 0; Fungi - 0; Plants - 4; Viruses - 0; Other Eukaryotes - 0 (source: NCBI BLink).	0.836038	1.42257	2.42034	1.70156	2.89502	1.70139	N	Y	Y	N	Y	N
gi|659108877|ref|XM_008456213.1|	LL-diaminopimelate aminotransferase, chloroplastic (LOC103494842), transcript variant X1, mRNA	XM_023691898.1 PREDICTED: Cucurbita pepo subsp. pepo LL-diaminopimelate aminotransferase, chloroplastic-like (LOC111806512), mRNA	AT4G33680	Pyridoxal phosphate (PLP)-dependent transferases superfamily protein	0.947883	2.91	2.79808	3.07	2.95192	0.961538	N	Y	Y	Y	Y	N
gi|659125196|ref|XM_008464338.1|	zinc finger A20 and AN1 domain-containing stress-associated protein 4 (LOC103500891), mRNA	XM_023689205.1 PREDICTED: Cucurbita pepo subsp. pepo zinc finger A20 and AN1 domain-containing stress-associated protein 6-like (LOC111804410), transcript variant X1, mRNA	AT3G52800;AT2G36320	A20/AN1-like zinc finger family protein	1.21104	1.52129	1.37439	1.25619	1.13488	0.903437	N	Y	N	N	N	N
gi|659123935|ref|XM_008463690.1|	protein GIGANTEA-like (LOC103500402), transcript variant X1, mRNA	XM_023679465.1 PREDICTED: Cucurbita pepo subsp. pepo protein GIGANTEA-like (LOC111796722), mRNA	AT1G22770	gigantea protein (GI)	0.680128	4.34741	1.9283	6.39204	2.83521	0.443553	N	Y	Y	Y	Y	Y
gi|659112888|ref|XM_008458132.1|	tropomyosin (LOC103496320), mRNA	XM_023656431.1 PREDICTED: Cucurbita pepo subsp. pepo peroxisomal and mitochondrial division factor 2-like (LOC111776998), mRNA	AT3G58840	Tropomyosin-related	1.10232	2.98456	1.87964	2.70753	1.70517	0.629787	N	Y	Y	Y	N	N
gi|659072202|ref|XM_008465679.1|	histone H4 (LOC103501914), mRNA	XM_023665485.1 PREDICTED: Cucurbita pepo subsp. pepo histone H4 (LOC111784989), mRNA	AT1G07820	Histone superfamily protein	0.756159	1.16589	1.26174	1.54186	1.66862	1.08221	N	N	N	N	N	N
gi|659071328|ref|XM_008461036.1|	uncharacterized LOC103498432 (LOC103498432), mRNA	XM_023689766.1 PREDICTED: Cucurbita pepo subsp. pepo uncharacterized LOC111804933 (LOC111804933), mRNA	AT4G26210;AT4G29480	Mitochondrial ATP synthase subunit G protein	1.03431	2.11211	3.40323	2.04204	3.29032	1.61129	N	Y	Y	Y	Y	N
gi|659097308|ref|XM_008451334.1|	protein TIME FOR COFFEE (LOC103491405), transcript variant X1, mRNA	XM_023693196.1 PREDICTED: Cucurbita pepo subsp. pepo protein TIME FOR COFFEE-like (LOC111807464), transcript variant X1, mRNA	AT3G22380	time for coffee	1.02403	0.876577	0.859562	0.856006	0.839391	0.98059	N	N	N	N	N	N
gi|659072738|ref|XM_008468726.1|	probable xyloglucan endotransglucosylase/hydrolase protein 28 (LOC103504326), mRNA	XM_023666450.1 PREDICTED: Cucurbita pepo subsp. pepo probable xyloglucan endotransglucosylase/hydrolase protein 28 (LOC111786105), mRNA	AT1G14720	xyloglucan endotransglucosylase/hydrolase 28	3.89479	4.84887	1.94592	1.24496	0.499621	0.401314	Y	Y	Y	N	Y	Y
gi|659089138|ref|XM_008447126.1|	ethylene-responsive transcription factor RAP2-4-like (LOC103488407), mRNA	XM_023690946.1 PREDICTED: Cucurbita pepo subsp. pepo ethylene-responsive transcription factor RAP2-4-like (LOC111805729), mRNA	AT1G78080	related to AP2 4	1.01847	1.04876	0.477187	1.02974	0.468534	0.455003	N	N	Y	N	Y	Y
gi|659096219|ref|XM_008450755.1|	lysophospholipid acyltransferase 1 (LOC103490988), mRNA	XM_023684518.1 PREDICTED: Cucurbita pepo subsp. pepo lysophospholipid acyltransferase 1-like (LOC111800708), mRNA	AT1G12640	MBOAT (membrane bound O-acyl transferase) family protein	1.81895	100.467	8.21253	55.2333	4.51499	0.0817439	N	Y	Y	Y	N	Y
gi|659082453|ref|XM_008443627.1|	isopentenyl-diphosphate Delta-isomerase I-like (LOC103485883), mRNA	XM_023690973.1 PREDICTED: Cucurbita pepo subsp. pepo isopentenyl-diphosphate Delta-isomerase I-like (LOC111805754), mRNA	AT3G02780;AT5G16440	isopentenyl pyrophosphate:dimethylallyl pyrophosphate isomerase 2;isopentenyl diphosphate isomerase 1	0.851565	2.11985	27.7884	2.48935	32.6322	13.1087	N	Y	Y	Y	Y	Y
gi|659092172|ref|XM_008448713.1|	uncharacterized LOC103489500 (LOC103489500), transcript variant X1, mRNA	XM_023685811.1 PREDICTED: Cucurbita pepo subsp. pepo protein LNK2-like (LOC111801703), transcript variant X1, mRNA	AT3G54500	FUNCTIONS IN: molecular_function unknown; INVOLVED IN: biological_process unknown; LOCATED IN: cellular_component unknown; EXPRESSED IN: 22 plant structures; EXPRESSED DURING: 13 growth stages; BEST Arabidopsis thaliana protein match is: dentin sialophosp	2.2893	4.10327	6.85276	1.79237	2.99339	1.67007	Y	Y	Y	Y	Y	N
gi|659091169|ref|XM_008448185.1|	eukaryotic translation initiation factor 5A-2-like (LOC103489162), mRNA	XM_023660436.1 PREDICTED: Cucurbita pepo subsp. pepo eukaryotic translation initiation factor 5A-2-like (LOC111780132), mRNA	AT1G69410;AT1G13950;AT1G26630	Eukaryotic translation initiation factor 5A-1 (eIF-5A 1) protein;eukaryotic elongation factor 5A-1;eukaryotic elongation factor 5A-3	1.45748	2.72063	1.35601	1.86667	0.93038	0.498418	N	Y	N	Y	N	N
gi|659079718|ref|XM_008442184.1|	NADH dehydrogenase [ubiquinone] iron-sulfur protein 4, mitochondrial (LOC103484861), mRNA	XM_023687369.1 PREDICTED: Cucurbita pepo subsp. pepo NADH dehydrogenase [ubiquinone] iron-sulfur protein 4, mitochondrial-like (LOC111803096), mRNA	AT5G67590	NADH-ubiquinone oxidoreductase-related	0.981397	1.70791	3.06718	1.74029	3.12532	1.79587	N	Y	Y	Y	Y	N
gi|659083801|ref|XM_008444328.1|	mitochondrial import inner membrane translocase subunit Tim9 (LOC103486387), mRNA	XM_023672405.1 PREDICTED: Cucurbita pepo subsp. pepo mitochondrial import inner membrane translocase subunit Tim9 (LOC111791165), mRNA	AT3G46560	Tim10/DDP family zinc finger protein	0.755601	1.41333	3.14407	1.87048	4.16102	2.22458	N	N	Y	Y	Y	Y
gi|659104404|ref|XM_008454716.1|	NADH dehydrogenase [ubiquinone] 1 beta subcomplex subunit 2 (LOC103493798), transcript variant X2, mRNA	XM_023679220.1 PREDICTED: Cucurbita pepo subsp. pepo NADH dehydrogenase [ubiquinone] 1 beta subcomplex subunit 2 (LOC111796548), transcript variant X2, mRNA	AT1G76200	unknown protein; Has 96 Blast hits to 96 proteins in 48 species: Archae - 0; Bacteria - 0; Metazoa - 0; Fungi - 47; Plants - 38; Viruses - 0; Other Eukaryotes - 11 (source: NCBI BLink).	1.04124	1.40779	2.59862	1.35202	2.49569	1.84589	N	N	Y	N	Y	Y
gi|659101360|ref|XM_008453346.1|	pre-mRNA-splicing factor SF2-like (LOC103492811), transcript variant X1, mRNA	XM_023692224.1 PREDICTED: Cucurbita pepo subsp. pepo serine/arginine-rich-splicing factor SR34-like (LOC111806774), transcript variant X1, mRNA	AT1G02840	RNA-binding (RRM/RBD/RNP motifs) family protein	0.801436	1.17389	1.62693	1.46473	2.03002	1.38593	N	N	N	N	Y	N
gi|659090319|ref|XM_008447731.1|	carbamoyl-phosphate synthase small chain, chloroplastic (LOC103488827), transcript variant X1, mRNA	XM_023658779.1 PREDICTED: Cucurbita pepo subsp. pepo carbamoyl-phosphate synthase small chain, chloroplastic-like (LOC111778801), mRNA	AT3G27740	carbamoyl phosphate synthetase A	0.772134	1.88652	3.14173	2.44326	4.0689	1.66535	N	Y	Y	Y	Y	N
gi|659120133|ref|XM_008461809.1|	60S ribosomal protein L38 (LOC103498968), mRNA	XM_023657946.1 PREDICTED: Cucurbita pepo subsp. pepo 60S ribosomal protein L38 (LOC111778240), mRNA	AT3G59540	Ribosomal L38e protein family	0.767544	3.76344	1.91257	4.90323	2.4918	0.508197	N	Y	Y	Y	Y	N
gi|659131329|ref|XM_008467408.1|	methylenetetrahydrofolate reductase 2-like (LOC103503268), partial mRNA	XM_023695027.1 PREDICTED: Cucurbita pepo subsp. pepo methylenetetrahydrofolate reductase 2-like (LOC111808828), mRNA	AT2G44160	methylenetetrahydrofolate reductase 2	0.211384	0.117258	0.304912	0.554716	1.44246	2.60035	N	Y	Y	N	N	Y
gi|659075126|ref|XM_008439758.1|	reticulon-like protein B5 (LOC103483236), mRNA	XM_023672872.1 PREDICTED: Cucurbita pepo subsp. pepo reticulon-like protein B5 (LOC111791499), mRNA	AT4G23630;AT4G11220	VIRB2-interacting protein 1;VIRB2-interacting protein 2	1.07306	0.722799	1.6726	0.673587	1.55872	2.31406	N	N	Y	N	N	Y
gi|659131098|ref|XM_008467288.1|	proteasome subunit beta type-7-A (LOC103503130), transcript variant X1, mRNA	XM_023676165.1 PREDICTED: Cucurbita pepo subsp. pepo proteasome subunit beta type-7-A (LOC111794050), mRNA	AT5G40580	20S proteasome beta subunit PBB2	1.08036	1.10251	1.82366	1.0205	1.68802	1.65411	N	N	Y	N	N	N
gi|659113315|ref|XM_008458290.1|	vacuolar amino acid transporter 1-like (LOC103496440), mRNA	XM_023694747.1 PREDICTED: Cucurbita pepo subsp. pepo amino acid transporter AVT1C-like (LOC111808633), transcript variant X1, mRNA	AT3G54830	Transmembrane amino acid transporter family protein	1.16068	9.20828	32.785	7.93351	28.2464	3.56039	N	Y	Y	Y	Y	Y
gi|659125115|ref|XM_008464294.1|	threonine dehydratase biosynthetic, chloroplastic (LOC103500854), mRNA	XM_023689101.1 PREDICTED: Cucurbita pepo subsp. pepo threonine dehydratase biosynthetic, chloroplastic-like (LOC111804339), mRNA	AT3G10050	L-O-methylthreonine resistant 1	1.21569	5.53571	2.33083	4.55357	1.91729	0.421053	N	Y	N	Y	N	N
gi|659069019|ref|XM_008449531.1|	putative E3 ubiquitin-protein ligase XBAT31 (LOC103490148), transcript variant X1, mRNA	XM_023688857.1 PREDICTED: Cucurbita pepo subsp. pepo putative E3 ubiquitin-protein ligase XBAT31 (LOC111804151), transcript variant X1, mRNA	AT2G28840	XB3 ortholog 1 in Arabidopsis thaliana	0.776625	0.869973	1.35349	1.1202	1.74279	1.55579	N	N	N	N	N	N
gi|659110003|ref|XM_008456775.1|	cinnamyl alcohol dehydrogenase 1-like (LOC103495276), mRNA	XM_023666901.1 PREDICTED: Cucurbita pepo subsp. pepo cinnamyl alcohol dehydrogenase 1-like (LOC111786670), mRNA	AT3G19450	GroES-like zinc-binding alcohol dehydrogenase family protein	0.513036	1.67961	2.27134	3.27386	4.42725	1.3523	Y	N	Y	Y	Y	N
gi|659109058|ref|XM_008456305.1|	tryptophan synthase beta chain 1 (LOC103494920), mRNA	XM_023669321.1 PREDICTED: Cucurbita pepo subsp. pepo tryptophan synthase beta chain 1 (LOC111788804), mRNA	AT4G27070	tryptophan synthase beta-subunit 2	1.05053	3.41781	4.37719	3.25342	4.16667	1.2807	N	Y	Y	Y	Y	N
gi|659073079|ref|XM_008469021.1|	probable NADH dehydrogenase [ubiquinone] 1 alpha subcomplex subunit 12 (LOC103504642), mRNA	XM_023678979.1 PREDICTED: Cucurbita pepo subsp. pepo probable NADH dehydrogenase [ubiquinone] 1 alpha subcomplex subunit 12 (LOC111796222), mRNA	AT3G03100	NADH:ubiquinone oxidoreductase, 17.2kDa subunit	1.07675	2.52733	3.50374	2.34719	3.254	1.38634	N	Y	Y	Y	Y	N
gi|659102323|ref|XM_008453847.1|	peptidyl-prolyl cis-trans isomerase Pin1 (LOC103493185), mRNA	XM_023660988.1 PREDICTED: Cucurbita pepo subsp. pepo peptidyl-prolyl cis-trans isomerase Pin1 (LOC111780557), mRNA	AT2G18040	peptidylprolyl cis/trans isomerase, NIMA-interacting 1	1.03728	1.60294	2.86239	1.54532	2.7595	1.78571	N	Y	Y	N	Y	N
gi|659067418|ref|XM_008441135.1|	26S proteasome non-ATPase regulatory subunit 6 homolog (LOC103484168), mRNA	XM_023664179.1 PREDICTED: Cucurbita pepo subsp. pepo 26S proteasome non-ATPase regulatory subunit 6 homolog (LOC111783264), mRNA	AT4G24820	26S proteasome, regulatory subunit Rpn7;Proteasome component (PCI) domain	0.898153	1.33025	1.99097	1.48109	2.21674	1.49669	N	N	Y	N	Y	N
gi|659125223|ref|XM_008464352.1|	cytochrome b-c1 complex subunit 9-like (LOC103500901), mRNA	XM_023663087.1 PREDICTED: Cucurbita pepo subsp. pepo cytochrome b-c1 complex subunit 9-like (LOC111782251), mRNA	AT3G52730	ubiquinol-cytochrome C reductase UQCRX/QCR9-like family protein	1.01731	1.50273	4.42181	1.47716	4.34658	2.94252	N	Y	Y	N	Y	Y
gi|659106656|ref|XM_008455170.1|	uncharacterized LOC103494124 (LOC103494124), mRNA	XM_023659707.1 PREDICTED: Cucurbita pepo subsp. pepo LOB domain-containing protein 41-like (LOC111779622), mRNA			2.73201	1.28078	2.30851	0.468803	0.844985	1.80243	Y	N	Y	Y	N	N
gi|659114825|ref|XM_008459026.1|	26S proteasome non-ATPase regulatory subunit 1 homolog A (LOC103496972), mRNA	XM_023692211.1 PREDICTED: Cucurbita pepo subsp. pepo 26S proteasome non-ATPase regulatory subunit 1 homolog A (LOC111806764), mRNA	AT2G32730	26S proteasome regulatory complex, non-ATPase subcomplex, Rpn2/Psmd1 subunit	1.17746	0.58527	1.54472	0.49706	1.3119	2.63932	N	Y	N	Y	N	Y
gi|659118614|ref|XM_008460990.1|	polyadenylate-binding protein RBP47 (LOC103498402), mRNA	XM_023677581.1 PREDICTED: Cucurbita pepo subsp. pepo polyadenylate-binding protein RBP47 (LOC111795270), mRNA	AT1G47500;AT1G49600	RNA-binding protein 47C';RNA-binding protein 47A	0.809403	1.91867	0.829427	2.37048	1.02474	0.432292	N	Y	N	Y	N	Y
gi|659120500|ref|XM_008462000.1|	eukaryotic translation initiation factor 2 subunit gamma-like (LOC103499107), transcript variant X1, mRNA	XM_023687823.1 PREDICTED: Cucurbita pepo subsp. pepo eukaryotic translation initiation factor 2 subunit 3-like (LOC111803416), transcript variant X3, mRNA	AT1G04170;AT4G18330	eukaryotic translation initiation factor 2 gamma subunit;Translation elongation factor EF1A/initiation factor IF2gamma family protein	0.809023	0.849921	1.64526	1.05055	2.03364	1.93578	N	N	N	N	Y	Y
gi|659109146|ref|XM_008456348.1|	histone H2A.6 (LOC103494959), mRNA	XM_023665849.1 PREDICTED: Cucurbita pepo subsp. pepo histone H2A.6-like (LOC111785454), mRNA	AT1G51060;AT5G54640	histone H2A 10;Histone superfamily protein	0.782588	1.07338	0.634464	1.37158	0.810726	0.591088	N	N	N	N	N	N
gi|659119311|ref|XM_008461367.1|	far upstream element-binding protein 2 (LOC103498673), mRNA	XM_023679553.1 PREDICTED: Cucurbita pepo subsp. pepo far upstream element-binding protein 1-like (LOC111796794), mRNA	AT4G10070	KH domain-containing protein	0.775677	0.9858	0.892239	1.27089	1.15027	0.905091	N	N	N	N	N	N
gi|659086058|ref|XM_008445522.1|	probable UDP-N-acetylglucosamine--peptide N-acetylglucosaminyltransferase SEC (LOC103487257), mRNA	XM_023660084.1 PREDICTED: Cucurbita pepo subsp. pepo probable UDP-N-acetylglucosamine--peptide N-acetylglucosaminyltransferase SEC (LOC111779893), mRNA	AT3G04240	Tetratricopeptide repeat (TPR)-like superfamily protein	0.862103	0.472944	0.630501	0.548593	0.731352	1.33314	N	Y	N	Y	N	N
gi|659132088|ref|XM_008467790.1|	inactive poly [ADP-ribose] polymerase RCD1 (LOC103503572), mRNA	XM_023698145.1 PREDICTED: Cucurbita pepo subsp. pepo inactive poly [ADP-ribose] polymerase RCD1-like (LOC111811343), transcript variant X1, mRNA	AT2G35510	similar to RCD one 1	0.854841	2.62436	1.08971	3.07	1.27475	0.41523	N	Y	N	Y	N	Y
gi|659089096|ref|XM_008447102.1|	UTP--glucose-1-phosphate uridylyltransferase-like (LOC103488391), transcript variant X1, mRNA	XM_023681945.1 PREDICTED: Cucurbita pepo subsp. pepo UTP--glucose-1-phosphate uridylyltransferase-like (LOC111798657), mRNA			1.28967	6.24107	9.19737	4.83929	7.13158	1.47368	N	Y	Y	Y	Y	N
gi|659070752|ref|XM_008458261.1|	CBL-interacting serine/threonine-protein kinase 6-like (LOC103496422), mRNA	XM_023691223.1 PREDICTED: Cucurbita pepo subsp. pepo CBL-interacting serine/threonine-protein kinase 6-like (LOC111805926), mRNA	AT4G30960	SOS3-interacting protein 3	0.806202	1.11406	2.88362	1.38186	3.57679	2.5884	N	N	Y	N	Y	Y
gi|659108885|ref|XM_008456217.1|	proline iminopeptidase (LOC103494844), mRNA	XM_023697016.1 PREDICTED: Cucurbita pepo subsp. pepo proline iminopeptidase (LOC111810318), mRNA	AT2G14260	proline iminopeptidase	0.932618	2.3238	4.12275	2.4917	4.42062	1.77414	N	Y	Y	Y	Y	N
gi|659099883|ref|XM_008452601.1|	uncharacterized LOC103492293 (LOC103492293), mRNA	XM_023660500.1 PREDICTED: Cucurbita pepo subsp. pepo uncharacterized LOC111780173 (LOC111780173), mRNA	AT2G19680	Mitochondrial ATP synthase subunit G protein	0.901305	3.48216	5.13793	3.86347	5.70054	1.4755	N	Y	Y	Y	Y	N
gi|4107036|dbj|AB021862.1|	Cucumis melo mRNA for HMG-CoA reductase, complete cds	XM_023690266.1 PREDICTED: Cucurbita pepo subsp. pepo 3-hydroxy-3-methylglutaryl-coenzyme A reductase 1 (LOC111805274), mRNA	AT1G76490	hydroxy methylglutaryl CoA reductase 1	1.88958	1.68804	1.27467	0.893342	0.674581	0.755121	Y	Y	N	N	N	N
gi|659108646|ref|XM_008456090.1|	fumarate hydratase 1, mitochondrial (LOC103494751), mRNA	XM_023670198.1 PREDICTED: Cucurbita pepo subsp. pepo fumarate hydratase 1, mitochondrial (LOC111789428), mRNA	AT2G47510;AT5G50950	fumarase 1;FUMARASE 2	0.693808	0.775794	3.50709	1.11817	5.05484	4.52064	N	N	Y	N	Y	Y
gi|659076102|ref|XM_008440281.1|	probable 60S ribosomal protein L14 (LOC103483582), mRNA	XM_023671470.1 PREDICTED: Cucurbita pepo subsp. pepo 60S ribosomal protein L14-2-like (LOC111790533), mRNA	AT4G27090	Ribosomal protein L14	0.839812	2.28526	1.92183	2.72115	2.28841	0.84097	N	Y	Y	Y	Y	N
gi|659088373|ref|XM_008446725.1|	glucose-6-phosphate isomerase 1, chloroplastic (LOC103488137), mRNA	XM_023681905.1 PREDICTED: Cucurbita pepo subsp. pepo glucose-6-phosphate isomerase 1, chloroplastic (LOC111798636), mRNA	AT4G24620	phosphoglucose isomerase 1	1.04061	0.79851	2.10434	0.767346	2.02221	2.63533	N	N	Y	N	Y	Y
gi|659114649|ref|XM_008458941.1|	60S ribosomal protein L37a (LOC103496904), mRNA	XM_023691831.1 PREDICTED: Cucurbita pepo subsp. pepo 60S ribosomal protein L37a (LOC111806490), mRNA	AT2G35180	pseudogene, 60S ribosomal protein L37a, blastp match of 96% identity and 1.7e-35 P-value to GP	0.681214	1.78607	1.61712	2.62189	2.37387	0.905405	N	Y	N	Y	Y	N
gi|659111470|ref|XM_008457531.1|	nascent polypeptide-associated complex subunit alpha-like protein 1 (LOC103495854), mRNA	XM_023687725.1 PREDICTED: Cucurbita pepo subsp. pepo nascent polypeptide-associated complex subunit alpha-like protein 1 (LOC111803360), mRNA	AT3G12390	Nascent polypeptide-associated complex (NAC), alpha subunit family protein	0.765924	2.41709	2.05556	3.15578	2.68376	0.850427	N	Y	Y	Y	Y	N
gi|659117395|ref|XM_008460358.1|	vacuolar protein sorting-associated protein 4 (LOC103497940), mRNA	XM_023657463.1 PREDICTED: Cucurbita pepo subsp. pepo protein SUPPRESSOR OF K(+) TRANSPORT GROWTH DEFECT 1 (LOC111777748), transcript variant X1, mRNA	AT2G27600	AAA-type ATPase family protein	1.08923	1.60793	0.832193	1.47621	0.764022	0.517556	N	Y	N	N	N	Y
gi|659088959|ref|XM_008447030.1|	60S ribosomal protein L39 (LOC103488337), mRNA	XM_023689919.1 PREDICTED: Cucurbita pepo subsp. pepo 60S ribosomal protein L39 (LOC111805050), mRNA	AT4G31985	Ribosomal protein L39 family protein	0.744946	1.97119	1.76103	2.64609	2.36397	0.893382	N	Y	N	Y	Y	N
gi|659070000|ref|XM_008454618.1|	leucine aminopeptidase 1-like (LOC103493738), mRNA	XM_023689493.1 PREDICTED: Cucurbita pepo subsp. pepo leucine aminopeptidase 1-like (LOC111804726), mRNA	AT4G30920	Cytosol aminopeptidase family protein	0.779097	3.31313	1.28627	4.25253	1.65098	0.388235	N	Y	N	Y	N	Y
gi|659126997|ref|XM_008465247.1|	UDP-glucuronic acid decarboxylase 5 (LOC103501635), transcript variant X1, mRNA	XM_023682306.1 PREDICTED: Cucurbita pepo subsp. pepo UDP-glucuronic acid decarboxylase 6-like (LOC111798947), transcript variant X1, mRNA	AT2G28760;AT5G59290	UDP-glucuronic acid decarboxylase 3;UDP-XYL synthase 6	1.08419	1.88043	0.767682	1.73441	0.708072	0.408249	N	Y	N	Y	N	Y
gi|659128317|ref|XM_008465929.1|	zinc finger protein CONSTANS-LIKE 9-like (LOC103502100), transcript variant X4, mRNA	XM_023678459.1 PREDICTED: Cucurbita pepo subsp. pepo zinc finger protein CONSTANS-LIKE 9-like (LOC111795853), transcript variant X2, mRNA	AT5G48250	B-box type zinc finger protein with CCT domain	0.303607	0.976756	4.35806	3.21717	14.3543	4.46177	Y	N	Y	Y	Y	Y
gi|659084950|ref|XM_008444939.1|	14 kDa zinc-binding protein (LOC103486830), mRNA	XM_023665473.1 PREDICTED: Cucurbita pepo subsp. pepo 14 kDa zinc-binding protein-like (LOC111784970), mRNA	AT3G56490	HIS triad family protein 3	0.919753	1.73431	3.18791	1.88563	3.46605	1.83814	N	Y	Y	Y	Y	Y
gi|659087343|ref|XM_008446179.1|	T-complex protein 1 subunit epsilon (LOC103487739), mRNA	XM_023689729.1 PREDICTED: Cucurbita pepo subsp. pepo T-complex protein 1 subunit epsilon (LOC111804903), mRNA	AT1G24510	TCP-1/cpn60 chaperonin family protein	0.444921	3.83951	2.07333	8.62963	4.66	0.54	Y	Y	Y	Y	Y	N
gi|659115408|ref|XM_008459320.1|	40S ribosomal protein S15a-1 (LOC103497208), mRNA	XM_023667423.1 PREDICTED: Cucurbita pepo subsp. pepo 40S ribosomal protein S15a-1-like (LOC111787455), mRNA	AT5G59850	Ribosomal protein S8 family protein	0.796089	2.66355	1.20763	3.34579	1.51695	0.45339	N	Y	N	Y	N	N
gi|659101905|ref|XM_008453631.1|	serine hydroxymethyltransferase 3, chloroplastic (LOC103493017), mRNA	XM_023665769.1 PREDICTED: Cucurbita pepo subsp. pepo serine hydroxymethyltransferase 3, chloroplastic-like (LOC111785356), mRNA	AT4G32520	serine hydroxymethyltransferase 3	0.987324	2.5963	1.06373	2.62963	1.07739	0.409712	N	Y	N	Y	N	Y
gi|659111614|ref|XM_008457599.1|	metal transporter Nramp3-like (LOC103495920), mRNA	XM_023656973.1 PREDICTED: Cucurbita pepo subsp. pepo metal transporter Nramp3-like (LOC111777397), mRNA	AT5G67330;AT2G23150	natural resistance-associated macrophage protein 3;natural resistance associated macrophage protein 4	0.395309	12.2787	1.57974	31.0611	3.99623	0.128657	N	Y	N	Y	Y	Y
gi|659122943|ref|XM_008463182.1|	ADP-ribosylation factor-like (LOC103500002), transcript variant X2, mRNA	XM_023693070.1 PREDICTED: Cucurbita pepo subsp. pepo ADP-ribosylation factor-like (LOC111807370), transcript variant X2, mRNA	AT1G70490	Ras-related small GTP-binding family protein	0.882501	0.72654	1.52826	0.823274	1.73174	2.10348	N	N	N	N	N	Y
gi|659104204|ref|XM_008454624.1|	transmembrane 9 superfamily member 4-like (LOC103493744), mRNA	XM_023679871.1 PREDICTED: Cucurbita pepo subsp. pepo transmembrane 9 superfamily member 8-like (LOC111797022), mRNA	AT5G25100;AT5G10840;AT2G24170	Endomembrane protein 70 protein family	0.703118	0.863877	0.641856	1.22864	0.912872	0.742995	N	N	N	N	N	N
gi|659099149|ref|XM_008452231.1|	V-type proton ATPase subunit F (LOC103492049), transcript variant X1, mRNA	XM_023667117.1 PREDICTED: Cucurbita pepo subsp. pepo V-type proton ATPase subunit F (LOC111786924), mRNA	AT4G02620;ATCG00720	photosynthetic electron transfer B;vacuolar ATPase subunit F family protein	0.936993	1.19707	3.17334	1.27756	3.38673	2.65093	N	N	Y	N	Y	Y
gi|659085673|ref|XM_008445318.1|	shaggy-related protein kinase epsilon (LOC103487105), mRNA	XM_023674444.1 PREDICTED: Cucurbita pepo subsp. pepo shaggy-related protein kinase epsilon-like (LOC111792845), mRNA	AT5G14640	shaggy-like kinase 13	0.983147	0.759965	1.54456	0.772992	1.57103	2.0324	N	N	N	N	N	Y
gi|659090921|ref|XM_008448054.1|	paired amphipathic helix protein Sin3-like 4 (LOC103489052), transcript variant X1, mRNA	XM_023669248.1 PREDICTED: Cucurbita pepo subsp. pepo paired amphipathic helix protein Sin3-like 4 (LOC111788746), transcript variant X4, mRNA	AT1G24190;AT5G15020;AT1G10450;AT1G70060	SIN3-like 2;SIN3-like 3;SIN3-like 4;SIN3-like 6	0.778079	0.326656	0.981083	0.419823	1.2609	3.00342	N	Y	N	Y	N	Y
gi|659095485|ref|XM_008450385.1|	protein ENHANCED DISEASE RESISTANCE 2 (LOC103490731), mRNA	XM_023684659.1 PREDICTED: Cucurbita pepo subsp. pepo protein ENHANCED DISEASE RESISTANCE 2 (LOC111800806), mRNA	AT5G45560;AT4G19040	ENHANCED DISEASE RESISTANCE 2;Pleckstrin homology (PH) domain-containing protein / lipid-binding START domain-containing protein	1.07505	1.82654	2.01139	1.69902	1.87097	1.1012	N	Y	Y	Y	Y	N
gi|659090758|ref|XM_008447963.1|	cysteine-rich receptor-like protein kinase 3 (LOC103488990), mRNA	XM_023686718.1 PREDICTED: Cucurbita pepo subsp. pepo cysteine-rich receptor-like protein kinase 3 (LOC111802378), mRNA	AT1G23380;AT1G70530	cysteine-rich RLK (RECEPTOR-like protein kinase) 3;KNOTTED1-like homeobox gene 6	1.87748	16.6765	2.88795	8.88235	1.5382	0.173175	N	Y	Y	Y	N	Y
gi|659077389|ref|XM_008440957.1|	transcriptional corepressor SEUSS-like (LOC103484051), mRNA	XM_023696186.1 PREDICTED: Cucurbita pepo subsp. pepo probable transcriptional regulator SLK2 (LOC111809767), transcript variant X2, mRNA	AT4G25520	SEUSS-like 1	0.871444	1.28716	0.53649	1.47704	0.615634	0.416802	N	N	Y	N	N	Y
gi|659101354|ref|XM_008453343.1|	60S ribosomal protein L22-2 (LOC103492808), mRNA	XM_023693225.1 PREDICTED: Cucurbita pepo subsp. pepo 60S ribosomal protein L22-2-like (LOC111807482), mRNA	AT3G05560	Ribosomal L22e protein family	0.746032	2.47368	1.63006	3.31579	2.18497	0.65896	N	Y	N	Y	Y	N
gi|659131268|ref|XM_008467375.1|	alanine--tRNA ligase-like (LOC103503233), mRNA	XM_023671304.1 PREDICTED: Cucurbita pepo subsp. pepo alanine--tRNA ligase-like (LOC111790419), mRNA	AT1G50200	Alanyl-tRNA synthetase	0.975375	4.64796	1.15025	4.76531	1.17929	0.247475	N	Y	N	Y	N	Y
gi|659078568|ref|XM_008441571.1|	28 kDa heat- and acid-stable phosphoprotein (LOC103484483), mRNA	XM_023687353.1 PREDICTED: Cucurbita pepo subsp. pepo 28 kDa heat- and acid-stable phosphoprotein-like (LOC111803083), mRNA	AT5G46020	CONTAINS InterPro DOMAIN/s: Casein kinase substrate, phosphoprotein PP28 (InterPro:IPR019380); Has 30201 Blast hits to 17322 proteins in 780 species: Archae - 12; Bacteria - 1396; Metazoa - 17338; Fungi - 3422; Plants - 5037; Viruses - 0; Other Eukaryotes	1.1251	1.54591	1.74858	1.37402	1.55415	1.1311	N	Y	Y	N	N	N
gi|659097132|ref|XM_008451238.1|	serine/threonine-protein phosphatase BSL1 (LOC103491337), mRNA	XM_023698285.1 PREDICTED: Cucurbita pepo subsp. pepo serine/threonine-protein phosphatase BSL1-like (LOC111811438), mRNA	AT4G03080	BRI1 suppressor 1 (BSU1)-like 1	1.7028	1.72959	4.86603	1.01573	2.85766	2.8134	Y	Y	Y	N	Y	Y
gi|659124163|ref|XM_008463793.1|	ankyrin repeat domain-containing protein 2-like (LOC103500487), mRNA	XM_023673982.1 PREDICTED: Cucurbita pepo subsp. pepo ankyrin repeat domain-containing protein 2A-like (LOC111792479), mRNA	AT4G35450;AT2G17390	ankyrin repeat-containing 2B;ankyrin repeat-containing protein 2	0.628817	0.855122	1.36609	1.35989	2.17248	1.59754	Y	N	N	N	Y	N
gi|659094043|ref|XM_008449630.1|	ubiquitin domain-containing protein DSK2a-like (LOC103490215), mRNA	XM_023698674.1 PREDICTED: Cucurbita pepo subsp. pepo ubiquitin domain-containing protein DSK2b-like (LOC111811679), transcript variant X1, mRNA	AT2G17200	ubiquitin family protein	1.25852	1.21535	1.51751	0.965693	1.20579	1.24863	N	N	N	N	N	N
gi|659078859|ref|XM_008441722.1|	mediator-associated protein 1 (LOC103484580), mRNA	XM_023688718.1 PREDICTED: Cucurbita pepo subsp. pepo STOREKEEPER protein-like (LOC111804048), mRNA	AT1G66420	DNA-binding storekeeper protein-related transcriptional regulator	0.976599	0.936658	1.69495	0.959102	1.73556	1.80957	N	N	Y	N	N	Y
gi|659078018|ref|XM_008441284.1|	coatomer subunit epsilon-1-like (LOC103484285), mRNA	XM_023661967.1 PREDICTED: Cucurbita pepo subsp. pepo coatomer subunit epsilon-1-like (LOC111781405), mRNA	AT1G30630	Coatomer epsilon subunit	0.934099	1.58973	1.54827	1.70188	1.65751	0.973925	N	Y	N	Y	N	N
gi|659108704|ref|XM_008456123.1|	NADH dehydrogenase [ubiquinone] iron-sulfur protein 5-B (LOC103494774), mRNA	XM_023666109.1 PREDICTED: Cucurbita pepo subsp. pepo NADH dehydrogenase [ubiquinone] iron-sulfur protein 5-B-like (LOC111785725), mRNA	AT2G47690	NADH-ubiquinone oxidoreductase-related	0.909989	2.51517	9.82227	2.76396	10.7938	3.90521	N	Y	Y	Y	Y	Y
gi|659125178|ref|XM_008464329.1|	monodehydroascorbate reductase, seedling isozyme (LOC103500882), mRNA	XM_023662346.1 PREDICTED: Cucurbita pepo subsp. pepo monodehydroascorbate reductase, seedling isozyme (LOC111781660), mRNA	AT5G03630	Pyridine nucleotide-disulphide oxidoreductase family protein	0.843359	0.68258	0.987649	0.809358	1.17109	1.44694	N	Y	N	N	N	N
gi|659075181|ref|XM_008439786.1|	protein BPS1, chloroplastic-like (LOC103483255), transcript variant X1, mRNA	XM_023670939.1 PREDICTED: Cucurbita pepo subsp. pepo protein BPS1, chloroplastic-like (LOC111790116), transcript variant X4, mRNA	AT2G46080;AT3G61490	Pectin lyase-like superfamily protein;CONTAINS InterPro DOMAIN/s: Protein BYPASS related (InterPro:IPR008511); BEST Arabidopsis thaliana protein match is: Protein of unknown function (DUF793) (TAIR:AT1G01550.2); Has 153 Blast hits to 139 proteins in 20 sp	0.76618	0.523719	0.904643	0.683545	1.18072	1.72734	N	Y	N	N	N	N
gi|659095989|ref|XM_008450644.1|	NADH dehydrogenase [ubiquinone] 1 beta subcomplex subunit 8, mitochondrial (LOC103490900), mRNA	XM_023697511.1 PREDICTED: Cucurbita pepo subsp. pepo NADH dehydrogenase [ubiquinone] 1 beta subcomplex subunit 8, mitochondrial (LOC111810743), mRNA	AT5G47570	unknown protein; Has 30201 Blast hits to 17322 proteins in 780 species: Archae - 12; Bacteria - 1396; Metazoa - 17338; Fungi - 3422; Plants - 5037; Viruses - 0; Other Eukaryotes - 2996 (source: NCBI BLink).	1.1308	2.41146	5.81983	2.13252	5.14665	2.41341	N	Y	Y	Y	Y	Y
gi|659119707|ref|XM_008461578.1|	plasminogen activator inhibitor 1 RNA-binding protein-like (LOC103498822), mRNA	XM_023665218.1 PREDICTED: Cucurbita pepo subsp. pepo RGG repeats nuclear RNA binding protein A-like (LOC111784556), mRNA	AT5G47210;AT4G16830	Hyaluronan / mRNA binding family	0.97921	1.33051	0.960245	1.35876	0.980632	0.721713	N	N	N	N	N	N
gi|659117371|ref|XM_008460345.1|	peroxiredoxin-2F, mitochondrial (LOC103497933), mRNA	XM_023666158.1 PREDICTED: Cucurbita pepo subsp. pepo peroxiredoxin-2F, mitochondrial-like (LOC111785769), mRNA	AT3G06050	peroxiredoxin IIF	1.07316	2.19589	2.80853	2.04619	2.61707	1.27899	N	Y	Y	Y	Y	N
gi|659130925|ref|XM_008467200.1|	superoxide dismutase [Cu-Zn], chloroplastic (LOC103503040), mRNA	XM_023678333.1 PREDICTED: Cucurbita pepo subsp. pepo superoxide dismutase [Cu-Zn], chloroplastic (LOC111795762), mRNA	AT2G28190	copper/zinc superoxide dismutase 2	1.69883	1.83435	9.612	1.07977	5.658	5.24	Y	Y	Y	N	Y	Y
gi|659067614|ref|XM_008442179.1|	uncharacterized LOC103484857 (LOC103484857), mRNA	XM_023663551.1 PREDICTED: Cucurbita pepo subsp. pepo uncharacterized LOC111782750 (LOC111782750), mRNA	AT1G79570;AT2G35050;AT1G16270	Protein kinase superfamily protein with octicosapeptide/Phox/Bem1p domain	1.12595	1.6926	1.28025	1.50326	1.13704	0.756379	N	Y	N	N	N	N
gi|659099816|ref|XM_008452569.1|	arginine--tRNA ligase, cytoplasmic-like (LOC103492270), transcript variant X1, mRNA	XM_023660297.1 PREDICTED: Cucurbita pepo subsp. pepo arginine--tRNA ligase, chloroplastic/mitochondrial-like (LOC111780038), transcript variant X1, mRNA	AT1G66530;AT4G26300	Arginyl-tRNA synthetase, class Ic	0.823377	3.17	0.400253	3.85	0.486111	0.126263	N	Y	Y	Y	Y	Y
gi|659067257|ref|XM_008440269.1|	triose phosphate/phosphate translocator, non-green plastid, chloroplastic (LOC103483570), mRNA	XM_023664542.1 PREDICTED: Cucurbita pepo subsp. pepo triose phosphate/phosphate translocator, non-green plastid, chloroplastic-like (LOC111783624), mRNA	AT5G33320	Glucose-6-phosphate/phosphate translocator-related	2.52448	8.02222	2.53333	3.17778	1.00351	0.315789	Y	Y	Y	Y	N	N
gi|659088024|ref|XM_008446538.1|	thioredoxin H-type 1 (LOC103488008), mRNA	XM_023689782.1 PREDICTED: Cucurbita pepo subsp. pepo thioredoxin H5-like (LOC111804945), mRNA	AT1G45145	thioredoxin H-type 5	1.33474	1.60608	0.39937	1.20329	0.299213	0.248661	N	Y	N	N	N	N
gi|659120959|ref|XM_008462212.1|	MOB kinase activator-like 1 (LOC103499244), transcript variant X1, mRNA	XM_023678474.1 PREDICTED: Cucurbita pepo subsp. pepo MOB kinase activator-like 1A (LOC111795862), transcript variant X1, mRNA	AT5G45550;AT4G19045	Mob1/phocein family protein	0.908322	1.77236	2.89002	1.95125	3.18171	1.6306	N	Y	Y	Y	Y	N
gi|659091855|ref|XM_008448547.1|	copper transport protein CCH-like (LOC103489398), mRNA	XM_023669030.1 PREDICTED: Cucurbita pepo subsp. pepo copper transport protein ATX1-like (LOC111788625), mRNA	AT3G56240	copper chaperone	0.979857	1.09238	4.07166	1.11483	4.15536	3.72733	N	N	Y	N	Y	Y
gi|659128324|ref|XM_008465932.1|	RPM1-interacting protein 4-like (LOC103502102), transcript variant X2, mRNA	XM_023678775.1 PREDICTED: Cucurbita pepo subsp. pepo uncharacterized LOC111796087 (LOC111796087), transcript variant X1, mRNA	AT2G04410;AT5G55850	RPM1-interacting protein 4 (RIN4) family protein	1.64451	2.49097	3.46126	1.51471	2.10473	1.38953	Y	Y	Y	N	Y	N
gi|659101922|ref|XM_008453639.1|	protein notum homolog (LOC103493023), transcript variant X2, mRNA	XM_023684487.1 PREDICTED: Cucurbita pepo subsp. pepo pectin acetylesterase 8-like (LOC111800679), mRNA	AT4G19420	Pectinacetylesterase family protein	1.21797	1.64327	10.2686	1.34918	8.43092	6.2489	N	Y	Y	N	Y	Y
gi|659110058|ref|XM_008456805.1|	40S ribosomal protein S29 (LOC103495300), mRNA	XM_023698098.1 PREDICTED: Cucurbita pepo subsp. pepo 40S ribosomal protein S29 (LOC111811317), mRNA	AT4G33865	Ribosomal protein S14p/S29e family protein	0.64	1.63107	1.42979	2.54854	2.23404	0.876596	N	Y	N	Y	Y	N
gi|659121519|ref|XM_008462479.1|	chaperonin CPN60-2, mitochondrial (LOC103499470), mRNA	XM_023693112.1 PREDICTED: Cucurbita pepo subsp. pepo chaperonin CPN60-1, mitochondrial (LOC111807400), mRNA	AT2G33210	heat shock protein 60-2	0.773467	2.82192	9.96774	3.6484	12.8871	3.53226	N	Y	Y	Y	Y	Y
gi|659082162|ref|XM_008443478.1|	probable methyltransferase PMT2 (LOC103485774), transcript variant X1, mRNA	XM_023690116.1 PREDICTED: Cucurbita pepo subsp. pepo probable methyltransferase PMT2 (LOC111805185), transcript variant X1, mRNA	AT1G26850	S-adenosyl-L-methionine-dependent methyltransferases superfamily protein	1.76461	16.2878	1.0414	9.23022	0.590156	0.0639374	Y	Y	N	Y	N	Y
gi|659113733|ref|XM_008458506.1|	uncharacterized LOC103496586 (LOC103496586), transcript variant X1, mRNA	XM_023695574.1 PREDICTED: Cucurbita pepo subsp. pepo uncharacterized LOC111809189 (LOC111809189), mRNA	AT3G13410	unknown protein; FUNCTIONS IN: molecular_function unknown; INVOLVED IN: biological_process unknown; LOCATED IN: endoplasmic reticulum; EXPRESSED IN: 25 plant structures; EXPRESSED DURING: 15 growth stages; BEST Arabidopsis thaliana protein match is: unkno	1.07337	1.19963	2.49904	1.11763	2.32821	2.08317	N	N	Y	N	Y	Y
gi|659095908|ref|XM_008450606.1|	uncharacterized LOC103490876 (LOC103490876), transcript variant X1, mRNA	XM_023684448.1 PREDICTED: Cucurbita pepo subsp. pepo uncharacterized LOC111800653 (LOC111800653), transcript variant X6, mRNA	AT4G17330	G2484-1 protein	0.985032	0.752705	0.808701	0.764142	0.82099	1.07439	N	N	N	N	N	N
gi|659093583|ref|XM_008449384.1|	beta-galactosidase 1 (LOC103490020), mRNA	XM_023668002.1 PREDICTED: Cucurbita pepo subsp. pepo beta-galactosidase 1-like (LOC111787907), mRNA	AT3G13750	beta galactosidase 1	0.34632	5.20211	0.38342	15.0211	1.10712	0.0737047	Y	Y	N	Y	N	Y
gi|659091903|ref|XM_008448574.1|	3-phosphoinositide-dependent protein kinase 1 (LOC103489417), mRNA	XM_023691204.1 PREDICTED: Cucurbita pepo subsp. pepo 3-phosphoinositide-dependent protein kinase 1-like (LOC111805909), mRNA	AT3G10540;AT5G04510	3-phosphoinositide-dependent protein kinase;3'-phosphoinositide-dependent protein kinase 1	0.721136	0.521558	2.72395	0.723245	3.7773	5.2227	N	Y	Y	N	Y	Y
gi|659110062|ref|XM_008456807.1|	ATP-dependent Clp protease proteolytic subunit-related protein 1, chloroplastic (LOC103495302), mRNA	XM_023675781.1 PREDICTED: Cucurbita pepo subsp. pepo ATP-dependent Clp protease proteolytic subunit-related protein 1, chloroplastic (LOC111793752), mRNA	AT1G49970	CLP protease proteolytic subunit 1	0.865459	1.38366	0.863783	1.59876	0.998063	0.624274	N	N	N	Y	N	N
gi|659107936|ref|XM_008455707.1|	mitochondrial import receptor subunit TOM40-1-like (LOC103494505), mRNA	XM_023685042.1 PREDICTED: Cucurbita pepo subsp. pepo mitochondrial import receptor subunit TOM40-1-like (LOC111801074), mRNA	AT3G20000	translocase of the outer mitochondrial membrane 40	0.632696	2.98	4.25714	4.71	6.72857	1.42857	N	Y	Y	Y	Y	N
gi|659075895|ref|XM_008440167.1|	probable voltage-gated potassium channel subunit beta (LOC103483504), mRNA	XM_023672625.1 PREDICTED: Cucurbita pepo subsp. pepo probable voltage-gated potassium channel subunit beta (LOC111791335), mRNA	AT1G04690	potassium channel beta subunit 1	1.18836	5.01284	1.72541	4.2183	1.45193	0.344199	N	Y	Y	Y	N	Y
gi|659088038|ref|XM_008446547.1|	cysteine proteinase RD19a-like (LOC103488015), mRNA	XM_023681535.1 PREDICTED: Cucurbita pepo subsp. pepo cysteine protease RD19A-like (LOC111798412), mRNA	AT4G39090	Papain family cysteine protease	4.04226	0.599108	0.395334	0.148211	0.0978002	0.659871	Y	Y	Y	Y	Y	N
gi|659110950|ref|XM_008457275.1|	uncharacterized protein At4g28440 (LOC103495649), mRNA	XM_023674042.1 PREDICTED: Cucurbita pepo subsp. pepo uncharacterized protein At4g28440-like (LOC111792525), mRNA	AT2G33845;AT4G28440	Nucleic acid-binding, OB-fold-like protein	0.931627	1.51157	1.78019	1.6225	1.91084	1.17771	N	Y	Y	Y	Y	N
gi|659118325|ref|XM_008460841.1|	vesicle-associated membrane protein 722-like (LOC103498283), mRNA	XM_023663855.1 PREDICTED: Cucurbita pepo subsp. pepo vesicle-associated membrane protein 722-like (LOC111782992), mRNA	AT1G04760;AT2G33120	vesicle-associated membrane protein 726;synaptobrevin-related protein 1	0.910324	0.919256	1.33482	1.00981	1.46631	1.45206	N	N	N	N	N	N
gi|659078386|ref|XM_008441479.1|	floral homeotic protein AGAMOUS (LOC103484417), transcript variant X2, mRNA	XM_023662437.1 PREDICTED: Cucurbita pepo subsp. pepo floral homeotic protein AGAMOUS-like (LOC111781746), transcript variant X1, mRNA	AT3G58780	K-box region and MADS-box transcription factor family protein	1.0721	2.53099	3.69231	2.36078	3.44399	1.45884	N	Y	Y	Y	Y	N
gi|659069737|ref|XM_008453341.1|	plasma membrane ATPase 4 (LOC103492804), mRNA	XM_023689897.1 PREDICTED: Cucurbita pepo subsp. pepo plasma membrane ATPase 4 (LOC111805035), mRNA	AT4G30190;AT1G80660;AT5G57350	H(+)-ATPase 2;H(+)-ATPase 3;H(+)-ATPase 9	0.619713	0.687331	3.11552	1.10911	5.02735	4.53277	Y	N	Y	N	Y	Y
gi|659078279|ref|XM_008441420.1|	la-related protein 6A (LOC103484374), mRNA	XM_023687749.1 PREDICTED: Cucurbita pepo subsp. pepo la-related protein 6A-like (LOC111803382), mRNA	AT5G46250	RNA-binding protein	0.815017	0.627826	0.337136	0.770323	0.413655	0.536989	N	Y	Y	N	Y	Y
gi|659116633|ref|XM_008459953.1|	protein BPS1, chloroplastic (LOC103497694), transcript variant X1, mRNA	XM_023692495.1 PREDICTED: Cucurbita pepo subsp. pepo protein BPS1, chloroplastic-like (LOC111806949), transcript variant X1, mRNA	AT2G46080	CONTAINS InterPro DOMAIN/s: Protein BYPASS related (InterPro:IPR008511); BEST Arabidopsis thaliana protein match is: Protein of unknown function (DUF793) (TAIR:AT1G01550.2); Has 153 Blast hits to 139 proteins in 20 species: Archae - 0; Bacteria - 2; Metaz	0.940012	0.83118	0.296034	0.884223	0.314926	0.356161	N	N	Y	N	Y	Y
gi|659080098|ref|XM_008442388.1|	lipoxygenase homology domain-containing protein 1 (LOC103484981), transcript variant X3, mRNA	XM_023661248.1 PREDICTED: Cucurbita pepo subsp. pepo PLAT domain-containing protein 3 (LOC111780900), mRNA	AT2G22170	Lipase/lipooxygenase, PLAT/LH2 family protein	1.04808	0.663286	0.0985533	0.63286	0.0940325	0.148583	N	N	Y	N	Y	Y
gi|659104188|ref|XM_008454615.1|	eukaryotic translation initiation factor isoform 4G-1-like (LOC103493739), mRNA	XM_023679762.1 PREDICTED: Cucurbita pepo subsp. pepo eukaryotic translation initiation factor-like (LOC111796946), transcript variant X1, mRNA	AT5G57870;AT2G24050	MIF4G domain-containing protein / MA3 domain-containing protein	0.968975	1.15798	0.92094	1.19506	0.950427	0.795299	N	N	N	N	N	N
gi|659073974|ref|XM_008439131.1|	uncharacterized LOC103482798 (LOC103482798), transcript variant X1, mRNA	XM_023694519.1 PREDICTED: Cucurbita pepo subsp. pepo uncharacterized LOC111808504 (LOC111808504), transcript variant X1, mRNA	AT5G64552;AT1G64142	conserved peptide upstream open reading frame 22;conserved peptide upstream open reading frame 23	0.505639	0.430975	0.188573	0.852336	0.372941	0.437551	Y	Y	Y	N	Y	Y
gi|659115887|ref|XM_008459568.1|	CLK4-associating serine/arginine rich protein (LOC103497395), transcript variant X1, mRNA	XM_023665497.1 PREDICTED: Cucurbita pepo subsp. pepo CLK4-associating serine/arginine rich protein-like (LOC111785013), mRNA	AT4G36980	FUNCTIONS IN: molecular_function unknown; INVOLVED IN: biological_process unknown; EXPRESSED IN: 22 plant structures; EXPRESSED DURING: 13 growth stages; CONTAINS InterPro DOMAIN/s: Splicing factor, suppressor of white apricot (InterPro:IPR019147).	0.835605	1.25744	1.647	1.50483	1.97102	1.3098	N	N	Y	N	Y	N
gi|659073818|ref|XM_008439048.1|	glutamate--cysteine ligase, chloroplastic (LOC103482747), transcript variant X1, mRNA	XM_023693998.1 PREDICTED: Cucurbita pepo subsp. pepo glutamate--cysteine ligase, chloroplastic-like (LOC111808171), mRNA	AT4G23100	glutamate-cysteine ligase	0.884341	1.114	0.50831	1.2597	0.57479	0.456292	N	N	Y	N	N	Y
gi|659081123|ref|XM_008442943.1|	delta-aminolevulinic acid dehydratase, chloroplastic (LOC103485385), transcript variant X1, mRNA	XM_023677292.1 PREDICTED: Cucurbita pepo subsp. pepo delta-aminolevulinic acid dehydratase, chloroplastic (LOC111795057), mRNA	AT1G44318	Aldolase superfamily protein	1.12827	1.54736	1.64888	1.37145	1.46143	1.06561	N	Y	Y	N	N	N
gi|659114823|ref|XM_008459025.1|	60S ribosomal protein L13a-4 (LOC103496971), mRNA	XM_023691670.1 PREDICTED: Cucurbita pepo subsp. pepo 60S ribosomal protein L13a-4-like (LOC111806379), mRNA	AT3G24830	Ribosomal protein L13 family protein	0.894737	2.68421	0.566667	3	0.633333	0.211111	N	Y	N	Y	N	Y
gi|659110801|ref|XM_008457196.1|	protein translation factor SUI1 homolog (LOC103495584), transcript variant X1, mRNA	XM_023698877.1 PREDICTED: Cucurbita pepo subsp. pepo protein translation factor SUI1 homolog 2-like (LOC111811834), transcript variant X2, mRNA	AT5G54940;AT1G54290;AT5G54760	Translation initiation factor SUI1 family protein	1.08895	0.433108	0.505995	0.39773	0.464664	1.16829	N	Y	Y	Y	Y	N
gi|659095070|ref|XM_008450158.1|	histone H2A (LOC103490586), mRNA	XM_023676552.1 PREDICTED: Cucurbita pepo subsp. pepo histone H2A-like (LOC111794511), transcript variant X1, mRNA	AT5G27670	histone H2A 7	0.635852	18.8333	15.82	29.619	24.88	0.84	N	Y	Y	Y	Y	N
gi|659079053|ref|XM_008441828.1|	chromoplast-specific carotenoid-associated protein, chromoplast (LOC103484642), mRNA	XM_023662635.1 PREDICTED: Cucurbita pepo subsp. pepo chromoplast-specific carotenoid-associated protein, chromoplastic-like (LOC111781900), mRNA	AT4G04020	fibrillin	0.889928	0.404229	0.360018	0.454226	0.404548	0.890629	N	Y	Y	Y	Y	N
gi|659096954|ref|XM_008451147.1|	ETO1-like protein 1 (LOC103491270), transcript variant X1, mRNA	XM_023655741.1 PREDICTED: Cucurbita pepo subsp. pepo ETO1-like protein 1 (LOC111776318), transcript variant X1, mRNA	AT4G02680	ETO1-like 1	0.932988	0.577649	1.20822	0.619139	1.295	2.09162	N	Y	N	Y	N	Y
gi|659090475|ref|XM_008447816.1|	uncharacterized LOC103488888 (LOC103488888), transcript variant X1, mRNA	XM_023670592.1 PREDICTED: Cucurbita pepo subsp. pepo uncharacterized LOC111789870 (LOC111789870), transcript variant X2, mRNA	AT1G67350	unknown protein; Has 2 Blast hits to 2 proteins in 1 species: Archae - 0; Bacteria - 0; Metazoa - 0; Fungi - 0; Plants - 2; Viruses - 0; Other Eukaryotes - 0 (source: NCBI BLink).	0.9279	1.51484	2.74243	1.63255	2.95553	1.81038	N	Y	Y	N	Y	N
gi|659115162|ref|XM_008459196.1|	mitochondrial import inner membrane translocase subunit TIM10 (LOC103497109), mRNA	XM_023666290.1 PREDICTED: Cucurbita pepo subsp. pepo mitochondrial import inner membrane translocase subunit TIM10-like (LOC111785918), transcript variant X3, mRNA	AT2G29530	Tim10/DDP family zinc finger protein	0.645709	0.950073	4.58865	1.47137	7.10638	4.82979	N	N	Y	N	Y	Y
gi|659113352|ref|XM_008458308.1|	serine carboxypeptidase-like (LOC103496456), mRNA	XM_023685240.1 PREDICTED: Cucurbita pepo subsp. pepo serine carboxypeptidase-like (LOC111801214), transcript variant X1, mRNA	AT3G10410	SERINE CARBOXYPEPTIDASE-LIKE 49	0.865217	0.856751	0.360804	0.990215	0.41701	0.421131	N	N	Y	N	Y	Y
gi|659127101|ref|XM_008465304.1|	60S ribosomal protein L35 (LOC103501660), mRNA	XM_023693935.1 PREDICTED: Cucurbita pepo subsp. pepo 60S ribosomal protein L35-like (LOC111808122), mRNA	AT3G09500;AT2G39390	Ribosomal L29 family protein	1.02959	5.27273	1.40323	5.12121	1.3629	0.266129	N	Y	N	Y	N	Y
gi|659111526|ref|XM_008457551.1|	NADH--cytochrome b5 reductase 1 (LOC103495874), mRNA	XM_023687713.1 PREDICTED: Cucurbita pepo subsp. pepo NADH--cytochrome b5 reductase 1-like (LOC111803352), mRNA	AT5G17770	NADH:cytochrome B5 reductase 1	0.904044	0.853293	4.20664	0.943862	4.65314	4.92989	N	N	Y	N	Y	Y
gi|659120393|ref|XM_008461949.1|	peroxisomal membrane protein 11C (LOC103499060), mRNA	XM_023659585.1 PREDICTED: Cucurbita pepo subsp. pepo peroxisomal membrane protein 11C-like (LOC111779412), mRNA	AT1G01820;AT3G61070	peroxin 11E;peroxin 11c	1.25628	1.18493	1.05434	0.943208	0.839259	0.889792	N	N	N	N	N	N
gi|659096726|ref|XM_008451033.1|	aquaporin PIP2-2-like (LOC103491189), mRNA	XM_023661446.1 PREDICTED: Cucurbita pepo subsp. pepo aquaporin PIP2-1-like (LOC111781048), mRNA	AT3G54820	plasma membrane intrinsic protein 2;5	20.2667	0.530946	17.3096	0.026198	0.854093	32.6014	Y	Y	Y	Y	N	Y
gi|659123706|ref|XM_008463575.1|	zinc finger CCCH domain-containing protein 30-like (LOC103500314), transcript variant X1, mRNA	XM_023665790.1 PREDICTED: Cucurbita pepo subsp. pepo zinc finger CCCH domain-containing protein 30-like (LOC111785380), mRNA	AT5G12850;AT2G41900	CCCH-type zinc finger protein with ARM repeat domain	0.528087	0.695763	1.00849	1.31752	1.90971	1.44948	Y	Y	N	N	Y	N
gi|659097219|ref|XM_008451284.1|	V-type proton ATPase subunit D (LOC103491373), mRNA	XM_023674934.1 PREDICTED: Cucurbita pepo subsp. pepo V-type proton ATPase subunit D-like (LOC111793167), mRNA	AT3G58730	vacuolar ATP synthase subunit D (VATD) / V-ATPase D subunit / vacuolar proton pump D subunit (VATPD)	0.957329	1.08578	3.09015	1.13417	3.22788	2.84602	N	N	Y	N	Y	Y
gi|659078983|ref|XM_008441791.1|	putative lactoylglutathione lyase (LOC103484618), transcript variant X3, mRNA	XM_023687950.1 PREDICTED: Cucurbita pepo subsp. pepo lactoylglutathione lyase GLX1 (LOC111803512), transcript variant X2, mRNA	AT1G11840	glyoxalase I homolog	1.26089	2.26337	3.33723	1.79505	2.64672	1.47445	N	Y	Y	Y	Y	N
gi|659121861|ref|XM_008462628.1|	calcium-dependent protein kinase SK5 (LOC103499602), transcript variant X1, mRNA	XM_023656864.1 PREDICTED: Cucurbita pepo subsp. pepo calcium-dependent protein kinase SK5-like (LOC111777323), mRNA	AT5G23580	calmodulin-like domain protein kinase 9	1.20572	5.70742	2.7286	4.73362	2.26305	0.478079	N	Y	Y	Y	Y	N
gi|659118916|ref|XM_008461155.1|	40S ribosomal protein S19-3 (LOC103498526), mRNA	XM_023657440.1 PREDICTED: Cucurbita pepo subsp. pepo 40S ribosomal protein S19-3-like (LOC111777717), mRNA	AT3G02080	Ribosomal protein S19e family protein	0.842342	2.75	0.831111	3.26471	0.986667	0.302222	N	Y	N	Y	N	Y
gi|659089150|ref|XM_008447131.1|	protein DOWNSTREAM OF FLC (LOC103488413), mRNA	XM_023690800.1 PREDICTED: Cucurbita pepo subsp. pepo protein DOWNSTREAM OF FLC-like (LOC111805652), mRNA	AT4G08685	Pollen Ole e 1 allergen and extensin family protein	0.672897	3.15207	0.449556	4.68433	0.668091	0.142622	N	Y	N	Y	N	Y
gi|659104272|ref|XM_008454655.1|	60S ribosomal protein L39 (LOC103493771), mRNA	XM_023680273.1 PREDICTED: Cucurbita pepo subsp. pepo 60S ribosomal protein L39 (LOC111797294), mRNA	AT4G31985	Ribosomal protein L39 family protein	0.83174	1.84322	1.35093	2.2161	1.62422	0.732919	N	Y	N	Y	N	N
gi|659098892|ref|XM_008452118.1|	protein SMG7 (LOC103491976), mRNA	XM_023676077.1 PREDICTED: Cucurbita pepo subsp. pepo protein SMG7-like (LOC111793983), mRNA	AT5G19400	Telomerase activating protein Est1	0.681031	0.324673	0.625776	0.476737	0.918866	1.92741	N	Y	N	Y	N	Y
gi|659125628|ref|XM_008464562.1|	NADH dehydrogenase [ubiquinone] iron-sulfur protein 6, mitochondrial (LOC103501074), mRNA	XM_023656051.1 PREDICTED: Cucurbita pepo subsp. pepo NADH dehydrogenase [ubiquinone] iron-sulfur protein 6, mitochondrial-like (LOC111776723), mRNA	AT3G03070	NADH-ubiquinone oxidoreductase-related	1.14132	1.93543	4.19372	1.69578	3.67444	2.16682	N	Y	Y	N	Y	Y
gi|659129562|ref|XM_008466514.1|	serine--tRNA ligase (LOC103502550), transcript variant X1, mRNA	XM_023674480.1 PREDICTED: Cucurbita pepo subsp. pepo serine--tRNA ligase (LOC111792869), mRNA	AT5G27470	seryl-tRNA synthetase / serine--tRNA ligase	0.739069	1.86809	4.12598	2.52763	5.58268	2.20866	N	Y	Y	Y	Y	Y
gi|659117780|ref|XM_008460562.1|	glutaredoxin-C6 (LOC103498089), mRNA	XM_023695921.1 PREDICTED: Cucurbita pepo subsp. pepo glutaredoxin (LOC111809456), mRNA	AT5G40370	Glutaredoxin family protein	0.80727	1.32934	2.98685	1.64671	3.69994	2.24686	N	N	Y	N	Y	Y
gi|659074315|ref|XM_008439316.1|	60S ribosomal protein L9 (LOC103482923), mRNA	XM_023695794.1 PREDICTED: Cucurbita pepo subsp. pepo 60S ribosomal protein L9-like (LOC111809350), mRNA	AT1G33140	Ribosomal protein L6 family	0.509182	1.94268	1.85976	3.81529	3.65244	0.957317	Y	Y	N	Y	Y	N
gi|659072850|ref|XM_008468906.1|	DELLA protein GAIP-B (LOC103504555), mRNA	XM_023688054.1 PREDICTED: Cucurbita pepo subsp. pepo DELLA protein GAIP-B (LOC111803571), mRNA	AT1G14920	GRAS family transcription factor family protein	0.772934	0.270105	0.812923	0.349454	1.05174	3.00966	N	Y	N	Y	N	Y
gi|659118186|ref|XM_008460766.1|	uncharacterized LOC103498240 (LOC103498240), mRNA	XM_023663897.1 PREDICTED: Cucurbita pepo subsp. pepo protein CLMP1-like (LOC111783023), mRNA	AT1G62390	Octicosapeptide/Phox/Bem1p (PB1) domain-containing protein / tetratricopeptide repeat (TPR)-containing protein	1.06265	3.64124	2.80828	3.42655	2.6427	0.771242	N	Y	Y	Y	Y	N
gi|659121416|ref|XM_008462429.1|	casein kinase I-like (LOC103499426), transcript variant X1, mRNA	XM_023658266.1 PREDICTED: Cucurbita pepo subsp. pepo casein kinase 1-like protein 10 (LOC111778440), transcript variant X3, mRNA	AT3G23340	casein kinase I-like 10	1.00025	0.88803	1.61746	0.887809	1.61706	1.8214	N	N	N	N	N	Y
gi|659073619|ref|XM_008438939.1|	ATP-dependent Clp protease proteolytic subunit-related protein 2, chloroplastic (LOC103482668), mRNA	XM_023677204.1 PREDICTED: Cucurbita pepo subsp. pepo ATP-dependent Clp protease proteolytic subunit-related protein 2, chloroplastic (LOC111794985), mRNA	AT1G12410	CLP protease proteolytic subunit 2	0.920732	1.88947	1.8303	2.05214	1.98788	0.968687	N	Y	Y	Y	Y	N
gi|659101658|ref|XM_008453502.1|	uncharacterized protein At3g15000, mitochondrial (LOC103492931), mRNA	XM_023697054.1 PREDICTED: Cucurbita pepo subsp. pepo multiple organellar RNA editing factor 8, chloroplastic/mitochondrial-like (LOC111810342), mRNA	AT3G15000	cobalt ion binding	0.668831	2.83486	1.6178	4.23853	2.41885	0.570681	N	Y	N	Y	Y	N
gi|659104241|ref|XM_008454640.1|	chaperone protein ClpB4, mitochondrial (LOC103493760), transcript variant X1, mRNA	XM_023679473.1 PREDICTED: Cucurbita pepo subsp. pepo chaperone protein ClpB3, mitochondrial (LOC111796729), mRNA	AT5G15450;AT2G25140	casein lytic proteinase B3;casein lytic proteinase B4	0.972628	2.18443	0.243157	2.2459	0.25	0.111314	N	Y	Y	Y	Y	Y
gi|659123673|ref|XM_008463559.1|	clustered mitochondria protein (LOC103500303), transcript variant X1, mRNA	XM_023671578.1 PREDICTED: Cucurbita pepo subsp. pepo clustered mitochondria protein-like (LOC111790609), transcript variant X2, mRNA	AT3G52140	tetratricopeptide repeat (TPR)-containing protein	1.05889	1.96781	2.9391	1.85837	2.77564	1.49359	N	Y	Y	Y	Y	N
gi|659127902|ref|XM_008465728.1|	serine/threonine-protein phosphatase 6 regulatory subunit 3 (LOC103501952), transcript variant X1, mRNA	XM_023656683.1 PREDICTED: Cucurbita pepo subsp. pepo serine/threonine-protein phosphatase 6 regulatory subunit 3-like (LOC111777205), transcript variant X1, mRNA	AT1G07990;AT3G45190	SIT4 phosphatase-associated family protein	0.890616	0.640312	0.795443	0.718954	0.893138	1.24227	N	Y	N	N	N	N
gi|659084597|ref|XM_008444750.1|	prolycopene isomerase, chloroplastic (LOC103486713), mRNA	XM_023683621.1 PREDICTED: Cucurbita pepo subsp. pepo prolycopene isomerase, chloroplastic (LOC111800043), transcript variant X2, mRNA	AT1G06820	carotenoid isomerase	1.1375	8.19873	33.3472	7.20764	29.3161	4.06736	N	Y	Y	Y	Y	Y
gi|659126248|ref|XM_008464865.1|	cellulose synthase A catalytic subunit 2 [UDP-forming]-like (LOC103501322), transcript variant X1, mRNA	XM_023657738.1 PREDICTED: Cucurbita pepo subsp. pepo cellulose synthase A catalytic subunit 2 [UDP-forming]-like (LOC111778093), mRNA	AT4G39350;AT5G09870;AT5G05170	cellulose synthase 5;Cellulose synthase family protein;cellulose synthase A2	1.27942	3.2651	0.862971	2.55201	0.674501	0.264302	N	Y	N	Y	N	Y
gi|659099847|ref|XM_008452584.1|	40S ribosomal protein S30 (LOC103492282), mRNA	XM_023660642.1 PREDICTED: Cucurbita pepo subsp. pepo 40S ribosomal protein S30-like (LOC111780284), mRNA	AT2G19750	Ribosomal protein S30 family protein	0.635104	1.02421	1.40306	1.61266	2.20918	1.3699	N	N	N	Y	Y	N
gi|659089318|ref|XM_008447221.1|	alpha-1,4-glucan-protein synthase [UDP-forming] (LOC103488464), mRNA	XM_023691037.1 PREDICTED: Cucurbita pepo subsp. pepo probable UDP-arabinopyranose mutase 2 (LOC111805805), mRNA	AT5G50750;AT3G02230	reversibly glycosylated polypeptide 4;reversibly glycosylated polypeptide 1	1.49509	0.880787	0.0948641	0.58912	0.0634505	0.107704	N	N	Y	Y	Y	Y
gi|659071015|ref|XM_008459529.1|	NADH-cytochrome b5 reductase-like protein (LOC103497367), mRNA	XM_023691380.1 PREDICTED: Cucurbita pepo subsp. pepo NADH-cytochrome b5 reductase-like protein (LOC111806044), transcript variant X1, mRNA	AT5G20080	FAD/NAD(P)-binding oxidoreductase	0.80143	1.17841	6.724	1.47038	8.39	5.706	N	N	Y	N	Y	Y
gi|659110864|ref|XM_008457229.1|	carboxymethylenebutenolidase homolog (LOC103495610), mRNA	XM_023698796.1 PREDICTED: Cucurbita pepo subsp. pepo protein usf-like (LOC111811770), mRNA	AT2G32520	alpha/beta-Hydrolases superfamily protein	0.959135	3.10909	2.06379	3.24156	2.15172	0.663793	N	Y	Y	Y	Y	N
gi|659105382|ref|XM_008454861.1|	prohibitin-3, mitochondrial (LOC103493907), transcript variant X2, mRNA	XM_023664663.1 PREDICTED: Cucurbita pepo subsp. pepo prohibitin-3, mitochondrial (LOC111783822), transcript variant X2, mRNA	AT5G40770	prohibitin 3	0.772926	1.65421	3.6875	2.14019	4.77083	2.22917	N	N	Y	N	Y	N
gi|659130102|ref|XM_008466778.1|	GTP-binding nuclear protein Ran-3-like (LOC103502727), mRNA	XM_023661148.1 PREDICTED: Cucurbita pepo subsp. pepo GTP-binding nuclear protein Ran-3-like (LOC111780680), transcript variant X1, mRNA	AT5G20020;AT5G20010	RAS-related nuclear protein-1;RAS-related GTP-binding nuclear protein 2	0.692978	1.05051	1.53811	1.51593	2.21957	1.46416	N	N	N	N	Y	N
gi|659113544|ref|XM_008458410.1|	probable inactive leucine-rich repeat receptor-like protein kinase At3g03770 (LOC103496531), transcript variant X2, mRNA	XM_023694653.1 PREDICTED: Cucurbita pepo subsp. pepo probable inactive leucine-rich repeat receptor-like protein kinase At3g03770 (LOC111808571), mRNA	AT3G03770	Leucine-rich repeat protein kinase family protein	2.25714	5.64286	0.364055	2.5	0.16129	0.0645161	N	N	N	N	N	Y
gi|659128288|ref|XM_008465915.1|	26S proteasome non-ATPase regulatory subunit 11 homolog (LOC103502089), transcript variant X1, mRNA	XM_023695035.1 PREDICTED: Cucurbita pepo subsp. pepo 26S proteasome non-ATPase regulatory subunit 11 homolog (LOC111808836), mRNA	AT1G29150	non-ATPase subunit 9	1.16172	1.09123	1.61046	0.939327	1.38627	1.47582	N	N	N	N	N	N
gi|659078223|ref|XM_008441391.1|	60S ribosomal protein L14, mitochondrial (LOC103484354), transcript variant X2, mRNA	XM_023689379.1 PREDICTED: Cucurbita pepo subsp. pepo 50S ribosomal protein HLP, mitochondrial-like (LOC111804535), mRNA	AT5G46160	Ribosomal protein L14p/L23e family protein	1.26429	2.03448	1.71845	1.6092	1.35922	0.84466	N	Y	N	N	N	N
gi|659128500|ref|XM_008466014.1|	macrophage migration inhibitory factor homolog (LOC103502167), transcript variant X2, mRNA	XM_023661246.1 PREDICTED: Cucurbita pepo subsp. pepo macrophage migration inhibitory factor homolog (LOC111780898), mRNA	AT5G01650	Tautomerase/MIF superfamily protein	0.925012	2.06231	3.87891	2.22949	4.19336	1.88086	N	Y	Y	Y	Y	N
gi|659124685|ref|XM_008464072.1|	subtilisin-like protease (LOC103500685), mRNA	XM_023692666.1 PREDICTED: Cucurbita pepo subsp. pepo subtilisin-like protease SBT1.4 (LOC111807089), mRNA	AT3G14067	Subtilase family protein	2.86541	0.634209	0.748582	0.221332	0.261248	1.18034	Y	Y	N	Y	Y	N
gi|659128218|ref|XM_008465882.1|	pumilio homolog 1-like (LOC103502066), mRNA	XM_023676379.1 PREDICTED: Cucurbita pepo subsp. pepo pumilio homolog 2-like (LOC111794397), mRNA	AT2G29200	pumilio 1	1.42845	0.851053	1.35004	0.595787	0.945107	1.58632	N	N	N	Y	N	N
gi|659127854|ref|XM_008465700.1|	isovaleryl-CoA dehydrogenase, mitochondrial (LOC103501934), mRNA	XM_023678666.1 PREDICTED: Cucurbita pepo subsp. pepo isovaleryl-CoA dehydrogenase, mitochondrial (LOC111795994), mRNA	AT3G45300	isovaleryl-CoA-dehydrogenase	0.77785	1.34641	0.292891	1.73094	0.376539	0.217534	N	N	Y	Y	Y	Y
gi|659091684|ref|XM_008448455.1|	ATP synthase subunit beta, mitochondrial (LOC103489329), mRNA	XM_023685327.1 PREDICTED: Cucurbita pepo subsp. pepo ATP synthase subunit beta, mitochondrial (LOC111801357), mRNA	ATCG00480	ATP synthase subunit beta	0.922232	0.640814	3.31579	0.694851	3.59539	5.17434	N	Y	Y	N	Y	Y
gi|659117260|ref|XM_008460284.1|	probable 1-deoxy-D-xylulose-5-phosphate synthase, chloroplastic (LOC103497896), mRNA	XM_023692629.1 PREDICTED: Cucurbita pepo subsp. pepo probable 1-deoxy-D-xylulose-5-phosphate synthase, chloroplastic (LOC111807062), mRNA	AT4G15560;AT3G21500	Deoxyxylulose-5-phosphate synthase;1-deoxy-D-xylulose 5-phosphate synthase 1	0.898833	0.924	0.57158	1.028	0.635914	0.618593	N	N	Y	N	N	N
gi|659088795|ref|XM_008446944.1|	serine/arginine repetitive matrix protein 2 (LOC103488284), transcript variant X1, mRNA	XM_023681432.1 PREDICTED: Cucurbita pepo subsp. pepo peptidyl-prolyl cis-trans isomerase CYP95-like (LOC111798349), transcript variant X5, mRNA	AT4G32420	Cyclophilin-like peptidyl-prolyl cis-trans isomerase family protein	0.961071	0.981976	1.21259	1.02175	1.2617	1.23484	N	N	N	N	N	N
gi|659074684|ref|XM_008439517.1|	pre-mRNA-splicing factor SF2 (LOC103483084), mRNA	XM_023677750.1 PREDICTED: Cucurbita pepo subsp. pepo serine/arginine-rich splicing factor SR34A-like (LOC111795368), transcript variant X5, mRNA	AT3G49430;AT2G44550	glycosyl hydrolase 9B10;SER/ARG-rich protein 34A	1.19918	2.58333	1.52088	2.15426	1.26827	0.588727	N	Y	N	Y	N	N
gi|659068973|ref|XM_008449322.1|	eukaryotic peptide chain release factor subunit 1-3 (LOC103489959), transcript variant X2, mRNA	XM_023658516.1 PREDICTED: Cucurbita pepo subsp. pepo eukaryotic peptide chain release factor subunit 1-3-like (LOC111778600), transcript variant X1, mRNA	AT3G26618	eukaryotic release factor 1-3	1.06978	0.580328	0.432955	0.542474	0.404714	0.746053	N	Y	Y	Y	Y	N
gi|659125886|ref|XM_008464685.1|	polyadenylate-binding protein-interacting protein 12 (LOC103501175), mRNA	XM_023696755.1 PREDICTED: Cucurbita pepo subsp. pepo polyadenylate-binding protein-interacting protein 12 (LOC111810155), transcript variant X2, mRNA	AT3G49390;AT5G24440;AT1G32790;AT4G10610	CTC-interacting domain 13;CTC-interacting domain 12;CTC-interacting domain 11;CTC-interacting domain 10	1.29737	0.415087	0.653041	0.319945	0.503357	1.57326	N	Y	N	Y	Y	N
gi|659066658|ref|XM_008456664.1|	H/ACA ribonucleoprotein complex subunit 2-like protein (LOC103495169), mRNA	XM_023664181.1 PREDICTED: Cucurbita pepo subsp. pepo H/ACA ribonucleoprotein complex subunit 2-like protein (LOC111783266), mRNA	AT5G08180	Ribosomal protein L7Ae/L30e/S12e/Gadd45 family protein	0.8375	1.675	1.675	2	2	1	N	N	N	N	N	N
gi|659113265|ref|XM_008458262.1|	ubiquitin-like protein 5 (LOC103496425), mRNA	XM_023693787.1 PREDICTED: Cucurbita pepo subsp. pepo ubiquitin-like protein 5 (LOC111808024), transcript variant X1, mRNA	AT3G45180	Ubiquitin-like superfamily protein	1.06003	1.11147	1.85739	1.04852	1.7522	1.67111	N	N	Y	N	N	N
gi|659103516|ref|XM_008454419.1|	interferon-related developmental regulator 1 (LOC103493601), mRNA	XM_023679457.1 PREDICTED: Cucurbita pepo subsp. pepo interferon-related developmental regulator 1-like (LOC111796716), mRNA	AT1G27760	interferon-related developmental regulator family protein / IFRD protein family	0.675355	0.406743	0.830299	0.602266	1.22942	2.04133	N	Y	N	Y	N	Y
gi|659126641|ref|XM_008465069.1|	uncharacterized LOC103501484 (LOC103501484), mRNA	XM_023661709.1 PREDICTED: Cucurbita pepo subsp. pepo protein RETICULATA-RELATED 3, chloroplastic-like (LOC111781229), transcript variant X1, mRNA	AT3G08640	Protein of unknown function (DUF3411)	1.08502	4.96296	0.370678	4.57407	0.341632	0.0746888	N	Y	Y	Y	Y	Y
gi|659084390|ref|XM_008444640.1|	beta-fructofuranosidase, insoluble isoenzyme 1-like (LOC103486629), mRNA	XM_023684302.1 PREDICTED: Cucurbita pepo subsp. pepo beta-fructofuranosidase, insoluble isoenzyme 1-like (LOC111800553), mRNA	AT3G52600	cell wall invertase 2	0.709711	0.881719	19.519	1.24236	27.5027	22.1374	N	N	Y	N	Y	Y
gi|659127579|ref|XM_008465554.1|	probable small nuclear ribonucleoprotein F (LOC103501840), transcript variant X1, mRNA	XM_023691073.1 PREDICTED: Cucurbita pepo subsp. pepo probable small nuclear ribonucleoprotein F (LOC111805833), mRNA	AT4G30220	small nuclear ribonucleoprotein F	0.797787	1.64182	1.29153	2.05797	1.61889	0.786645	N	Y	N	Y	N	N
gi|659071368|ref|XM_008461235.1|	casein kinase I isoform delta-like (LOC103498584), mRNA	XM_023681506.1 PREDICTED: Cucurbita pepo subsp. pepo casein kinase 1-like protein 1 (LOC111798396), mRNA	AT4G26100	casein kinase 1	0.802877	0.439069	0.509024	0.54687	0.634	1.15932	N	Y	Y	Y	N	N
gi|659123954|ref|XM_008463700.1|	alkaline/neutral invertase CINV2 (LOC103500409), mRNA	XM_023679801.1 PREDICTED: Cucurbita pepo subsp. pepo probable alkaline/neutral invertase D (LOC111796970), transcript variant X1, mRNA	AT4G34860	Plant neutral invertase family protein	0.804135	2.54848	4.23584	3.16923	5.26758	1.6621	N	Y	Y	Y	Y	N
gi|659073304|ref|XM_008438769.1|	60S ribosomal protein L36-2-like (LOC103482553), mRNA	XM_023676717.1 PREDICTED: Cucurbita pepo subsp. pepo 60S ribosomal protein L36-2-like (LOC111794635), transcript variant X1, mRNA	AT3G53740	Ribosomal protein L36e family protein	0.692063	2.3956	2.42222	3.46154	3.5	1.01111	N	Y	Y	Y	Y	N
gi|659069505|ref|XM_008452187.1|	serine/threonine-protein kinase HT1-like (LOC103492018), transcript variant X1, mRNA	XM_023690243.1 PREDICTED: Cucurbita pepo subsp. pepo serine/threonine-protein kinase HT1-like (LOC111805260), mRNA	AT4G31170;AT2G24360	Protein kinase superfamily protein	0.967596	1.28728	0.549306	1.33039	0.567702	0.426719	N	N	Y	N	N	Y
gi|659113489|ref|XM_008458379.1|	40S ribosomal protein S25-2-like (LOC103496510), mRNA	XM_023677266.1 PREDICTED: Cucurbita pepo subsp. pepo 40S ribosomal protein S25-2 (LOC111795037), transcript variant X1, mRNA	AT4G34555	Ribosomal protein S25 family protein	0.782546	1.28103	1.72013	1.637	2.19811	1.34277	N	N	N	Y	Y	N
gi|659114776|ref|XM_008459000.1|	serine hydroxymethyltransferase 4 (LOC103496952), mRNA	XM_023692758.1 PREDICTED: Cucurbita pepo subsp. pepo serine hydroxymethyltransferase 4-like (LOC111807168), mRNA	AT4G13930	serine hydroxymethyltransferase 4	0.928889	3.54237	2.58025	3.81356	2.77778	0.728395	N	Y	Y	Y	Y	N
gi|659073930|ref|XM_008439107.1|	monodehydroascorbate reductase, chloroplastic (LOC103482782), mRNA	XM_023695372.1 PREDICTED: Cucurbita pepo subsp. pepo monodehydroascorbate reductase, chloroplastic/mitochondrial (LOC111809047), mRNA	AT1G63940	monodehydroascorbate reductase 6	0.782032	3.17015	2.63524	4.05373	3.36973	0.831266	N	Y	Y	Y	Y	N
gi|659100262|ref|XM_008452786.1|	ruBisCO large subunit-binding protein subunit beta, chloroplastic (LOC103492416), mRNA	XM_023659916.1 PREDICTED: Cucurbita pepo subsp. pepo ruBisCO large subunit-binding protein subunit beta, chloroplastic-like (LOC111779776), transcript variant X2, mRNA	AT5G56500	TCP-1/cpn60 chaperonin family protein	1.81115	1.08635	4.44867	0.599814	2.45627	4.09506	N	N	Y	Y	Y	Y
gi|659088971|ref|XM_008447037.1|	probable CCR4-associated factor 1 homolog 7 (LOC103488344), mRNA	XM_023689889.1 PREDICTED: Cucurbita pepo subsp. pepo probable CCR4-associated factor 1 homolog 7 (LOC111805029), transcript variant X1, mRNA	AT5G10960	Polynucleotidyl transferase, ribonuclease H-like superfamily protein	2.23794	1.05789	0.912785	0.472705	0.407867	0.862836	Y	N	N	Y	Y	N
gi|659091969|ref|XM_008448609.1|	glycine-rich RNA-binding protein-like (LOC103489439), transcript variant X3, mRNA	XM_023679945.1 PREDICTED: Cucurbita pepo subsp. pepo glycine-rich RNA-binding protein RZ1C-like (LOC111797047), transcript variant X4, mRNA	AT5G04280;AT1G60650	RNA-binding (RRM/RBD/RNP motifs) family protein with retrovirus zinc finger-like domain	0.696407	1.89875	2.76894	2.7265	3.97603	1.45829	N	Y	Y	N	Y	N
gi|659113425|ref|XM_008458345.1|	dihydrolipoyllysine-residue acetyltransferase component 1 of pyruvate dehydrogenase complex, mitochondrial (LOC103496483), mRNA	XM_023696121.1 PREDICTED: Cucurbita pepo subsp. pepo dihydrolipoyllysine-residue acetyltransferase component 1 of pyruvate dehydrogenase complex, mitochondrial (LOC111809724), transcript variant X1, mRNA	AT3G52200	Dihydrolipoamide acetyltransferase, long form protein	1.03847	3.55087	4.55204	3.41932	4.3834	1.28195	N	Y	Y	Y	Y	N
gi|659109684|ref|XM_008456604.1|	ferritin-2, chloroplastic (LOC103495136), mRNA	XM_023680639.1 PREDICTED: Cucurbita pepo subsp. pepo ferritin-3, chloroplastic (LOC111797586), mRNA	AT3G11050	ferritin 2	1.324	2.48267	0.203187	1.87513	0.153464	0.0818421	N	Y	Y	N	Y	Y
gi|659068565|ref|XM_008446861.1|	NADH dehydrogenase [ubiquinone] 1 alpha subcomplex subunit 8-B (LOC103488226), mRNA	XM_023692626.1 PREDICTED: Cucurbita pepo subsp. pepo NADH dehydrogenase [ubiquinone] 1 alpha subcomplex subunit 8-B-like (LOC111807060), mRNA	AT3G06310	Cox19-like CHCH family protein	0.871832	1.60754	2.91618	1.84387	3.34489	1.81407	N	Y	Y	Y	Y	Y
gi|659089446|ref|XM_008447291.1|	protein phosphatase 2C 77-like (LOC103488507), transcript variant X1, mRNA	XM_023690491.1 PREDICTED: Cucurbita pepo subsp. pepo probable protein phosphatase 2C 53 (LOC111805408), transcript variant X1, mRNA	AT1G72770	HYPERSENSITIVE TO ABA1	0.853863	0.832903	0.455488	0.975452	0.533443	0.546868	N	N	Y	N	Y	Y
gi|659127497|ref|XM_008465512.1|	phosphoenolpyruvate carboxylase, housekeeping isozyme (LOC103501810), mRNA	XM_023679479.1 PREDICTED: Cucurbita pepo subsp. pepo phosphoenolpyruvate carboxylase (LOC111796737), mRNA	AT3G14940	phosphoenolpyruvate carboxylase 3	3.0892	5.54494	6.55814	1.79494	2.12292	1.18272	N	Y	Y	N	N	N
gi|659092256|ref|XM_008448757.1|	NADH dehydrogenase [ubiquinone] 1 alpha subcomplex subunit 6 (LOC103489526), mRNA	XM_023696946.1 PREDICTED: Cucurbita pepo subsp. pepo NADH dehydrogenase [ubiquinone] 1 alpha subcomplex subunit 6 (LOC111810255), mRNA	AT3G12260	LYR family of Fe/S cluster biogenesis protein	0.854908	1.78692	4.83232	2.09019	5.65244	2.70427	N	Y	Y	Y	Y	Y
gi|659106469|ref|XM_008455118.1|	uncharacterized LOC103494090 (LOC103494090), mRNA	XM_023661059.1 PREDICTED: Cucurbita pepo subsp. pepo protein CHAPERONE-LIKE PROTEIN OF POR1, chloroplastic-like (LOC111780619), mRNA	AT5G23040	Protein of unknown function (DUF3353)	0.961094	0.878002	1.93031	0.913545	2.00845	2.19852	N	N	Y	N	Y	Y
gi|659083745|ref|XM_008444297.1|	coatomer subunit delta-like (LOC103486369), mRNA	XM_023688609.1 PREDICTED: Cucurbita pepo subsp. pepo coatomer subunit delta-like (LOC111803981), transcript variant X1, mRNA	AT5G05010	clathrin adaptor complexes medium subunit family protein	0.760088	0.824835	1.50273	1.08518	1.97705	1.82186	N	N	N	N	Y	Y
gi|659129675|ref|XM_008466564.1|	phytochrome A (LOC103502591), mRNA	XM_023690254.1 PREDICTED: Cucurbita pepo subsp. pepo phytochrome A (LOC111805268), transcript variant X4, mRNA	AT1G09570	phytochrome A	1.12002	4.42092	2.85388	3.94719	2.54807	0.64554	N	Y	Y	Y	Y	N
gi|659075298|ref|XM_008439849.1|	K(+) efflux antiporter 2, chloroplastic-like (LOC103483290), mRNA	XM_023671005.1 PREDICTED: Cucurbita pepo subsp. pepo K(+) efflux antiporter 2, chloroplastic-like (LOC111790170), transcript variant X1, mRNA	AT4G00630;AT1G01790	K+ efflux antiporter 1;K+ efflux antiporter 2	0.647765	3.02242	2.29057	4.66592	3.53611	0.757859	N	Y	Y	Y	Y	N
gi|659099892|ref|XM_008452604.1|	xaa-Pro dipeptidase (LOC103492299), mRNA	XM_023675503.1 PREDICTED: Cucurbita pepo subsp. pepo xaa-Pro dipeptidase (LOC111793564), mRNA	AT4G29490	Metallopeptidase M24 family protein	0.846531	2.66581	1.99807	3.1491	2.36031	0.749518	N	Y	Y	Y	Y	N
gi|659122095|ref|XM_008462744.1|	phosphatidylinositol/phosphatidylcholine transfer protein SFH8-like (LOC103499694), mRNA	XM_023656307.1 PREDICTED: Cucurbita pepo subsp. pepo phosphatidylinositol/phosphatidylcholine transfer protein SFH8-like (LOC111776901), mRNA	AT4G39170;AT3G24840;AT2G21520	Sec14p-like phosphatidylinositol transfer family protein	0.921677	0.256307	1.57846	0.278087	1.7126	6.1585	N	Y	N	Y	N	Y
gi|659100117|ref|XM_008452714.1|	subtilisin-like protease (LOC103492374), mRNA	XM_023660391.1 PREDICTED: Cucurbita pepo subsp. pepo subtilisin-like protease SBT1.8 (LOC111780105), mRNA	AT2G05920	Subtilase family protein	0.546559	12.2727	0.75419	22.4545	1.37989	0.0614525	N	Y	N	Y	N	N
gi|659096286|ref|XM_008450793.1|	proteasome activator subunit 4 (LOC103491012), transcript variant X1, mRNA	XM_023697523.1 PREDICTED: Cucurbita pepo subsp. pepo proteasome activator subunit 4 (LOC111810751), mRNA	AT3G13330	proteasome activating protein 200	1.3122	0.746977	0.975126	0.569256	0.743124	1.30543	N	N	N	Y	N	N
gi|659132810|ref|XM_008468175.1|	cellulose synthase A catalytic subunit 1 [UDP-forming] (LOC103503814), mRNA	XM_023679612.1 PREDICTED: Cucurbita pepo subsp. pepo cellulose synthase A catalytic subunit 1 [UDP-forming] (LOC111796837), mRNA	AT3G03050;AT4G32410	cellulose synthase 1;cellulose synthase-like D3	1.51863	2.42619	0.50861	1.59762	0.334914	0.209633	N	Y	Y	Y	Y	Y
gi|659069909|ref|XM_008454149.1|	cytochrome c oxidase subunit 6b-2 (LOC103493433), mRNA	XM_023681013.1 PREDICTED: Cucurbita pepo subsp. pepo cytochrome c oxidase subunit 6b-2 (LOC111798059), mRNA	AT5G57815	Cytochrome c oxidase, subunit Vib family protein	1.11772	1.29641	2.78144	1.15986	2.48848	2.14549	N	N	Y	N	Y	Y
gi|659091859|ref|XM_008448549.1|	alkaline/neutral invertase CINV1 (LOC103489400), mRNA	XM_023677699.1 PREDICTED: Cucurbita pepo subsp. pepo neutral/alkaline invertase 3, chloroplastic-like (LOC111795340), mRNA	AT5G22510;AT1G56560;AT3G06500	alkaline/neutral invertase;Plant neutral invertase family protein	0.696672	1.51052	6.76106	2.1682	9.7048	4.47598	N	Y	Y	Y	Y	Y
gi|659117143|ref|XM_008460222.1|	kinesin-13A (LOC103497851), transcript variant X1, mRNA	XM_023691792.1 PREDICTED: Cucurbita pepo subsp. pepo kinesin-like protein KIN-13A (LOC111806462), transcript variant X2, mRNA	AT3G16630	P-loop containing nucleoside triphosphate hydrolases superfamily protein	0.675275	0.552605	1.94565	0.818341	2.88127	3.52087	N	Y	Y	N	Y	Y
gi|659066314|ref|XM_008440151.1|	transcription factor BTF3 homolog 4-like (LOC103483414), transcript variant X2, mRNA	XM_023666715.1 PREDICTED: Cucurbita pepo subsp. pepo nascent polypeptide-associated complex subunit beta-like (LOC111786465), transcript variant X1, mRNA	AT1G73230	Nascent polypeptide-associated complex NAC	0.774292	0.932719	1.47522	1.20461	1.90525	1.58163	N	N	N	N	Y	N
gi|659076038|ref|XM_008440245.1|	U-box domain-containing protein 72 (LOC103483553), mRNA	XM_023671437.1 PREDICTED: Cucurbita pepo subsp. pepo pre-mRNA-processing factor 19-like (LOC111790519), mRNA	AT2G33340;AT1G04510	MOS4-associated complex 3B;MOS4-associated complex 3A	1.09771	2.92276	1.09771	2.6626	1	0.375573	N	Y	N	Y	N	Y
gi|659097880|ref|XM_008451643.1|	protein argonaute 4 (LOC103491614), transcript variant X1, mRNA	XM_023656689.1 PREDICTED: Cucurbita pepo subsp. pepo protein argonaute 4-like (LOC111777208), mRNA	AT5G21150	Argonaute family protein	0.993696	6.27363	2.2969	6.31343	2.31148	0.36612	N	Y	Y	Y	Y	Y
gi|659105902|ref|XM_008454979.1|	60S ribosomal protein L34 (LOC103493989), mRNA	XM_023659629.1 PREDICTED: Cucurbita pepo subsp. pepo 60S ribosomal protein L34-like (LOC111779568), mRNA	AT3G28900	Ribosomal protein L34e superfamily protein	1.37736	1.825	0.948052	1.325	0.688312	0.519481	N	Y	N	N	N	N
gi|659101915|ref|XM_008453636.1|	putative leucine-rich repeat-containing protein DDB_G0290503 (LOC103493020), transcript variant X1, mRNA	XM_023685900.1 PREDICTED: Cucurbita pepo subsp. pepo COP1-interactive protein 1-like (LOC111801756), transcript variant X1, mRNA	AT2G32240	FUNCTIONS IN: molecular_function unknown; INVOLVED IN: response to cadmium ion; LOCATED IN: plasma membrane; EXPRESSED IN: 25 plant structures; EXPRESSED DURING: 13 growth stages; CONTAINS InterPro DOMAIN/s: Prefoldin (InterPro:IPR009053); BEST Arabidopsi	1.47532	2.97333	1.55609	2.01538	1.05475	0.523349	N	Y	N	Y	N	Y
gi|659126336|ref|XM_008464909.1|	cytosolic isocitrate dehydrogenase [NADP] (LOC103501355), transcript variant X1, mRNA	XM_023694958.1 PREDICTED: Cucurbita pepo subsp. pepo cytosolic isocitrate dehydrogenase [NADP] (LOC111808785), transcript variant X3, mRNA	AT1G65930	cytosolic NADP+-dependent isocitrate dehydrogenase	0.783793	1.31616	0.979319	1.67921	1.24946	0.744076	N	N	N	Y	N	N
gi|659088975|ref|XM_008447039.1|	dentin sialophosphoprotein (LOC103488346), mRNA	XM_023690111.1 PREDICTED: Cucurbita pepo subsp. pepo E3 ubiquitin-protein ligase RBBP6-like (LOC111805179), transcript variant X2, mRNA	AT4G31880	LOCATED IN: cytosol, chloroplast; EXPRESSED IN: 24 plant structures; EXPRESSED DURING: 14 growth stages; BEST Arabidopsis thaliana protein match is: Tudor/PWWP/MBT superfamily protein (TAIR:AT1G15940.1); Has 137162 Blast hits to 70781 proteins in 2973 spe	0.884178	0.985591	0.910059	1.1147	1.02927	0.923363	N	N	N	N	N	N
gi|659097764|ref|XM_008451580.1|	DEAD-box ATP-dependent RNA helicase 37-like (LOC103491582), transcript variant X1, mRNA	XM_023656275.1 PREDICTED: Cucurbita pepo subsp. pepo DEAD-box ATP-dependent RNA helicase 37-like (LOC111776881), mRNA	AT2G42520;AT3G58570	P-loop containing nucleoside triphosphate hydrolases superfamily protein	0.887104	1.04075	1.20959	1.1732	1.36353	1.16223	N	N	N	N	N	N
gi|659078172|ref|XM_008441364.1|	auxin response factor 6 (LOC103484339), mRNA	XM_023687534.1 PREDICTED: Cucurbita pepo subsp. pepo auxin response factor 6-like (LOC111803222), mRNA	AT1G30330	auxin response factor 6	2.9667	9.19764	0.45752	3.10029	0.154219	0.0497432	Y	Y	Y	Y	Y	Y
gi|659088997|ref|XM_008447052.1|	probable steroid-binding protein 3 (LOC103488356), mRNA	XM_023691424.1 PREDICTED: Cucurbita pepo subsp. pepo probable steroid-binding protein 3 (LOC111806076), mRNA	AT2G24940	membrane-associated progesterone binding protein 2	0.983368	1.75673	1.375	1.78644	1.39826	0.782703	N	Y	N	N	N	N
gi|659109694|ref|XM_008456606.1|	probable phosphoribosylformylglycinamidine synthase, chloroplastic/mitochondrial (LOC103495143), mRNA	XM_023680590.1 PREDICTED: Cucurbita pepo subsp. pepo probable phosphoribosylformylglycinamidine synthase, chloroplastic/mitochondrial (LOC111797548), mRNA	AT1G74260	purine biosynthesis 4	0.959572	6.58776	3.86124	6.86531	4.02392	0.586124	N	Y	Y	Y	Y	N
gi|659120779|ref|XM_008462125.1|	alanine aminotransferase 2-like (LOC103499198), transcript variant X1, mRNA	XM_023672101.1 PREDICTED: Cucurbita pepo subsp. pepo alanine aminotransferase 2-like (LOC111790958), mRNA	AT1G72330	alanine aminotransferase 2	0.975203	0.352128	1.13583	0.361082	1.16471	3.22562	N	Y	N	Y	N	Y
gi|659101225|ref|XM_008453272.1|	transmembrane protein 205 (LOC103492767), mRNA	XM_023659341.1 PREDICTED: Cucurbita pepo subsp. pepo transmembrane protein 205 (LOC111779235), mRNA	AT3G62580	Late embryogenesis abundant protein (LEA) family protein	0.809158	1.84632	2.46938	2.28178	3.05179	1.33746	N	Y	Y	Y	Y	N
gi|659084894|ref|XM_008444908.1|	villin-3 (LOC103486814), transcript variant X1, mRNA	XM_023683124.1 PREDICTED: Cucurbita pepo subsp. pepo villin-3-like (LOC111799686), transcript variant X2, mRNA	AT3G57410;AT2G41740	villin 2;villin 3	0.583836	0.745215	1.32596	1.27641	2.27112	1.7793	N	N	N	N	Y	Y
gi|659101352|ref|XM_008453342.1|	blue-light photoreceptor PHR2 (LOC103492807), mRNA	XM_023658369.1 PREDICTED: Cucurbita pepo subsp. pepo blue-light photoreceptor PHR2 (LOC111778497), mRNA	AT2G47590	photolyase/blue-light receptor 2	0.861019	27.2807	3.63318	31.6842	4.21963	0.133178	N	Y	Y	Y	Y	Y
gi|659086594|ref|XM_008445795.1|	uncharacterized protein At2g34160-like (LOC103487464), mRNA	XM_023661095.1 PREDICTED: Cucurbita pepo subsp. pepo uncharacterized protein At2g34160-like (LOC111780637), transcript variant X1, mRNA	AT1G29250	Alba DNA/RNA-binding protein	0.732484	1.95864	2.83451	2.67397	3.86972	1.44718	N	Y	Y	Y	Y	N
gi|659114267|ref|XM_008458760.1|	elongation factor 1-gamma-like (LOC103496769), mRNA	XM_023674728.1 PREDICTED: Cucurbita pepo subsp. pepo elongation factor 1-gamma-like (LOC111793031), transcript variant X2, mRNA	AT1G09640	Translation elongation factor EF1B, gamma chain	0.921839	7.86275	3.8744	8.52941	4.2029	0.492754	N	Y	Y	Y	Y	N
gi|659074161|ref|XM_008439233.1|	granule-bound starch synthase 1, chloroplastic/amyloplastic (LOC103482870), mRNA	XM_023678638.1 PREDICTED: Cucurbita pepo subsp. pepo granule-bound starch synthase 1, chloroplastic/amyloplastic-like (LOC111795973), transcript variant X2, mRNA	AT1G32900	UDP-Glycosyltransferase superfamily protein	4.19375	1.32871	6.42105	0.316832	1.5311	4.83254	Y	N	Y	Y	N	Y
gi|659133539|ref|XM_008468557.1|	proteasome subunit beta type-3-A (LOC103504111), mRNA	XM_023695719.1 PREDICTED: Cucurbita pepo subsp. pepo proteasome subunit beta type-3-A (LOC111809277), mRNA	AT1G21720	proteasome beta subunit C1	1.36799	1.23102	2.09059	0.899877	1.52822	1.69826	N	N	Y	N	N	N
gi|659123144|ref|XM_008463292.1|	eukaryotic translation initiation factor 5B-like (LOC103500089), mRNA	XM_023679383.1 PREDICTED: Cucurbita pepo subsp. pepo eukaryotic translation initiation factor 5B-like (LOC111796667), mRNA	AT1G76820;AT1G76810	eukaryotic translation initiation factor 2 (eIF-2) family protein	1.13819	1.91933	1.56146	1.6863	1.37187	0.813542	N	Y	N	Y	N	N
gi|659069072|ref|XM_008449809.1|	uncharacterized protein At5g02240 (LOC103490333), mRNA	XM_023689368.1 PREDICTED: Cucurbita pepo subsp. pepo uncharacterized protein At5g02240-like (LOC111804526), mRNA	AT2G37660	NAD(P)-binding Rossmann-fold superfamily protein	0.97504	0.198981	1.96364	0.204075	2.0139	9.86845	N	Y	Y	Y	Y	Y
gi|659126204|ref|XM_008464842.1|	polypyrimidine tract-binding protein homolog 3 (LOC103501302), mRNA	XM_023679240.1 PREDICTED: Cucurbita pepo subsp. pepo polypyrimidine tract-binding protein homolog 3 (LOC111796565), transcript variant X2, mRNA	AT1G43190	polypyrimidine tract-binding protein 3	0.789354	1.10285	1.39122	1.39715	1.76248	1.26148	N	N	N	N	N	N
gi|659076870|ref|XM_008440685.1|	acyl-CoA dehydrogenase family member 10 (LOC103483866), mRNA	XM_023671738.1 PREDICTED: Cucurbita pepo subsp. pepo probable acyl-CoA dehydrogenase IBR3 (LOC111790714), mRNA	AT3G06810	acyl-CoA dehydrogenase-related	0.856488	1.56153	0.547549	1.82318	0.639296	0.350649	N	Y	Y	Y	N	Y
gi|659101505|ref|XM_008453418.1|	BEACH domain-containing protein lvsA (LOC103492872), mRNA	XM_023692481.1 PREDICTED: Cucurbita pepo subsp. pepo protein SPIRRIG-like (LOC111806939), transcript variant X1, mRNA	AT1G03060	Beige/BEACH domain ;WD domain, G-beta repeat protein	1.03107	1.77457	1.75429	1.7211	1.70143	0.988571	N	Y	Y	Y	N	N
gi|659091931|ref|XM_008448589.1|	NAC domain-containing protein 78-like (LOC103489428), mRNA	XM_023686279.1 PREDICTED: Cucurbita pepo subsp. pepo NAC domain-containing protein 53-like (LOC111802017), mRNA	AT3G10500	NAC domain containing protein 53	0.878829	0.858227	1.4963	0.976557	1.70261	1.74348	N	N	N	N	N	N
gi|659095724|ref|XM_008450513.1|	probable phenylalanine--tRNA ligase alpha subunit (LOC103490811), mRNA	XM_023697269.1 PREDICTED: Cucurbita pepo subsp. pepo phenylalanine--tRNA ligase alpha subunit, cytoplasmic-like (LOC111810552), mRNA	AT4G39280	phenylalanyl-tRNA synthetase, putative / phenylalanine--tRNA ligase, putative	0.768802	0.934537	1.02857	1.21558	1.33789	1.10062	N	N	N	N	N	N
gi|659075300|ref|XM_008439850.1|	bifunctional protein FolD 4, chloroplastic (LOC103483291), transcript variant X1, mRNA	XM_023672712.1 PREDICTED: Cucurbita pepo subsp. pepo bifunctional protein FolD 4, chloroplastic-like (LOC111791391), transcript variant X1, mRNA	AT4G00620	Amino acid dehydrogenase family protein	1.34992	1.6749	3.44186	1.24074	2.54968	2.05497	N	Y	Y	N	Y	Y
gi|659125312|ref|XM_008464399.1|	ribosome biogenesis protein NSA2 homolog (LOC103500936), mRNA	XM_023687884.1 PREDICTED: Cucurbita pepo subsp. pepo ribosome biogenesis protein NSA2 homolog (LOC111803470), mRNA	AT5G06360	Ribosomal protein S8e family protein	0.77497	1.71277	1.51174	2.21011	1.9507	0.882629	N	Y	N	Y	Y	N
gi|659093749|ref|XM_008449475.1|	uncharacterized LOC103490111 (LOC103490111), transcript variant X1, mRNA	XM_023669728.1 PREDICTED: Cucurbita pepo subsp. pepo uncharacterized LOC111789084 (LOC111789084), mRNA	AT4G22360	SWIB complex BAF60b domain-containing protein	1.24771	16.2388	8.14981	13.0149	6.53184	0.501873	N	Y	Y	Y	Y	N
gi|659085181|ref|XM_008445066.1|	ganglioside-induced differentiation-associated protein 2 (LOC103486907), mRNA	XM_023671694.1 PREDICTED: Cucurbita pepo subsp. pepo ganglioside-induced differentiation-associated protein 2 (LOC111790683), mRNA	AT3G10210	SEC14 cytosolic factor family protein / phosphoglyceride transfer family protein	1.442	3.87371	1.12339	2.68634	0.779045	0.290003	N	Y	N	Y	N	Y
gi|659083775|ref|XM_008444314.1|	uncharacterized LOC103486381 (LOC103486381), mRNA	XM_023672856.1 PREDICTED: Cucurbita pepo subsp. pepo suppressor of disruption of TFIIS-like (LOC111791485), mRNA	AT2G32150;AT5G59490;AT5G59480;AT5G02230	Haloacid dehalogenase-like hydrolase (HAD) superfamily protein	1.29056	0.995327	2.33928	0.771237	1.81261	2.35026	N	N	Y	N	Y	Y
gi|659092486|ref|XM_008448862.1|	DCN1-like protein 2 (LOC103489629), transcript variant X1, mRNA	XM_023674178.1 PREDICTED: Cucurbita pepo subsp. pepo DCN1-like protein 2 (LOC111792639), transcript variant X2, mRNA	AT3G12760	CONTAINS InterPro DOMAIN/s: Defective-in-cullin neddylation protein (InterPro:IPR014764), Protein of unknown function DUF298 (InterPro:IPR005176), UBA-like (InterPro:IPR009060); BEST Arabidopsis thaliana protein match is: Domain of unknown function (DUF29	0.760821	1.59197	2.03461	2.09244	2.67422	1.27804	N	Y	Y	Y	Y	N
gi|659083850|ref|XM_008444352.1|	uncharacterized LOC103486407 (LOC103486407), mRNA	XM_023671298.1 PREDICTED: Cucurbita pepo subsp. pepo uncharacterized LOC111790413 (LOC111790413), mRNA	AT2G37478;AT1G45688	unknown protein; FUNCTIONS IN: molecular_function unknown; INVOLVED IN: biological_process unknown; LOCATED IN: plasma membrane; EXPRESSED IN: 22 plant structures; EXPRESSED DURING: 13 growth stages; BEST Arabidopsis thaliana protein match is: unknown pro	1.30431	2.12633	0.745645	1.63023	0.571677	0.350672	N	Y	N	Y	N	Y
gi|659113448|ref|XM_008458357.1|	uncharacterized RNA-binding protein C1827.05c (LOC103496493), mRNA	XM_023694575.1 PREDICTED: Cucurbita pepo subsp. pepo MKI67 FHA domain-interacting nucleolar phosphoprotein-like (LOC111808528), mRNA	AT5G04600	RNA-binding (RRM/RBD/RNP motifs) family protein	1.00342	2.03819	1.81734	2.03125	1.81115	0.891641	N	Y	Y	Y	N	N
gi|659114855|ref|XM_008459038.1|	probable uridine nucleosidase 2 (LOC103496983), mRNA	XM_023680290.1 PREDICTED: Cucurbita pepo subsp. pepo probable uridine nucleosidase 2 (LOC111797308), mRNA	AT1G05620	uridine-ribohydrolase 2	1.05594	1.74839	3.48814	1.65577	3.30336	1.99506	N	Y	Y	Y	Y	Y
gi|659095824|ref|XM_008450564.1|	classical arabinogalactan protein 9-like (LOC103490851), mRNA	XM_023697795.1 PREDICTED: Cucurbita pepo subsp. pepo classical arabinogalactan protein 9-like (LOC111810940), mRNA			3.55083	2.44004	2.24353	0.687174	0.631831	0.919463	Y	Y	N	N	N	N
gi|659112077|ref|XM_008457832.1|	transmembrane 9 superfamily member 3 (LOC103496102), mRNA	XM_023696534.1 PREDICTED: Cucurbita pepo subsp. pepo transmembrane 9 superfamily member 1-like (LOC111810005), mRNA	AT1G10950	transmembrane nine 1	0.867958	0.627226	1.21528	0.722646	1.40016	1.93755	N	Y	N	N	N	Y
gi|659094294|ref|XM_008449762.1|	translocon-associated protein subunit alpha-like (LOC103490305), mRNA	XM_023697950.1 PREDICTED: Cucurbita pepo subsp. pepo translocon-associated protein subunit alpha-like (LOC111811194), mRNA	AT2G16595	Translocon-associated protein (TRAP), alpha subunit	0.813268	0.694648	0.87915	0.854145	1.08101	1.2656	N	Y	N	N	N	N
gi|659078438|ref|XM_008441503.1|	60S ribosomal protein L11-1-like (LOC103484439), mRNA	XM_023662850.1 PREDICTED: Cucurbita pepo subsp. pepo 60S ribosomal protein L11-1 (LOC111782072), transcript variant X1, mRNA	AT3G58700;AT4G18730	Ribosomal L5P family protein;ribosomal protein L16B	0.665049	3.91429	1.28037	5.88571	1.92523	0.327103	N	Y	N	Y	N	Y
gi|659108015|ref|XM_008455751.1|	eukaryotic translation initiation factor 3 subunit H (LOC103494533), mRNA	XM_023670263.1 PREDICTED: Cucurbita pepo subsp. pepo eukaryotic translation initiation factor 3 subunit H-like (LOC111789631), mRNA	AT1G10840	translation initiation factor 3 subunit H1	0.950341	2.29647	2.04184	2.41647	2.14854	0.889121	N	Y	Y	Y	Y	N
gi|659096042|ref|XM_008450673.1|	hsp70-Hsp90 organizing protein 3-like (LOC103490922), mRNA	XM_023696608.1 PREDICTED: Cucurbita pepo subsp. pepo hsp70-Hsp90 organizing protein 3-like (LOC111810062), mRNA	AT4G12400	stress-inducible protein, putative	2.01215	1.85249	1.63465	0.920651	0.812388	0.882406	Y	Y	N	N	N	N
gi|659083852|ref|XM_008444353.1|	probable histone H2B.3 (LOC103486408), mRNA	XM_023683097.1 PREDICTED: Cucurbita pepo subsp. pepo probable histone H2B.3 (LOC111799665), mRNA	AT2G37470;AT2G28720;AT3G53650	Histone superfamily protein	0.566783	0.966975	0.93666	1.70608	1.65259	0.96865	Y	N	N	Y	N	N
gi|659105922|ref|XM_008454985.1|	geranylgeranyl diphosphate reductase, chloroplastic (LOC103493994), mRNA	XM_023659639.1 PREDICTED: Cucurbita pepo subsp. pepo geranylgeranyl diphosphate reductase, chloroplastic (LOC111779576), mRNA	AT1G74470	Pyridine nucleotide-disulphide oxidoreductase family protein	3.0233	5.54093	0.911593	1.83274	0.301522	0.16452	Y	Y	N	Y	Y	Y
gi|659126404|ref|XM_008464945.1|	sucrose synthase 5 (LOC103501373), mRNA	XM_023695907.1 PREDICTED: Cucurbita pepo subsp. pepo sucrose synthase 5-like (LOC111809443), mRNA	AT1G73370;AT5G37180	sucrose synthase 6;sucrose synthase 5	0.754098	0.163991	0.894008	0.217466	1.18553	5.45158	N	Y	N	Y	N	Y
gi|659099283|ref|XM_008452301.1|	uncharacterized LOC103492104 (LOC103492104), transcript variant X1, mRNA	XM_023659882.1 PREDICTED: Cucurbita pepo subsp. pepo pyrrolidone-carboxylate peptidase 1 (LOC111779760), transcript variant X1, mRNA	AT1G56700;AT1G23440	Peptidase C15, pyroglutamyl peptidase I-like	1.12658	2.20384	2.08166	1.95621	1.84776	0.944562	N	Y	Y	Y	Y	N
gi|659102106|ref|XM_008453734.1|	UDP-glucose 4-epimerase GEPI48-like (LOC103493104), mRNA	XM_023697437.1 PREDICTED: Cucurbita pepo subsp. pepo UDP-glucose 4-epimerase GEPI48-like (LOC111810689), mRNA	AT4G23920;AT4G10960	UDP-D-glucose/UDP-D-galactose 4-epimerase 5;UDP-D-glucose/UDP-D-galactose 4-epimerase 2	0.939513	3.23038	9.18878	3.43835	9.78036	2.84449	N	Y	Y	Y	Y	Y
gi|659122155|ref|XM_008462774.1|	cysteine proteinase RD19a-like (LOC103499710), mRNA	XM_023656106.1 PREDICTED: Cucurbita pepo subsp. pepo cysteine protease RD19A (LOC111776760), mRNA	AT4G39090	Papain family cysteine protease	0.477448	0.595586	0.113042	1.24744	0.236762	0.189799	Y	Y	Y	N	Y	Y
gi|659117770|ref|XM_008460559.1|	ADP-ribosylation factor 1 (LOC103498083), mRNA	XM_023695918.1 PREDICTED: Cucurbita pepo subsp. pepo ADP-ribosylation factor 1 (LOC111809455), transcript variant X1, mRNA	AT3G62290	ADP-ribosylation factor A1E	1.21975	1.28696	2.56875	1.05511	2.10597	1.99598	N	N	Y	N	Y	Y
gi|659114950|ref|XM_008459087.1|	protein TIC110, chloroplastic (LOC103497030), transcript variant X1, mRNA	XM_023668009.1 PREDICTED: Cucurbita pepo subsp. pepo protein TIC110, chloroplastic (LOC111787914), mRNA	AT1G06950	translocon at the inner envelope membrane of chloroplasts 110	0.714632	1.72656	2.57726	2.41602	3.60641	1.49271	N	Y	Y	Y	Y	N
gi|659122951|ref|XM_008463187.1|	DNA-directed RNA polymerase III subunit RPC8 (LOC103500005), transcript variant X2, mRNA	XM_023691735.1 PREDICTED: Cucurbita pepo subsp. pepo DNA-directed RNA polymerase III subunit RPC8 (LOC111806424), transcript variant X1, mRNA	ATCG01180	chloroplast-encoded 23S ribosomal RNA	1.28857	2.09144	1.05272	1.62307	0.816965	0.503345	N	Y	N	N	N	N
gi|659069724|ref|XM_008453265.1|	putative glucose-6-phosphate 1-epimerase (LOC103492758), transcript variant X1, mRNA	XM_023681924.1 PREDICTED: Cucurbita pepo subsp. pepo putative glucose-6-phosphate 1-epimerase (LOC111798647), mRNA	AT5G57330	Galactose mutarotase-like superfamily protein	0.870056	1.84211	1.63598	2.11722	1.88031	0.888102	N	Y	N	Y	Y	N
gi|659117317|ref|XM_008460314.1|	BI1-like protein (LOC103497913), mRNA	XM_023692160.1 PREDICTED: Cucurbita pepo subsp. pepo BI1-like protein (LOC111806723), mRNA	AT4G15470	Bax inhibitor-1 family protein	1.14125	0.588565	0.48943	0.515721	0.428855	0.831564	N	Y	Y	Y	Y	N
gi|659105546|ref|XM_008454901.1|	uncharacterized LOC103493932 (LOC103493932), mRNA	XM_023673446.1 PREDICTED: Cucurbita pepo subsp. pepo succinate dehydrogenase subunit 7B, mitochondrial-like (LOC111792111), mRNA	AT3G47833	unknown protein; BEST Arabidopsis thaliana protein match is: unknown protein (TAIR:AT5G62575.2); Has 42 Blast hits to 42 proteins in 12 species: Archae - 0; Bacteria - 0; Metazoa - 0; Fungi - 0; Plants - 42; Viruses - 0; Other Eukaryotes - 0 (source: NCBI	0.964459	1.39161	4.11724	1.44289	4.26897	2.95862	N	N	Y	N	Y	Y
gi|659098065|ref|XM_008451739.1|	acetate--CoA ligase ACS, chloroplastic/glyoxysomal (LOC103491691), transcript variant X1, mRNA	XM_023671921.1 PREDICTED: Cucurbita pepo subsp. pepo acetyl-coenzyme A synthetase, chloroplastic/glyoxysomal-like (LOC111790836), transcript variant X1, mRNA	AT5G36880	acetyl-CoA synthetase	0.561548	1.7915	1.11555	3.19028	1.98655	0.622689	Y	Y	N	Y	Y	N
gi|659128235|ref|XM_008465889.1|	telomere repeat-binding protein 5-like (LOC103502076), transcript variant X1, mRNA	XM_023676419.1 PREDICTED: Cucurbita pepo subsp. pepo telomere repeat-binding protein 5-like (LOC111794418), transcript variant X1, mRNA	AT5G13820	telomeric DNA binding protein 1	1.29947	0.507511	1.44007	0.390551	1.1082	2.83752	N	Y	N	Y	N	Y
gi|659103935|ref|XM_008454532.1|	aminopeptidase M1 (LOC103493679), transcript variant X1, mRNA	XM_023668299.1 PREDICTED: Cucurbita pepo subsp. pepo aminopeptidase M1 (LOC111788106), mRNA	AT4G33090	aminopeptidase M1	0.849495	1.25221	0.895069	1.47406	1.05365	0.714793	N	N	N	N	N	N
gi|659110406|ref|XM_008456987.1|	serine/arginine-rich splicing factor 2 (LOC103495427), transcript variant X5, mRNA	XM_023698455.1 PREDICTED: Cucurbita pepo subsp. pepo serine/arginine-rich splicing factor SC35-like (LOC111811552), transcript variant X3, mRNA	AT5G64200	ortholog of human splicing factor SC35	0.687589	0.449208	0.893696	0.653308	1.29975	1.98949	N	Y	N	N	N	Y
gi|659127011|ref|XM_008465256.1|	actin-depolymerizing factor 2 (LOC103501640), transcript variant X1, mRNA	XM_023695013.1 PREDICTED: Cucurbita pepo subsp. pepo actin-depolymerizing factor 2-like (LOC111808817), mRNA	AT5G59890;AT3G46010	actin depolymerizing factor 1;actin depolymerizing factor 4	0.860288	0.153218	1.31932	0.178101	1.53359	8.61075	N	Y	N	Y	N	Y
gi|659110534|ref|XM_008457054.1|	ADP,ATP carrier protein 1, mitochondrial (LOC103495478), mRNA	XM_023698749.1 PREDICTED: Cucurbita pepo subsp. pepo ADP,ATP carrier protein 3, mitochondrial (LOC111811729), transcript variant X1, mRNA	AT4G28390	ADP/ATP carrier 3	1.11733	6.65079	3.44856	5.95238	3.08642	0.518519	N	Y	Y	Y	Y	N
gi|659083133|ref|XM_008443978.1|	serine/threonine-protein phosphatase PP2A-3 catalytic subunit (LOC103486127), mRNA	XM_023687816.1 PREDICTED: Cucurbita pepo subsp. pepo serine/threonine-protein phosphatase PP2A-4 catalytic subunit-like (LOC111803421), mRNA	AT3G58500	protein phosphatase 2A-4	0.949367	0.485339	1.25326	0.511223	1.3201	2.58225	N	Y	N	Y	N	Y
gi|659097306|ref|XM_008451333.1|	vacuole membrane protein 1 (LOC103491404), mRNA	XM_023692944.1 PREDICTED: Cucurbita pepo subsp. pepo vacuole membrane protein KMS1-like (LOC111807285), transcript variant X1, mRNA	AT4G14950;AT1G05360	SNARE associated Golgi protein family;BEST Arabidopsis thaliana protein match is: SNARE associated Golgi protein family (TAIR:AT4G14950.1); Has 332 Blast hits to 326 proteins in 115 species: Archae - 0; Bacteria - 11; Metazoa - 174; Fungi - 0; Plants - 74	1.34268	1.32543	1.13813	0.987151	0.847655	0.858689	N	N	N	N	N	N
gi|659131387|ref|XM_008467438.1|	uncharacterized LOC103503301 (LOC103503301), mRNA	XM_023690578.1 PREDICTED: Cucurbita pepo subsp. pepo uncharacterized LOC111805469 (LOC111805469), mRNA	AT2G35790	unknown protein; CONTAINS InterPro DOMAIN/s: Protein of unknown function DUF1301 (InterPro:IPR009724); Has 116 Blast hits to 116 proteins in 49 species: Archae - 0; Bacteria - 0; Metazoa - 53; Fungi - 6; Plants - 49; Viruses - 0; Other Eukaryotes - 8 (sou	0.875427	4.18776	2.62404	4.78367	2.99744	0.626598	N	Y	Y	Y	Y	N
gi|659120940|ref|XM_008462204.1|	probable methyltransferase PMT21 (LOC103499239), transcript variant X3, mRNA	XM_023676954.1 PREDICTED: Cucurbita pepo subsp. pepo probable methyltransferase PMT21 (LOC111794806), transcript variant X1, mRNA	AT4G19120	S-adenosyl-L-methionine-dependent methyltransferases superfamily protein	2.30679	75.7692	0.724531	32.8462	0.314086	0.00956234	Y	Y	N	Y	N	Y
gi|659071696|ref|XM_008463242.1|	quinone oxidoreductase PIG3-like (LOC103500051), mRNA	XM_023687938.1 PREDICTED: Cucurbita pepo subsp. pepo quinone oxidoreductase PIG3 (LOC111803505), mRNA	AT4G21580	oxidoreductase, zinc-binding dehydrogenase family protein	0.926834	0.949176	1.38563	1.02411	1.49501	1.45982	N	N	N	N	N	N
gi|659097570|ref|XM_008451476.1|	cinnamoyl-CoA reductase 1-like (LOC103491499), transcript variant X1, mRNA	XM_023677819.1 PREDICTED: Cucurbita pepo subsp. pepo cinnamoyl-CoA reductase 1-like (LOC111795407), mRNA	AT5G19440	NAD(P)-binding Rossmann-fold superfamily protein	1.2452	3.04841	2.81841	2.44813	2.26343	0.924552	N	Y	Y	Y	Y	N
gi|659129033|ref|XM_008466273.1|	28 kDa ribonucleoprotein, chloroplastic (LOC103502359), mRNA	XM_023660130.1 PREDICTED: Cucurbita pepo subsp. pepo 28 kDa ribonucleoprotein, chloroplastic-like (LOC111779928), mRNA	AT4G24770	31-kDa RNA binding protein	1.33579	3.38475	2.56684	2.5339	1.92159	0.758355	N	Y	Y	Y	Y	N
gi|659067765|ref|XM_008442963.1|	tobamovirus multiplication protein 1 (LOC103485394), mRNA	XM_023663233.1 PREDICTED: Cucurbita pepo subsp. pepo tobamovirus multiplication protein 1 (LOC111782477), mRNA	AT4G21790	tobamovirus multiplication 1	1.152	0.640892	0.689838	0.556328	0.598815	1.07637	N	Y	N	Y	N	N
gi|659128577|ref|XM_008466050.1|	acetyl-CoA acetyltransferase, cytosolic 1-like (LOC103502200), transcript variant X1, mRNA	XM_023664228.1 PREDICTED: Cucurbita pepo subsp. pepo acetyl-CoA acetyltransferase, cytosolic 1-like (LOC111783306), mRNA	AT5G47720;AT5G48230	Thiolase family protein;acetoacetyl-CoA thiolase 2	0.975615	0.360645	0.62648	0.369659	0.642139	1.73711	N	Y	N	Y	N	N
gi|659101792|ref|XM_008453574.1|	polyadenylate-binding protein-interacting protein 9 (LOC103492975), transcript variant X1, mRNA	XM_023675413.1 PREDICTED: Cucurbita pepo subsp. pepo polyadenylate-binding protein-interacting protein 9-like (LOC111793501), mRNA	AT3G14450	CTC-interacting domain 9	0.981213	1.22274	2.57828	1.24615	2.62764	2.1086	N	N	Y	N	Y	Y
gi|659105713|ref|XM_008454936.1|	transcription factor bHLH79 (LOC103493956), mRNA	XM_023660636.1 PREDICTED: Cucurbita pepo subsp. pepo transcription factor bHLH79-like (LOC111780280), mRNA	AT4G36540;AT1G59640	BR enhanced expression 2;BIG PETAL P	1.02465	6.79921	19.036	6.63562	18.578	2.79973	N	Y	Y	Y	Y	N
gi|659071662|ref|XM_008463076.1|	uncharacterized protein At2g27730, mitochondrial (LOC103499925), mRNA	XM_023687046.1 PREDICTED: Cucurbita pepo subsp. pepo uncharacterized protein At2g27730, mitochondrial (LOC111802615), mRNA			0.792808	0.871611	2.05595	1.0994	2.59325	2.35879	N	N	Y	N	Y	Y
gi|659102545|ref|XM_008453968.1|	PHD finger protein ALFIN-LIKE 7 (LOC103493285), mRNA	XM_023680981.1 PREDICTED: Cucurbita pepo subsp. pepo PHD finger protein ALFIN-LIKE 7-like (LOC111798014), transcript variant X4, mRNA	AT2G02470	alfin-like 6	1.0077	2.33979	1.4106	2.32191	1.39982	0.602875	N	Y	N	Y	N	N
gi|659099953|ref|XM_008452635.1|	WD-40 repeat-containing protein MSI4 (LOC103492327), mRNA	XM_023661210.1 PREDICTED: Cucurbita pepo subsp. pepo WD-40 repeat-containing protein MSI4 (LOC111780728), mRNA	AT2G19520	Transducin family protein / WD-40 repeat family protein	0.983836	8.3	1.2823	8.43636	1.30337	0.154494	N	Y	N	Y	N	Y
gi|659114492|ref|XM_008458857.1|	2-isopropylmalate synthase 2, chloroplastic-like (LOC103496846), mRNA	XM_023666957.1 PREDICTED: Cucurbita pepo subsp. pepo 2-isopropylmalate synthase 2, chloroplastic-like (LOC111786730), mRNA	AT1G74040	2-isopropylmalate synthase 1	0.638498	1.35548	1.91549	2.12292	3	1.41315	N	N	Y	Y	Y	N
gi|659067378|ref|XM_008440930.1|	programmed cell death protein 4-like (LOC103484031), transcript variant X1, mRNA	XM_023664315.1 PREDICTED: Cucurbita pepo subsp. pepo uncharacterized LOC111783385 (LOC111783385), transcript variant X1, mRNA	AT5G63195;AT3G48390;AT4G24800	MA3 domain-containing protein;other RNA	0.751747	0.3812	0.686809	0.507085	0.913617	1.8017	N	Y	N	Y	N	Y
gi|659090968|ref|XM_008448077.1|	uncharacterized LOC103489075 (LOC103489075), transcript variant X2, mRNA	XM_023682091.1 PREDICTED: Cucurbita pepo subsp. pepo uncharacterized LOC111798762 (LOC111798762), transcript variant X1, mRNA	AT1G27090	glycine-rich protein	0.983505	1.66202	0.979466	1.6899	0.995893	0.589322	N	Y	N	Y	N	N
gi|659078738|ref|XM_008441658.1|	clathrin light chain 1-like (LOC103484535), mRNA	XM_023662916.1 PREDICTED: Cucurbita pepo subsp. pepo clathrin light chain 1-like (LOC111782118), mRNA	AT2G40060;AT2G20760	Clathrin light chain protein	0.96546	1.24337	1.80559	1.28785	1.87019	1.45217	N	N	Y	N	Y	N
gi|659079628|ref|XM_008442136.1|	casein kinase II subunit alpha (LOC103484833), mRNA	XM_023687592.1 PREDICTED: Cucurbita pepo subsp. pepo casein kinase II subunit alpha-2 (LOC111803263), mRNA	AT3G50000;AT2G23080	casein kinase II, alpha chain 2;Protein kinase superfamily protein	1.23808	2.89483	2.40437	2.33817	1.94202	0.830572	N	Y	Y	Y	Y	N
gi|659071490|ref|XM_008461849.1|	oligouridylate-binding protein 1-like (LOC103498989), mRNA	XM_023690528.1 PREDICTED: Cucurbita pepo subsp. pepo oligouridylate-binding protein 1-like (LOC111805429), transcript variant X1, mRNA	AT1G54080;AT3G14100	RNA-binding (RRM/RBD/RNP motifs) family protein;oligouridylate-binding protein 1A	1.07856	2.23229	1.04684	2.06969	0.970588	0.468954	N	Y	N	Y	N	Y
gi|659088793|ref|XM_008446943.1|	GTP-binding nuclear protein Ran1A-like (LOC103488283), mRNA	XM_023682524.1 PREDICTED: Cucurbita pepo subsp. pepo GTP-binding nuclear protein Ran-3-like (LOC111799117), mRNA	AT5G20010	RAS-related nuclear protein-1	0.732567	0.839832	0.215551	1.14642	0.29424	0.256659	N	N	Y	N	N	Y
gi|659067253|ref|XM_008440246.1|	iron-sulfur cluster assembly protein 1-like (LOC103483550), mRNA		AT4G22220	SufE/NifU family protein	1.3369	1.01308	0.691285	0.757787	0.517081	0.682356	N	N	N	N	Y	N
gi|659088006|ref|XM_008446529.1|	26S protease regulatory subunit S10B homolog B (LOC103487997), mRNA	XM_023690218.1 PREDICTED: Cucurbita pepo subsp. pepo 26S proteasome regulatory subunit S10B homolog B-like (LOC111805243), mRNA	AT5G43010;AT1G45000	AAA-type ATPase family protein;regulatory particle triple-A ATPase 4A	1.17657	1.48597	1.9512	1.26297	1.65838	1.31308	N	Y	Y	N	N	N
gi|659124407|ref|XM_008463924.1|	heat shock 70 kDa protein 15-like (LOC103500572), transcript variant X1, mRNA	XM_023692251.1 PREDICTED: Cucurbita pepo subsp. pepo heat shock 70 kDa protein 15-like (LOC111806792), transcript variant X1, mRNA	AT1G79930;AT1G79920	heat shock protein 91;Heat shock protein 70 (Hsp 70) family protein	1.30025	0.941855	1.08598	0.724368	0.83521	1.15302	N	N	N	N	N	N
gi|659114645|ref|XM_008458939.1|	putative casein kinase II subunit beta-4 (LOC103496901), mRNA	XM_023692326.1 PREDICTED: Cucurbita pepo subsp. pepo putative casein kinase II subunit beta-4 (LOC111806835), transcript variant X1, mRNA	AT2G44680;AT3G60250;AT5G47080	casein kinase II beta subunit 4;casein kinase II beta chain 1;casein kinase II beta chain 3	0.977083	0.945775	1.24698	0.967958	1.27623	1.31848	N	N	N	N	N	N
gi|659110587|ref|XM_008457082.1|	phosphoenolpyruvate carboxylase 2 (LOC103495501), mRNA	XM_023698222.1 PREDICTED: Cucurbita pepo subsp. pepo phosphoenolpyruvate carboxylase 2-like (LOC111811405), transcript variant X1, mRNA	AT1G53310	phosphoenolpyruvate carboxylase 1	2.1596	1.38339	0.962222	0.640575	0.445556	0.695556	Y	N	N	N	Y	N
gi|659121414|ref|XM_008462427.1|	serine/threonine-protein kinase tricorner (LOC103499425), mRNA	XM_023692307.1 PREDICTED: Cucurbita pepo subsp. pepo serine/threonine-protein kinase tricorner-like (LOC111806824), transcript variant X2, mRNA	AT4G14350;AT1G03920;AT3G23310	Protein kinase family protein;AGC (cAMP-dependent, cGMP-dependent and protein kinase C) kinase family protein	0.790323	4.39578	0.821499	5.56201	1.03945	0.186884	N	Y	N	Y	N	Y
gi|659102032|ref|XM_008453695.1|	26S proteasome non-ATPase regulatory subunit 8 homolog A (LOC103493070), mRNA	XM_023659963.1 PREDICTED: Cucurbita pepo subsp. pepo 26S proteasome non-ATPase regulatory subunit 8 homolog A-like (LOC111779805), mRNA	AT1G64520	regulatory particle non-ATPase 12A	0.930245	1.17876	1.95301	1.26715	2.09945	1.65683	N	N	Y	N	Y	N
gi|659124681|ref|XM_008464070.1|	aldehyde dehydrogenase family 7 member B4 (LOC103500684), transcript variant X2, mRNA	XM_023692908.1 PREDICTED: Cucurbita pepo subsp. pepo aldehyde dehydrogenase family 7 member B4 (LOC111807264), transcript variant X2, mRNA	AT1G54100	aldehyde dehydrogenase 7B4	0.549328	1.43758	0.0698633	2.61697	0.12718	0.048598	Y	N	Y	Y	Y	Y
gi|659095345|ref|XM_008450311.1|	proteasome subunit alpha type-7-like (LOC103490682), mRNA	XM_023697320.1 PREDICTED: Cucurbita pepo subsp. pepo proteasome subunit alpha type-7-like (LOC111810591), mRNA	AT3G51260	20S proteasome alpha subunit PAD1	1.31387	1.76277	2.21857	1.34166	1.68857	1.25857	N	Y	Y	N	N	N
gi|659084047|ref|XM_008444458.1|	60S ribosomal protein L12-1 (LOC103486479), mRNA	XM_023672571.1 PREDICTED: Cucurbita pepo subsp. pepo 60S ribosomal protein L12-1-like (LOC111791289), mRNA	AT3G53430	Ribosomal protein L11 family protein	0.691943	1.8961	0.654709	2.74026	0.946188	0.345291	N	Y	N	Y	N	Y
gi|659092317|ref|XM_008448787.1|	uncharacterized LOC103489557 (LOC103489557), mRNA	XM_023684780.1 PREDICTED: Cucurbita pepo subsp. pepo protein LSM12 homolog A (LOC111800874), mRNA	AT1G24050	RNA-processing, Lsm domain	0.912727	3.2918	2.27664	3.60656	2.49433	0.69161	N	Y	Y	Y	Y	N
gi|659088054|ref|XM_008446555.1|	V-type proton ATPase 16 kDa proteolipid subunit (LOC103488024), mRNA	XM_023690770.1 PREDICTED: Cucurbita pepo subsp. pepo V-type proton ATPase 16 kDa proteolipid subunit (LOC111805630), mRNA	AT2G16510;AT1G75630	vacuolar H+-pumping ATPase 16 kDa proteolipid subunit 4;ATPase, F0/V0 complex, subunit C protein	1.011	0.75	1.28137	0.74184	1.26743	1.70849	N	N	N	N	N	N
gi|659101599|ref|XM_008453470.1|	uncharacterized LOC103492915 (LOC103492915), transcript variant X1, mRNA	XM_023696671.1 PREDICTED: Cucurbita pepo subsp. pepo probable E3 ubiquitin-protein ligase ZFP1 (LOC111810097), mRNA	AT1G53190	RING/U-box superfamily protein	0.711257	0.432444	1.63875	0.608001	2.30402	3.7895	N	Y	Y	Y	Y	Y
gi|659075328|ref|XM_008439865.1|	E3 ubiquitin-protein ligase At1g63170 (LOC103483300), transcript variant X1, mRNA	XM_023671703.1 PREDICTED: Cucurbita pepo subsp. pepo E3 ubiquitin-protein ligase At1g63170-like (LOC111790689), mRNA	AT1G12760;AT3G61180	RING/U-box superfamily protein;Zinc finger, C3HC4 type (RING finger) family protein	1.1252	0.969283	0.922677	0.861433	0.820013	0.951917	N	N	N	N	N	N
gi|659070782|ref|XM_008458424.1|	large proline-rich protein BAG6 (LOC103496538), transcript variant X1, mRNA	XM_023689659.1 PREDICTED: Cucurbita pepo subsp. pepo large proline-rich protein bag6-B (LOC111804857), transcript variant X3, mRNA	AT5G25270	Ubiquitin-like superfamily protein	1.28844	1.48666	1.31528	1.15385	1.02083	0.884722	N	Y	N	N	N	N
gi|659129363|ref|XM_008466426.1|	probable polyamine oxidase 2 (LOC103502485), mRNA	XM_023679980.1 PREDICTED: Cucurbita pepo subsp. pepo probable polyamine oxidase 2 (LOC111797083), mRNA	AT2G43018;AT3G59052	conserved peptide upstream open reading frame 18;conserved peptide upstream open reading frame 17	1.46637	1.50667	0.78339	1.02748	0.534239	0.519949	N	Y	N	N	N	N
gi|659122161|ref|XM_008462778.1|	coatomer subunit alpha-1-like (LOC103499712), mRNA	XM_023656100.1 PREDICTED: Cucurbita pepo subsp. pepo coatomer subunit alpha-1-like (LOC111776757), transcript variant X1, mRNA	AT1G62020;AT2G21390	Coatomer, alpha subunit	1.05645	2.23516	4.6968	2.11573	4.44583	2.10133	N	Y	Y	Y	Y	Y
gi|659121229|ref|XM_008462335.1|	threonine--tRNA ligase, mitochondrial (LOC103499347), mRNA	XM_023674518.1 PREDICTED: Cucurbita pepo subsp. pepo threonine--tRNA ligase, mitochondrial 1-like (LOC111792895), mRNA	AT5G26830;AT1G18130	Class II aaRS and biotin synthetases superfamily protein;Threonyl-tRNA synthetase	0.866044	2.16342	1.92388	2.49805	2.22145	0.889273	N	Y	Y	Y	Y	N
gi|659121995|ref|XM_008462700.1|	probable cinnamyl alcohol dehydrogenase 9 (LOC103499660), mRNA	XM_023656594.1 PREDICTED: Cucurbita pepo subsp. pepo probable mannitol dehydrogenase (LOC111777134), mRNA	AT2G21890	cinnamyl alcohol dehydrogenase homolog 3	0.457658	4.5718	1.5043	9.98956	3.28694	0.329038	Y	Y	N	Y	Y	Y
gi|659130431|ref|XM_008466946.1|	heparan-alpha-glucosaminide N-acetyltransferase (LOC103502834), mRNA	XM_023672471.1 PREDICTED: Cucurbita pepo subsp. pepo heparan-alpha-glucosaminide N-acetyltransferase-like (LOC111791211), transcript variant X1, mRNA	AT5G47900	Protein of unknown function (DUF1624)	1.45068	0.28463	1.42586	0.196205	0.98289	5.00951	N	Y	N	Y	N	Y
gi|659071956|ref|XM_008464567.1|	sulfite oxidase-like (LOC103501076), mRNA	XM_023694894.1 PREDICTED: Cucurbita pepo subsp. pepo sulfite oxidase-like (LOC111808743), mRNA	AT3G01910	sulfite oxidase	0.844258	1.90356	3.05724	2.25472	3.62121	1.60606	N	Y	Y	Y	Y	N
gi|659099211|ref|XM_008452268.1|	probable glutamate--tRNA ligase, cytoplasmic (LOC103492081), mRNA	XM_023665305.1 PREDICTED: Cucurbita pepo subsp. pepo glutamate--tRNA ligase, cytoplasmic-like (LOC111784687), transcript variant X2, mRNA	AT5G26710	Glutamyl/glutaminyl-tRNA synthetase, class Ic	1.2059	2.99542	1.75022	2.48397	1.45138	0.5843	N	Y	Y	Y	N	N
gi|659095885|ref|XM_008450593.1|	homeobox-leucine zipper protein HAT4 (LOC103490870), mRNA	XM_023696688.1 PREDICTED: Cucurbita pepo subsp. pepo homeobox-leucine zipper protein HAT4 (LOC111810112), mRNA	AT4G16780;AT5G47370	homeobox protein 2;Homeobox-leucine zipper protein 4 (HB-4) / HD-ZIP protein	0.642302	79.2083	76.04	123.319	118.387	0.96	Y	Y	Y	Y	Y	N
gi|659103043|ref|XM_008454222.1|	probable bifunctional methylthioribulose-1-phosphate dehydratase/enolase-phosphatase E1 1 (LOC103493479), mRNA	XM_023669816.1 PREDICTED: Cucurbita pepo subsp. pepo probable bifunctional methylthioribulose-1-phosphate dehydratase/enolase-phosphatase E1 1 (LOC111789157), mRNA	AT5G53850	haloacid dehalogenase-like hydrolase family protein	0.839849	1.26616	0.355959	1.5076	0.423838	0.281133	N	N	Y	N	Y	Y
gi|659100670|ref|XM_008452989.1|	calcium-dependent protein kinase 26 (LOC103492573), transcript variant X1, mRNA	XM_023698673.1 PREDICTED: Cucurbita pepo subsp. pepo calcium-dependent protein kinase 26 (LOC111811678), mRNA	AT4G35310;AT4G38230;AT2G17290	calmodulin-domain protein kinase 5;calcium-dependent protein kinase 26;Calcium-dependent protein kinase family protein	1.01063	0.640131	0.786754	0.633395	0.778475	1.22905	N	Y	N	Y	N	N
gi|659101946|ref|XM_008453652.1|	glycine-rich protein A3-like (LOC103493032), mRNA	XM_023697726.1 PREDICTED: Cucurbita pepo subsp. pepo glycine-rich protein A3-like (LOC111810895), mRNA	AT5G45350	proline-rich family protein	0.730449	0.57361	0.295486	0.785284	0.404527	0.515134	N	Y	Y	N	Y	Y
gi|659093320|ref|XM_008449259.1|	caffeoylshikimate esterase (LOC103489918), mRNA	XM_023669766.1 PREDICTED: Cucurbita pepo subsp. pepo caffeoylshikimate esterase (LOC111789120), mRNA	AT1G52760	lysophospholipase 2	1.1497	0.0554593	0.451765	0.048238	0.392941	8.14588	N	Y	N	Y	N	Y
gi|659071125|ref|XM_008460024.1|	leucine-rich repeat extensin-like protein 4 (LOC103497721), mRNA	XM_023689639.1 PREDICTED: Cucurbita pepo subsp. pepo leucine-rich repeat extensin-like protein 4 (LOC111804842), mRNA	AT4G13340;AT3G24480	Leucine-rich repeat (LRR) family protein	0.843988	3.26248	0.379902	3.86556	0.450127	0.116446	N	Y	Y	Y	N	Y
gi|659113631|ref|XM_008458454.1|	adenylate kinase, chloroplastic (LOC103496552), transcript variant X1, mRNA	XM_023694672.1 PREDICTED: Cucurbita pepo subsp. pepo adenylate kinase, chloroplastic (LOC111808584), mRNA	AT5G47840	adenosine monophosphate kinase	1.30069	9.36957	6.99263	7.20356	5.37611	0.746313	N	Y	Y	Y	Y	N
gi|659097054|ref|XM_008451196.1|	uncharacterized protein At1g10890-like (LOC103491311), mRNA	XM_023698165.1 PREDICTED: Cucurbita pepo subsp. pepo uncharacterized protein At1g10890-like (LOC111811358), transcript variant X1, mRNA	AT1G10890	unknown protein; FUNCTIONS IN: molecular_function unknown; INVOLVED IN: biological_process unknown; LOCATED IN: chloroplast; EXPRESSED IN: petal, flower, leaf; EXPRESSED DURING: LP.04 four leaves visible, 4 anthesis, petal differentiation and expansion st	0.943666	2.52156	1.3646	2.67209	1.44606	0.541171	N	Y	N	Y	N	Y
gi|659077523|ref|XM_008441029.1|	kinesin heavy chain isoform 5C-like (LOC103484091), transcript variant X1, mRNA	XM_023685915.1 PREDICTED: Cucurbita pepo subsp. pepo uncharacterized LOC111801768 (LOC111801768), transcript variant X1, mRNA	AT5G23890;AT5G52410	LOCATED IN: mitochondrion, chloroplast thylakoid membrane, chloroplast, plastid, chloroplast envelope; EXPRESSED IN: 24 plant structures; EXPRESSED DURING: 14 growth stages; CONTAINS InterPro DOMAIN/s: S-layer homology domain (InterPro:IPR001119); BEST Ar	0.75116	1.43729	2.41155	1.91343	3.21043	1.67784	N	Y	Y	Y	Y	N
gi|659085988|ref|XM_008445488.1|	zinc finger CCCH domain-containing protein ZFN-like (LOC103487234), mRNA	XM_023660216.1 PREDICTED: Cucurbita pepo subsp. pepo zinc finger CCCH domain-containing protein ZFN-like (LOC111779989), transcript variant X2, mRNA	AT3G02830;AT5G16540	zinc finger protein 1;zinc finger nuclease 3	1.19811	0.378399	2.14648	0.315829	1.79155	5.67254	N	Y	Y	Y	N	Y
gi|659110184|ref|XM_008456872.1|	transcription factor GTE7-like (LOC103495350), mRNA	XM_023698377.1 PREDICTED: Cucurbita pepo subsp. pepo transcription factor GTE7-like (LOC111811498), transcript variant X1, mRNA	AT1G73150;AT5G65630	global transcription factor group E3;global transcription factor group E7	0.652832	2.79472	0.390211	4.28091	0.59772	0.139625	N	Y	Y	Y	N	Y
gi|659093318|ref|XM_008449258.1|	cytochrome c oxidase subunit 5b-1, mitochondrial (LOC103489917), mRNA	XM_023672649.1 PREDICTED: Cucurbita pepo subsp. pepo cytochrome c oxidase subunit 5b-1, mitochondrial-like (LOC111791355), mRNA	AT1G80230	Rubredoxin-like superfamily protein	1.23579	6.5234	9.70253	5.27872	7.85127	1.48734	N	Y	Y	Y	Y	N
gi|659127250|ref|XM_008465384.1|	dolichyl-diphosphooligosaccharide--protein glycosyltransferase subunit 2 (LOC103501715), mRNA	XM_023663759.1 PREDICTED: Cucurbita pepo subsp. pepo dolichyl-diphosphooligosaccharide--protein glycosyltransferase subunit 2-like (LOC111782915), transcript variant X1, mRNA	AT4G21150	ribophorin II (RPN2) family protein	0.801047	1.51485	0.868331	1.89109	1.084	0.573212	N	N	N	Y	N	N
gi|659124827|ref|XM_008464147.1|	ubiquitin carboxyl-terminal hydrolase 6 (LOC103500742), mRNA	XM_023692096.1 PREDICTED: Cucurbita pepo subsp. pepo ubiquitin carboxyl-terminal hydrolase 6-like (LOC111806695), mRNA	AT3G21280;AT1G51710	ubiquitin-specific protease 7;ubiquitin-specific protease 6	1.05825	0.666667	1.22587	0.629969	1.15839	1.8388	N	Y	N	Y	N	Y
gi|659067735|ref|XM_008442822.1|	starch synthase 3, chloroplastic/amyloplastic (LOC103485270), mRNA	XM_023664633.1 PREDICTED: Cucurbita pepo subsp. pepo starch synthase 3, chloroplastic/amyloplastic (LOC111783714), mRNA	AT1G11720	starch synthase 3	1.17834	3.88451	1.07324	3.29659	0.910805	0.276287	N	Y	N	Y	N	Y
gi|659070919|ref|XM_008459037.1|	heparanase-like protein 3 (LOC103496979), mRNA	XM_023690373.1 PREDICTED: Cucurbita pepo subsp. pepo heparanase-like protein 3 (LOC111805339), mRNA	AT5G20380;AT5G34940	phosphate transporter 4;5;glucuronidase 3	0.57178	2.90374	1.31265	5.07843	2.29573	0.452055	N	Y	N	Y	Y	Y
gi|659115039|ref|XM_008459135.1|	ran-binding protein 1 homolog a-like (LOC103497065), mRNA	XM_023663499.1 PREDICTED: Cucurbita pepo subsp. pepo ran-binding protein 1 homolog a-like (LOC111782702), mRNA	AT5G58590	RAN binding protein 1	0.972222	1.61765	1.06354	1.66387	1.09392	0.657459	N	Y	N	Y	N	N
gi|659121664|ref|XM_008462543.1|	40S ribosomal protein S28-1 (LOC103499525), transcript variant X1, mRNA	XM_023661582.1 PREDICTED: Cucurbita pepo subsp. pepo 40S ribosomal protein S28-1-like (LOC111781135), mRNA	AT5G03850	Nucleic acid-binding, OB-fold-like protein	0.818966	1.74312	1.07345	2.12844	1.31073	0.615819	N	N	N	Y	N	N
gi|659083025|ref|XM_008443924.1|	ultraviolet-B receptor UVR8 (LOC103486094), transcript variant X1, mRNA	XM_023662089.1 PREDICTED: Cucurbita pepo subsp. pepo ultraviolet-B receptor UVR8 (LOC111781476), mRNA	AT5G63860	Regulator of chromosome condensation (RCC1) family protein	1.74031	9.97778	1.13098	5.73333	0.649874	0.11335	Y	Y	N	Y	N	Y
gi|659111222|ref|XM_008457418.1|	potassium transporter 7 (LOC103495762), mRNA	XM_023696777.1 PREDICTED: Cucurbita pepo subsp. pepo potassium transporter 7-like (LOC111810175), mRNA	AT5G09400	K+ uptake permease 7	1.6382	1.32824	4.91129	0.810796	2.99798	3.69758	Y	N	Y	N	Y	Y
gi|659129321|ref|XM_008466406.1|	proteasome subunit alpha type-4-like (LOC103502466), transcript variant X1, mRNA	XM_023680442.1 PREDICTED: Cucurbita pepo subsp. pepo proteasome subunit alpha type-4-like (LOC111797449), transcript variant X1, mRNA	AT3G22110	20S proteasome alpha subunit C1	1.20382	1.26565	1.79613	1.05136	1.49203	1.41913	N	N	Y	N	N	N
gi|659100955|ref|XM_008453133.1|	protein TIME FOR COFFEE (LOC103492669), transcript variant X1, mRNA	XM_023692013.1 PREDICTED: Cucurbita pepo subsp. pepo protein TIME FOR COFFEE-like (LOC111806634), mRNA			0.772515	0.818238	0.854231	1.05919	1.10578	1.04399	N	N	N	N	N	N
gi|659110654|ref|XM_008457119.1|	lipoyl synthase 2, mitochondrial (LOC103495529), mRNA	XM_023698746.1 PREDICTED: Cucurbita pepo subsp. pepo lipoyl synthase 2, mitochondrial-like (LOC111811728), transcript variant X1, mRNA	AT2G20860	lipoic acid synthase 1	1.45885	2.82402	1.90457	1.93579	1.30553	0.674419	N	Y	Y	Y	N	N
gi|659101688|ref|XM_008453518.1|	probable rhamnose biosynthetic enzyme 1 (LOC103492941), transcript variant X1, mRNA	XM_023696504.1 PREDICTED: Cucurbita pepo subsp. pepo trifunctional UDP-glucose 4,6-dehydratase/UDP-4-keto-6-deoxy-D-glucose 3,5-epimerase/UDP-4-keto-L-rhamnose-reductase RHM1 (LOC111809988), transcript variant X1, mRNA	AT3G14790;AT1G78570	rhamnose biosynthesis 1;rhamnose biosynthesis 3	0.704403	0.410507	0.405308	0.582773	0.575392	0.987334	N	Y	N	Y	N	N
gi|659122274|ref|XM_008462832.1|	katanin p60 ATPase-containing subunit A1 (LOC103499756), mRNA	XM_023693450.1 PREDICTED: Cucurbita pepo subsp. pepo katanin p60 ATPase-containing subunit A1 (LOC111807645), transcript variant X1, mRNA	AT1G80350;AT1G80360	Pyridoxal phosphate (PLP)-dependent transferases superfamily protein;P-loop containing nucleoside triphosphate hydrolases superfamily protein	1.14128	2.78319	0.588695	2.43866	0.515819	0.211518	N	Y	N	Y	N	Y
gi|659101565|ref|XM_008453453.1|	UDP-glucose 6-dehydrogenase 1 (LOC103492904), mRNA	XM_023672044.1 PREDICTED: Cucurbita pepo subsp. pepo UDP-glucose 6-dehydrogenase 1-like (LOC111790914), mRNA	AT5G39320	UDP-glucose 6-dehydrogenase family protein	0.408428	0.171984	0.479543	0.421089	1.17412	2.7883	Y	Y	Y	Y	N	Y
gi|659116781|ref|XM_008460034.1|	uncharacterized LOC103497728 (LOC103497728), transcript variant X1, mRNA	XM_023693035.1 PREDICTED: Cucurbita pepo subsp. pepo AT-hook motif nuclear-localized protein 9-like (LOC111807347), mRNA	AT3G61310	AT hook motif DNA-binding family protein	1.97904	10.2609	0.423508	5.18478	0.213997	0.0412741	Y	Y	Y	Y	Y	Y
gi|659115908|ref|XM_008459579.1|	thioredoxin-like protein YLS8 (LOC103497403), mRNA	XM_023657338.1 PREDICTED: Cucurbita pepo subsp. pepo thioredoxin-like protein YLS8 (LOC111777647), transcript variant X1, mRNA	AT5G08290	mRNA splicing factor, thioredoxin-like U5 snRNP	0.960192	2.10218	0.897082	2.18933	0.934274	0.426739	N	Y	N	Y	N	Y
gi|659117526|ref|XM_008460426.1|	UDP-D-apiose/UDP-D-xylose synthase 2 (LOC103497985), mRNA	XM_023657269.1 PREDICTED: Cucurbita pepo subsp. pepo UDP-D-apiose/UDP-D-xylose synthase 2-like (LOC111777602), mRNA	AT1G08200	UDP-D-apiose/UDP-D-xylose synthase 2	0.98125	2.81614	1.70652	2.86996	1.73913	0.605978	N	Y	N	Y	N	N
gi|659071818|ref|XM_008463853.1|	eukaryotic translation initiation factor 2 subunit beta (LOC103500512), transcript variant X1, mRNA	XM_023664364.1 PREDICTED: Cucurbita pepo subsp. pepo eukaryotic translation initiation factor 2 subunit beta-like (LOC111783435), transcript variant X3, mRNA	AT5G20920	eukaryotic translation initiation factor 2 beta subunit	0.95887	1.02493	2.12228	1.0689	2.21332	2.07065	N	N	Y	N	Y	Y
gi|659129737|ref|XM_008466597.1|	monosaccharide-sensing protein 2-like (LOC103502610), transcript variant X1, mRNA	XM_023690256.1 PREDICTED: Cucurbita pepo subsp. pepo monosaccharide-sensing protein 2-like (LOC111805270), transcript variant X1, mRNA	AT4G35300	tonoplast monosaccharide transporter2	2.2019	153.032	412.522	69.5	187.348	2.69565	Y	Y	Y	Y	Y	N
gi|659122530|ref|XM_008462971.1|	probable serine incorporator (LOC103499850), mRNA	XM_023659514.1 PREDICTED: Cucurbita pepo subsp. pepo probable serine incorporator (LOC111779360), mRNA	AT1G16180	Serinc-domain containing serine and sphingolipid biosynthesis protein	0.851565	0.41961	0.788784	0.492751	0.926275	1.8798	N	Y	N	Y	N	Y
gi|659092420|ref|XM_008448831.1|	NEDD8-conjugating enzyme Ubc12-like (LOC103489610), transcript variant X1, mRNA	XM_023674369.1 PREDICTED: Cucurbita pepo subsp. pepo NEDD8-conjugating enzyme Ubc12-like (LOC111792785), transcript variant X1, mRNA	AT4G36800	RUB1 conjugating enzyme 1	0.978478	0.891466	1.40226	0.911074	1.4331	1.57298	N	N	N	N	N	N
gi|659107338|ref|XM_008455402.1|	uncharacterized LOC103494282 (LOC103494282), transcript variant X1, mRNA	XM_023660208.1 PREDICTED: Cucurbita pepo subsp. pepo calmodulin-binding protein 60 B-like (LOC111779986), transcript variant X1, mRNA	AT5G57580	Calmodulin-binding protein	1.3717	4.50911	1.46841	3.28725	1.07051	0.325654	N	Y	N	Y	N	Y
gi|659116077|ref|XM_008459668.1|	4-alpha-glucanotransferase, chloroplastic/amyloplastic (LOC103497466), mRNA	XM_023657049.1 PREDICTED: Cucurbita pepo subsp. pepo 4-alpha-glucanotransferase, chloroplastic/amyloplastic (LOC111777441), mRNA	AT5G64860	disproportionating enzyme	0.536523	1.39466	4.21587	2.59943	7.85776	3.02287	Y	N	Y	Y	Y	Y
gi|659128561|ref|XM_008466042.1|	CBL-interacting protein kinase 2 (LOC103502189), mRNA	XM_023687652.1 PREDICTED: Cucurbita pepo subsp. pepo CBL-interacting protein kinase 18 (LOC111803312), transcript variant X1, mRNA	AT5G58380;AT5G07070	CBL-interacting protein kinase 2;SOS3-interacting protein 1	1.16036	0.203799	0.6926	0.175634	0.596883	3.39845	N	Y	N	Y	N	Y
gi|659074373|ref|XM_008439347.1|	ubiquitin-conjugating enzyme E2 10-like (LOC103482944), mRNA	XM_023678974.1 PREDICTED: Cucurbita pepo subsp. pepo ubiquitin-conjugating enzyme E2 10 (LOC111796218), transcript variant X2, mRNA	AT5G53300	ubiquitin-conjugating enzyme 10	0.852997	0.660152	2.40106	0.773921	2.81485	3.63714	N	Y	Y	N	Y	Y
gi|659116448|ref|XM_008459855.1|	peptidyl-prolyl cis-trans isomerase FKBP15-1 (LOC103497613), mRNA	XM_023691628.1 PREDICTED: Cucurbita pepo subsp. pepo peptidyl-prolyl cis-trans isomerase FKBP15-1-like (LOC111806359), mRNA	AT3G25220;AT5G48580	FK506-binding protein 15 kD-1;FK506- and rapamycin-binding protein 15 kD-2	0.518722	0.833628	0.322161	1.60708	0.621067	0.386457	N	N	N	N	N	N
gi|659117460|ref|XM_008460390.1|	uncharacterized LOC103497961 (LOC103497961), transcript variant X1, mRNA	XM_023657200.1 PREDICTED: Cucurbita pepo subsp. pepo uncharacterized LOC111777549 (LOC111777549), mRNA	AT4G21105	cytochrome-c oxidases;electron carriers	1.00377	1.76474	4.67193	1.75812	4.65439	2.64737	N	Y	Y	N	Y	Y
gi|659084634|ref|XM_008444769.1|	ubiquitin carboxyl-terminal hydrolase 12 (LOC103486723), mRNA	XM_023673162.1 PREDICTED: Cucurbita pepo subsp. pepo ubiquitin carboxyl-terminal hydrolase 12-like (LOC111791702), mRNA	AT5G06600	ubiquitin-specific protease 12	0.978135	0.885657	0.678638	0.905455	0.693808	0.766254	N	N	N	N	N	N
gi|659097221|ref|XM_008451285.1|	serine/threonine-protein phosphatase 5 (LOC103491375), transcript variant X1, mRNA	XM_023697979.1 PREDICTED: Cucurbita pepo subsp. pepo serine/threonine-protein phosphatase 5 (LOC111811222), mRNA	AT2G42810	protein phosphatase 5.2	1.21964	5.55282	2.075	4.55282	1.70132	0.373684	N	Y	Y	Y	N	Y
gi|659070697|ref|XM_008458008.1|	poly(rC)-binding protein 3 (LOC103496231), transcript variant X1, mRNA	XM_023690960.1 PREDICTED: Cucurbita pepo subsp. pepo flowering locus K homology domain-like (LOC111805744), transcript variant X1, mRNA	AT3G04610	RNA-binding KH domain-containing protein	1.10007	0.859589	2.09749	0.781393	1.90669	2.44011	N	N	Y	N	Y	Y
gi|659132521|ref|XM_008468021.1|	signal peptide peptidase (LOC103503715), transcript variant X1, mRNA	XM_023668509.1 PREDICTED: Cucurbita pepo subsp. pepo signal peptide peptidase-like (LOC111788228), mRNA	AT2G03120	signal peptide peptidase	0.634471	0.374575	0.638431	0.590374	1.00624	1.70441	N	Y	N	Y	N	N
gi|659105070|ref|XM_008454781.1|	protein CUP-SHAPED COTYLEDON 3-like (LOC103493836), transcript variant X1, mRNA	XM_023669691.1 PREDICTED: Cucurbita pepo subsp. pepo protein CUP-SHAPED COTYLEDON 3-like (LOC111789055), mRNA	AT1G20860	phosphate transporter 1;8	1.31687	2.36119	2.22399	1.79303	1.68885	0.941893	N	Y	Y	N	N	N
gi|659097817|ref|XM_008451608.1|	ubiquitin carboxyl-terminal hydrolase 13-like (LOC103491595), mRNA	XM_023656678.1 PREDICTED: Cucurbita pepo subsp. pepo ubiquitin carboxyl-terminal hydrolase 12-like (LOC111777199), transcript variant X1, mRNA	AT3G11910;AT5G06600	ubiquitin-specific protease 13;ubiquitin-specific protease 12	0.927798	1.04377	0.879133	1.125	0.947548	0.842265	N	N	N	N	N	N
gi|659069768|ref|XM_008453473.1|	NADPH--cytochrome P450 reductase-like (LOC103492914), mRNA	XM_023690319.1 PREDICTED: Cucurbita pepo subsp. pepo NADPH--cytochrome P450 reductase-like (LOC111805311), mRNA	AT4G30210	P450 reductase 2	0.961204	0.220657	0.699831	0.229563	0.728078	3.17159	N	Y	N	Y	N	Y
gi|659086432|ref|XM_008445709.1|	bifunctional purple acid phosphatase 26 (LOC103487405), mRNA	XM_023674262.1 PREDICTED: Cucurbita pepo subsp. pepo bifunctional purple acid phosphatase 26-like (LOC111792704), transcript variant X1, mRNA	AT5G34850	purple acid phosphatase 26	1.3676	1.35913	0.510465	0.993808	0.373256	0.375581	N	N	Y	N	Y	Y
gi|659067396|ref|XM_008441021.1|	zinc finger CCCH domain-containing protein 43 (LOC103484086), mRNA	XM_023663935.1 PREDICTED: Cucurbita pepo subsp. pepo zinc finger CCCH domain-containing protein 43 (LOC111783059), mRNA	AT1G48195	Zinc finger C-x8-C-x5-C-x3-H type family protein	0.850075	1.45634	1.2489	1.71318	1.46916	0.857562	N	Y	N	Y	N	N
gi|659131884|ref|XM_008467684.1|	casein kinase II subunit beta-like (LOC103503484), transcript variant X2, mRNA	XM_023698903.1 PREDICTED: Cucurbita pepo subsp. pepo casein kinase II subunit beta-1-like (LOC111811866), transcript variant X2, mRNA	AT2G44680;AT4G17640	casein kinase II beta subunit 4;casein kinase II beta chain 2	0.913793	4.90741	4.24	5.37037	4.64	0.864	N	Y	Y	Y	Y	N
gi|659096372|ref|XM_008450838.1|	protein CWC15 homolog (LOC103491040), mRNA	XM_023697616.1 PREDICTED: Cucurbita pepo subsp. pepo protein CWC15 homolog (LOC111810812), mRNA	AT3G13200	Cwf15 / Cwc15 cell cycle control family protein	0.896312	0.603092	0.944648	0.67286	1.05393	1.56634	N	Y	N	N	N	N
gi|659128294|ref|XM_008465918.1|	putative E3 ubiquitin-protein ligase XBAT31 (LOC103502091), mRNA	XM_023656205.1 PREDICTED: Cucurbita pepo subsp. pepo putative E3 ubiquitin-protein ligase XBAT31 (LOC111776823), mRNA	AT2G28840	XB3 ortholog 1 in Arabidopsis thaliana	1.3098	13.36	1.336	10.2	1.02	0.1	N	Y	N	Y	N	Y
gi|659133010|ref|XM_008468285.1|	uncharacterized LOC103503897 (LOC103503897), mRNA	XM_023670003.1 PREDICTED: Cucurbita pepo subsp. pepo uncharacterized LOC111789284 (LOC111789284), mRNA	AT5G39600	CONTAINS InterPro DOMAIN/s: Ribosomal protein L53, mitochondrial (InterPro:IPR019716); Has 50 Blast hits to 50 proteins in 19 species: Archae - 0; Bacteria - 0; Metazoa - 6; Fungi - 0; Plants - 42; Viruses - 0; Other Eukaryotes - 2 (source: NCBI BLink).	0.85974	2.26712	3.67778	2.63699	4.27778	1.62222	N	Y	Y	Y	Y	N
gi|659104256|ref|XM_008454645.1|	CHD3-type chromatin-remodeling factor PICKLE (LOC103493764), mRNA	XM_023668250.1 PREDICTED: Cucurbita pepo subsp. pepo CHD3-type chromatin-remodeling factor PICKLE (LOC111788081), mRNA	AT2G25170	chromatin remodeling factor CHD3 (PICKLE)	1	1.8403	1.17762	1.8403	1.17762	0.639903	N	Y	N	Y	N	N
gi|659116059|ref|XM_008459657.1|	uncharacterized LOC103497458 (LOC103497458), mRNA	XM_023656433.1 PREDICTED: Cucurbita pepo subsp. pepo calcium uniporter protein 2, mitochondrial-like (LOC111777000), mRNA	AT4G36820;AT2G23790;AT5G66650	Protein of unknown function (DUF607)	1.23938	3.66748	1.14736	2.95912	0.925749	0.312846	N	Y	N	Y	N	Y
gi|659095333|ref|XM_008450304.1|	vacuolar protein sorting-associated protein 35A-like (LOC103490678), transcript variant X1, mRNA	XM_023696586.1 PREDICTED: Cucurbita pepo subsp. pepo vacuolar protein sorting-associated protein 35A-like (LOC111810048), mRNA	AT3G51310;AT2G17790	VPS35 homolog A;VPS35 homolog C	0.939618	0.774069	1.53925	0.823813	1.63816	1.98851	N	N	N	N	N	Y
gi|659089530|ref|XM_008447338.1|	ADP,ATP carrier protein, mitochondrial-like (LOC103488539), mRNA	XM_023658845.1 PREDICTED: Cucurbita pepo subsp. pepo ADP,ATP carrier protein 1, mitochondrial-like (LOC111778857), mRNA	AT5G13490	ADP/ATP carrier 2	0.925391	2.40313	5.82576	2.59687	6.29545	2.42424	N	Y	Y	N	Y	N
gi|659078107|ref|XM_008441330.1|	ferredoxin--NADP reductase, root isozyme, chloroplastic (LOC103484314), mRNA	XM_023688689.1 PREDICTED: Cucurbita pepo subsp. pepo ferredoxin--NADP reductase, root isozyme, chloroplastic (LOC111804027), mRNA	AT4G05390	root FNR 1	1.10491	1.85974	3.6803	1.68316	3.33086	1.97893	N	Y	Y	Y	Y	Y
gi|659100198|ref|XM_008452756.1|	transcription factor Pur-alpha 1 (LOC103492403), transcript variant X1, mRNA	XM_023660532.1 PREDICTED: Cucurbita pepo subsp. pepo transcription factor Pur-alpha 1-like (LOC111780198), mRNA	AT2G32080	purin-rich alpha 1	0.931868	1.49383	1.59799	1.60305	1.71482	1.06972	N	Y	N	Y	N	N
gi|659069465|ref|XM_008451743.1|	high mobility group B protein 1 (LOC103491684), transcript variant X2, mRNA	XM_023689375.1 PREDICTED: Cucurbita pepo subsp. pepo high mobility group B protein 1-like (LOC111804532), mRNA	AT3G51880;AT1G20696	high mobility group B3;high mobility group B1	1.69701	6.09918	0.936274	3.59407	0.551719	0.153508	Y	Y	N	Y	Y	Y
gi|659068450|ref|XM_008446269.1|	ornithine aminotransferase, mitochondrial (LOC103487792), transcript variant X1, mRNA	XM_023664284.1 PREDICTED: Cucurbita pepo subsp. pepo ornithine aminotransferase, mitochondrial-like (LOC111783359), mRNA	AT5G46180	ornithine-delta-aminotransferase	0.737922	0.348874	1.02482	0.472778	1.38879	2.9375	N	Y	N	Y	N	Y
gi|659093673|ref|XM_008449433.1|	casein kinase I-like (LOC103490062), mRNA	XM_023698489.1 PREDICTED: Cucurbita pepo subsp. pepo casein kinase 1-like protein 6 (LOC111811572), transcript variant X2, mRNA	AT5G44100;AT4G28540;AT4G14340	casein kinase I;casein kinase I-like 7;casein kinase I-like 6	0.921853	0.807377	1.65407	0.87582	1.79429	2.0487	N	N	Y	N	N	Y
gi|659129180|ref|XM_008466342.1|	1-deoxy-D-xylulose 5-phosphate reductoisomerase, chloroplastic (LOC103502405), mRNA	XM_023660008.1 PREDICTED: Cucurbita pepo subsp. pepo 1-deoxy-D-xylulose 5-phosphate reductoisomerase, chloroplastic (LOC111779838), mRNA	AT5G62790	1-deoxy-D-xylulose 5-phosphate reductoisomerase	1.71571	7.19469	5.13165	4.19343	2.99098	0.713255	Y	Y	Y	Y	Y	N
gi|659087557|ref|XM_008446295.1|	squalene monooxygenase-like (LOC103487810), mRNA	XM_023690750.1 PREDICTED: Cucurbita pepo subsp. pepo squalene monooxygenase-like (LOC111805616), transcript variant X1, mRNA	AT4G37760	squalene epoxidase 3	1.34737	0.256513	0.707182	0.190381	0.524862	2.75691	N	Y	N	Y	N	Y
gi|659101989|ref|XM_008453674.1|	gamma aminobutyrate transaminase 1, mitochondrial-like (LOC103493051), transcript variant X2, mRNA	XM_023689298.1 PREDICTED: Cucurbita pepo subsp. pepo gamma aminobutyrate transaminase 1, mitochondrial-like (LOC111804476), mRNA	AT3G22200	Pyridoxal phosphate (PLP)-dependent transferases superfamily protein	0.887199	1.22378	0.0529942	1.37937	0.059732	0.0433038	N	N	Y	N	Y	Y
gi|659077988|ref|XM_008441268.1|	protein SUPPRESSOR OF FRI 4 (LOC103484275), transcript variant X1, mRNA	XM_023688420.1 PREDICTED: Cucurbita pepo subsp. pepo protein SUPPRESSOR OF FRI 4-like (LOC111803835), mRNA	AT1G30970	zinc finger (C2H2 type) family protein	0.857741	1.38226	1.75329	1.61151	2.04408	1.26842	N	N	Y	Y	Y	N
gi|659132270|ref|XM_008467889.1|	phosphoenolpyruvate carboxykinase [ATP] (LOC103503632), mRNA	XM_023669166.1 PREDICTED: Cucurbita pepo subsp. pepo phosphoenolpyruvate carboxykinase (ATP) (LOC111788715), transcript variant X1, mRNA	AT5G65690	phosphoenolpyruvate carboxykinase 2	1.154	1.73795	0.0434063	1.50602	0.0376138	0.0249756	N	N	Y	N	Y	Y
gi|659116823|ref|XM_008460056.1|	5'-nucleotidase domain-containing protein 4 (LOC103497745), mRNA	XM_023692486.1 PREDICTED: Cucurbita pepo subsp. pepo cytosolic purine 5'-nucleotidase (LOC111806943), transcript variant X1, mRNA	AT5G48960	HAD-superfamily hydrolase, subfamily IG, 5'-nucleotidase	1.11497	2.98087	1.96223	2.6735	1.75989	0.658273	N	Y	Y	Y	N	N
gi|659115934|ref|XM_008459593.1|	serine/threonine-protein kinase SRK2I (LOC103497409), mRNA	XM_023656940.1 PREDICTED: Cucurbita pepo subsp. pepo serine/threonine-protein kinase SRK2I (LOC111777379), mRNA	AT5G66880;AT1G78290;AT3G50500	sucrose nonfermenting 1(SNF1)-related protein kinase 2.3;Protein kinase superfamily protein;SNF1-related protein kinase 2.2	0.634921	6.23377	0.337434	9.81818	0.531459	0.0541301	N	Y	Y	Y	Y	Y
gi|659122115|ref|XM_008462754.1|	uncharacterized LOC103499701 (LOC103499701), mRNA	XM_023657818.1 PREDICTED: Cucurbita pepo subsp. pepo uncharacterized LOC111778150 (LOC111778150), mRNA	AT4G00585	unknown protein; Has 47 Blast hits to 47 proteins in 22 species: Archae - 0; Bacteria - 0; Metazoa - 3; Fungi - 7; Plants - 33; Viruses - 0; Other Eukaryotes - 4 (source: NCBI BLink).	0.927743	1.36006	3.44704	1.46599	3.71552	2.53448	N	N	Y	N	Y	Y
gi|659112972|ref|XM_008458174.1|	protein disulfide isomerase-like 2-3 (LOC103496347), mRNA	XM_023657006.1 PREDICTED: Cucurbita pepo subsp. pepo protein disulfide isomerase-like 2-3 (LOC111777419), mRNA	AT1G04980	PDI-like 2-2	0.798046	1.08407	0.52017	1.35841	0.651805	0.47983	N	N	N	N	N	N
gi|659112268|ref|XM_008457922.1|	CBS domain-containing protein CBSX1, chloroplastic-like (LOC103496172), mRNA	XM_023680214.1 PREDICTED: Cucurbita pepo subsp. pepo CBS domain-containing protein CBSX1, chloroplastic-like (LOC111797256), mRNA	AT4G36910;AT4G34120	Cystathionine beta-synthase (CBS) family protein	1.01333	2.3373	1.14147	2.30655	1.12645	0.488372	N	Y	N	Y	N	Y
gi|659104186|ref|XM_008454614.1|	probable phospholipid hydroperoxide glutathione peroxidase (LOC103493737), mRNA	XM_023679930.1 PREDICTED: Cucurbita pepo subsp. pepo probable phospholipid hydroperoxide glutathione peroxidase (LOC111797053), mRNA	AT4G31870	glutathione peroxidase 7	1.95587	0.687908	0.818668	0.351716	0.418571	1.19008	Y	Y	N	Y	Y	N
gi|659117201|ref|XM_008460254.1|	sucrose nonfermenting 4-like protein (LOC103497871), mRNA	XM_023692469.1 PREDICTED: Cucurbita pepo subsp. pepo sucrose nonfermenting 4-like protein (LOC111806933), transcript variant X1, mRNA	AT1G09020	homolog of yeast sucrose nonfermenting 4	0.763347	0.863014	1.14937	1.13057	1.5057	1.33181	N	N	N	N	N	N
gi|659087021|ref|XM_008446013.1|	ABC transporter E family member 2 (LOC103487625), transcript variant X2, mRNA	XM_023680418.1 PREDICTED: Cucurbita pepo subsp. pepo ABC transporter E family member 2-like (LOC111797431), transcript variant X1, mRNA	AT4G19210	RNAse l inhibitor protein 2	0.736394	0.699613	1.26446	0.950053	1.7171	1.80737	N	Y	N	N	N	Y
gi|659090145|ref|XM_008447639.1|	ubiquitin carboxyl-terminal hydrolase 24 (LOC103488751), mRNA	XM_023677205.1 PREDICTED: Cucurbita pepo subsp. pepo ubiquitin carboxyl-terminal hydrolase 24-like (LOC111794983), mRNA	AT4G30890	ubiquitin-specific protease 24	1.01589	1.4497	1.47739	1.42702	1.45427	1.0191	N	Y	N	N	N	N
gi|659124532|ref|XM_008463991.1|	mannosyl-oligosaccharide 1,2-alpha-mannosidase MNS1 (LOC103500624), mRNA	XM_023692478.1 PREDICTED: Cucurbita pepo subsp. pepo mannosyl-oligosaccharide 1,2-alpha-mannosidase MNS1 (LOC111806937), mRNA	AT1G51590;AT3G21160	alpha-mannosidase 1;alpha-mannosidase 2	1.15537	0.924293	1.4286	0.8	1.23649	1.54562	N	N	N	N	N	N
gi|659115750|ref|XM_008459496.1|	uncharacterized LOC103497345 (LOC103497345), transcript variant X1, mRNA	XM_023657292.1 PREDICTED: Cucurbita pepo subsp. pepo translation initiation factor IF3-1, mitochondrial-like (LOC111777617), mRNA			0.889894	1.45499	1.76119	1.63502	1.9791	1.21045	N	Y	Y	Y	Y	N
gi|659069649|ref|XM_008452904.1|	transcription factor bHLH35-like (LOC103492501), transcript variant X1, mRNA	XM_023665543.1 PREDICTED: Cucurbita pepo subsp. pepo transcription factor bHLH35-like (LOC111785066), mRNA			12.5461	29.7969	2.14029	2.375	0.170595	0.0718294	Y	Y	N	N	Y	Y
gi|659074415|ref|XM_008439370.1|	uncharacterized LOC103482962 (LOC103482962), transcript variant X1, mRNA	XM_023695457.1 PREDICTED: Cucurbita pepo subsp. pepo uncharacterized LOC111809106 (LOC111809106), mRNA	AT5G53420	CCT motif family protein	1.53026	8.17175	36.3417	5.34011	23.7487	4.44724	Y	Y	Y	Y	Y	Y
gi|659094830|ref|XM_008450042.1|	probable flavin-containing monooxygenase 1 (LOC103490505), mRNA	XM_023678282.1 PREDICTED: Cucurbita pepo subsp. pepo probable flavin-containing monooxygenase 1 (LOC111795720), mRNA			0.716876	3.2327	1.49854	4.50943	2.09038	0.463557	N	Y	N	Y	Y	Y
gi|659119063|ref|XM_008461233.1|	cyclin-B1-2-like (LOC103498587), mRNA	XM_023694680.1 PREDICTED: Cucurbita pepo subsp. pepo cyclin-B1-2-like (LOC111808596), mRNA	AT5G38660	acclimation of photosynthesis to environment	1.49446	1.20089	1.61677	0.803558	1.08184	1.34631	N	N	N	N	N	N
gi|659067711|ref|XM_008442687.1|	aminomethyltransferase, mitochondrial (LOC103485188), mRNA	XM_023664159.1 PREDICTED: Cucurbita pepo subsp. pepo aminomethyltransferase, mitochondrial-like (LOC111783246), transcript variant X3, mRNA	AT1G11860	Glycine cleavage T-protein family	1.78977	4.27926	15.1792	2.39096	8.48113	3.54717	N	Y	Y	N	Y	Y
gi|659130091|ref|XM_008466773.1|	26S protease regulatory subunit 8 homolog A (LOC103502723), mRNA	XM_023661009.1 PREDICTED: Cucurbita pepo subsp. pepo 26S proteasome regulatory subunit 8 homolog A-like (LOC111780575), mRNA	AT5G19990;AT5G20000	AAA-type ATPase family protein;regulatory particle triple-A ATPase 6A	1.12296	0.794385	1.37822	0.707404	1.22732	1.73496	N	N	N	N	N	N
gi|659070368|ref|XM_008456527.1|	mitochondrial Rho GTPase 1-like (LOC103495076), mRNA	XM_023690497.1 PREDICTED: Cucurbita pepo subsp. pepo mitochondrial Rho GTPase 1-like (LOC111805412), transcript variant X2, mRNA	AT5G27540	MIRO-related GTP-ase 1	1.12323	1.70759	0.950669	1.52025	0.846371	0.55673	N	Y	N	N	N	N
gi|659109442|ref|XM_008456501.1|	uncharacterized LOC103495063 (LOC103495063), transcript variant X2, mRNA	XM_023665942.1 PREDICTED: Cucurbita pepo subsp. pepo uncharacterized LOC111785549 (LOC111785549), mRNA	AT1G14710	hydroxyproline-rich glycoprotein family protein	0.794342	0.975936	1.09774	1.22861	1.38195	1.12481	N	N	N	N	N	N
gi|659128438|ref|XM_008465985.1|	AMP deaminase (LOC103502142), transcript variant X1, mRNA	XM_023687751.1 PREDICTED: Cucurbita pepo subsp. pepo AMP deaminase-like (LOC111803384), mRNA	AT2G38280	AMP deaminase, putative / myoadenylate deaminase, putative	0.372166	0.808405	0.631709	2.17216	1.69739	0.781427	Y	N	N	Y	N	N
gi|659096062|ref|XM_008450685.1|	probable calcium-binding protein CML13 (LOC103490931), mRNA	XM_023697734.1 PREDICTED: Cucurbita pepo subsp. pepo probable calcium-binding protein CML13 (LOC111810899), mRNA	AT1G12310	Calcium-binding EF-hand family protein	0.977217	0.879209	3.04822	0.899707	3.11929	3.46701	N	N	Y	N	Y	Y
gi|659117019|ref|XM_008460160.1|	myb-related protein Myb4-like (LOC103497807), mRNA	XM_023692936.1 PREDICTED: Cucurbita pepo subsp. pepo transcription factor MYB8-like (LOC111807278), mRNA	AT1G63910;AT5G16770	myb domain protein 9;myb domain protein 103	3.65896	2.50198	0.237079	0.683794	0.064794	0.0947566	Y	Y	N	N	Y	N
gi|659068375|ref|XM_008445883.1|	3-oxoacyl-[acyl-carrier-protein] synthase I, chloroplastic (LOC103487541), mRNA	XM_023686012.1 PREDICTED: Cucurbita pepo subsp. pepo 3-oxoacyl-[acyl-carrier-protein] synthase I, chloroplastic (LOC111801832), mRNA	AT5G46290	3-ketoacyl-acyl carrier protein synthase I	0.527094	0.528395	1.94545	1.00247	3.69091	3.68182	Y	Y	N	N	Y	Y
gi|659074467|ref|XM_008439399.1|	molybdate-anion transporter (LOC103482978), mRNA	XM_023695192.1 PREDICTED: Cucurbita pepo subsp. pepo molybdate-anion transporter-like (LOC111808940), mRNA	AT4G27720;AT1G64650	Major facilitator superfamily protein	2.98068	6.42708	0.166487	2.15625	0.0558554	0.0259039	N	Y	Y	Y	Y	Y
gi|659133438|ref|XM_008468507.1|	probable L-ascorbate peroxidase 6, chloroplastic (LOC103504072), transcript variant X2, mRNA	XM_023697874.1 PREDICTED: Cucurbita pepo subsp. pepo probable L-ascorbate peroxidase 6, chloroplastic/mitochondrial (LOC111811124), transcript variant X2, mRNA	AT1G77490;AT4G08390	thylakoidal ascorbate peroxidase;stromal ascorbate peroxidase	0.937415	0.963636	2.88285	1.02797	3.07531	2.99163	N	N	Y	N	Y	Y
gi|659114168|ref|XM_008458716.1|	alpha-galactosidase (LOC103496737), transcript variant X1, mRNA	XM_023688915.1 PREDICTED: Cucurbita pepo subsp. pepo alpha-galactosidase 3 (LOC111804185), transcript variant X2, mRNA	AT3G56310	Melibiase family protein	0.856855	1.85996	0.281504	2.17068	0.328531	0.15135	N	Y	Y	Y	Y	Y
gi|659119203|ref|XM_008461308.1|	probable nucleoredoxin 1 (LOC103498642), mRNA	XM_023668062.1 PREDICTED: Cucurbita pepo subsp. pepo probable nucleoredoxin 1 (LOC111787951), mRNA	AT1G60420	DC1 domain-containing protein	1.07493	2.28367	0.450121	2.12449	0.418745	0.197104	N	Y	Y	Y	Y	Y
gi|659078333|ref|XM_008441450.1|	probable GPI-anchored adhesin-like protein PGA55 (LOC103484395), transcript variant X1, mRNA	XM_023687883.1 PREDICTED: Cucurbita pepo subsp. pepo putative uncharacterized protein DDB_G0277255 (LOC111803469), transcript variant X2, mRNA	AT1G29370;AT1G29350	Kinase-related protein of unknown function (DUF1296)	1.00331	0.878261	1.06992	0.875362	1.06638	1.21822	N	N	N	N	N	N
gi|659088894|ref|XM_008446996.1|	EIN3-binding F-box protein 1 (LOC103488312), mRNA	XM_023682189.1 PREDICTED: Cucurbita pepo subsp. pepo EIN3-binding F-box protein 1-like (LOC111798844), mRNA	AT2G25490	EIN3-binding F box protein 1	1.04471	0.774754	1.28577	0.741596	1.23074	1.65958	N	N	N	N	N	N
gi|659123833|ref|XM_008463643.1|	eukaryotic initiation factor 4A-3 (LOC103500360), mRNA	XM_023672979.1 PREDICTED: Cucurbita pepo subsp. pepo eukaryotic initiation factor 4A-3 (LOC111791589), mRNA	AT3G09375;AT3G19760	eukaryotic initiation factor 4A-III;pseudogene, putative eukaryotic translation initiation factor 4A-3 (eIF-4A-3/eIF4A-3), strong similarity to SP	0.984837	1.1761	1.69251	1.19421	1.71857	1.43909	N	N	Y	N	N	N
gi|659067709|ref|XM_008442676.1|	aspartic proteinase (LOC103485179), mRNA	XM_023663940.1 PREDICTED: Cucurbita pepo subsp. pepo aspartic proteinase (LOC111783063), transcript variant X2, mRNA	AT4G04460	Saposin-like aspartyl protease family protein	1.16967	1.15068	0.493565	0.983768	0.421971	0.428933	N	N	Y	N	Y	Y
gi|659108422|ref|XM_008455969.1|	protein TOPLESS (LOC103494671), transcript variant X1, mRNA	XM_023667734.1 PREDICTED: Cucurbita pepo subsp. pepo protein TOPLESS (LOC111787705), mRNA	AT1G80490;AT1G15750	Transducin family protein / WD-40 repeat family protein;TOPLESS-related 1	1.40949	2.43158	0.659372	1.72515	0.467808	0.27117	N	Y	N	Y	Y	Y
gi|659121302|ref|XM_008462370.1|	survival of motor neuron-related-splicing factor 30 (LOC103499374), transcript variant X2, mRNA	XM_023674762.1 PREDICTED: Cucurbita pepo subsp. pepo survival of motor neuron-related-splicing factor 30 (LOC111793056), mRNA	AT2G02570	nucleic acid binding;RNA binding	1.02476	1.77583	1.40152	1.73292	1.36766	0.789219	N	Y	N	Y	N	N
gi|659095744|ref|XM_008450524.1|	regulator of nonsense transcripts 1 homolog (LOC103490818), mRNA	XM_023697368.1 PREDICTED: Cucurbita pepo subsp. pepo regulator of nonsense transcripts 1 homolog (LOC111810634), mRNA	AT5G47010	RNA helicase, putative	0.996477	0.537459	1.27168	0.539359	1.27617	2.36609	N	Y	N	Y	N	Y
gi|659111263|ref|XM_008457440.1|	exportin-1-like (LOC103495776), transcript variant X1, mRNA	XM_023697703.1 PREDICTED: Cucurbita pepo subsp. pepo protein EXPORTIN 1A-like (LOC111810881), transcript variant X1, mRNA	AT3G03110;AT5G17020	exportin 1A;exportin 1B	0.764065	1.02433	0.708754	1.34063	0.927609	0.691919	N	N	N	N	N	N
gi|659081579|ref|XM_008443183.1|	GRF1-interacting factor 3 (LOC103485532), mRNA	XM_023694376.1 PREDICTED: Cucurbita pepo subsp. pepo GRF1-interacting factor 3-like (LOC111808423), transcript variant X1, mRNA	AT4G00850	GRF1-interacting factor 3	1.26892	1.55714	0.747087	1.22714	0.588759	0.479781	N	Y	N	N	N	Y
gi|659075866|ref|XM_008440153.1|	glutathione reductase, cytosolic (LOC103483491), transcript variant X2, mRNA	XM_023672623.1 PREDICTED: Cucurbita pepo subsp. pepo glutathione reductase, cytosolic (LOC111791332), mRNA	AT3G24170	glutathione-disulfide reductase	1.16179	2.63659	0.487375	2.26942	0.419504	0.184851	N	Y	Y	Y	Y	Y
gi|659124071|ref|XM_008463753.1|	uncharacterized LOC103500456 (LOC103500456), mRNA				1.09817	1.05875	2.52255	0.964099	2.29705	2.38258	N	N	Y	N	Y	Y
gi|659082670|ref|XM_008443748.1|	aquaporin SIP1-1-like (LOC103485971), mRNA	XM_023689176.1 PREDICTED: Cucurbita pepo subsp. pepo aquaporin SIP1-1-like (LOC111804390), mRNA	AT3G04090	small and basic intrinsic protein 1A	1.20562	4.802	1.67317	3.983	1.3878	0.348432	N	Y	Y	Y	N	Y
gi|659102368|ref|XM_008453870.1|	gamma carbonic anhydrase 1, mitochondrial (LOC103493202), mRNA	XM_023697410.1 PREDICTED: Cucurbita pepo subsp. pepo gamma carbonic anhydrase 1, mitochondrial-like (LOC111810665), transcript variant X1, mRNA	AT1G19580	gamma carbonic anhydrase 1	1.32313	1.11951	5.07674	0.846113	3.83693	4.53477	N	N	Y	N	Y	Y
gi|659095310|ref|XM_008450292.1|	DNA-directed RNA polymerase II subunit 1 (LOC103490666), mRNA	XM_023696074.1 PREDICTED: Cucurbita pepo subsp. pepo DNA-directed RNA polymerase II subunit 1 (LOC111809692), mRNA	AT4G35800	RNA polymerase II large subunit	2.75914	0.988056	2.58038	0.358103	0.935213	2.61158	Y	N	Y	Y	N	Y
gi|659086776|ref|XM_008445884.1|	uncharacterized ATP-dependent helicase C29A10.10c-like (LOC103487545), transcript variant X1, mRNA	XM_023679968.1 PREDICTED: Cucurbita pepo subsp. pepo helicase sen1-like (LOC111797076), transcript variant X1, mRNA	AT2G19120;AT4G30100	P-loop containing nucleoside triphosphate hydrolases superfamily protein	0.575553	0.519689	0.689478	0.90294	1.19794	1.32671	N	Y	N	N	N	N
gi|659122305|ref|XM_008462848.1|	probable histone H2A variant 3 (LOC103499771), mRNA	XM_023658164.1 PREDICTED: Cucurbita pepo subsp. pepo probable histone H2A variant 3 (LOC111778379), mRNA	AT3G54560	histone H2A 11	0.844362	1.62921	2.41667	1.92952	2.86212	1.48333	N	Y	Y	Y	Y	N
gi|659080235|ref|XM_008442461.1|	probable Xaa-Pro aminopeptidase P (LOC103485025), mRNA	XM_023688384.1 PREDICTED: Cucurbita pepo subsp. pepo probable Xaa-Pro aminopeptidase P (LOC111803810), transcript variant X1, mRNA	AT4G36760	aminopeptidase P1	0.878069	5.03398	0.315293	5.73301	0.359076	0.062633	N	Y	Y	Y	Y	Y
gi|659090831|ref|XM_008448004.1|	serine/arginine-rich splicing factor RSZ21 (LOC103489020), transcript variant X1, mRNA	XM_023670875.1 PREDICTED: Cucurbita pepo subsp. pepo serine/arginine-rich splicing factor RSZ21-like (LOC111790074), transcript variant X1, mRNA	AT1G23860;AT3G31960	RS-containing zinc finger protein 21;Pseudogene of AT3G31960	0.872066	2.91373	0.867991	3.34118	0.995327	0.297897	N	Y	N	Y	N	Y
gi|659099106|ref|XM_008452210.1|	xanthine dehydrogenase 1-like (LOC103492036), transcript variant X1, mRNA	XM_023659749.1 PREDICTED: Cucurbita pepo subsp. pepo xanthine dehydrogenase 1-like (LOC111779652), transcript variant X2, mRNA	AT4G34890	xanthine dehydrogenase 1	3.11146	17.292	3.29789	5.55752	1.05992	0.190717	N	Y	N	Y	N	Y
gi|659093721|ref|XM_008449461.1|	uncharacterized LOC103490094 (LOC103490094), mRNA	XM_023665268.1 PREDICTED: Cucurbita pepo subsp. pepo protein TIC 214-like (LOC111784624), mRNA	ATMG00020	mitochondrial 26S ribosomal RNA protein	0.756641	0.232471	0.563503	0.30724	0.744743	2.42398	N	Y	N	N	N	N
gi|659112335|ref|XM_008457949.1|	methylthioribose kinase (LOC103496190), transcript variant X1, mRNA	XM_023696554.1 PREDICTED: Cucurbita pepo subsp. pepo methylthioribose kinase (LOC111810020), mRNA	AT1G49820	S-methyl-5-thioribose kinase	1.15987	4.64706	1.68884	4.00654	1.45606	0.36342	N	Y	N	Y	N	N
gi|659132266|ref|XM_008467887.1|	ubiquitin-fold modifier-conjugating enzyme 1 (LOC103503631), transcript variant X1, mRNA	XM_023679669.1 PREDICTED: Cucurbita pepo subsp. pepo ubiquitin-fold modifier-conjugating enzyme 1-like (LOC111796876), transcript variant X1, mRNA	AT1G27530	CONTAINS InterPro DOMAIN/s: Ubiquitin-conjugating enzyme/RWD-like (InterPro:IPR016135), Ubiquitin-fold modifier-conjugating enzyme 1 (InterPro:IPR014806); Has 269 Blast hits to 269 proteins in 110 species: Archae - 0; Bacteria - 0; Metazoa - 175; Fungi -	1.04668	1.79422	1.43905	1.71419	1.37487	0.80205	N	Y	N	Y	N	N
gi|659087732|ref|XM_008446386.1|	uncharacterized LOC103487879 (LOC103487879), mRNA	XM_023682575.1 PREDICTED: Cucurbita pepo subsp. pepo uncharacterized LOC111799156 (LOC111799156), mRNA	AT1G45688	unknown protein; FUNCTIONS IN: molecular_function unknown; INVOLVED IN: biological_process unknown; LOCATED IN: plasma membrane; EXPRESSED IN: 22 plant structures; EXPRESSED DURING: 13 growth stages; BEST Arabidopsis thaliana protein match is: unknown pro	1.02154	1.13375	0.561918	1.10985	0.550071	0.495628	N	N	Y	N	Y	Y
gi|659067647|ref|XM_008442338.1|	potassium transporter 11-like (LOC103484937), mRNA	XM_023663705.1 PREDICTED: Cucurbita pepo subsp. pepo potassium transporter 11-like (LOC111782876), transcript variant X2, mRNA	AT1G31120;AT2G35060	K+ uptake permease 10;K+ uptake permease 11	1.2041	0.849711	0.527197	0.705684	0.437836	0.620442	N	N	Y	N	Y	N
gi|659130757|ref|XM_008467113.1|	cathepsin B-like (LOC103502979), transcript variant X1, mRNA	XM_023684532.1 PREDICTED: Cucurbita pepo subsp. pepo cathepsin B-like protease 2 (LOC111800718), mRNA	AT1G02305	Cysteine proteinases superfamily protein	1.11698	0.365234	0.346942	0.326983	0.310606	0.949916	N	Y	Y	Y	Y	N
gi|659097852|ref|XM_008451627.1|	calmodulin-7 (LOC103491606), mRNA	XM_023656695.1 PREDICTED: Cucurbita pepo subsp. pepo calmodulin-7 (LOC111777214), mRNA	AT5G21274	calmodulin 6	0.82212	0.996648	1.69582	1.21229	2.06274	1.70152	N	N	N	N	Y	N
gi|659078574|ref|XM_008441574.1|	transcription factor VOZ1 (LOC103484485), mRNA	XM_023687570.1 PREDICTED: Cucurbita pepo subsp. pepo transcription factor VOZ1-like (LOC111803247), mRNA	AT1G28520	vascular plant one zinc finger protein	0.91368	1.33227	0.9245	1.45813	1.01184	0.69393	N	N	N	N	N	N
gi|659102675|ref|XM_008454034.1|	uncharacterized protein At5g49945-like (LOC103493328), mRNA	XM_023696897.1 PREDICTED: Cucurbita pepo subsp. pepo uncharacterized protein At5g49945-like (LOC111810245), mRNA	AT4G24330;AT5G49945	Protein of unknown function (DUF1682)	0.962025	1.42819	1.55897	1.48456	1.62051	1.09158	N	Y	N	N	N	N
gi|659121036|ref|XM_008462251.1|	uncharacterized LOC103499277 (LOC103499277), transcript variant X1, mRNA	XM_023694275.1 PREDICTED: Cucurbita pepo subsp. pepo uncharacterized LOC111808351 (LOC111808351), transcript variant X1, mRNA	AT1G77800	PHD finger family protein	0.763561	0.58261	1.09608	0.763017	1.43548	1.88132	N	Y	N	N	N	Y
gi|659117600|ref|XM_008460465.1|	protein DEHYDRATION-INDUCED 19 homolog 4-like (LOC103498016), mRNA	XM_023693315.1 PREDICTED: Cucurbita pepo subsp. pepo protein DEHYDRATION-INDUCED 19 homolog 4-like (LOC111807550), transcript variant X1, mRNA	AT1G02750;AT5G49230;AT3G06760	Drought-responsive family protein	0.950447	0.616368	3.94836	0.648503	4.15422	6.40585	N	Y	Y	N	Y	Y
gi|659079527|ref|XM_008442081.1|	AP2-like ethylene-responsive transcription factor TOE3 (LOC103484789), mRNA	XM_023687872.1 PREDICTED: Cucurbita pepo subsp. pepo floral homeotic protein APETALA 2-like (LOC111803467), transcript variant X1, mRNA	AT4G36920	Integrase-type DNA-binding superfamily protein	1.86401	7.59877	0.302487	4.07657	0.162277	0.0398074	Y	Y	Y	Y	Y	Y
gi|659123772|ref|XM_008463610.1|	protein transport protein Sec31A (LOC103500339), mRNA	XM_023671336.1 PREDICTED: Cucurbita pepo subsp. pepo protein transport protein SEC31 homolog B-like (LOC111790445), mRNA	AT1G18830;AT3G63460	transducin family protein / WD-40 repeat family protein;Transducin/WD40 repeat-like superfamily protein	0.811422	0.963958	1.18815	1.18799	1.46429	1.23258	N	N	N	N	N	N
gi|659077850|ref|XM_008441199.1|	uncharacterized LOC103484235 (LOC103484235), mRNA	XM_023662184.1 PREDICTED: Cucurbita pepo subsp. pepo uncharacterized LOC111781532 (LOC111781532), mRNA	AT4G20150	unknown protein; FUNCTIONS IN: molecular_function unknown; INVOLVED IN: biological_process unknown; LOCATED IN: mitochondrion, plasma membrane, mitochondrial respiratory chain complex I, respiratory chain complex I; EXPRESSED IN: 24 plant structures; EXPR	0.821575	1.03975	3.47784	1.26555	4.23314	3.34489	N	N	Y	N	Y	Y
gi|659099382|ref|XM_008452350.1|	probable protein phosphatase 2C 5 (LOC103492128), transcript variant X2, mRNA	XM_023674332.1 PREDICTED: Cucurbita pepo subsp. pepo probable protein phosphatase 2C 5 (LOC111792756), transcript variant X1, mRNA	AT1G09160	Protein phosphatase 2C family protein	0.998347	1.71591	1.18123	1.71875	1.18318	0.688396	N	Y	N	Y	N	N
gi|659087463|ref|XM_008446244.1|	glycine dehydrogenase (decarboxylating), mitochondrial (LOC103487785), mRNA	XM_023690382.1 PREDICTED: Cucurbita pepo subsp. pepo glycine dehydrogenase (decarboxylating), mitochondrial-like (LOC111805345), transcript variant X1, mRNA	AT4G33010;AT2G26080	glycine decarboxylase P-protein 2;glycine decarboxylase P-protein 1	1.86882	0.14148	1.13905	0.0757052	0.609502	8.05098	Y	Y	N	Y	N	Y
gi|659128971|ref|XM_008466242.1|	probable aspartyl aminopeptidase (LOC103502338), transcript variant X1, mRNA	XM_023674815.1 PREDICTED: Cucurbita pepo subsp. pepo probable aspartyl aminopeptidase (LOC111793087), mRNA	AT5G60160	Zn-dependent exopeptidases superfamily protein	1.18293	4.58784	1.48904	3.87838	1.25877	0.324561	N	Y	N	Y	N	Y
gi|659085833|ref|XM_008445412.1|	dnaJ protein homolog (LOC103487185), mRNA	XM_023659740.1 PREDICTED: Cucurbita pepo subsp. pepo dnaJ protein homolog (LOC111779647), transcript variant X1, mRNA	AT3G44110;AT5G22060	DNAJ homologue 2;DNAJ homologue 3	1.57917	0.421486	0.464803	0.266904	0.294334	1.10277	Y	Y	Y	Y	Y	N
gi|659094459|ref|XM_008449850.1|	vacuolar proton ATPase a3 (LOC103490358), mRNA	XM_023698387.1 PREDICTED: Cucurbita pepo subsp. pepo V-type proton ATPase subunit a3-like (LOC111811502), mRNA	AT2G21410;AT4G39080	vacuolar proton ATPase A3;vacuolar proton ATPase A2	0.957992	0.752212	1.00917	0.785197	1.05343	1.34161	N	N	N	N	N	N
gi|659089705|ref|XM_008447432.1|	uncharacterized LOC103488611 (LOC103488611), transcript variant X1, mRNA	XM_023694691.1 PREDICTED: Cucurbita pepo subsp. pepo uncharacterized LOC111808604 (LOC111808604), transcript variant X1, mRNA	AT1G68580	agenet domain-containing protein / bromo-adjacent homology (BAH) domain-containing protein	0.981335	0.425297	0.716646	0.433386	0.730277	1.68505	N	Y	N	Y	N	N
gi|659107321|ref|XM_008455392.1|	mitochondrial outer membrane protein porin 4 (LOC103494273), transcript variant X4, mRNA	XM_023661068.1 PREDICTED: Cucurbita pepo subsp. pepo mitochondrial outer membrane protein porin 4 (LOC111780623), transcript variant X2, mRNA	AT5G57490	voltage dependent anion channel 4	0.9197	1.18483	2.99303	1.28828	3.25436	2.52613	N	N	Y	N	Y	Y
gi|659093250|ref|XM_008449224.1|	squamosa promoter-binding-like protein 12 (LOC103489891), mRNA	XM_023670965.1 PREDICTED: Cucurbita pepo subsp. pepo squamosa promoter-binding-like protein 1 (LOC111790134), mRNA	AT3G60030;AT2G47070	squamosa promoter-binding protein-like 12;squamosa promoter binding protein-like 1	1.00773	1.89642	1.75106	1.88187	1.73764	0.923354	N	Y	Y	Y	N	N
gi|659069722|ref|XM_008453253.1|	60S acidic ribosomal protein P3-2 (LOC103492742), transcript variant X2, mRNA	XM_023665599.1 PREDICTED: Cucurbita pepo subsp. pepo 60S acidic ribosomal protein P3-2-like (LOC111785135), mRNA	AT5G57290	60S acidic ribosomal protein family	0.612676	3.48	1.24286	5.68	2.02857	0.357143	N	Y	N	Y	N	N
gi|659092677|ref|XM_008448946.1|	uncharacterized LOC103489685 (LOC103489685), transcript variant X1, mRNA	XM_023673709.1 PREDICTED: Cucurbita pepo subsp. pepo uncharacterized LOC111792322 (LOC111792322), transcript variant X2, mRNA	AT1G68140	Protein of unknown function (DUF1644)	0.669887	0.586405	0.898973	0.875379	1.34198	1.53302	N	Y	N	N	N	N
gi|659072204|ref|XM_008465690.1|	leucine--tRNA ligase, cytoplasmic (LOC103501922), transcript variant X1, mRNA	XM_023663614.1 PREDICTED: Cucurbita pepo subsp. pepo leucine--tRNA ligase, cytoplasmic-like (LOC111782809), transcript variant X5, mRNA	AT1G50130;AT1G09620	ATP binding;leucine-tRNA ligases;aminoacyl-tRNA ligases;nucleotide binding;ATP binding;aminoacyl-tRNA ligases;pseudogene, putative leucyl tRNA synthetase, similar to leucyl tRNA synthetase GB:BAA95667 GI:7804450 from (Homo sapiens); blastp match of 51% id	1.11923	4.18705	1.24359	3.74101	1.11111	0.297009	N	Y	N	Y	N	Y
gi|659071234|ref|XM_008460602.1|	mitochondrial import inner membrane translocase subunit TIM17-2-like (LOC103498112), mRNA	XM_023691355.1 PREDICTED: Cucurbita pepo subsp. pepo mitochondrial import inner membrane translocase subunit TIM17-2-like (LOC111806029), mRNA	AT2G37410	translocase inner membrane subunit 17-2	0.594691	0.66873	0.965825	1.1245	1.62408	1.44427	Y	Y	N	N	N	N
gi|659069109|ref|XM_008449973.1|	ultraviolet-B receptor UVR8-like (LOC103490458), transcript variant X1, mRNA	XM_023688376.1 PREDICTED: Cucurbita pepo subsp. pepo ultraviolet-B receptor UVR8-like (LOC111803804), transcript variant X1, mRNA	AT3G53830	Regulator of chromosome condensation (RCC1) family protein	3.38313	28.9478	3.17653	8.55652	0.938931	0.109733	Y	Y	Y	Y	N	Y
gi|659120008|ref|XM_008461741.1|	putative G3BP-like protein (LOC103498922), transcript variant X1, mRNA	XM_023658816.1 PREDICTED: Cucurbita pepo subsp. pepo putative G3BP-like protein (LOC111778835), mRNA	AT5G43960	Nuclear transport factor 2 (NTF2) family protein with RNA binding (RRM-RBD-RNP motifs) domain	0.767846	0.657851	0.962903	0.856749	1.25403	1.46371	N	Y	N	N	N	N
gi|659089802|ref|XM_008447467.1|	histone H3.2 (LOC103488649), mRNA	XM_023692439.1 PREDICTED: Cucurbita pepo subsp. pepo histone H3.2-like (LOC111806916), mRNA	AT5G65360	Histone superfamily protein	0.589396	8.38596	1.79699	14.2281	3.04887	0.214286	N	Y	N	Y	Y	Y
gi|659127982|ref|XM_008465767.1|	coatomer subunit beta-1-like (LOC103501982), transcript variant X1, mRNA	XM_023668019.1 PREDICTED: Cucurbita pepo subsp. pepo coatomer subunit beta-1-like (LOC111787924), transcript variant X1, mRNA	AT4G31480;AT4G31490	Coatomer, beta subunit	0.726008	1.12987	2.13643	1.55628	2.9427	1.89086	N	N	Y	N	Y	Y
gi|659088759|ref|XM_008446925.1|	V-type proton ATPase subunit c'' (LOC103488269), mRNA	XM_023691505.1 PREDICTED: Cucurbita pepo subsp. pepo V-type proton ATPase subunit c''1-like (LOC111806142), mRNA	AT2G25610	ATPase, F0/V0 complex, subunit C protein	1.37266	0.941857	1.90513	0.686155	1.38791	2.02274	N	N	Y	N	N	Y
gi|659117211|ref|XM_008460259.1|	putative chromatin-remodeling complex ATPase chain (LOC103497876), transcript variant X1, mRNA	XM_023658269.1 PREDICTED: Cucurbita pepo subsp. pepo ISWI chromatin-remodeling complex ATPase CHR11-like (LOC111778441), transcript variant X1, mRNA	AT3G06400;AT5G18620	chromatin-remodeling protein 11;chromatin remodeling factor17	0.728849	0.528672	0.966881	0.725352	1.32659	1.82889	N	Y	N	N	N	Y
gi|659125364|ref|XM_008464427.1|	probable methyltransferase PMT26 (LOC103500955), mRNA	XM_023688127.1 PREDICTED: Cucurbita pepo subsp. pepo probable methyltransferase PMT26 (LOC111803628), mRNA	AT5G64030;AT2G34300;AT3G51075	S-adenosyl-L-methionine-dependent methyltransferases superfamily protein;other RNA	1.03502	1.01141	0.291507	0.977186	0.281644	0.288219	N	N	Y	N	Y	Y
gi|659113782|ref|XM_008458531.1|	alpha-soluble NSF attachment protein 2 (LOC103496599), mRNA	XM_023695694.1 PREDICTED: Cucurbita pepo subsp. pepo alpha-soluble NSF attachment protein 2-like (LOC111809262), mRNA	AT3G56190	alpha-soluble NSF attachment protein 2	0.89212	0.958151	1.475	1.07402	1.65337	1.53942	N	N	N	N	N	N
gi|659123457|ref|XM_008463452.1|	ras-related protein RABE1c-like (LOC103500219), mRNA	XM_023656605.1 PREDICTED: Cucurbita pepo subsp. pepo ras-related protein RABE1c-like (LOC111777140), mRNA	AT3G46060;AT3G53610	RAB GTPase homolog 8A;RAB GTPase homolog 8	0.847403	0.870829	1.12917	1.02765	1.33251	1.29666	N	N	N	N	N	N
gi|659110461|ref|XM_008457015.1|	glycine-rich RNA-binding protein 10 (LOC103495449), transcript variant X1, mRNA	XM_023675522.1 PREDICTED: Cucurbita pepo subsp. pepo glycine-rich RNA-binding protein RZ1A-like (LOC111793576), transcript variant X1, mRNA	AT3G26420	RNA-binding (RRM/RBD/RNP motifs) family protein with retrovirus zinc finger-like domain	1.25929	1.32681	1.06781	1.05362	0.847945	0.804795	N	N	N	N	N	N
gi|659094133|ref|XM_008449681.1|	coiled-coil domain-containing protein 124 (LOC103490249), mRNA	XM_023674017.1 PREDICTED: Cucurbita pepo subsp. pepo coiled-coil domain-containing protein 124-like (LOC111792505), mRNA	AT1G16210	unknown protein; CONTAINS InterPro DOMAIN/s: Protein of unknown function DUF1014 (InterPro:IPR010422); Has 16107 Blast hits to 8386 proteins in 1107 species: Archae - 26; Bacteria - 3370; Metazoa - 4013; Fungi - 1516; Plants - 526; Viruses - 120; Other Eu	1.28519	1.3875	1.9086	1.07961	1.48507	1.37557	N	N	Y	N	N	N
gi|659075175|ref|XM_008439783.1|	CAAX prenyl protease 1 homolog (LOC103483251), mRNA	XM_023670937.1 PREDICTED: Cucurbita pepo subsp. pepo CAAX prenyl protease 1 homolog (LOC111790115), mRNA	AT4G01320	Peptidase family M48 family protein	0.968031	1.5355	1.50897	1.58621	1.5588	0.982724	N	Y	N	Y	N	N
gi|659116889|ref|XM_008460091.1|	dihydrolipoyl dehydrogenase, mitochondrial-like (LOC103497765), mRNA	XM_023658522.1 PREDICTED: Cucurbita pepo subsp. pepo dihydrolipoyl dehydrogenase, mitochondrial-like (LOC111778603), transcript variant X1, mRNA	AT3G17240;AT1G48030	lipoamide dehydrogenase 2;mitochondrial lipoamide dehydrogenase 1	1.10181	6.21928	15.5189	5.64461	14.0849	2.49528	N	Y	Y	Y	Y	Y
gi|659080653|ref|XM_008442686.1|	heterogeneous nuclear ribonucleoprotein F (LOC103485191), transcript variant X1, mRNA	XM_023688355.1 PREDICTED: Cucurbita pepo subsp. pepo heterogeneous nuclear ribonucleoprotein H-like (LOC111803797), transcript variant X2, mRNA	AT5G66010	RNA-binding (RRM/RBD/RNP motifs) family protein	1.10631	2.46092	1.75596	2.22445	1.58723	0.713537	N	Y	Y	Y	N	N
gi|659127376|ref|XM_008465449.1|	persulfide dioxygenase ETHE1 homolog, mitochondrial (LOC103501765), mRNA	XM_023680430.1 PREDICTED: Cucurbita pepo subsp. pepo persulfide dioxygenase ETHE1 homolog, mitochondrial-like (LOC111797437), mRNA	AT1G53580	glyoxalase II 3	1.35937	2.7914	3.00702	2.05346	2.21208	1.07725	N	Y	Y	Y	Y	N
gi|659124376|ref|XM_008463905.1|	transmembrane emp24 domain-containing protein p24beta2 (LOC103500557), mRNA	XM_023698849.1 PREDICTED: Cucurbita pepo subsp. pepo transmembrane emp24 domain-containing protein p24beta2 (LOC111811810), mRNA	AT3G07680	emp24/gp25L/p24 family/GOLD family protein	0.768603	1.03293	0.613324	1.3439	0.797972	0.593773	N	N	N	N	N	N
gi|659122432|ref|XM_008462919.1|	glycerol kinase (LOC103499817), mRNA	XM_023692940.1 PREDICTED: Cucurbita pepo subsp. pepo glycerol kinase (LOC111807281), mRNA	AT1G80460	Actin-like ATPase superfamily protein	1.10227	1.82065	0.93519	1.65172	0.84842	0.513658	N	Y	N	Y	N	Y
gi|659126938|ref|XM_008465217.1|	GTPase-activating protein gyp7 (LOC103501604), mRNA	XM_023695394.1 PREDICTED: Cucurbita pepo subsp. pepo GTPase-activating protein gyp7-like (LOC111809061), mRNA	AT4G27100	Ypt/Rab-GAP domain of gyp1p superfamily protein	0.738778	0.86951	0.428347	1.17696	0.579806	0.492631	N	N	Y	N	N	Y
gi|659131990|ref|XM_008467736.1|	acetylornithine deacetylase (LOC103503528), mRNA	XM_023698965.1 PREDICTED: Cucurbita pepo subsp. pepo acetylornithine deacetylase (LOC111811909), mRNA	AT4G17830	Peptidase M20/M25/M40 family protein	0.918432	2.41504	2.19216	2.62953	2.38685	0.907712	N	Y	Y	Y	Y	N
gi|659066810|ref|XM_008464282.1|	eukaryotic peptide chain release factor GTP-binding subunit (LOC103500812), transcript variant X1, mRNA	XM_023663963.1 PREDICTED: Cucurbita pepo subsp. pepo eukaryotic peptide chain release factor GTP-binding subunit ERF3A (LOC111783083), transcript variant X1, mRNA	AT1G18070	Translation elongation factor EF1A/initiation factor IF2gamma family protein	0.778551	0.747357	1.52268	0.959933	1.95578	2.03741	N	N	N	N	Y	Y
gi|659122440|ref|XM_008462924.1|	F-box/LRR-repeat protein 14 (LOC103499820), transcript variant X1, mRNA	XM_023693045.1 PREDICTED: Cucurbita pepo subsp. pepo F-box/LRR-repeat protein 14-like (LOC111807351), transcript variant X1, mRNA	AT1G15740	Leucine-rich repeat family protein	1.90707	4.21098	0.269598	2.20809	0.141368	0.0640227	Y	Y	Y	Y	Y	Y
gi|659100455|ref|XM_008452885.1|	callose synthase 9 (LOC103492488), mRNA	XM_023676199.1 PREDICTED: Cucurbita pepo subsp. pepo callose synthase 9-like (LOC111794072), mRNA	AT3G07160;AT5G13000	glucan synthase-like 12;glucan synthase-like 10	1.13427	2.56944	2.06243	2.26528	1.81828	0.802676	N	Y	Y	Y	N	N
gi|659104681|ref|XM_008454734.1|	catalase isozyme 1 (LOC103493812), mRNA	XM_023680718.1 PREDICTED: Cucurbita pepo subsp. pepo catalase isozyme 1-like (LOC111797651), mRNA	AT4G35090;AT1G20620	catalase 2;catalase 3	1.5025	0.250929	0.0735474	0.167007	0.0489499	0.2931	N	Y	Y	Y	Y	Y
gi|659123146|ref|XM_008463293.1|	protein FAM188A (LOC103500090), mRNA	XM_023667652.1 PREDICTED: Cucurbita pepo subsp. pepo ubiquitin carboxyl-terminal hydrolase MINDY-3 (LOC111787632), mRNA	AT1G43690	ubiquitin interaction motif-containing protein	0.818846	0.825215	1.12312	1.00778	1.37159	1.361	N	N	N	N	N	N
gi|659083870|ref|XM_008444362.1|	serine/threonine-protein kinase AFC1 (LOC103486413), transcript variant X2, mRNA	XM_023684066.1 PREDICTED: Cucurbita pepo subsp. pepo serine/threonine-protein kinase AFC1 (LOC111800394), transcript variant X2, mRNA	AT3G53570	FUS3-complementing gene 1	0.717243	1.85034	3.98485	2.57979	5.55579	2.15358	N	Y	Y	Y	Y	Y
gi|659070370|ref|XM_008456534.1|	peroxisomal adenine nucleotide carrier 1-like (LOC103495080), transcript variant X1, mRNA	XM_023689599.1 PREDICTED: Cucurbita pepo subsp. pepo peroxisomal adenine nucleotide carrier 1-like (LOC111804805), mRNA	AT5G27520;AT3G05290	peroxisomal adenine nucleotide carrier 2;peroxisomal adenine nucleotide carrier 1	1.19351	1.3527	0.320371	1.13337	0.268426	0.236838	N	N	Y	N	Y	Y
gi|659125059|ref|XM_008464267.1|	zinc finger protein 593 (LOC103500829), mRNA	XM_023661533.1 PREDICTED: Cucurbita pepo subsp. pepo zinc finger protein 593 (LOC111781101), mRNA	AT2G36930	zinc finger (C2H2 type) family protein	0.830189	2.22785	1.408	2.68354	1.696	0.632	N	Y	N	Y	N	N
gi|659123821|ref|XM_008463637.1|	nucleolin 1 (LOC103500357), transcript variant X1, mRNA	XM_023672982.1 PREDICTED: Cucurbita pepo subsp. pepo nucleolin 1-like (LOC111791591), mRNA			0.542299	0.838926	0.830565	1.54698	1.53156	0.990033	Y	N	N	N	N	N
gi|659088953|ref|XM_008447027.1|	aspartate aminotransferase, chloroplastic (LOC103488335), transcript variant X1, mRNA	XM_023690142.1 PREDICTED: Cucurbita pepo subsp. pepo aspartate aminotransferase, chloroplastic (LOC111805203), transcript variant X1, mRNA	AT4G31990	aspartate aminotransferase 5	1.4375	3.65421	2.67808	2.54206	1.86301	0.732877	N	Y	Y	N	N	N
gi|659107748|ref|XM_008455616.1|	superoxide dismutase [Fe], chloroplastic-like (LOC103494442), mRNA	XM_023655871.1 PREDICTED: Cucurbita pepo subsp. pepo superoxide dismutase [Fe], chloroplastic (LOC111776432), mRNA	AT5G51100;AT4G25100	Fe superoxide dismutase 2;Fe superoxide dismutase 1	1.00805	3.53077	3.03304	3.50256	3.00881	0.859031	N	Y	Y	Y	Y	N
gi|659085466|ref|XM_008445213.1|	thioredoxin H2 (LOC103487024), mRNA	XM_023672215.1 PREDICTED: Cucurbita pepo subsp. pepo thioredoxin H2-like (LOC111791036), mRNA	AT1G69880;AT5G39950	thioredoxin 2;thioredoxin H-type 8	0.818898	1.24974	1.43405	1.52612	1.7512	1.14748	N	N	N	N	N	N
gi|659103159|ref|XM_008454283.1|	uncharacterized LOC103493518 (LOC103493518), mRNA	XM_023680091.1 PREDICTED: Cucurbita pepo subsp. pepo uncharacterized LOC111797161 (LOC111797161), transcript variant X1, mRNA	AT5G36210	alpha/beta-Hydrolases superfamily protein	1.20494	9.363	1.6507	7.77049	1.36994	0.176301	N	Y	Y	Y	N	Y
gi|659108438|ref|XM_008455977.1|	3-isopropylmalate dehydrogenase, chloroplastic-like (LOC103494678), mRNA	XM_023670133.1 PREDICTED: Cucurbita pepo subsp. pepo 3-isopropylmalate dehydrogenase, chloroplastic-like (LOC111789379), mRNA	AT5G14200;AT1G31180	isopropylmalate dehydrogenase 1;isopropylmalate dehydrogenase 3	1.08034	7.74242	4.73148	7.16667	4.37963	0.611111	N	Y	Y	Y	Y	N
gi|659098161|ref|XM_008451785.1|	protein AUXIN SIGNALING F-BOX 2-like (LOC103491723), mRNA	XM_023671307.1 PREDICTED: Cucurbita pepo subsp. pepo protein AUXIN SIGNALING F-BOX 2-like (LOC111790421), mRNA	AT1G12820	auxin signaling F-box 3	1.15438	2.6855	0.714206	2.32636	0.618694	0.26595	N	Y	N	Y	N	Y
gi|659119760|ref|XM_008461608.1|	pyruvate dehydrogenase E1 component subunit alpha-3, chloroplastic (LOC103498837), mRNA	XM_023692786.1 PREDICTED: Cucurbita pepo subsp. pepo pyruvate dehydrogenase E1 component subunit alpha-3, chloroplastic (LOC111807184), mRNA	AT1G01090	pyruvate dehydrogenase E1 alpha	0.679898	1.65938	1.24065	2.44062	1.82477	0.747664	N	Y	N	Y	N	N
gi|659101461|ref|XM_008453395.1|	uncharacterized LOC103492851 (LOC103492851), mRNA	XM_023691666.1 PREDICTED: Cucurbita pepo subsp. pepo uncharacterized LOC111806374 (LOC111806374), transcript variant X3, mRNA	AT4G15730;AT1G02990	CW-type Zinc Finger;FUNCTIONS IN: molecular_function unknown; INVOLVED IN: biological_process unknown; LOCATED IN: cellular_component unknown; BEST Arabidopsis thaliana protein match is: CW-type Zinc Finger (TAIR:AT3G62900.1).	0.929705	0.873223	1.99424	0.939248	2.14503	2.28377	N	N	Y	N	Y	Y
gi|659111986|ref|XM_008457786.1|	transcription elongation factor 1 homolog (LOC103496063), transcript variant X1, mRNA	XM_023655972.1 PREDICTED: Cucurbita pepo subsp. pepo transcription elongation factor 1 homolog (LOC111776480), mRNA	AT5G46030	unknown protein; CONTAINS InterPro DOMAIN/s: Protein of unknown function DUF701, zinc-binding putative (InterPro:IPR007808); Has 30201 Blast hits to 17322 proteins in 780 species: Archae - 12; Bacteria - 1396; Metazoa - 17338; Fungi - 3422; Plants - 5037;	0.832675	0.263162	0.933075	0.316044	1.12058	3.54563	N	Y	N	Y	N	Y
gi|659070958|ref|XM_008459241.1|	methyl-CpG-binding domain-containing protein 11-like (LOC103497143), mRNA	XM_023682015.1 PREDICTED: Cucurbita pepo subsp. pepo methyl-CpG-binding domain-containing protein 10-like (LOC111798710), transcript variant X1, mRNA	AT1G15340	methyl-CPG-binding domain 10	1.0195	0.979477	0.837487	0.960738	0.821465	0.855036	N	N	N	N	N	N
gi|659119493|ref|XM_008461465.1|	uncharacterized LOC103498730 (LOC103498730), transcript variant X1, mRNA	XM_023680282.1 PREDICTED: Cucurbita pepo subsp. pepo uncharacterized LOC111797303 (LOC111797303), mRNA	AT1G72170	Domain of unknown function (DUF543)	1.31796	1.10626	3.29975	0.839374	2.50369	2.9828	N	N	Y	N	Y	Y
gi|659091011|ref|XM_008448100.1|	ubiquitin-conjugating enzyme E2 2 (LOC103489092), mRNA	XM_023686662.1 PREDICTED: Cucurbita pepo subsp. pepo ubiquitin-conjugating enzyme E2 2 (LOC111802336), mRNA	AT2G02760	ubiquiting-conjugating enzyme 2	1.21317	1.18159	0.8973	0.973968	0.739634	0.759402	N	N	N	N	N	N
gi|659066808|ref|XM_008464168.1|	T-complex protein 1 subunit delta (LOC103500729), mRNA	XM_023664243.1 PREDICTED: Cucurbita pepo subsp. pepo T-complex protein 1 subunit delta-like (LOC111783323), mRNA	AT3G18190	TCP-1/cpn60 chaperonin family protein	1.03871	2.22581	1.60465	2.14286	1.54485	0.72093	N	Y	N	Y	N	N
gi|659120464|ref|XM_008461985.1|	NADH dehydrogenase [ubiquinone] 1 beta subcomplex subunit 7 (LOC103499092), transcript variant X4, mRNA	XM_023697817.1 PREDICTED: Cucurbita pepo subsp. pepo NADH dehydrogenase [ubiquinone] 1 beta subcomplex subunit 7-like (LOC111811047), mRNA	AT2G02050	NADH-ubiquinone oxidoreductase B18 subunit, putative	0.913242	1.7316	4.93827	1.8961	5.40741	2.85185	N	Y	Y	N	Y	Y
gi|659097050|ref|XM_008451194.1|	uncharacterized LOC103491309 (LOC103491309), mRNA	XM_023673598.1 PREDICTED: Cucurbita pepo subsp. pepo protein RETICULATA-RELATED 1, chloroplastic (LOC111792241), mRNA	AT5G24690	Protein of unknown function (DUF3411)	0.978916	2.6971	1.81058	2.75519	1.84958	0.671309	N	Y	Y	Y	N	N
gi|659118400|ref|XM_008460879.1|	uncharacterized LOC103498311 (LOC103498311), transcript variant X1, mRNA	XM_023663709.1 PREDICTED: Cucurbita pepo subsp. pepo probable E3 ubiquitin-protein ligase rbrA (LOC111782877), transcript variant X1, mRNA	AT4G19670	RING/U-box superfamily protein	0.827063	0.936901	1.06456	1.1328	1.28716	1.13626	N	N	N	N	N	N
gi|659128020|ref|XM_008465786.1|	polyadenylate-binding protein-interacting protein 3 (LOC103501997), transcript variant X1, mRNA	XM_023673253.1 PREDICTED: Cucurbita pepo subsp. pepo polyadenylate-binding protein-interacting protein 3-like (LOC111791779), transcript variant X1, mRNA	AT3G14010;AT1G54170	CTC-interacting domain 3;CTC-interacting domain 4	0.849268	0.620235	0.96776	0.730317	1.13952	1.56031	N	Y	N	N	N	N
gi|659115773|ref|XM_008459508.1|	transportin-1 (LOC103497352), mRNA	XM_023677476.1 PREDICTED: Cucurbita pepo subsp. pepo transportin-1-like (LOC111795193), mRNA	AT2G16950	transportin 1	0.981514	1.37146	1.49464	1.39729	1.52279	1.08981	N	N	N	N	N	N
gi|659121483|ref|XM_008462461.1|	eukaryotic translation initiation factor isoform 4E-2 (LOC103499451), mRNA	XM_023659043.1 PREDICTED: Cucurbita pepo subsp. pepo eukaryotic translation initiation factor-like (LOC111779016), mRNA	AT5G35620	Eukaryotic initiation factor 4E protein	0.822222	1.25728	2.12644	1.52913	2.58621	1.6913	N	N	Y	N	Y	N
gi|659067125|ref|XM_008439566.1|	uncharacterized LOC103483117 (LOC103483117), transcript variant X1, mRNA	XM_023664603.1 PREDICTED: Cucurbita pepo subsp. pepo probable myosin-binding protein 5 (LOC111783684), transcript variant X2, mRNA	AT1G74830;AT1G18990	Protein of unknown function, DUF593	0.847886	3.35978	1.98399	3.96254	2.33993	0.590512	N	Y	Y	Y	Y	N
gi|659105690|ref|XM_008454931.1|	serine/threonine-protein kinase AtPK2/AtPK19-like (LOC103493951), mRNA	XM_023660549.1 PREDICTED: Cucurbita pepo subsp. pepo serine/threonine-protein kinase AtPK2/AtPK19-like (LOC111780217), mRNA	AT3G08730;AT3G08720	serine/threonine protein kinase 2;protein-serine kinase 1	1.3913	0.571821	0.334944	0.410997	0.240741	0.585749	N	Y	Y	Y	Y	N
gi|659093762|ref|XM_008449483.1|	V-type proton ATPase subunit e (LOC103490117), mRNA	XM_023679586.1 PREDICTED: Cucurbita pepo subsp. pepo V-type proton ATPase subunit e1-like (LOC111796820), transcript variant X1, mRNA	AT5G55290	ATPase, V0 complex, subunit E	1.00105	0.911095	3.06366	0.910137	3.06044	3.36261	N	N	Y	N	Y	Y
gi|659115423|ref|XM_008459327.1|	THO complex subunit 4A (LOC103497214), mRNA	XM_023664328.1 PREDICTED: Cucurbita pepo subsp. pepo THO complex subunit 4A-like (LOC111783402), mRNA	AT5G59950;AT5G02530	RNA-binding (RRM/RBD/RNP motifs) family protein	0.953437	0.750436	1.07366	0.787086	1.12609	1.43071	N	N	N	N	N	N
gi|659078323|ref|XM_008441444.1|	DNA-binding protein DDB_G0278111 (LOC103484392), mRNA	XM_023687395.1 PREDICTED: Cucurbita pepo subsp. pepo DNA-binding protein DDB_G0278111-like (LOC111803117), transcript variant X2, mRNA	AT1G29850	double-stranded DNA-binding family protein	1.0619	2.64713	1.60595	2.49282	1.51234	0.606676	N	Y	N	Y	N	N
gi|659124316|ref|XM_008463872.1|	probable WRKY transcription factor 20 (LOC103500526), transcript variant X8, mRNA	XM_023673917.1 PREDICTED: Cucurbita pepo subsp. pepo WRKY transcription factor 1-like (LOC111792448), mRNA	AT2G04880	zinc-dependent activator protein-1	1.15796	1.20699	1.58377	1.04234	1.36772	1.31217	N	N	N	N	N	N
gi|659068536|ref|XM_008446727.1|	DNA damage-binding protein 1 (LOC103488135), mRNA	XM_023664302.1 PREDICTED: Cucurbita pepo subsp. pepo DNA damage-binding protein 1a (LOC111783375), transcript variant X1, mRNA	AT4G05420	damaged DNA binding protein 1A	0.860649	1.62583	1.56121	1.88907	1.81399	0.960254	N	Y	N	Y	N	N
gi|659128007|ref|XM_008465780.1|	developmentally-regulated G-protein 2 (LOC103501993), transcript variant X1, mRNA	XM_023669362.1 PREDICTED: Cucurbita pepo subsp. pepo developmentally-regulated G-protein 2-like (LOC111788830), transcript variant X1, mRNA	AT1G17470;AT1G72660	developmentally regulated G-protein 1;P-loop containing nucleoside triphosphate hydrolases superfamily protein	0.895206	0.970979	0.930475	1.08464	1.0394	0.958285	N	N	N	N	N	N
gi|659076330|ref|XM_008440399.1|	1,2-dihydroxy-3-keto-5-methylthiopentene dioxygenase 2-like (LOC103483677), mRNA	XM_023684261.1 PREDICTED: Cucurbita pepo subsp. pepo 1,2-dihydroxy-3-keto-5-methylthiopentene dioxygenase 2-like (LOC111800527), mRNA	AT4G14710	RmlC-like cupins superfamily protein	0.917916	0.708279	0.186415	0.771616	0.203085	0.263194	N	N	Y	N	Y	Y
gi|659090738|ref|XM_008447952.1|	AP-1 complex subunit mu-2 (LOC103488980), mRNA	XM_023689006.1 PREDICTED: Cucurbita pepo subsp. pepo AP-1 complex subunit mu-2 (LOC111804264), mRNA	AT1G60780;AT1G10730	Clathrin adaptor complexes medium subunit family protein	0.801911	1.00184	2.08008	1.24931	2.5939	2.07626	N	N	Y	N	Y	Y
gi|659074769|ref|XM_008439564.1|	protein transport protein Sec61 subunit beta (LOC103483120), mRNA	XM_023670600.1 PREDICTED: Cucurbita pepo subsp. pepo protein transport protein Sec61 subunit beta-like (LOC111789882), mRNA	AT2G45070	Preprotein translocase Sec, Sec61-beta subunit protein	0.718096	0.663285	1.14417	0.923671	1.59333	1.725	N	Y	N	N	N	N
gi|659119084|ref|XM_008461245.1|	T-complex protein 1 subunit zeta (LOC103498595), mRNA	XM_023695218.1 PREDICTED: Cucurbita pepo subsp. pepo T-complex protein 1 subunit zeta 1-like (LOC111808959), mRNA	AT3G02530;AT5G16070	TCP-1/cpn60 chaperonin family protein	0.751515	4.08791	1.73023	5.43956	2.30233	0.423256	N	Y	N	Y	Y	Y
gi|659087438|ref|XM_008446230.1|	mitochondrial import receptor subunit TOM20-like (LOC103487773), mRNA	XM_023681448.1 PREDICTED: Cucurbita pepo subsp. pepo mitochondrial import receptor subunit TOM20-like (LOC111798357), mRNA	AT1G27390	translocase outer membrane 20-2	1.06593	4.61905	0.532967	4.33333	0.5	0.115385	N	Y	N	Y	N	Y
gi|659113802|ref|XM_008458542.1|	histone H4 (LOC103496608), mRNA	XM_023691361.1 PREDICTED: Cucurbita pepo subsp. pepo histone H4 (LOC111805747), mRNA	AT1G07660	Histone superfamily protein	0.598922	0.24169	0.3112	0.403541	0.5196	1.2876	Y	Y	Y	Y	Y	N
gi|659070189|ref|XM_008455626.1|	dnaJ homolog subfamily B member 8 (LOC103494448), mRNA	XM_023689565.1 PREDICTED: Cucurbita pepo subsp. pepo dnaJ homolog subfamily B member 8-like (LOC111804774), mRNA	AT1G56300	Chaperone DnaJ-domain superfamily protein	1.39119	10.4674	0.965758	7.52405	0.694198	0.0922638	N	Y	N	Y	N	Y
gi|659125907|ref|XM_008464692.1|	NAC domain-containing protein 74 (LOC103501182), mRNA	XM_023696797.1 PREDICTED: Cucurbita pepo subsp. pepo NAC domain-containing protein 62 (LOC111810188), transcript variant X4, mRNA	AT4G35580	NAC transcription factor-like 9	1.33436	0.470525	0.42377	0.352623	0.317584	0.900633	N	Y	Y	Y	Y	N
gi|659075787|ref|XM_008440108.1|	uncharacterized LOC103483467 (LOC103483467), transcript variant X1, mRNA	XM_023670576.1 PREDICTED: Cucurbita pepo subsp. pepo uncharacterized LOC111789864 (LOC111789864), transcript variant X9, mRNA	AT3G23900	RNA recognition motif (RRM)-containing protein	0.837023	0.309123	1.52841	0.369313	1.82601	4.94435	N	Y	N	Y	Y	Y
gi|659132771|ref|XM_008468154.1|	protein TIFY 8-like (LOC103503802), transcript variant X1, mRNA	XM_023668450.1 PREDICTED: Cucurbita pepo subsp. pepo uncharacterized LOC111788190 (LOC111788190), transcript variant X2, mRNA	AT4G32570	TIFY domain protein 8	0.988468	4.95994	1.13399	5.0178	1.14722	0.22863	N	Y	N	Y	N	Y
gi|659069872|ref|XM_008453981.1|	26S proteasome regulatory subunit 4 homolog B-like (LOC103493290), mRNA	XM_023690404.1 PREDICTED: Cucurbita pepo subsp. pepo 26S proteasome regulatory subunit 4 homolog B-like (LOC111805353), mRNA	AT4G29040	regulatory particle AAA-ATPase 2A	0.971621	2.67695	3.17317	2.75514	3.26585	1.18537	N	Y	Y	Y	Y	N
gi|659084395|ref|XM_008444642.1|	40S ribosomal protein S14-2 (LOC103486632), mRNA	XM_023670574.1 PREDICTED: Cucurbita pepo subsp. pepo 40S ribosomal protein S14-2 (LOC111789863), mRNA	AT2G36160;AT3G11510	Ribosomal protein S11 family protein	0.781065	3.25926	1.94118	4.17284	2.48529	0.595588	N	Y	Y	Y	Y	N
gi|659101132|ref|XM_008453222.1|	probable pre-mRNA-splicing factor ATP-dependent RNA helicase (LOC103492738), mRNA	XM_023659479.1 PREDICTED: Cucurbita pepo subsp. pepo probable pre-mRNA-splicing factor ATP-dependent RNA helicase DEAH2 (LOC111779338), transcript variant X1, mRNA	AT5G14900	helicase associated (HA2) domain-containing protein	0.764002	0.724227	0.904701	0.947938	1.18416	1.2492	N	N	N	N	N	N
gi|659104634|ref|XM_008454719.1|	ATP-dependent zinc metalloprotease FTSH, chloroplastic (LOC103493800), mRNA	XM_023679216.1 PREDICTED: Cucurbita pepo subsp. pepo ATP-dependent zinc metalloprotease FTSH, chloroplastic-like (LOC111796546), mRNA	AT1G50250	FTSH protease 1	1.13473	0.271919	0.44978	0.239633	0.396374	1.65409	N	Y	Y	Y	Y	N
gi|659108613|ref|XM_008456073.1|	GTP-binding protein SAR1A (LOC103494735), transcript variant X1, mRNA	XM_023669772.1 PREDICTED: Cucurbita pepo subsp. pepo GTP-binding protein SAR1A (LOC111789124), mRNA	AT4G02080	secretion-associated RAS super family 2	0.687275	0.36954	0.465094	0.537688	0.676721	1.25857	N	Y	Y	Y	N	N
gi|659094806|ref|XM_008450029.1|	multiprotein-bridging factor 1b (LOC103490498), mRNA	XM_023657628.1 PREDICTED: Cucurbita pepo subsp. pepo multiprotein-bridging factor 1b (LOC111777896), mRNA	AT2G42680;AT3G58680	multiprotein bridging factor 1A;multiprotein bridging factor 1B	1.25589	2.20464	1.27701	1.75544	1.01681	0.579235	N	Y	N	Y	N	N
gi|659084498|ref|XM_008444698.1|	BEL1-like homeodomain protein 1 (LOC103486682), mRNA	XM_023670477.1 PREDICTED: Cucurbita pepo subsp. pepo BEL1-like homeodomain protein 1 (LOC111789788), transcript variant X1, mRNA	AT2G35940	BEL1-like homeodomain 1	0.75635	0.473524	0.54786	0.626065	0.724347	1.15698	N	Y	Y	Y	N	N
gi|659073069|ref|XM_008469016.1|	serine/threonine-protein kinase minibrain (LOC103504638), transcript variant X1, mRNA	XM_023677496.1 PREDICTED: Cucurbita pepo subsp. pepo dual specificity protein kinase YAK1 homolog (LOC111795205), mRNA	AT5G35980	yeast YAK1-related gene 1	0.91296	0.745378	0.877985	0.81644	0.96169	1.17791	N	N	N	N	N	N
gi|659080282|ref|XM_008442487.1|	60S ribosomal protein L6, mitochondrial (LOC103485047), mRNA	XM_023687355.1 PREDICTED: Cucurbita pepo subsp. pepo 60S ribosomal protein L6, mitochondrial (LOC111803085), mRNA	AT2G18400	ribosomal protein L6 family protein	1.38859	9.125	3.40667	6.57143	2.45333	0.373333	N	Y	Y	Y	Y	Y
gi|659104707|ref|XM_008454748.1|	uncharacterized LOC103493818 (LOC103493818), mRNA	XM_023666565.1 PREDICTED: Cucurbita pepo subsp. pepo DNA repair RAD52-like protein 2, chloroplastic (LOC111786250), transcript variant X1, mRNA	AT5G47870	FUNCTIONS IN: molecular_function unknown; INVOLVED IN: biological_process unknown; LOCATED IN: chloroplast; EXPRESSED IN: 22 plant structures; EXPRESSED DURING: 13 growth stages; BEST Arabidopsis thaliana protein match is: cobalt ion binding (TAIR:AT1G713	1.05157	0.814377	2.76764	0.774441	2.63192	3.39848	N	N	Y	N	Y	Y
gi|659096350|ref|XM_008450826.1|	E3 ubiquitin-protein ligase UPL1 (LOC103491036), transcript variant X1, mRNA	XM_023684637.1 PREDICTED: Cucurbita pepo subsp. pepo E3 ubiquitin-protein ligase UPL1-like (LOC111800788), transcript variant X2, mRNA	AT1G55860	ubiquitin-protein ligase 1	0.864974	1.0219	0.616667	1.18143	0.712931	0.603448	N	N	N	N	N	N
gi|659074439|ref|XM_008439383.1|	uncharacterized LOC103482966 (LOC103482966), mRNA	XM_023695313.1 PREDICTED: Cucurbita pepo subsp. pepo protein DEFECTIVE IN MERISTEM SILENCING 3-like (LOC111809012), transcript variant X1, mRNA	AT3G49250	defective in meristem silencing 3	0.976586	2.63878	1.25412	2.70204	1.28419	0.475267	N	Y	N	Y	N	Y
gi|659126453|ref|XM_008464968.1|	RNA-binding protein 5 (LOC103501399), mRNA	XM_023671335.1 PREDICTED: Cucurbita pepo subsp. pepo SUPPRESSOR OF ABI3-5 (LOC111790440), transcript variant X1, mRNA	AT3G54230	suppressor of abi3-5	0.72329	0.718047	1.08099	0.992751	1.49454	1.50546	N	N	N	N	N	N
gi|659087998|ref|XM_008446525.1|	mitogen-activated protein kinase homolog NTF3 (LOC103487994), mRNA	XM_023690211.1 PREDICTED: Cucurbita pepo subsp. pepo mitogen-activated protein kinase homolog NTF3-like (LOC111805238), transcript variant X1, mRNA	AT1G59580;AT1G10210	mitogen-activated protein kinase homolog 2;mitogen-activated protein kinase 1	1.29604	3.09636	1.0435	2.38909	0.805147	0.33701	N	Y	N	Y	N	Y
gi|659079780|ref|XM_008442219.1|	branched-chain-amino-acid aminotransferase 3, chloroplastic-like (LOC103484883), mRNA	XM_023687445.1 PREDICTED: Cucurbita pepo subsp. pepo branched-chain amino acid aminotransferase 2, chloroplastic-like (LOC111803158), mRNA	AT5G65780;AT3G49680	branched-chain amino acid aminotransferase 5 / branched-chain amino acid transaminase 5 (BCAT5);branched-chain aminotransferase 3	1.26471	4.03125	0.345845	3.1875	0.273458	0.0857909	N	Y	Y	Y	Y	Y
gi|659099504|ref|XM_008452412.1|	REF/SRPP-like protein At3g05500 (LOC103492163), mRNA	XM_023674513.1 PREDICTED: Cucurbita pepo subsp. pepo REF/SRPP-like protein At3g05500 (LOC111792892), mRNA	AT3G05500	Rubber elongation factor protein (REF)	1.25425	1.46477	0.629356	1.16785	0.501781	0.429662	N	N	N	N	N	N
gi|659075006|ref|XM_008439692.1|	abscisic acid receptor PYL9 (LOC103483200), mRNA	XM_023672972.1 PREDICTED: Cucurbita pepo subsp. pepo abscisic acid receptor PYL9-like (LOC111791580), mRNA	AT4G01026;AT5G53160	regulatory components of ABA receptor 3;PYR1-like 7	1.75528	5.02237	0.790493	2.8613	0.450352	0.157394	Y	Y	N	Y	Y	Y
gi|659096704|ref|XM_008451020.1|	ethylene-insensitive protein 2 (LOC103491179), transcript variant X1, mRNA	XM_023688421.1 PREDICTED: Cucurbita pepo subsp. pepo ethylene-insensitive protein 2-like (LOC111803836), transcript variant X1, mRNA	AT5G03280	NRAMP metal ion transporter family protein	1.34265	1.97237	1.02245	1.46901	0.761518	0.518389	N	Y	N	N	N	Y
gi|659118597|ref|XM_008460981.1|	probable GPI-anchored adhesin-like protein PGA55 (LOC103498397), transcript variant X1, mRNA	XM_023678424.1 PREDICTED: Cucurbita pepo subsp. pepo uncharacterized LOC111795829 (LOC111795829), transcript variant X2, mRNA	AT5G16680	RING/FYVE/PHD zinc finger superfamily protein	1.21173	0.262288	0.433278	0.216459	0.357571	1.65191	N	Y	Y	Y	Y	N
gi|659117240|ref|XM_008460274.1|	acyl carrier protein 1, chloroplastic-like (LOC103497888), mRNA	XM_023691936.1 PREDICTED: Cucurbita pepo subsp. pepo acyl carrier protein 1, chloroplastic-like (LOC111806567), mRNA	AT4G25050	acyl carrier protein 4	0.704132	8.03774	3.4918	11.4151	4.95902	0.434426	N	Y	Y	Y	Y	N
gi|659088590|ref|XM_008446842.1|	proteasome subunit beta type-6 (LOC103488215), mRNA	XM_023690041.1 PREDICTED: Cucurbita pepo subsp. pepo proteasome subunit beta type-6-like (LOC111805133), mRNA	AT4G31300	N-terminal nucleophile aminohydrolases (Ntn hydrolases) superfamily protein	0.947557	0.65513	1.64426	0.691389	1.73526	2.50982	N	Y	N	N	N	Y
gi|659066341|ref|XM_008441607.1|	UPF0426 protein At1g28150, chloroplastic (LOC103484480), mRNA	XM_023663208.1 PREDICTED: Cucurbita pepo subsp. pepo UPF0426 protein At1g28150, chloroplastic (LOC111782458), mRNA			0.90099	0.703004	0.987143	0.780258	1.09562	1.40418	N	Y	N	N	N	N
gi|659121517|ref|XM_008462478.1|	protein transport protein Sec24-like At4g32640 (LOC103499469), mRNA	XM_023693699.1 PREDICTED: Cucurbita pepo subsp. pepo protein transport protein Sec24-like At4g32640 (LOC111807819), mRNA	AT3G44340;AT4G32640	clone eighty-four;Sec23/Sec24 protein transport family protein	0.797405	1.441	1.45642	1.80711	1.82645	1.0107	N	Y	N	Y	Y	N
gi|659070156|ref|XM_008455468.1|	GTP-binding protein SAR1A (LOC103494335), mRNA	XM_023689555.1 PREDICTED: Cucurbita pepo subsp. pepo GTP-binding protein SAR1A-like (LOC111804765), mRNA	AT4G02080;AT1G56330	secretion-associated RAS 1B;secretion-associated RAS super family 2	0.854468	1.25657	1.08541	1.47059	1.27027	0.863784	N	N	N	N	N	N
gi|659122139|ref|XM_008462766.1|	zinc finger CCHC domain-containing protein 10 (LOC103499707), transcript variant X1, mRNA	XM_023692794.1 PREDICTED: Cucurbita pepo subsp. pepo zinc finger CCHC domain-containing protein 10-like (LOC111807191), mRNA	AT5G49400	zinc knuckle (CCHC-type) family protein	0.923115	0.754386	1.27693	0.817217	1.38329	1.69268	N	N	N	N	N	N
gi|659111125|ref|XM_008457369.1|	dnaJ homolog 1, mitochondrial (LOC103495730), transcript variant X1, mRNA	XM_023697303.1 PREDICTED: Cucurbita pepo subsp. pepo chaperone protein dnaJ A6, chloroplastic-like (LOC111810578), transcript variant X1, mRNA	AT4G39960	Molecular chaperone Hsp40/DnaJ family protein	1.07515	2.07001	3.33459	1.92532	3.1015	1.6109	N	Y	Y	Y	Y	N
gi|659104045|ref|XM_008454567.1|	LRR receptor-like serine/threonine-protein kinase ERECTA (LOC103493704), mRNA	XM_023679142.1 PREDICTED: Cucurbita pepo subsp. pepo LRR receptor-like serine/threonine-protein kinase ERECTA (LOC111796501), mRNA	AT2G26330	Leucine-rich receptor-like protein kinase family protein	0.574468	0.172708	0.380282	0.30064	0.661972	2.20188	N	Y	Y	Y	N	Y
gi|659099997|ref|XM_008452657.1|	glycylpeptide N-tetradecanoyltransferase 1 (LOC103492341), transcript variant X1, mRNA	XM_023674873.1 PREDICTED: Cucurbita pepo subsp. pepo glycylpeptide N-tetradecanoyltransferase 1-like (LOC111793131), transcript variant X2, mRNA	AT5G57020	myristoyl-CoA:protein N-myristoyltransferase	0.684871	0.909167	1.12358	1.3275	1.64058	1.23584	N	N	N	N	N	N
gi|659073099|ref|XM_008469031.1|	phosphoglucomutase, chloroplastic (LOC103504651), mRNA	XM_023694845.1 PREDICTED: Cucurbita pepo subsp. pepo phosphoglucomutase, chloroplastic-like (LOC111808702), mRNA	AT5G51820	phosphoglucomutase	2.91717	8.77289	21.0088	3.00733	7.20175	2.39474	Y	Y	Y	N	Y	Y
gi|659090304|ref|XM_008447722.1|	cysteine proteinase inhibitor 12 (LOC103488820), mRNA	XM_023692654.1 PREDICTED: Cucurbita pepo subsp. pepo cysteine proteinase inhibitor 12-like (LOC111807077), mRNA	AT3G12490	cystatin B	0.897817	0.869252	1.0865	0.968184	1.21016	1.24993	N	N	N	N	N	N
gi|659084343|ref|XM_008444616.1|	cytochrome b-c1 complex subunit 9 (LOC103486605), mRNA	XM_023683206.1 PREDICTED: Cucurbita pepo subsp. pepo cytochrome b-c1 complex subunit 9-like (LOC111799747), mRNA	AT3G52730	ubiquinol-cytochrome C reductase UQCRX/QCR9-like family protein	0.981218	1.71884	2.39112	1.75174	2.43689	1.39112	N	Y	Y	Y	Y	N
gi|659085679|ref|XM_008445321.1|	DEAD-box ATP-dependent RNA helicase 46 (LOC103487108), mRNA	XM_023672154.1 PREDICTED: Cucurbita pepo subsp. pepo DEAD-box ATP-dependent RNA helicase 46-like (LOC111790994), transcript variant X1, mRNA	AT3G01540	DEAD box RNA helicase 1	0.465364	0.169719	0.524247	0.364703	1.12653	3.08891	Y	Y	Y	Y	N	Y
gi|659115938|ref|XM_008459596.1|	uncharacterized LOC103497411 (LOC103497411), mRNA	XM_023678504.1 PREDICTED: Cucurbita pepo subsp. pepo uncharacterized LOC111795877 (LOC111795877), mRNA	AT3G50590	Transducin/WD40 repeat-like superfamily protein	0.882826	0.909677	1.40598	1.03041	1.59259	1.54558	N	N	N	N	N	N
gi|659094215|ref|XM_008449722.1|	uncharacterized LOC103490278 (LOC103490278), transcript variant X1, mRNA	XM_023655706.1 PREDICTED: Cucurbita pepo subsp. pepo uncharacterized LOC111776291 (LOC111776291), transcript variant X1, mRNA			2.51455	1.37688	2.73508	0.547565	1.0877	1.98644	Y	N	Y	Y	N	Y
gi|659120759|ref|XM_008462118.1|	ethylene-responsive transcription factor RAP2-12 (LOC103499193), transcript variant X2, mRNA	XM_023671911.1 PREDICTED: Cucurbita pepo subsp. pepo ethylene-responsive transcription factor RAP2-12-like (LOC111790826), transcript variant X1, mRNA	AT3G14230	related to AP2 2	1.20572	1.50292	0.400218	1.2465	0.331933	0.266293	N	Y	Y	N	Y	Y
gi|659123280|ref|XM_008463359.1|	uridine kinase-like protein 2, chloroplastic (LOC103500150), mRNA	XM_023669899.1 PREDICTED: Cucurbita pepo subsp. pepo uridine kinase-like protein 2, chloroplastic (LOC111789203), mRNA	AT3G27190	uridine kinase-like 2	0.704027	1.24785	4.02213	1.77245	5.71304	3.22325	N	N	Y	Y	Y	Y
gi|659087889|ref|XM_008446467.1|	protein BRASSINAZOLE-RESISTANT 1-like (LOC103487952), transcript variant X1, mRNA	XM_023681678.1 PREDICTED: Cucurbita pepo subsp. pepo protein BRASSINAZOLE-RESISTANT 1-like (LOC111798494), transcript variant X1, mRNA	AT1G19350	Brassinosteroid signalling positive regulator (BZR1) family protein	1.12168	11.6232	3.208	10.3623	2.86	0.276	N	Y	Y	Y	Y	Y
gi|659094401|ref|XM_008449818.1|	NADP-dependent D-sorbitol-6-phosphate dehydrogenase-like (LOC103490340), mRNA	XM_023698303.1 PREDICTED: Cucurbita pepo subsp. pepo NADP-dependent D-sorbitol-6-phosphate dehydrogenase-like (LOC111811448), mRNA	AT2G21250	NAD(P)-linked oxidoreductase superfamily protein	1.04115	15.8125	0.716714	15.1875	0.688385	0.0453258	N	Y	N	Y	N	Y
gi|659125147|ref|XM_008464311.1|	splicing factor U2af small subunit B-like (LOC103500870), transcript variant X2, mRNA	XM_023688033.1 PREDICTED: Cucurbita pepo subsp. pepo splicing factor U2af small subunit B-like (LOC111803563), transcript variant X1, mRNA	AT1G27650	U2 snRNP auxiliary factor small subunit, putative	0.905817	1.38266	0.987915	1.52643	1.09063	0.714502	N	N	N	N	N	N
gi|659118829|ref|XM_008461107.1|	KH domain-containing protein At4g18375 (LOC103498494), transcript variant X1, mRNA	XM_023694476.1 PREDICTED: Cucurbita pepo subsp. pepo KH domain-containing protein HEN4-like (LOC111808476), transcript variant X1, mRNA	AT5G15270	RNA-binding KH domain-containing protein	0.933571	0.984485	1.61449	1.05454	1.72938	1.63994	N	N	N	N	N	N
gi|659126191|ref|XM_008464838.1|	farnesyl pyrophosphate synthase 1 (LOC103501295), mRNA	XM_023664371.1 PREDICTED: Cucurbita pepo subsp. pepo farnesyl pyrophosphate synthase 1 (LOC111783444), mRNA	AT5G47770;AT4G17190	farnesyl diphosphate synthase 2;farnesyl diphosphate synthase 1	3.24113	4.27103	0.995643	1.31776	0.30719	0.233115	Y	Y	N	N	N	N
gi|659113260|ref|XM_008458259.1|	probable phosphoglucomutase-2 (LOC103496424), transcript variant X1, mRNA	XM_023684921.1 PREDICTED: Cucurbita pepo subsp. pepo phosphoglucomutase (LOC111800976), transcript variant X1, mRNA	AT5G17530	phosphoglucosamine mutase family protein	0.887629	5.31481	1.34531	5.98765	1.51562	0.253125	N	Y	N	Y	N	Y
gi|659091883|ref|XM_008448564.1|	OTU domain-containing protein At3g57810-like (LOC103489409), mRNA	XM_023686740.1 PREDICTED: Cucurbita pepo subsp. pepo uncharacterized LOC111802394 (LOC111802394), mRNA			2.36115	4.0566	24.1186	1.71806	10.2147	5.94551	Y	Y	Y	Y	Y	Y
gi|659089594|ref|XM_008447372.1|	6,7-dimethyl-8-ribityllumazine synthase, chloroplastic (LOC103488575), partial mRNA	XM_023681466.1 PREDICTED: Cucurbita pepo subsp. pepo 6,7-dimethyl-8-ribityllumazine synthase, chloroplastic-like (LOC111798372), mRNA	AT2G44050	6,7-dimethyl-8-ribityllumazine synthase / DMRL synthase / lumazine synthase / riboflavin synthase	0.908257	1.39437	0.177102	1.53521	0.194991	0.127013	N	N	Y	N	Y	Y
gi|659109056|ref|XM_008456303.1|	glucose-6-phosphate/phosphate translocator 2, chloroplastic-like (LOC103494919), mRNA	XM_023680205.1 PREDICTED: Cucurbita pepo subsp. pepo glucose-6-phosphate/phosphate translocator 1, chloroplastic (LOC111797249), mRNA	AT5G54800	glucose 6-phosphate/phosphate translocator 1	1.07901	1.72892	7.96907	1.60233	7.38557	4.60928	N	Y	Y	Y	Y	Y
gi|659070247|ref|XM_008455937.1|	ATP-dependent Clp protease proteolytic subunit-related protein 3, chloroplastic (LOC103494643), transcript variant X1, mRNA	XM_023689525.1 PREDICTED: Cucurbita pepo subsp. pepo ATP-dependent Clp protease proteolytic subunit-related protein 3, chloroplastic (LOC111804747), transcript variant X1, mRNA	AT1G09130;ATCG01280	Chloroplast Ycf2;ATPase, AAA type, core;ATP-dependent caseinolytic (Clp) protease/crotonase family protein	0.926846	1.90227	1.24814	2.05241	1.34665	0.656134	N	Y	N	Y	N	N
gi|659120498|ref|XM_008461999.1|	U6 snRNA-associated Sm-like protein LSm6 (LOC103499106), mRNA	XM_023657876.1 PREDICTED: Cucurbita pepo subsp. pepo U6 snRNA-associated Sm-like protein LSm6 (LOC111778180), transcript variant X2, mRNA	AT2G43810	Small nuclear ribonucleoprotein family protein	1.2024	1.49947	1.97465	1.24706	1.64225	1.3169	N	Y	Y	N	N	N
gi|659102313|ref|XM_008453841.1|	putative glucose-6-phosphate 1-epimerase (LOC103493181), mRNA	XM_023689746.1 PREDICTED: Cucurbita pepo subsp. pepo putative glucose-6-phosphate 1-epimerase (LOC111804908), transcript variant X2, mRNA	AT5G66530	Galactose mutarotase-like superfamily protein	0.994737	2.95668	10.2375	2.97232	10.2917	3.4625	N	Y	Y	Y	Y	Y
gi|659129935|ref|XM_008466698.1|	nuclear pore membrane glycoprotein 210 (LOC103502678), mRNA	XM_023673229.1 PREDICTED: Cucurbita pepo subsp. pepo nuclear pore complex protein GP210 (LOC111791759), mRNA	AT5G40490	RNA-binding (RRM/RBD/RNP motifs) family protein	0.909224	2.14138	1.5603	2.35517	1.71608	0.728643	N	Y	N	Y	N	N
gi|659085733|ref|XM_008445352.1|	uncharacterized LOC103487130 (LOC103487130), mRNA	XM_023672986.1 PREDICTED: Cucurbita pepo subsp. pepo uncharacterized LOC111791594 (LOC111791594), mRNA	AT5G03190	conserved peptide upstream open reading frame 47	1.30262	0.473336	0.107009	0.363373	0.0821495	0.226075	N	Y	Y	Y	Y	Y
gi|659124389|ref|XM_008463913.1|	E3 SUMO-protein ligase RanBP2 (LOC103500566), transcript variant X1, mRNA	XM_023692395.1 PREDICTED: Cucurbita pepo subsp. pepo nuclear pore complex protein NUP50B-like (LOC111806884), transcript variant X1, mRNA	AT3G15970;AT1G52380	NUP50 (Nucleoporin 50 kDa) protein	0.861597	1.91062	1.46952	2.21754	1.70558	0.769131	N	Y	N	Y	N	N
gi|659091488|ref|XM_008448356.1|	ubiquitin receptor RAD23c-like (LOC103489268), mRNA	XM_023683553.1 PREDICTED: Cucurbita pepo subsp. pepo ubiquitin receptor RAD23d-like (LOC111799989), mRNA	AT5G38470;AT3G02540	Rad23 UV excision repair protein family	1.11575	1.13301	1.04016	1.01547	0.932252	0.918053	N	N	N	N	N	N
gi|659099114|ref|XM_008452215.1|	zinc finger A20 and AN1 domain-containing stress-associated protein 4-like (LOC103492038), transcript variant X1, mRNA	XM_023676093.1 PREDICTED: Cucurbita pepo subsp. pepo zinc finger A20 and AN1 domain-containing stress-associated protein 8-like (LOC111793997), mRNA	AT1G51200	A20/AN1-like zinc finger family protein	1.08405	0.99514	2.21351	0.917983	2.04189	2.22432	N	N	Y	N	Y	Y
gi|659118693|ref|XM_008461033.1|	dolichyl-diphosphooligosaccharide--protein glycosyltransferase 48 kDa subunit (LOC103498431), mRNA	XM_023657336.1 PREDICTED: Cucurbita pepo subsp. pepo dolichyl-diphosphooligosaccharide--protein glycosyltransferase 48 kDa subunit-like (LOC111777645), mRNA	AT5G66680	dolichyl-diphosphooligosaccharide-protein glycosyltransferase 48kDa subunit family protein	1.21501	3.13613	0.534821	2.58115	0.440179	0.170536	N	Y	Y	Y	Y	Y
gi|659085962|ref|XM_008445477.1|	uncharacterized LOC103487230 (LOC103487230), transcript variant X3, mRNA	XM_023660465.1 PREDICTED: Cucurbita pepo subsp. pepo uncharacterized LOC111780149 (LOC111780149), transcript variant X1, mRNA	AT3G02790	zinc finger (C2H2 type) family protein	1.10848	1.11444	2.17541	1.00538	1.96252	1.95202	N	N	Y	N	Y	Y
gi|659122687|ref|XM_008463052.1|	zinc finger A20 and AN1 domain-containing stress-associated protein 8-like (LOC103499910), mRNA	XM_023693251.1 PREDICTED: Cucurbita pepo subsp. pepo zinc finger A20 and AN1 domain-containing stress-associated protein 8-like (LOC111807505), mRNA	AT1G51200	A20/AN1-like zinc finger family protein	0.619303	0.143158	0.286139	0.23116	0.462034	1.99876	Y	Y	Y	Y	Y	Y
gi|659070445|ref|XM_008456897.1|	pre-mRNA-splicing factor SLU7 (LOC103495367), mRNA	XM_023671017.1 PREDICTED: Cucurbita pepo subsp. pepo pre-mRNA-splicing factor SLU7-like (LOC111790178), mRNA	AT1G65660;AT3G45950	Pre-mRNA splicing Prp18-interacting factor	1.19974	0.707063	0.575377	0.589348	0.479585	0.813756	N	N	Y	Y	Y	N
gi|659095341|ref|XM_008450309.1|	3-dehydroquinate synthase, chloroplastic (LOC103490680), mRNA	XM_023697136.1 PREDICTED: Cucurbita pepo subsp. pepo 3-dehydroquinate synthase, chloroplastic (LOC111810430), mRNA	AT5G66120	3-dehydroquinate synthase, putative	1.29235	1.02945	5.02676	0.796575	3.88963	4.88294	N	N	Y	N	Y	Y
gi|88910032|gb|DQ393831.1|	Cucumis melo cultivar Vedrantais eukaryotic translation initiation factor 4E mRNA, complete cds	XM_023663719.1 PREDICTED: Cucurbita pepo subsp. pepo eukaryotic translation initiation factor 4E-1-like (LOC111782882), mRNA	AT4G18040	eukaryotic translation initiation factor 4E	1.12621	1.04192	1.51524	0.92515	1.34543	1.45428	N	N	N	N	N	N
gi|659069678|ref|XM_008453038.1|	subtilisin-like protease (LOC103492606), transcript variant X1, mRNA	XM_023690580.1 PREDICTED: Cucurbita pepo subsp. pepo subtilisin-like protease SBT2.5 (LOC111805472), transcript variant X3, mRNA	AT2G19170;AT4G30020	PA-domain containing subtilase family protein;subtilisin-like serine protease 3	0.767978	3.1314	2.38819	4.07746	3.1097	0.762658	N	Y	Y	Y	Y	N
gi|659100410|ref|XM_008452863.1|	serrate RNA effector molecule (LOC103492466), mRNA	XM_023660271.1 PREDICTED: Cucurbita pepo subsp. pepo serrate RNA effector molecule-like (LOC111780022), mRNA	AT2G27100	C2H2 zinc-finger protein SERRATE (SE)	0.823279	0.665901	0.79235	0.80884	0.962432	1.18989	N	Y	N	N	N	N
gi|659077121|ref|XM_008440822.1|	protein transport protein SEC23 (LOC103483950), mRNA	XM_023672778.1 PREDICTED: Cucurbita pepo subsp. pepo protein transport protein SEC23-like (LOC111791435), mRNA	AT3G23660;AT4G14160;AT1G05520	Sec23/Sec24 protein transport family protein	0.603479	0.586247	1.0794	0.971445	1.78863	1.8412	Y	Y	N	N	N	Y
gi|659120409|ref|XM_008461957.1|	NAD-dependent malic enzyme 2, mitochondrial (LOC103499065), transcript variant X1, mRNA	XM_023659046.1 PREDICTED: Cucurbita pepo subsp. pepo NAD-dependent malic enzyme 59 kDa isoform, mitochondrial (LOC111779018), transcript variant X1, mRNA	AT4G00570	NAD-dependent malic enzyme 2	0.712724	0.818158	2.00131	1.14793	2.80797	2.44611	N	N	Y	N	Y	Y
gi|659102127|ref|XM_008453744.1|	putative leucine-rich repeat-containing protein DDB_G0290503 (LOC103493112), transcript variant X1, mRNA	XM_023671984.1 PREDICTED: Cucurbita pepo subsp. pepo COP1-interactive protein 1 (LOC111790875), transcript variant X1, mRNA			0.773721	3.18767	4.65381	4.11992	6.01484	1.45994	N	Y	Y	Y	Y	N
gi|659067212|ref|XM_008440027.1|	probable 26S proteasome complex subunit sem1-1 (LOC103483411), mRNA	XM_023663338.1 PREDICTED: Cucurbita pepo subsp. pepo protein DELETION OF SUV3 SUPPRESSOR 1(I)-like (LOC111782564), transcript variant X1, mRNA	AT1G64750	deletion of SUV3 suppressor 1(I)	1.05381	4.23423	1.58784	4.01802	1.50676	0.375	N	Y	N	Y	N	Y
gi|659078142|ref|XM_008441349.1|	ABC transporter C family member 2-like (LOC103484325), mRNA	XM_023662882.1 PREDICTED: Cucurbita pepo subsp. pepo ABC transporter C family member 2 (LOC111782094), mRNA	AT2G34660	multidrug resistance-associated protein 2	1.35294	1.57714	1.7007	1.16571	1.25704	1.07835	N	Y	Y	N	N	N
gi|659066584|ref|XM_008453173.1|	uncharacterized LOC103492624 (LOC103492624), transcript variant X2, mRNA	XM_023664212.1 PREDICTED: Cucurbita pepo subsp. pepo transcription factor TCP13-like (LOC111783290), mRNA	AT5G08060	unknown protein; FUNCTIONS IN: molecular_function unknown; INVOLVED IN: biological_process unknown; LOCATED IN: mitochondrion; EXPRESSED IN: 24 plant structures; EXPRESSED DURING: 16 growth stages; Has 42 Blast hits to 42 proteins in 17 species: Archae -	1.05536	1.66162	5.0367	1.57446	4.77248	3.03119	N	Y	Y	N	Y	Y
gi|659080527|ref|XM_008442618.1|	proteasome subunit alpha type-7 (LOC103485144), mRNA	XM_023689249.1 PREDICTED: Cucurbita pepo subsp. pepo proteasome subunit alpha type-7-like (LOC111804441), mRNA	AT3G51260	20S proteasome alpha subunit PAD1	1.31385	2.38039	2.0033	1.81176	1.52475	0.841584	N	Y	Y	Y	N	N
gi|659089676|ref|XM_008447417.1|	bifunctional riboflavin biosynthesis protein RIBA 1, chloroplastic-like (LOC103488598), mRNA	XM_023694633.1 PREDICTED: Cucurbita pepo subsp. pepo bifunctional riboflavin biosynthesis protein RIBA 1, chloroplastic-like (LOC111808559), transcript variant X1, mRNA	AT5G64300	GTP cyclohydrolase II	1.03747	0.130978	0.589488	0.126247	0.568195	4.50067	N	Y	N	Y	N	Y
gi|659076971|ref|XM_008440742.1|	calmodulin-related protein (LOC103483899), mRNA	XM_023670556.1 PREDICTED: Cucurbita pepo subsp. pepo calmodulin-beta-like (LOC111789848), mRNA	AT5G49480	Ca2+-binding protein 1	1.82979	0.0262933	0.540201	0.0143696	0.295226	20.5452	N	Y	N	Y	Y	Y
gi|659122127|ref|XM_008462760.1|	BEL1-like homeodomain protein 7 (LOC103499705), transcript variant X1, mRNA	XM_023656814.1 PREDICTED: Cucurbita pepo subsp. pepo BEL1-like homeodomain protein 7 (LOC111777282), mRNA	AT4G34610;AT2G16400	BEL1-like homeodomain 7;BEL1-like homeodomain 6	0.697145	1.0683	12.9553	1.53239	18.5833	12.127	N	N	Y	N	Y	Y
gi|659074391|ref|XM_008439357.1|	polypyrimidine tract-binding protein homolog 2 (LOC103482951), mRNA	XM_023695181.1 PREDICTED: Cucurbita pepo subsp. pepo polypyrimidine tract-binding protein homolog 2 (LOC111808932), transcript variant X2, mRNA	AT5G53180	polypyrimidine tract-binding protein 2	1.01445	0.733643	1.34302	0.72319	1.32388	1.83062	N	N	N	N	N	Y
gi|659081643|ref|XM_008443217.1|	eukaryotic translation initiation factor 3 subunit F (LOC103485557), mRNA	XM_023695833.1 PREDICTED: Cucurbita pepo subsp. pepo eukaryotic translation initiation factor 3 subunit F-like (LOC111809382), mRNA	AT2G39990	eukaryotic translation initiation factor 2	0.774854	0.992509	0.958409	1.2809	1.23689	0.965642	N	N	N	N	N	N
gi|659119659|ref|XM_008461553.1|	COP9 signalosome complex subunit 7 (LOC103498808), transcript variant X1, mRNA	XM_023692994.1 PREDICTED: Cucurbita pepo subsp. pepo COP9 signalosome complex subunit 7-like (LOC111807323), transcript variant X1, mRNA	AT1G02090	Proteasome component (PCI) domain protein	0.94881	4.90462	1.66562	5.16923	1.75549	0.339603	N	Y	N	Y	N	Y
gi|659076094|ref|XM_008440276.1|	glycolipid transfer protein (LOC103483577), mRNA	XM_023671467.1 PREDICTED: Cucurbita pepo subsp. pepo glycolipid transfer protein 1 (LOC111790532), transcript variant X1, mRNA	AT2G33470	glycolipid transfer protein 1	1.1097	2.14341	1.16339	1.93152	1.04839	0.542777	N	Y	N	Y	N	N
gi|659101370|ref|XM_008453348.1|	APO protein 3, mitochondrial-like (LOC103492813), transcript variant X1, mRNA	XM_023658272.1 PREDICTED: Cucurbita pepo subsp. pepo APO protein 3, mitochondrial-like (LOC111778443), mRNA	AT5G61930	Arabidopsis thaliana protein of unknown function (DUF794)	0.947735	2.20626	1.64564	2.32793	1.73639	0.745895	N	Y	N	Y	N	N
gi|659076382|ref|XM_008440428.1|	proteasome subunit beta type-2-A (LOC103483693), mRNA	XM_023683711.1 PREDICTED: Cucurbita pepo subsp. pepo proteasome subunit beta type-2-A-like (LOC111800124), mRNA	AT4G14800;AT3G22630	20S proteasome beta subunit D2;20S proteasome beta subunit D1	1.27279	1.18845	2.5	0.933739	1.96419	2.10358	N	N	Y	N	Y	Y
gi|659121396|ref|XM_008462418.1|	cryptochrome-1 (LOC103499419), transcript variant X1, mRNA	XM_023692127.1 PREDICTED: Cucurbita pepo subsp. pepo cryptochrome-1 (LOC111806706), transcript variant X1, mRNA	AT1G04400	cryptochrome 2	0.991074	5.8438	1.09079	5.89643	1.10062	0.186658	N	Y	N	Y	N	Y
gi|659095736|ref|XM_008450519.1|	probable methyltransferase PMT14 (LOC103490814), mRNA	XM_023696493.1 PREDICTED: Cucurbita pepo subsp. pepo probable methyltransferase PMT14 (LOC111809982), transcript variant X2, mRNA	AT4G18030;AT1G26850	S-adenosyl-L-methionine-dependent methyltransferases superfamily protein	2.40613	18.8229	2.49586	7.82292	1.03729	0.132597	Y	Y	Y	Y	N	Y
[truncated: 7,706 more rows]

## Sheet: M 0.5-2Xall
Cmelo ID	Cmelo Description	C.pepo match and description	Athaliana IDS	Athaliana Descriptions	M -24h/-15h	M -24h/0h	M -24h/+9h	M -15h/0h	M -15h/+9h	M 0h/+9h	M -24h vs -15h DE	M -24h vs 0h DE	M -24h vs +9h DE	M -15h vs 0h DE	M -15h vs +9h DE	M 0h vs +9h DE
[truncated: 1,964 more rows]

[truncated: 9 more sheets: -15, 0 & +9h up 2x over -24h, -24,-15 & 0h up 2x over +9h, 0 & +9h up 2x over -24 and -15h, -15 & 0h up 2x over -24 & +9h, -24 & -15h up 2x over 0 & +9h, +9h up 2x over all, 0h up 2x over all, -24h up 2x over all, -15h up 2x over all]
