# Supplementary material for: An integrated transcriptomics and metabolomics analysis of the Cucurbita pepo nectary implicates key modules of primary metabolism involved in nectar synthesis and secretion
Source: Plant Direct. 2019 Feb 28;3(2):e00120. doi: 10.1002/pld3.120 (PMC6508809; doi:10.1002/pld3.120)
Supplement: Supplementary file 9 [file PLD3-3-e00120-s009.xlsx]

## Sheet: All data - M&F together DESeq
C. melo ID	C. melo Description	C.pepo match and description	Athaliana IDS	Athaliana Descriptions	F&M-24h AVG	F&M-15h AVG	F&M 0h AVG	F&M+9h AVG	F&M-24h SD	F&M-15h SD	F&M 0h SD	F&M+9h SD	F&M -24h/-15h	F&M -24h/0h	F&M -24h/+9h	F&M -15h/0h	F&M -15h/+9h	F&M 0h/+9h	F&M -24h vs -15h DE	F&M -24h vs 0h DE	F&M -24h vs +9h DE	F&M -15h vs 0h DE	F&M -15h vs +9h DE	F&M 0h vs +9h DE	F&M -24h vs -15h p-value	F&M -24h vs 0h p-value	F&M -24h vs +9h p-value	F&M -15h vs 0h p-value	F&M -15h vs +9h p-value	F&M 0h vs +9h p-value
gi|659075982|ref|XM_008440214.1|	beta-amylase 1, chloroplastic-like (LOC103483532), mRNA	XM_023671176.1 PREDICTED: Cucurbita pepo subsp. pepo beta-amylase 1, chloroplastic-like (LOC111790317), mRNA	AT3G23920	beta-amylase 1	31506	110951	397624	25319.5	34100.6	40222.4	53321.8	20579.7	0.283963	0.0792357	1.24434	0.279036	4.38205	15.7043	Y	Y	Y	Y	Y	Y	0.000172654	2.55573e-13	0	2.55573e-13	6.73633e-07	0
gi|659082384|ref|XM_008443590.1|	bidirectional sugar transporter NEC1-like (LOC103485863), mRNA	XM_023681010.1 PREDICTED: Cucurbita pepo subsp. pepo bidirectional sugar transporter NEC1-like (LOC111798057), mRNA	AT5G50800	Nodulin MtN3 family protein	50757.7	359072	361650	15175.3	64985.7	131846	94938	14558.9	0.141358	0.14035	3.34475	0.992872	23.6616	23.8314	Y	N	Y	N	Y	Y	3.93261e-09	0.969899	0	0.969899	0	0
gi|659101342|ref|XM_008453336.1|	indole-3-acetic acid-induced protein ARG2-like (LOC103492803), mRNA	XM_023693228.1 PREDICTED: Cucurbita pepo subsp. pepo indole-3-acetic acid-induced protein ARG2 (LOC111807484), mRNA			44929.3	68771.2	345811	13545	49393.7	18764.5	52157	12490.4	0.653316	0.129925	3.31704	0.198869	5.07724	25.5305	N	Y	Y	Y	Y	Y	0.312026	0	0	0	9.88509e-10	0
gi|659120995|ref|XM_008462231.1|	nitrate reductase [NADH] (LOC103499266), mRNA	XM_023695517.1 PREDICTED: Cucurbita pepo subsp. pepo nitrate reductase [NADH] (LOC111809152), mRNA	AT1G77760;AT1G37130	nitrate reductase 1;nitrate reductase 2	4761.83	28135	228027	13358.7	4247.23	20302.2	35094	9400.58	0.169249	0.0208828	0.35646	0.123385	2.10612	17.0696	Y	Y	Y	Y	N	Y	0.0016997	0	0	0	0.105245	0
gi|659114631|ref|XM_008458932.1|	probable sucrose-phosphate synthase 2 (LOC103496894), mRNA	XM_023658084.1 PREDICTED: Cucurbita pepo subsp. pepo probable sucrose-phosphate synthase 2 (LOC111778331), transcript variant X1, mRNA	AT1G04920	sucrose phosphate synthase 3F	120033	190568	210292	9824.33	85946.8	33154.5	56586.7	8779.27	0.629871	0.570793	12.218	0.906206	19.3976	21.4052	N	N	Y	N	Y	Y	0.110049	0.553987	0	0.553987	0	0
gi|659093788|ref|XM_008449496.1|	GDP-L-galactose phosphorylase 1 (LOC103490128), mRNA	XM_023669157.1 PREDICTED: Cucurbita pepo subsp. pepo GDP-L-galactose phosphorylase 1-like (LOC111788707), mRNA	AT4G26850	mannose-1-phosphate guanylyltransferase (GDP)s;GDP-galactose:mannose-1-phosphate guanylyltransferases;GDP-galactose:glucose-1-phosphate guanylyltransferases;GDP-galactose:myoinositol-1-phosphate guanylyltransferases;glucose-1-phosphate guanylyltransferase	2364.33	1748.6	204728	9115.67	1334.31	735.582	40721.5	12366	1.35213	0.0115487	0.25937	0.0085411	0.191824	22.4589	N	Y	Y	Y	N	Y	0.352093	0	0	0	0.112862	0
gi|659126404|ref|XM_008464945.1|	sucrose synthase 5 (LOC103501373), mRNA	XM_023695907.1 PREDICTED: Cucurbita pepo subsp. pepo sucrose synthase 5-like (LOC111809443), mRNA	AT1G73370;AT5G37180	sucrose synthase 6;sucrose synthase 5	15122.2	36190	190501	27614.5	15721.5	15132.3	26446.8	14121	0.417855	0.0793812	0.547617	0.189973	1.31054	6.89857	N	Y	Y	Y	N	Y	0.0216641	0	1.52878e-13	0	0.333117	1.52878e-13
gi|659121633|ref|XM_008462536.1|	probable galactinol--sucrose galactosyltransferase 2 (LOC103499514), transcript variant X1, mRNA	XM_023689415.1 PREDICTED: Cucurbita pepo subsp. pepo probable galactinol--sucrose galactosyltransferase 2 (LOC111804563), mRNA	AT3G57520	seed imbibition 2	101164	106040	175736	22264.2	86115.4	15599.7	13080	10402.2	0.954009	0.575656	4.54378	0.603407	4.76283	7.89322	N	Y	Y	Y	Y	Y	0.901551	0.00268507	4.66294e-15	0.00268507	3.78985e-09	4.66294e-15
gi|659133774|ref|XM_008468672.1|	mitochondrial uncoupling protein 5-like (LOC103504228), partial mRNA	XM_023682256.1 PREDICTED: Cucurbita pepo subsp. pepo mitochondrial uncoupling protein 5-like (LOC111798908), mRNA	AT4G24570	dicarboxylate carrier 2	5319.33	53374	168153	2059.17	7361.8	22607.1	93105.4	2041.31	0.0996615	0.0316338	2.58325	0.317413	25.9202	81.6609	Y	Y	Y	Y	Y	Y	1.35118e-09	0.00299281	5.88418e-15	0.00299281	1.44329e-15	5.88418e-15
gi|659086485|ref|XM_008445736.1|	probable galactinol--sucrose galactosyltransferase 6 (LOC103487423), transcript variant X1, mRNA	XM_023659973.1 PREDICTED: Cucurbita pepo subsp. pepo probable galactinol--sucrose galactosyltransferase 6 (LOC111779815), transcript variant X1, mRNA	AT5G20250	Raffinose synthase family protein	104654	193897	159521	12143.7	38609.6	34141.3	78139.5	9566.04	0.539741	0.656051	8.618	1.21549	15.9669	13.1362	N	N	Y	N	Y	Y	0.0332185	0.365653	6.68508e-10	0.365653	0	6.68508e-10
gi|659067434|ref|XM_008441195.1|	glyceraldehyde-3-phosphate dehydrogenase 2, cytosolic-like (LOC103484230), mRNA	XM_023663423.1 PREDICTED: Cucurbita pepo subsp. pepo glyceraldehyde-3-phosphate dehydrogenase, cytosolic-like (LOC111782639), mRNA	AT3G04120	glyceraldehyde-3-phosphate dehydrogenase C subunit 1	85198.8	202022	133658	12309.8	56623.8	57048.1	70772.5	7318.68	0.42173	0.637437	6.9212	1.51148	16.4115	10.8579	N	N	Y	N	Y	Y	0.00297577	0.0831307	5.13057e-08	0.0831307	0	5.13057e-08
gi|659099742|ref|XM_008452532.1|	cytochrome P450 CYP72A219-like (LOC103492242), mRNA	XM_023664709.1 PREDICTED: Cucurbita pepo subsp. pepo cytochrome P450 CYP72A219-like (LOC111783883), mRNA	AT3G14620;AT3G14610	cytochrome P450, family 72, subfamily A, polypeptide 7;cytochrome P450, family 72, subfamily A, polypeptide 8	12379	23711.6	122633	39324.8	15023.5	11653	35412.1	14479.1	0.522065	0.100943	0.314788	0.193354	0.602968	3.11846	N	Y	Y	Y	N	Y	0.166924	9.87543e-13	5.85993e-06	9.87543e-13	0.0536807	5.85993e-06
gi|659107491|ref|XM_008455480.1|	cadmium/zinc-transporting ATPase HMA3-like (LOC103494350), partial mRNA	XM_023661037.1 PREDICTED: Cucurbita pepo subsp. pepo cadmium/zinc-transporting ATPase HMA3-like (LOC111780596), mRNA	AT4G30110	heavy metal atpase 2	10460.7	48516.6	119142	11990.2	10634	24630.1	30137.5	8872.51	0.21561	0.0878004	0.872437	0.407218	4.04637	9.9366	Y	Y	Y	Y	Y	Y	0.000164138	6.53566e-06	0	6.53566e-06	0.000249699	0
gi|659085643|ref|XM_008445303.1|	myb-related protein 305 (LOC103487095), mRNA	XM_023672629.1 PREDICTED: Cucurbita pepo subsp. pepo myb-related protein 305-like (LOC111791337), transcript variant X2, mRNA	AT5G40348	other RNA	22123.7	57622.4	109502	2608.67	24250.9	8871.36	13807.2	2719.59	0.383942	0.202039	8.48083	0.526222	22.0888	41.9762	Y	Y	Y	Y	Y	Y	0.00154264	0.000148069	0	0.000148069	0	0
gi|659125143|ref|XM_008464309.1|	enolase (LOC103500869), mRNA	XM_023688027.1 PREDICTED: Cucurbita pepo subsp. pepo enolase (LOC111803558), mRNA	AT2G36530	Enolase	70316.2	103344	102728	19935.2	41222.5	11598.6	23898.8	10030.5	0.680406	0.684491	3.52724	1.006	5.18402	5.15309	N	N	Y	N	Y	Y	0.183162	0.971268	1.87371e-10	0.971268	6.02574e-10	1.87371e-10
gi|659119980|ref|XM_008461725.1|	succinyl-CoA ligase [ADP-forming] subunit beta, mitochondrial (LOC103498914), mRNA	XM_023658205.1 PREDICTED: Cucurbita pepo subsp. pepo succinate--CoA ligase [ADP-forming] subunit beta, mitochondrial (LOC111778409), mRNA	AT2G20420	ATP citrate lyase (ACL) family protein	56504.5	117642	93518.5	10409.3	44823.5	8073.96	21767.8	7793.81	0.480308	0.604207	5.42825	1.25796	11.3016	8.9841	N	N	Y	N	Y	Y	0.0114743	0.166319	1.11022e-16	0.166319	0	1.11022e-16
gi|659128133|ref|XM_008465841.1|	alpha-glucan phosphorylase, H isozyme (LOC103502043), transcript variant X1, mRNA	XM_023656828.1 PREDICTED: Cucurbita pepo subsp. pepo alpha-glucan phosphorylase, H isozyme (LOC111777292), mRNA	AT3G46970	alpha-glucan phosphorylase 2	182886	296720	78334.7	13625.8	92831.7	37686.8	26464.5	10230.7	0.61636	2.33468	13.422	3.78785	21.7763	5.74898	N	Y	Y	Y	Y	Y	0.0943321	2.9976e-15	5.26548e-11	2.9976e-15	0	5.26548e-11
gi|659126512|ref|XM_008465000.1|	probable aquaporin PIP1-4 (LOC103501427), mRNA	XM_023655880.1 PREDICTED: Cucurbita pepo subsp. pepo probable aquaporin PIP1-4 (LOC111776443), mRNA	AT4G23400	plasma membrane intrinsic protein 1;5	1770.67	85	77481.7	13898	1669.09	34.176	24403.4	6427.9	20.8314	0.0228527	0.127404	0.00109703	0.00611599	5.57502	Y	Y	Y	Y	Y	Y	0.000643451	0	3.03958e-11	0	0	3.03958e-11
gi|83284965|gb|DQ288986.1|	Cucumis melo putative alcohol dehydrogenases (ADH1) mRNA, complete cds	XM_023679134.1 PREDICTED: Cucurbita pepo subsp. pepo alcohol dehydrogenase 1 (LOC111796495), mRNA	AT1G77120	alcohol dehydrogenase 1	3177.83	5063.2	75294.7	5455.17	4186.46	5575.5	25048.2	4649.06	0.627633	0.0422053	0.582536	0.0672451	0.928148	13.8025	N	Y	Y	Y	N	Y	0.521413	0	0	0	0.898376	0
gi|659084904|ref|XM_008444914.1|	uncharacterized LOC103486817 (LOC103486817), mRNA	XM_023670763.1 PREDICTED: Cucurbita pepo subsp. pepo probable lysophospholipase BODYGUARD 4 (LOC111790007), mRNA	AT5G17780	alpha/beta-Hydrolases superfamily protein	224.5	738	67812.7	2247.33	261.072	806.686	16187.8	2704.88	0.304201	0.00331059	0.0998962	0.0108829	0.328389	30.1747	N	Y	Y	Y	N	Y	0.119549	0	0	0	0.186143	0
gi|659072855|ref|XM_008468908.1|	uncharacterized LOC103504558 (LOC103504558), mRNA	XM_023695463.1 PREDICTED: Cucurbita pepo subsp. pepo uncharacterized protein At4g22758-like (LOC111809111), mRNA	AT1G23149	conserved peptide upstream open reading frame 29	689.333	663	67456.3	9118.67	284.506	346.603	3407.94	6191.46	1.03972	0.010219	0.0755958	0.00982858	0.072708	7.39761	N	Y	Y	Y	Y	Y	0.900382	0	2.78666e-14	0	1.72956e-05	2.78666e-14
gi|659119746|ref|XM_008461600.1|	protein LHY-like (LOC103498835), transcript variant X1, mRNA	XM_023693682.1 PREDICTED: Cucurbita pepo subsp. pepo protein LHY (LOC111807810), transcript variant X1, mRNA	AT1G01060	Homeodomain-like superfamily protein	8582.5	559.2	65225.5	5308.5	9336.6	246.987	29415.4	5738.45	15.3478	0.131582	1.61675	0.00857333	0.10534	12.287	N	Y	Y	Y	Y	Y	0.00580777	0	7.09197e-11	0	0.0145746	7.09197e-11
gi|659090996|ref|XM_008448092.1|	alpha-amylase 3, chloroplastic (LOC103489088), mRNA	XM_023686492.1 PREDICTED: Cucurbita pepo subsp. pepo alpha-amylase 3, chloroplastic-like (LOC111802209), mRNA	AT1G69830	alpha-amylase-like 3	46886	74954.8	64987.8	21201.7	47818.7	10509.9	15307.9	12125	0.625524	0.721458	2.21143	1.15337	3.53533	3.06522	N	N	Y	N	Y	Y	0.202143	0.389933	8.13217e-06	0.389933	1.43914e-06	8.13217e-06
gi|659076492|ref|XM_008440489.1|	stem-specific protein TSJT1 (LOC103483735), mRNA	XM_023672599.1 PREDICTED: Cucurbita pepo subsp. pepo stem-specific protein TSJT1 (LOC111791308), mRNA	AT5G19140	Aluminium induced protein with YGL and LRDR motifs	30127	53027.6	64872.3	16117	26391	9178.87	6099.47	15171.9	0.568138	0.464404	1.86927	0.817415	3.29017	4.02509	N	N	Y	N	Y	Y	0.0656426	0.22714	4.31562e-08	0.22714	5.32393e-06	4.31562e-08
gi|659066960|ref|XM_008469088.1|	probable succinyl-CoA ligase [ADP-forming] subunit alpha, mitochondrial (LOC103504689), mRNA	XM_023664298.1 PREDICTED: Cucurbita pepo subsp. pepo succinate--CoA ligase [ADP-forming] subunit alpha-2, mitochondrial (LOC111783372), mRNA	AT5G08300	Succinyl-CoA ligase, alpha subunit	36035.2	78021.6	64227.7	3992.67	26552.4	8253.19	11750.5	2131.17	0.461861	0.561054	9.02534	1.21477	19.5412	16.0864	N	N	Y	N	Y	Y	0.00780416	0.240888	0	0.240888	0	0
gi|659084589|ref|XM_008444746.1|	sucrose-phosphatase 1 (LOC103486711), mRNA	XM_023684488.1 PREDICTED: Cucurbita pepo subsp. pepo sucrose-phosphatase 1 (LOC111800682), mRNA	AT1G51420	sucrose-phosphatase 1	55687.5	116119	63477.3	8622.83	44094.9	26473.1	11796.9	6752	0.479574	0.877282	6.45814	1.82929	13.4664	7.36154	N	Y	Y	Y	Y	Y	0.0113057	0.000273568	3.19744e-14	0.000273568	0	3.19744e-14
gi|659125399|ref|XM_008464445.1|	uncharacterized LOC103500970 (LOC103500970), partial mRNA	XM_023689156.1 PREDICTED: Cucurbita pepo subsp. pepo sulfite exporter TauE/SafE family protein 4 (LOC111804378), mRNA	AT2G25737;AT2G36630	Sulfite exporter TauE/SafE family protein	310.833	161	60097.8	3489.5	343.099	107.389	12183.9	3347.14	1.93064	0.00517212	0.0890768	0.00267897	0.0461384	17.2225	N	Y	Y	Y	Y	Y	0.329706	0	0	0	0.000717832	0
gi|659074045|ref|XM_008439170.1|	probable trehalase (LOC103482823), mRNA	XM_023678639.1 PREDICTED: Cucurbita pepo subsp. pepo probable trehalase (LOC111795975), mRNA	AT4G24040	trehalase 1	5240.5	8108	60095.8	16617.2	1391.23	3181.09	9239.4	9204.55	0.646337	0.0872024	0.315367	0.134918	0.487929	3.61649	N	Y	Y	Y	N	Y	0.13419	0	3.73912e-07	0	0.0393568	3.73912e-07
gi|543862373|gb|KF151861.1|	Cucumis melo cultivar Yuntian-930 S-adenosylmethionine decarboxylase (SAMDC) mRNA, complete cds	XM_023671589.1 PREDICTED: Cucurbita pepo subsp. pepo S-adenosylmethionine decarboxylase proenzyme-like (LOC111790613), transcript variant X1, mRNA	AT3G02470	S-adenosylmethionine decarboxylase	22432.7	18249.8	58677.3	39172.2	6405.39	4545.9	12719.2	7541.03	1.2292	0.382305	0.572669	0.31102	0.465887	1.49793	N	Y	N	Y	Y	N	0.479428	1.75884e-11	0.100022	1.75884e-11	0.00394102	0.100022
gi|659096405|ref|XM_008450856.1|	probable serine/threonine-protein kinase WNK11 (LOC103491054), mRNA	XM_023697605.1 PREDICTED: Cucurbita pepo subsp. pepo probable serine/threonine-protein kinase WNK11 (LOC111810804), transcript variant X2, mRNA	AT5G55560	Protein kinase superfamily protein	5591.33	19042.2	57159.8	5811.17	6150.34	6786.28	7580.29	4461.92	0.293629	0.0978193	0.962171	0.33314	3.27683	9.83621	Y	Y	Y	Y	Y	Y	0.000278369	2.11699e-10	0	2.11699e-10	4.42134e-05	0
gi|659131955|ref|XM_008467720.1|	protein NRT1/ PTR FAMILY 7.3-like (LOC103503512), mRNA	XM_023677313.1 PREDICTED: Cucurbita pepo subsp. pepo protein NRT1/ PTR FAMILY 7.3-like (LOC111795074), transcript variant X2, mRNA	AT1G32450	nitrate transporter 1.5	4652.17	3680	55055.8	2035.17	5534.56	3704.21	16505.8	1706.3	1.26418	0.0844991	2.28589	0.0668412	1.80821	27.0522	N	Y	Y	Y	N	Y	0.73579	0	0	0	0.326265	0
gi|659131044|ref|XM_008467260.1|	ubiquinol oxidase, mitochondrial-like (LOC103503097), mRNA	XM_023696233.1 PREDICTED: Cucurbita pepo subsp. pepo ubiquinol oxidase, mitochondrial-like (LOC111809803), mRNA	AT5G64210	alternative oxidase 2	18512	27593.8	54562.7	16181.5	19873.7	6631.02	9243.92	12567.7	0.670875	0.33928	1.14402	0.505727	1.70527	3.37192	N	Y	Y	Y	N	Y	0.332991	5.83952e-05	1.43997e-06	5.83952e-05	0.0684052	1.43997e-06
gi|659069737|ref|XM_008453341.1|	plasma membrane ATPase 4 (LOC103492804), mRNA	XM_023689897.1 PREDICTED: Cucurbita pepo subsp. pepo plasma membrane ATPase 4 (LOC111805035), mRNA	AT4G30190;AT1G80660;AT5G57350	H(+)-ATPase 2;H(+)-ATPase 3;H(+)-ATPase 9	26248.7	74822.4	53798.3	19248.7	25565.3	20063.8	24680.3	5916.63	0.350813	0.487909	1.36366	1.39079	3.88715	2.79491	Y	N	Y	N	Y	Y	0.000360477	0.128104	0.000388623	0.128104	2.41736e-07	0.000388623
gi|659092164|ref|XM_008448709.1|	annexin-like protein RJ4 (LOC103489496), mRNA	XM_023685946.1 PREDICTED: Cucurbita pepo subsp. pepo annexin-like protein RJ4 (LOC111801791), mRNA			13344.2	29526.2	49728.5	19362.5	5170.54	7555.26	6614.47	12376.2	0.451943	0.26834	0.689176	0.593748	1.52492	2.56829	N	Y	Y	Y	N	Y	0.00633357	0.00198868	0.000156009	0.00198868	0.110871	0.000156009
gi|659124600|ref|XM_008464027.1|	ethylene-responsive transcription factor RAP2-12-like (LOC103500652), mRNA	XM_023692449.1 PREDICTED: Cucurbita pepo subsp. pepo ethylene-responsive transcription factor RAP2-12-like (LOC111806921), mRNA	AT3G14230	related to AP2 2	19087.8	45378.6	49349.3	14319.2	13864.1	10339	8925.16	9682.67	0.420635	0.38679	1.33303	0.919538	3.16908	3.44638	N	N	Y	N	Y	Y	0.00292778	0.614538	9.59287e-07	0.614538	1.02862e-05	9.59287e-07
gi|659084277|ref|XM_008444581.1|	fructose-bisphosphate aldolase cytoplasmic isozyme (LOC103486577), transcript variant X1, mRNA	XM_023683889.1 PREDICTED: Cucurbita pepo subsp. pepo fructose-bisphosphate aldolase 6, cytosolic (LOC111800274), mRNA	AT2G36460	Aldolase superfamily protein	12437.7	130874	48765.8	2796.67	15940.9	43057.4	24574.7	2664.39	0.0950354	0.255049	4.44732	2.68372	46.7964	17.4371	Y	Y	Y	Y	Y	Y	2.88658e-14	4.11233e-05	1.27591e-10	4.11233e-05	0	1.27591e-10
gi|659121539|ref|XM_008462489.1|	beta-amylase 1, chloroplastic (LOC103499475), mRNA	XM_023693591.1 PREDICTED: Cucurbita pepo subsp. pepo beta-amylase 1, chloroplastic-like (LOC111807732), mRNA	AT3G23920	beta-amylase 1	76.6667	50	46407.8	5377.83	25.0493	13.7295	21141	2059.99	1.53333	0.00165202	0.0142561	0.0010774	0.00929742	8.62947	N	Y	Y	Y	Y	Y	0.363673	0	2.91733e-09	0	0	2.91733e-09
gi|209978713|gb|FJ231520.1|	Cucumis melo invertase 2 (INV2) mRNA, complete cds	XM_023694333.1 PREDICTED: Cucurbita pepo subsp. pepo acid beta-fructofuranosidase 1, vacuolar-like (LOC111808396), mRNA	AT1G12240	Glycosyl hydrolases family 32 protein	21775.7	69294.2	44452.3	4307.5	19746	22562.3	19352.7	1388.05	0.314249	0.489866	5.05529	1.55884	16.0869	10.3198	Y	N	Y	N	Y	Y	9.53382e-05	0.0492732	5.70559e-11	0.0492732	0	5.70559e-11
gi|659097606|ref|XM_008451494.1|	MATE efflux family protein 1 (LOC103491512), transcript variant X1, mRNA	XM_023657520.1 PREDICTED: Cucurbita pepo subsp. pepo protein DETOXIFICATION 42-like (LOC111777801), transcript variant X2, mRNA	AT1G51340	MATE efflux family protein	131.167	605.2	42338.7	3843.33	88.5425	706.117	16971.2	3115.26	0.216733	0.00309803	0.0341284	0.0142943	0.157467	11.0161	N	Y	Y	Y	Y	Y	0.0720123	0	9.21485e-13	0	0.00500969	9.21485e-13
gi|659122901|ref|XM_008463162.1|	S-adenosylmethionine synthase 2-like (LOC103499979), mRNA	XM_023692041.1 PREDICTED: Cucurbita pepo subsp. pepo S-adenosylmethionine synthase 1 (LOC111806663), mRNA	AT3G17390;AT1G02500	S-adenosylmethionine synthetase family protein;S-adenosylmethionine synthetase 1	20431.7	64427.6	41465.8	8801.33	12453.4	27117.1	12181.3	4215.04	0.317126	0.492735	2.32143	1.55375	7.32021	4.71131	Y	N	Y	N	Y	Y	0.000185574	0.0611945	1.54599e-09	0.0611945	5.24337e-09	1.54599e-09
gi|659130501|ref|XM_008466984.1|	zinc finger CCCH domain-containing protein 29-like (LOC103502869), mRNA	XM_023683296.1 PREDICTED: Cucurbita pepo subsp. pepo zinc finger CCCH domain-containing protein 29-like (LOC111799814), mRNA	AT2G40140	zinc finger (CCCH-type) family protein	2058.5	4149	39136.8	9240.33	723.008	3972.31	6188.89	4968.72	0.496144	0.0525975	0.222773	0.106013	0.44901	4.23544	N	Y	Y	Y	N	Y	0.197322	0	1.5592e-08	0	0.0496629	1.5592e-08
gi|659131941|ref|XM_008467712.1|	two-component response regulator-like APRR2 (LOC103503507), transcript variant X4, mRNA	XM_023698930.1 PREDICTED: Cucurbita pepo subsp. pepo two-component response regulator-like APRR2 (LOC111811886), transcript variant X1, mRNA	AT2G20570;AT4G18020	GBF's pro-rich region-interacting factor 1;CheY-like two-component responsive regulator family protein	48427.3	11989.6	38324	10362.5	43141.1	5012.57	15630.7	7596.41	4.03911	1.26363	4.67333	0.312848	1.15702	3.69834	N	Y	Y	Y	N	Y	0.031668	6.3684e-05	1.41678e-05	6.3684e-05	0.683686	1.41678e-05
gi|659119885|ref|XM_008461673.1|	pyruvate dehydrogenase E1 component subunit beta-1, mitochondrial (LOC103498877), transcript variant X1, mRNA	XM_023658656.1 PREDICTED: Cucurbita pepo subsp. pepo pyruvate dehydrogenase E1 component subunit beta-1, mitochondrial-like (LOC111778688), mRNA	AT5G50850	Transketolase family protein	23832.7	34121.6	36805.7	6988.17	11028.8	5246.74	3779.78	2299.33	0.698463	0.647527	3.41043	0.927075	4.88277	5.26686	N	N	Y	N	Y	Y	0.215315	0.64951	1.26404e-10	0.64951	2.56283e-09	1.26404e-10
gi|659086421|ref|XM_008445704.1|	pyrophosphate-energized vacuolar membrane proton pump (LOC103487401), mRNA	XM_023660072.1 PREDICTED: Cucurbita pepo subsp. pepo pyrophosphate-energized vacuolar membrane proton pump (LOC111779886), mRNA	AT1G15690	Inorganic H pyrophosphatase family protein	79162	136409	36588.7	4646.5	20190.9	23758.9	13593.9	1564.22	0.580327	2.16357	17.0369	3.72819	29.3575	7.87446	N	Y	Y	Y	Y	Y	0.0601041	6.21725e-15	1.59672e-12	6.21725e-15	0	1.59672e-12
gi|659093721|ref|XM_008449461.1|	uncharacterized LOC103490094 (LOC103490094), mRNA	XM_023665268.1 PREDICTED: Cucurbita pepo subsp. pepo protein TIC 214-like (LOC111784624), mRNA	ATMG00020	mitochondrial 26S ribosomal RNA protein	5176	11421.8	34337.7	40163	4111.44	5263.16	17146.8	32550.8	0.453169	0.150738	0.128875	0.332632	0.284386	0.854958	N	Y	N	Y	N	N	0.0246598	0.00160705	0.697692	0.00160705	0.0286613	0.697692
gi|659112075|ref|XM_008457831.1|	ferredoxin-like (LOC103496101), mRNA	XM_023696535.1 PREDICTED: Cucurbita pepo subsp. pepo ferredoxin-like (LOC111810006), mRNA	AT1G60950	2Fe-2S ferredoxin-like superfamily protein	67.1667	17.4	34264.3	716.167	77.2565	8.41427	16035.4	939.222	3.86015	0.00196025	0.0937864	0.000507817	0.024296	47.8441	N	Y	Y	Y	Y	Y	0.104136	0	0	0	0.00508942	0
gi|659133565|ref|XM_008468571.1|	4-hydroxyphenylpyruvate dioxygenase (LOC103504117), mRNA	XM_023669628.1 PREDICTED: Cucurbita pepo subsp. pepo 4-hydroxyphenylpyruvate dioxygenase (LOC111789016), mRNA	AT1G06570	phytoene desaturation 1	4333.67	6982	33773.3	17117	4229.52	3308.35	11650.9	16544.2	0.620691	0.128316	0.253179	0.206731	0.407899	1.97309	N	Y	N	Y	N	N	0.255783	4.44588e-09	0.0381114	4.44588e-09	0.1508	0.0381114
gi|659108670|ref|XM_008456105.1|	bifunctional epoxide hydrolase 2-like (LOC103494761), mRNA	XM_023672998.1 PREDICTED: Cucurbita pepo subsp. pepo epoxide hydrolase A-like (LOC111791604), mRNA	AT4G02340;AT3G05600	alpha/beta-Hydrolases superfamily protein	16043	55320.2	33597.8	4242.17	17084.7	14085.7	11319.1	2266.03	0.290003	0.477501	3.78179	1.64654	13.0406	7.91997	Y	Y	Y	Y	Y	Y	2.53666e-05	0.00447258	1.31006e-14	0.00447258	0	1.31006e-14
gi|659080645|ref|XM_008442682.1|	isocitrate dehydrogenase [NAD] regulatory subunit 1, mitochondrial (LOC103485186), mRNA	XM_023689217.1 PREDICTED: Cucurbita pepo subsp. pepo isocitrate dehydrogenase [NAD] regulatory subunit 1, mitochondrial-like (LOC111804417), transcript variant X1, mRNA	AT4G35260	isocitrate dehydrogenase 1	16676.8	36345.6	32253.3	5575.83	10311.1	6791.71	5143.74	3075.03	0.458841	0.517058	2.99091	1.12688	6.51842	5.78449	N	N	Y	N	Y	Y	0.00736481	0.472246	1.43614e-11	0.472246	3.66907e-12	1.43614e-11
gi|659090746|ref|XM_008447957.1|	alpha-glucan water dikinase, chloroplastic (LOC103488983), mRNA	XM_023687146.1 PREDICTED: Cucurbita pepo subsp. pepo alpha-glucan water dikinase, chloroplastic (LOC111802688), transcript variant X1, mRNA	AT1G10760	Pyruvate phosphate dikinase, PEP/pyruvate binding domain	100784	237630	31087	15688	72170.5	23876.5	17072	14869	0.424121	3.24199	6.42426	7.64402	15.1472	1.98158	N	Y	N	Y	Y	N	0.00316469	0	0.0865074	0	0	0.0865074
gi|659114574|ref|XM_008458900.1|	aspartic proteinase PCS1 (LOC103496869), mRNA	XM_023670614.1 PREDICTED: Cucurbita pepo subsp. pepo aspartic proteinase PCS1-like (LOC111789896), mRNA	AT5G37540	Eukaryotic aspartyl protease family protein	287.833	170	31081.8	2130.83	168.216	126.771	4242.47	1644.62	1.69314	0.0092605	0.13508	0.00546943	0.079781	14.5867	N	Y	Y	Y	Y	Y	0.183855	0	0	0	0.000227512	0
gi|659117231|ref|XM_008460269.1|	inactive beta-amylase 9 (LOC103497884), transcript variant X1, mRNA	XM_023691930.1 PREDICTED: Cucurbita pepo subsp. pepo inactive beta-amylase 9-like (LOC111806562), mRNA	AT5G18670	beta-amylase 3	813.333	1080.2	30903	3675.67	383.94	351.451	2759.58	2207.23	0.752947	0.0263189	0.221275	0.0349545	0.293879	8.40745	N	Y	Y	Y	Y	Y	0.35141	0	1.22125e-15	0	0.00372588	1.22125e-15
gi|659126685|ref|XM_008465091.1|	2,3-bisphosphoglycerate-independent phosphoglycerate mutase (LOC103501500), transcript variant X1, mRNA	XM_023688739.1 PREDICTED: Cucurbita pepo subsp. pepo 2,3-bisphosphoglycerate-independent phosphoglycerate mutase-like (LOC111804059), mRNA	AT1G09780;AT3G08590	Phosphoglycerate mutase, 2,3-bisphosphoglycerate-independent	23129.2	39152.2	30667.8	9313.5	8792.25	12071.2	5289.65	2717.11	0.59075	0.754183	2.4834	1.27665	4.20381	3.29284	N	N	Y	N	Y	Y	0.0692799	0.141232	2.34584e-06	0.141232	5.54299e-08	2.34584e-06
gi|659111464|ref|XM_008457528.1|	4-alpha-glucanotransferase DPE2 (LOC103495851), mRNA	XM_023687667.1 PREDICTED: Cucurbita pepo subsp. pepo 4-alpha-glucanotransferase DPE2 (LOC111803321), mRNA	AT2G40840	disproportionating enzyme 2	110459	172031	29779.2	4227.67	86398.3	22923.6	10601.9	2914.05	0.642089	3.70928	26.1277	5.77689	40.6917	7.04388	N	Y	Y	Y	Y	Y	0.125617	0	4.9416e-12	0	0	4.9416e-12
gi|659118016|ref|XM_008460684.1|	heat shock cognate 70 kDa protein 2-like (LOC103498170), mRNA	XM_023675969.1 PREDICTED: Cucurbita pepo subsp. pepo heat shock cognate 70 kDa protein 2-like (LOC111793900), mRNA	AT3G12580	heat shock protein 70	12007.3	10827.4	29683.8	13927.3	2759.2	5430.68	7981.97	10079.6	1.10898	0.404508	0.862142	0.364757	0.777421	2.13134	N	Y	Y	Y	N	Y	0.722905	1.07237e-06	0.00230408	1.07237e-06	0.534639	0.00230408
gi|659082453|ref|XM_008443627.1|	isopentenyl-diphosphate Delta-isomerase I-like (LOC103485883), mRNA	XM_023690973.1 PREDICTED: Cucurbita pepo subsp. pepo isopentenyl-diphosphate Delta-isomerase I-like (LOC111805754), mRNA	AT3G02780;AT5G16440	isopentenyl pyrophosphate:dimethylallyl pyrophosphate isomerase 2;isopentenyl diphosphate isomerase 1	44675.2	105067	29647.2	2314.83	45778.5	20083.8	16119.3	1241.23	0.425206	1.50689	19.2995	3.54392	45.3887	12.8075	N	Y	Y	Y	Y	Y	0.00555184	2.33147e-13	2.84173e-08	2.33147e-13	0	2.84173e-08
gi|659070618|ref|XM_008457668.1|	putative calcium-transporting ATPase 13, plasma membrane-type (LOC103495964), mRNA	XM_023681333.1 PREDICTED: Cucurbita pepo subsp. pepo putative calcium-transporting ATPase 13, plasma membrane-type (LOC111798281), mRNA	AT3G22910	ATPase E1-E2 type family protein / haloacid dehalogenase-like hydrolase family protein	464.667	870.4	29623.5	6538	417.239	680.734	12416.1	2611.39	0.533854	0.0156857	0.0710717	0.0293821	0.133129	4.53097	N	Y	Y	Y	Y	Y	0.220762	0	4.39466e-07	0	2.07086e-09	4.39466e-07
gi|659067812|ref|XM_008443200.1|	polyubiquitin-like (LOC103485541), mRNA	XM_023686898.1 PREDICTED: Cucurbita pepo subsp. pepo polyubiquitin (LOC111802502), mRNA	AT5G20620;AT4G05050;AT4G05320	ubiquitin 11;ubiquitin 4;polyubiquitin 10	18398.5	29631.8	28634.5	44441.7	3679.93	3299.67	2545.8	21566.5	0.620904	0.642529	0.413992	1.03483	0.666757	0.644317	N	N	N	N	N	N	0.100087	0.836995	0.0739454	0.836995	0.12327	0.0739454
gi|659132509|ref|XM_008468014.1|	aspartate aminotransferase, cytoplasmic (LOC103503710), mRNA	XM_023679676.1 PREDICTED: Cucurbita pepo subsp. pepo aspartate aminotransferase, cytoplasmic (LOC111796879), mRNA	AT5G11520	aspartate aminotransferase 3	4550	13084.6	28429.2	23346.5	1030.62	6376.99	7761.66	16327.3	0.347737	0.160047	0.19489	0.460253	0.560452	1.21771	Y	Y	N	Y	N	N	0.000723411	0.000183407	0.489983	0.000183407	0.172379	0.489983
gi|659132431|ref|XM_008467972.1|	isoamylase 3, chloroplastic (LOC103503684), transcript variant X1, mRNA	XM_023679415.1 PREDICTED: Cucurbita pepo subsp. pepo isoamylase 3, chloroplastic (LOC111796685), transcript variant X2, mRNA	AT4G09020	isoamylase 3	30748.7	54778.4	28373.3	2365.5	13763.4	7967.2	5471.79	1481.59	0.561328	1.08372	12.9988	1.93063	23.1572	11.9946	N	Y	Y	Y	Y	Y	0.0462593	7.55932e-05	0	7.55932e-05	0	0
gi|659110557|ref|XM_008457066.1|	ATP-dependent zinc metalloprotease FTSH 2, chloroplastic (LOC103495489), mRNA	XM_023698370.1 PREDICTED: Cucurbita pepo subsp. pepo ATP-dependent zinc metalloprotease FTSH 2, chloroplastic (LOC111811493), transcript variant X1, mRNA	AT2G30950;AT1G06430	FtsH extracellular protease family;FTSH protease 8	1023.67	229	28188	3211.33	363.662	91.556	11053.7	2451.83	4.47016	0.0363157	0.318767	0.00812402	0.0713099	8.77766	Y	Y	Y	Y	Y	Y	6.36766e-06	0	1.06001e-11	0	0.000121987	1.06001e-11
gi|659122476|ref|XM_008462943.1|	acetylornithine aminotransferase, mitochondrial (LOC103499829), mRNA	XM_023693068.1 PREDICTED: Cucurbita pepo subsp. pepo acetylornithine aminotransferase, mitochondrial (LOC111807369), mRNA	AT1G80600	HOPW1-1-interacting 1	1306.83	5953.4	28019.3	1172.5	517.946	3940.1	9265.25	624.984	0.21951	0.0466404	1.11457	0.212475	5.07753	23.8971	Y	Y	Y	Y	Y	Y	0.00161826	5.43463e-09	0	5.43463e-09	0.0010577	0
gi|659122734|ref|XM_008463074.1|	uncharacterized LOC103499927 (LOC103499927), mRNA	XM_023656513.1 PREDICTED: Cucurbita pepo subsp. pepo uncharacterized LOC111777076 (LOC111777076), mRNA			8.83333	55.8	28013.2	1382.17	6.52431	47.2197	16814.5	1177.83	0.158303	0.000315328	0.00639093	0.00199192	0.0403714	20.2676	N	Y	Y	Y	Y	Y	0.00574872	0	2.13942e-08	0	9.15921e-05	2.13942e-08
gi|659079053|ref|XM_008441828.1|	chromoplast-specific carotenoid-associated protein, chromoplast (LOC103484642), mRNA	XM_023662635.1 PREDICTED: Cucurbita pepo subsp. pepo chromoplast-specific carotenoid-associated protein, chromoplastic-like (LOC111781900), mRNA	AT4G04020	fibrillin	5881.83	9592.2	27818.5	16185.7	3248.53	804.957	8346.62	10198.3	0.613189	0.211436	0.363398	0.344814	0.592635	1.71871	N	Y	N	Y	N	N	0.0929872	1.16604e-07	0.0282619	1.16604e-07	0.140083	0.0282619
gi|659108718|ref|XM_008456131.1|	ABC transporter C family member 14-like (LOC103494778), transcript variant X1, mRNA	XM_023670559.1 PREDICTED: Cucurbita pepo subsp. pepo ABC transporter C family member 14-like (LOC111789852), transcript variant X1, mRNA	AT3G62700	multidrug resistance-associated protein 10	6455.67	12652	27177.5	12129.5	6865.58	5416.64	7059.37	6436.1	0.510249	0.237537	0.532229	0.465532	1.04308	2.24061	N	Y	Y	Y	N	Y	0.0996845	6.93395e-05	0.0011833	6.93395e-05	0.885864	0.0011833
gi|659110846|ref|XM_008457220.1|	aconitate hydratase, cytoplasmic (LOC103495599), mRNA	XM_023698593.1 PREDICTED: Cucurbita pepo subsp. pepo aconitate hydratase, cytoplasmic-like (LOC111811641), mRNA	AT2G05710	aconitase 3	36743.2	56013	26543.5	15866	15227	10881.3	7137.01	11789.3	0.655976	1.38426	2.31584	2.11023	3.53038	1.67298	N	Y	N	Y	Y	N	0.145216	7.20378e-06	0.0537356	7.20378e-06	1.50592e-06	0.0537356
gi|659128561|ref|XM_008466042.1|	CBL-interacting protein kinase 2 (LOC103502189), mRNA	XM_023687652.1 PREDICTED: Cucurbita pepo subsp. pepo CBL-interacting protein kinase 18 (LOC111803312), transcript variant X1, mRNA	AT5G58380;AT5G07070	CBL-interacting protein kinase 2;SOS3-interacting protein 1	4015.67	4809	26156.5	6993.67	1802.84	783.759	4745.68	2197.54	0.835032	0.153525	0.574186	0.183855	0.687622	3.74003	N	Y	Y	Y	N	Y	0.537887	0	2.09815e-07	0	0.157511	2.09815e-07
gi|659097014|ref|XM_008451176.1|	uncharacterized LOC103491296 (LOC103491296), mRNA	XM_023698211.1 PREDICTED: Cucurbita pepo subsp. pepo uncharacterized LOC111811395 (LOC111811395), mRNA	AT1G22930;AT4G09150	T-complex protein 11	589	940.6	25955.2	4078.83	376.666	295.456	9815.45	1664.78	0.626196	0.022693	0.144404	0.0362394	0.230605	6.36338	N	Y	Y	Y	Y	Y	0.128863	0	1.31508e-10	0	1.48056e-06	1.31508e-10
gi|659118765|ref|XM_008461072.1|	ATPase 11, plasma membrane-type-like (LOC103498467), mRNA	XM_023681546.1 PREDICTED: Cucurbita pepo subsp. pepo ATPase 11, plasma membrane-type-like (LOC111798419), mRNA	AT1G80660;AT5G62670	H(+)-ATPase 9;H(+)-ATPase 11	22237.8	50332	25824.7	22223.3	20089.1	10094.8	11165.9	16838.7	0.441823	0.861108	1.00065	1.94899	2.26483	1.16205	N	Y	N	Y	Y	N	0.00496129	0.000139341	0.661949	0.000139341	0.00160902	0.661949
gi|659072850|ref|XM_008468906.1|	DELLA protein GAIP-B (LOC103504555), mRNA	XM_023688054.1 PREDICTED: Cucurbita pepo subsp. pepo DELLA protein GAIP-B (LOC111803571), mRNA	AT1G14920	GRAS family transcription factor family protein	5112.17	9614.8	25164.8	5891.83	2438.54	2077.47	2780.09	4158.69	0.531698	0.203147	0.86767	0.382073	1.63189	4.27114	N	Y	Y	Y	N	Y	0.0302874	2.29863e-08	1.39756e-08	2.29863e-08	0.070125	1.39756e-08
gi|659091786|ref|XM_008448510.1|	dnaJ protein homolog (LOC103489367), mRNA	XM_023674043.1 PREDICTED: Cucurbita pepo subsp. pepo dnaJ protein homolog (LOC111792522), mRNA	AT3G44110	DNAJ homologue 3	22058.2	16996.4	25086.7	10144.7	6223.97	1895.52	724.908	3337.58	1.29781	0.879279	2.17436	0.677507	1.6754	2.47289	N	Y	Y	Y	N	Y	0.372342	0.0205753	0.000288415	0.0205753	0.0467779	0.000288415
gi|659086314|ref|XM_008445646.1|	CBL-interacting serine/threonine-protein kinase 6-like (LOC103487362), mRNA	XM_023660232.1 PREDICTED: Cucurbita pepo subsp. pepo CBL-interacting serine/threonine-protein kinase 6-like (LOC111780001), mRNA	AT5G01810;AT4G30960	SOS3-interacting protein 3;CBL-interacting protein kinase 15	18583.8	42070.6	24675.3	2478.5	14805.4	7046.16	15596.2	2082.71	0.44173	0.753134	7.49802	1.70497	16.9742	9.95575	N	Y	Y	Y	Y	Y	0.00496264	0.0217475	8.99992e-06	0.0217475	0	8.99992e-06
gi|659127011|ref|XM_008465256.1|	actin-depolymerizing factor 2 (LOC103501640), transcript variant X1, mRNA	XM_023695013.1 PREDICTED: Cucurbita pepo subsp. pepo actin-depolymerizing factor 2-like (LOC111808817), mRNA	AT5G59890;AT3G46010	actin depolymerizing factor 1;actin depolymerizing factor 4	3204.33	3789.8	24627.2	2496.83	1066.78	1440.13	5939.36	1268.32	0.845515	0.130114	1.28336	0.153887	1.51784	9.86336	N	Y	Y	Y	N	Y	0.567573	0	0	0	0.117228	0
gi|659089676|ref|XM_008447417.1|	bifunctional riboflavin biosynthesis protein RIBA 1, chloroplastic-like (LOC103488598), mRNA	XM_023694633.1 PREDICTED: Cucurbita pepo subsp. pepo bifunctional riboflavin biosynthesis protein RIBA 1, chloroplastic-like (LOC111808559), transcript variant X1, mRNA	AT5G64300	GTP cyclohydrolase II	2499.83	2877	24589	5889.17	768.246	483.933	6330.01	4108.26	0.868903	0.101665	0.42448	0.117004	0.488524	4.17529	N	Y	Y	Y	N	Y	0.633689	0	2.2603e-08	0	0.0889808	2.2603e-08
gi|659107688|ref|XM_008455584.1|	histone H3.3 (LOC103494422), mRNA	XM_023697253.1 PREDICTED: Cucurbita pepo subsp. pepo histone H3.3 (LOC111810542), transcript variant X2, mRNA	AT5G10400;AT5G10390	Histone superfamily protein	16043.3	22986.8	24102.7	17374.3	3595.89	1591.75	3888.93	2225.23	0.697937	0.665625	0.923393	0.953704	1.32303	1.38726	N	N	N	N	N	N	0.214749	0.776147	0.183331	0.776147	0.279313	0.183331
gi|17016982|gb|AF436850.1|	Cucumis melo polyubiquitin mRNA, partial cds	XM_023688563.1 PREDICTED: Cucurbita pepo subsp. pepo polyubiquitin (LOC111803940), mRNA	AT4G02890;AT4G05050;AT4G05320	ubiquitin 11;polyubiquitin 10;Ubiquitin family protein	9553.67	10953	23613.7	20782.8	2455.93	1922.33	1712.93	7734.14	0.872242	0.404582	0.45969	0.463842	0.527022	1.13621	N	Y	N	Y	Y	N	0.638404	6.73216e-06	0.602917	6.73216e-06	0.0154118	0.602917
gi|659131299|ref|XM_008467391.1|	F-box/kelch-repeat protein SKIP11-like (LOC103503254), partial mRNA	XM_023685546.1 PREDICTED: Cucurbita pepo subsp. pepo F-box/kelch-repeat protein SKIP11-like (LOC111801525), mRNA	AT1G14330;AT2G02870	Galactose oxidase/kelch repeat superfamily protein	4187	9598	23451.5	19876.8	3731.11	3580.9	3367.37	5003.67	0.436237	0.178539	0.210647	0.40927	0.482874	1.17984	N	Y	N	Y	Y	N	0.0131252	1.94233e-07	0.500634	1.94233e-07	0.00610219	0.500634
gi|659080333|ref|XM_008442513.1|	soluble inorganic pyrophosphatase (LOC103485061), transcript variant X1, mRNA	XM_023661681.1 PREDICTED: Cucurbita pepo subsp. pepo soluble inorganic pyrophosphatase-like (LOC111781209), transcript variant X2, mRNA	AT3G53620;AT2G18230	pyrophosphorylase 4;pyrophosphorylase 2	27245.8	34109	23448	6614	11616.3	8740.51	2443.47	2472.55	0.798787	1.16197	4.11942	1.45467	5.15709	3.54521	N	Y	Y	Y	Y	Y	0.438071	0.0239979	6.04884e-07	0.0239979	7.86318e-10	6.04884e-07
gi|659083775|ref|XM_008444314.1|	uncharacterized LOC103486381 (LOC103486381), mRNA	XM_023672856.1 PREDICTED: Cucurbita pepo subsp. pepo suppressor of disruption of TFIIS-like (LOC111791485), mRNA	AT2G32150;AT5G59490;AT5G59480;AT5G02230	Haloacid dehalogenase-like hydrolase (HAD) superfamily protein	13238.2	18255	23321.8	8610.17	11646.6	5705.32	4711.09	2648.77	0.72518	0.56763	1.5375	0.782743	2.12017	2.70864	N	N	Y	N	Y	Y	0.383597	0.14355	7.04501e-05	0.14355	0.00388355	7.04501e-05
gi|659089094|ref|XM_008447101.1|	SKP1-like protein 1B (LOC103488389), mRNA	XM_023691200.1 PREDICTED: Cucurbita pepo subsp. pepo SKP1-like protein 1B (LOC111805910), mRNA	AT4G34210	SKP1-like 11	9257	11170	23026.5	7486	3359.32	1350	2531.55	1374.99	0.828738	0.402015	1.23657	0.485093	1.49212	3.07594	N	Y	Y	Y	N	Y	0.518222	2.16236e-05	8.27016e-06	2.16236e-05	0.124301	8.27016e-06
gi|659108773|ref|XM_008456160.1|	PXMP2/4 family protein 4 (LOC103494798), mRNA	XM_023669504.1 PREDICTED: Cucurbita pepo subsp. pepo PXMP2/4 family protein 4-like (LOC111788921), mRNA	AT2G14860	Peroxisomal membrane 22 kDa (Mpv17/PMP22) family protein	330.5	627	23011.7	620.333	113.729	443.521	6845.96	1066.75	0.527113	0.0143623	0.532778	0.027247	1.01075	37.0956	N	Y	Y	Y	N	Y	0.10929	0	0	0	0.989648	0
gi|659096962|ref|XM_008451151.1|	histone H1 (LOC103491272), mRNA	XM_023677874.1 PREDICTED: Cucurbita pepo subsp. pepo histone H1 (LOC111795442), mRNA	AT2G30620;AT1G06760	winged-helix DNA-binding transcription factor family protein	18100.7	28574.4	22792.3	14360	8959.71	6113.03	7043.97	5214.36	0.633457	0.794156	1.26049	1.25368	1.98986	1.58721	N	N	N	N	Y	N	0.115163	0.173598	0.0610848	0.173598	0.0079412	0.0610848
gi|90820119|gb|DQ445483.1|	Cucumis melo UDP-glucose pyrophosphorylase mRNA, complete cds	XM_023670613.1 PREDICTED: Cucurbita pepo subsp. pepo UTP--glucose-1-phosphate uridylyltransferase-like (LOC111789895), mRNA	AT5G17310;AT3G03250	UDP-glucose pyrophosphorylase 2;UDP-GLUCOSE PYROPHOSPHORYLASE 1	32021.5	68998.6	22359.2	2900.5	20637.9	15042.8	11768.6	785.638	0.464089	1.43214	11.04	3.08592	23.7885	7.70873	N	Y	Y	Y	Y	Y	0.00819935	1.63204e-09	6.47977e-07	1.63204e-09	0	6.47977e-07
gi|659122095|ref|XM_008462744.1|	phosphatidylinositol/phosphatidylcholine transfer protein SFH8-like (LOC103499694), mRNA	XM_023656307.1 PREDICTED: Cucurbita pepo subsp. pepo phosphatidylinositol/phosphatidylcholine transfer protein SFH8-like (LOC111776901), mRNA	AT4G39170;AT3G24840;AT2G21520	Sec14p-like phosphatidylinositol transfer family protein	4375.5	6091.6	22320.8	3872	1849.65	1228.61	4792.04	478.783	0.718284	0.196028	1.13004	0.272911	1.57324	5.76468	N	Y	Y	Y	N	Y	0.257077	1.36335e-13	1.71814e-11	1.36335e-13	0.0850145	1.71814e-11
gi|659119318|ref|XM_008461370.1|	non-lysosomal glucosylceramidase (LOC103498676), transcript variant X1, mRNA	XM_023668958.1 PREDICTED: Cucurbita pepo subsp. pepo non-lysosomal glucosylceramidase-like (LOC111788578), transcript variant X4, mRNA	AT1G33700	Beta-glucosidase, GBA2 type family protein	598.333	7947.2	22191.5	1491	616.207	8073.46	5842.32	853.32	0.0752886	0.0269623	0.401297	0.358119	5.33011	14.8836	N	Y	Y	Y	N	Y	0.00398774	0.000202525	0	0.000202525	0.0284315	0
gi|659087729|ref|XM_008446385.1|	ADP,ATP carrier protein 1, mitochondrial (LOC103487876), partial mRNA	XM_023658845.1 PREDICTED: Cucurbita pepo subsp. pepo ADP,ATP carrier protein 1, mitochondrial-like (LOC111778857), mRNA	AT5G13490	ADP/ATP carrier 2	56962.8	42773.6	22182.2	5975	25140.9	9719.92	5895.71	1315.28	1.33173	2.56796	9.53353	1.92829	7.15876	3.7125	N	Y	Y	Y	Y	Y	0.32647	7.85509e-05	2.4927e-07	7.85509e-05	3.65152e-13	2.4927e-07
gi|659128559|ref|XM_008466041.1|	proactivator polypeptide-like 1 (LOC103502188), mRNA	XM_023662678.1 PREDICTED: Cucurbita pepo subsp. pepo proactivator polypeptide-like 1 (LOC111781936), mRNA	AT3G51730	saposin B domain-containing protein	3516	4608.4	21834.5	21290.3	2085.87	619.748	3692.46	4841.38	0.762955	0.16103	0.165145	0.21106	0.216455	1.02556	N	Y	N	Y	Y	N	0.355494	0	0.918094	0	3.43142e-08	0.918094
gi|659095465|ref|XM_008450374.1|	cyclin-dependent kinase F-4-like (LOC103490725), transcript variant X1, mRNA	XM_023696536.1 PREDICTED: Cucurbita pepo subsp. pepo cyclin-dependent kinase F-4-like (LOC111810007), transcript variant X1, mRNA	AT4G19112	conserved peptide upstream open reading frame 25	14175.3	21212.2	21672.5	9926.67	9999.06	4172.81	2334.64	2974.74	0.668263	0.65407	1.42801	0.978761	2.13689	2.18326	N	N	Y	N	Y	Y	0.16451	0.897523	0.00170256	0.897523	0.00349297	0.00170256
gi|659067432|ref|XM_008441186.1|	glyceraldehyde-3-phosphate dehydrogenase, cytosolic (LOC103484224), mRNA	XM_023663424.1 PREDICTED: Cucurbita pepo subsp. pepo glyceraldehyde-3-phosphate dehydrogenase, cytosolic (LOC111782640), mRNA	AT1G13440;AT3G04120	glyceraldehyde-3-phosphate dehydrogenase C subunit 1;glyceraldehyde-3-phosphate dehydrogenase C2	1697.17	2685.4	20873.7	1815.83	1077.08	677.121	4863.17	1231.51	0.631998	0.0813066	0.934649	0.12865	1.47888	11.4954	N	Y	Y	Y	N	Y	0.121028	0	0	0	0.161328	0
gi|659121408|ref|XM_008462424.1|	malate dehydrogenase, cytoplasmic (LOC103499421), mRNA	XM_023692746.1 PREDICTED: Cucurbita pepo subsp. pepo malate dehydrogenase (LOC111807156), mRNA	AT5G56720;AT1G04410	Lactate/malate dehydrogenase family protein	34310.2	39234.8	20343.7	7948.67	4091.66	5830.68	3937.01	4069.65	0.874483	1.68653	4.31647	1.9286	4.93602	2.55938	N	Y	Y	Y	Y	Y	0.643541	7.84953e-05	0.000174109	7.84953e-05	1.97619e-09	0.000174109
gi|659127382|ref|XM_008465452.1|	probable galactinol--sucrose galactosyltransferase 1 (LOC103501768), transcript variant X1, mRNA	XM_023669405.1 PREDICTED: Cucurbita pepo subsp. pepo probable galactinol--sucrose galactosyltransferase 1 (LOC111788850), mRNA	AT3G57520;AT4G01265	seed imbibition 2;raffinose synthase family protein / seed imbibition protein-related	2923.67	37526	20177.3	758.667	1826.77	21198.7	9136.83	465.798	0.0779104	0.144899	3.85369	1.85981	49.4631	26.5958	Y	N	Y	N	Y	Y	2.90653e-07	0.0664163	3.77476e-15	0.0664163	1.30873e-11	3.77476e-15
gi|659106897|ref|XM_008455243.1|	MATE efflux family protein 5-like (LOC103494167), mRNA	XM_023660022.1 PREDICTED: Cucurbita pepo subsp. pepo protein DETOXIFICATION 16-like (LOC111779850), mRNA	AT5G52450	MATE efflux family protein	2017	2061.8	20142.3	7362.17	1605.25	802.292	2617.75	2695.63	0.978271	0.100137	0.273968	0.102362	0.280053	2.73592	N	Y	Y	Y	Y	Y	0.955011	0	6.08173e-05	0	4.30376e-06	6.08173e-05
gi|659084279|ref|XM_008444582.1|	fructose-bisphosphate aldolase cytoplasmic isozyme (LOC103486577), transcript variant X2, mRNA	XM_023683889.1 PREDICTED: Cucurbita pepo subsp. pepo fructose-bisphosphate aldolase 6, cytosolic (LOC111800274), mRNA	AT2G36460	Aldolase superfamily protein	17111.3	48052.6	19828.3	7035.17	5699.39	14115.3	8366.27	3850.23	0.356096	0.862974	2.43226	2.42343	6.83034	2.81846	Y	Y	Y	Y	Y	Y	0.000409465	2.47108e-05	0.000290662	2.47108e-05	1.11444e-12	0.000290662
gi|209978715|gb|FJ231521.1|	Cucumis melo galactokinase mRNA, complete cds	XM_023672181.1 PREDICTED: Cucurbita pepo subsp. pepo galactokinase-like (LOC111791010), mRNA	AT3G06580	Mevalonate/galactokinase family protein	33843.5	37280.6	19606.3	5996.67	3913.85	5889.94	2636.25	3035.2	0.907805	1.72615	5.64372	1.90146	6.21689	3.26954	N	Y	Y	Y	Y	Y	0.738694	0.000111579	2.83094e-06	0.000111579	1.11469e-11	2.83094e-06
gi|659132477|ref|XM_008467997.1|	14-3-3-like protein (LOC103503696), mRNA	XM_023680163.1 PREDICTED: Cucurbita pepo subsp. pepo 14-3-3-like protein A (LOC111797213), mRNA	AT1G35160;AT4G09000;AT3G02520	general regulatory factor 7;GF14 protein phi chain;general regulatory factor 1	18538.2	22233.6	19478.8	4836.67	10672.4	4643.58	3630.56	1568.16	0.833791	0.951708	3.83284	1.14142	4.59688	4.02733	N	N	Y	N	Y	Y	0.530847	0.426586	4.99788e-08	0.426586	1.01327e-08	4.99788e-08
gi|659124587|ref|XM_008464020.1|	1-phosphatidylinositol-3-phosphate 5-kinase FAB1B (LOC103500645), transcript variant X2, mRNA	XM_023693133.1 PREDICTED: Cucurbita pepo subsp. pepo 1-phosphatidylinositol-3-phosphate 5-kinase FAB1B-like (LOC111807414), transcript variant X4, mRNA	AT3G14270	phosphatidylinositol-4-phosphate 5-kinase family protein	9065.67	18295	19344.2	7127.5	3201.09	4334.5	3714.58	2158.85	0.495527	0.468651	1.27193	0.945763	2.56682	2.71402	N	N	Y	N	Y	Y	0.0157935	0.73823	6.95512e-05	0.73823	0.000310106	6.95512e-05
gi|659092490|ref|XM_008448864.1|	glyceraldehyde-3-phosphate dehydrogenase GAPCP2, chloroplastic (LOC103489630), mRNA	XM_023655723.1 PREDICTED: Cucurbita pepo subsp. pepo glyceraldehyde-3-phosphate dehydrogenase GAPCP2, chloroplastic-like (LOC111776302), mRNA	AT1G79529;AT1G79530	other RNA;glyceraldehyde-3-phosphate dehydrogenase of plastid 1	44698.8	48266.2	19309	1093.17	43914.7	13080.7	9938.17	729.405	0.92609	2.31492	40.8893	2.49967	44.1526	17.6634	N	Y	Y	Y	Y	Y	0.862197	1.87531e-05	2.39746e-10	1.87531e-05	0	2.39746e-10
gi|659089160|ref|XM_008447137.1|	eukaryotic translation initiation factor 5-like (LOC103488416), transcript variant X1, mRNA	XM_023690233.1 PREDICTED: Cucurbita pepo subsp. pepo eukaryotic translation initiation factor 5-like (LOC111805253), transcript variant X1, mRNA	AT1G36732;AT1G77840	conserved peptide upstream open reading frame 19;Translation initiation factor IF2/IF5	8731.33	8060.4	18949.2	12426.5	1295.41	1085.59	3243.59	6625.15	1.08324	0.460777	0.702638	0.42537	0.648646	1.5249	N	Y	N	Y	N	N	0.784263	6.21524e-07	0.0872177	6.21524e-07	0.138797	0.0872177
gi|659125271|ref|XM_008464379.1|	uncharacterized LOC103500920 (LOC103500920), mRNA	XM_023687553.1 PREDICTED: Cucurbita pepo subsp. pepo uncharacterized LOC111803236 (LOC111803236), mRNA	AT5G06220	LETM1-like protein	863.333	845.6	18917.7	1968	327.165	326.237	4483.89	1541.72	1.02097	0.0456364	0.438686	0.044699	0.429675	9.61264	N	Y	Y	Y	N	Y	0.946066	0	0	0	0.0904004	0
gi|659102909|ref|XM_008454159.1|	cytochrome c (LOC103493436), mRNA	XM_023675004.1 PREDICTED: Cucurbita pepo subsp. pepo cytochrome c (LOC111793220), mRNA	AT1G22840	CYTOCHROME C-1	27787.3	31046.6	18915.8	2919	16692.9	9521.7	3058.13	747.572	0.89502	1.469	9.51947	1.6413	10.636	6.48024	N	Y	Y	Y	Y	Y	0.702135	0.00296806	1.0858e-12	0.00296806	0	1.0858e-12
gi|659120148|ref|XM_008461817.1|	salt tolerance protein-like (LOC103498974), transcript variant X3, mRNA	XM_023665106.1 PREDICTED: Cucurbita pepo subsp. pepo B-box zinc finger protein 24-like (LOC111784396), transcript variant X2, mRNA	AT2G31380	salt tolerance homologue	787	415.4	18803.3	1880.83	780.741	78.098	2041.11	1245.42	1.89456	0.0418543	0.418432	0.0220918	0.22086	9.99734	N	Y	Y	Y	Y	Y	0.272769	0	0	0	0.00222206	0
gi|659086204|ref|XM_008445589.1|	tetraspanin-8-like (LOC103487314), mRNA	XM_023676002.1 PREDICTED: Cucurbita pepo subsp. pepo tetraspanin-8 (LOC111793925), mRNA	AT2G23810	tetraspanin8	425.667	451.4	18405.5	18478.8	113.585	165.948	3836.43	7444.42	0.942992	0.0231271	0.0230354	0.0245253	0.0244279	0.996031	N	Y	N	Y	Y	N	0.855205	0	0.987082	0	0	0.987082
gi|659069768|ref|XM_008453473.1|	NADPH--cytochrome P450 reductase-like (LOC103492914), mRNA	XM_023690319.1 PREDICTED: Cucurbita pepo subsp. pepo NADPH--cytochrome P450 reductase-like (LOC111805311), mRNA	AT4G30210	P450 reductase 2	2831.5	3552	18281.7	4187.33	674.074	745.825	5623.13	1012.17	0.797157	0.154882	0.676206	0.194293	0.848273	4.36594	N	Y	Y	Y	N	Y	0.440421	4.61819e-12	9.44289e-09	4.61819e-12	0.536221	9.44289e-09
gi|659081904|ref|XM_008443347.1|	F-box protein SKP2A (LOC103485661), transcript variant X1, mRNA	XM_023694304.1 PREDICTED: Cucurbita pepo subsp. pepo F-box protein SKP2A-like (LOC111808371), mRNA	AT1G21410;AT1G77000	F-box/RNI-like superfamily protein;RNI-like superfamily protein	2167.67	2807.8	18256.7	4842.17	2047.81	776.24	1507.66	3122.91	0.772016	0.118733	0.447665	0.153796	0.579864	3.77035	N	Y	Y	Y	N	Y	0.513423	0	1.90856e-07	0	0.144908	1.90856e-07
gi|659107712|ref|XM_008455596.1|	probable LRR receptor-like serine/threonine-protein kinase At5g10290 (LOC103494431), transcript variant X1, mRNA	XM_023697302.1 PREDICTED: Cucurbita pepo subsp. pepo probable LRR receptor-like serine/threonine-protein kinase At5g10290 (LOC111810577), transcript variant X2, mRNA	AT5G10290;AT5G65240	Leucine-rich repeat protein kinase family protein;leucine-rich repeat transmembrane protein kinase family protein	4250.67	17557.2	18255.8	4185.67	2983.92	7211.35	4302.99	1881.43	0.242104	0.232839	1.01553	0.961731	4.1946	4.36151	Y	N	Y	N	Y	Y	7.8273e-06	0.841563	9.65219e-09	0.841563	1.93577e-06	9.65219e-09
gi|659083807|ref|XM_008444332.1|	metallothionein-like protein type 2 (LOC103486389), mRNA	XM_023673350.1 PREDICTED: Cucurbita pepo subsp. pepo metallothionein-like protein type 2 B (LOC111791852), mRNA	AT5G02380	metallothionein 2B	2058.83	2557.8	18133	46002.2	1568.77	2451.34	7985.26	10721.6	0.804924	0.113541	0.0447551	0.141058	0.0556017	0.394177	N	Y	Y	Y	Y	Y	0.682851	1.2883e-07	0.000189236	1.2883e-07	0	0.000189236
gi|124021382|gb|EF173162.1|	Cucumis melo NAC transcription factor (ATAF) mRNA, complete cds	XM_023677967.1 PREDICTED: Cucurbita pepo subsp. pepo NAC domain-containing protein 2-like (LOC111795504), mRNA	AT1G01720	NAC (No Apical Meristem) domain transcriptional regulator superfamily protein	90.5	111.8	18066.8	3541	56.1168	32.0656	4607.19	2986.47	0.809481	0.00500918	0.0255578	0.00618813	0.031573	5.10218	N	Y	Y	Y	Y	Y	0.606926	0	3.1117e-10	0	3.25934e-05	3.1117e-10
gi|659076609|ref|XM_008440551.1|	sugar transporter ERD6-like 16 (LOC103483783), transcript variant X1, mRNA	XM_023670748.1 PREDICTED: Cucurbita pepo subsp. pepo sugar transporter ERD6-like 16 (LOC111789994), transcript variant X1, mRNA	AT2G48020	Major facilitator superfamily protein	20398	51926.2	18038.7	815.667	24372.8	12121.3	6593.59	750.962	0.392827	1.13079	25.0078	2.87861	63.6611	22.1152	N	Y	Y	Y	Y	Y	0.0072502	8.68888e-10	0	8.68888e-10	0	0
gi|659107560|ref|XM_008455516.1|	succinate dehydrogenase [ubiquinone] flavoprotein subunit 1, mitochondrial (LOC103494381), mRNA	XM_023696707.1 PREDICTED: Cucurbita pepo subsp. pepo succinate dehydrogenase [ubiquinone] flavoprotein subunit 1, mitochondrial (LOC111810124), mRNA	AT5G66760	succinate dehydrogenase 1-1	11596.8	16304	17954.8	8405.67	2070.76	2601.7	1937.65	5212.95	0.711288	0.645889	1.37964	0.908056	1.93964	2.13604	N	N	Y	N	Y	Y	0.240395	0.56367	0.00229981	0.56367	0.010868	0.00229981
gi|659077672|ref|XM_008441104.1|	ubiquitin-conjugating enzyme E2 10 (LOC103484148), mRNA	XM_023696564.1 PREDICTED: Cucurbita pepo subsp. pepo ubiquitin-conjugating enzyme E2 10 (LOC111810029), mRNA	AT5G53300	ubiquitin-conjugating enzyme 10	8537.67	11980.4	17778.3	8765.83	2203.02	1568.53	2724.68	636.691	0.712636	0.480229	0.973971	0.673876	1.36672	2.02814	N	Y	Y	Y	N	Y	0.243645	0.0190743	0.00444491	0.0190743	0.229647	0.00444491
gi|659123472|ref|XM_008463460.1|	telomere repeat-binding protein 4 (LOC103500226), transcript variant X1, mRNA	XM_023674276.1 PREDICTED: Cucurbita pepo subsp. pepo telomere repeat-binding protein 4-like (LOC111792712), transcript variant X1, mRNA	AT3G53790;AT3G12560;AT5G13820	telomeric DNA binding protein 1;TRF-like 9;TRF-like 4	1922.33	3766.2	17702.8	6371.33	1250.86	1116.82	2732.72	2208.67	0.510417	0.108589	0.301716	0.212746	0.591116	2.77851	N	Y	Y	Y	N	Y	0.0226143	0	4.80341e-05	0	0.048963	4.80341e-05
gi|659102102|ref|XM_008453732.1|	uncharacterized LOC103493102 (LOC103493102), mRNA	XM_023672500.1 PREDICTED: Cucurbita pepo subsp. pepo uncharacterized LOC111791234 (LOC111791234), transcript variant X1, mRNA	AT4G10970	unknown protein; FUNCTIONS IN: molecular_function unknown; INVOLVED IN: biological_process unknown; LOCATED IN: cellular_component unknown; EXPRESSED IN: 25 plant structures; EXPRESSED DURING: 14 growth stages; BEST Arabidopsis thaliana protein match is:	8787	14710.6	17571.2	14037.8	3436.11	4398.52	4958.66	5009.23	0.597324	0.500081	0.625951	0.837201	1.04793	1.2517	N	N	N	N	N	N	0.0761229	0.313142	0.361533	0.313142	0.857009	0.361533
gi|659132860|ref|XM_008468201.1|	E3 ubiquitin-protein ligase KEG (LOC103503837), transcript variant X1, mRNA	XM_023679594.1 PREDICTED: Cucurbita pepo subsp. pepo E3 ubiquitin-protein ligase KEG (LOC111796827), mRNA	AT4G32250	Protein kinase superfamily protein	5767.5	9916.4	17448.5	24312.2	5005.27	3158.18	5293.99	17724.2	0.581612	0.330544	0.237227	0.568324	0.407878	0.717686	N	Y	N	Y	N	N	0.109073	0.00393942	0.360132	0.00393942	0.0560081	0.360132
gi|659133394|ref|XM_008468488.1|	photosystem II 22 kDa protein, chloroplastic (LOC103504056), mRNA	XM_023693831.1 PREDICTED: Cucurbita pepo subsp. pepo photosystem II 22 kDa protein, chloroplastic-like (LOC111808052), mRNA	AT1G44575	Chlorophyll A-B binding family protein	15.6667	8.6	17305	553.667	9.58471	7.23187	4022.43	886.648	1.82171	0.000905326	0.0282962	0.000496966	0.0155328	31.2553	N	Y	Y	Y	Y	Y	0.502284	0	0	0	0.013474	0
gi|659117600|ref|XM_008460465.1|	protein DEHYDRATION-INDUCED 19 homolog 4-like (LOC103498016), mRNA	XM_023693315.1 PREDICTED: Cucurbita pepo subsp. pepo protein DEHYDRATION-INDUCED 19 homolog 4-like (LOC111807550), transcript variant X1, mRNA	AT1G02750;AT5G49230;AT3G06760	Drought-responsive family protein	6827.5	11992.4	17232	3227	5154.18	750.085	3305.33	1565.99	0.569319	0.396211	2.11574	0.695938	3.71627	5.33994	N	Y	Y	Y	Y	Y	0.0528541	0.0311879	1.12034e-10	0.0311879	7.8967e-07	1.12034e-10
gi|659112220|ref|XM_008457899.1|	ferredoxin--nitrite reductase, chloroplastic (LOC103496153), mRNA	XM_023696765.1 PREDICTED: Cucurbita pepo subsp. pepo ferredoxin--nitrite reductase, chloroplastic (LOC111810166), mRNA	AT2G15620	nitrite reductase 1	609.667	780.6	16904.3	982.833	227.299	243.566	5213.89	916.057	0.781023	0.0360657	0.620315	0.0461775	0.794234	17.1996	N	Y	Y	Y	N	Y	0.425144	0	0	0	0.630698	0
gi|659086935|ref|XM_008445966.1|	NAC domain-containing protein 2-like (LOC103487603), mRNA	XM_023680813.1 PREDICTED: Cucurbita pepo subsp. pepo NAC domain-containing protein 2-like (LOC111797707), mRNA	AT1G01720;AT5G08790	NAC (No Apical Meristem) domain transcriptional regulator superfamily protein	7684	12434.2	16631.3	6485.17	8576.94	937.84	2926.63	4911.57	0.617973	0.462019	1.18486	0.747637	1.91733	2.56452	N	N	Y	N	Y	Y	0.22206	0.0832442	0.000172397	0.0832442	0.012565	0.000172397
gi|659110714|ref|XM_008457151.1|	probable serine/threonine-protein kinase drkD (LOC103495557), transcript variant X1, mRNA	XM_023698662.1 PREDICTED: Cucurbita pepo subsp. pepo uncharacterized LOC111811668 (LOC111811668), transcript variant X2, mRNA	AT4G03260	Outer arm dynein light chain 1 protein	859.5	874.6	16566.3	2308.33	317.125	249.412	3671.81	1771.79	0.982735	0.0518823	0.372347	0.0527938	0.378888	7.17675	N	Y	Y	Y	N	Y	0.954675	0	9.14824e-14	0	0.0535077	9.14824e-14
gi|659075781|ref|XM_008440105.1|	chaperone protein dnaJ 20, chloroplastic-like (LOC103483465), mRNA	XM_023670624.1 PREDICTED: Cucurbita pepo subsp. pepo chaperone protein dnaJ 20, chloroplastic-like (LOC111789906), transcript variant X2, mRNA	AT4G13830	DNAJ-like 20	3211.83	6119	16494.3	8701.67	2851.87	1484.11	4808.99	6726.55	0.524895	0.194723	0.369106	0.370976	0.703199	1.89554	N	Y	Y	Y	N	Y	0.0393577	5.29234e-07	0.0179481	5.29234e-07	0.39539	0.0179481
gi|659067366|ref|XM_008440859.1|	serine/threonine-protein kinase AFC2 (LOC103483972), transcript variant X1, mRNA	XM_023663606.1 PREDICTED: Cucurbita pepo subsp. pepo serine/threonine-protein kinase AFC2-like (LOC111782807), transcript variant X1, mRNA	AT4G24740	FUS3-complementing gene 2	9922.83	15610.8	16459.5	11836	4700.36	2529.49	2264.32	1275.34	0.635639	0.602864	0.83836	0.948437	1.31893	1.39063	N	N	N	N	N	N	0.118596	0.751176	0.180982	0.751176	0.285937	0.180982
gi|659080455|ref|XM_008442579.1|	histone H1 (LOC103485111), mRNA	XM_023688488.1 PREDICTED: Cucurbita pepo subsp. pepo histone H1 (LOC111803883), mRNA	AT2G18050	histone H1-3	2623.17	2300.2	16254.8	20978.8	2443.23	778.293	6912.17	9112.13	1.14041	0.161378	0.125039	0.141509	0.109644	0.774821	N	Y	N	Y	Y	N	0.777103	1.73973e-08	0.309705	1.73973e-08	2.03643e-09	0.309705
gi|659074286|ref|XM_008439302.1|	scarecrow-like protein 8 (LOC103482912), mRNA	XM_023694245.1 PREDICTED: Cucurbita pepo subsp. pepo scarecrow-like protein 8 (LOC111808326), mRNA	AT5G52510	SCARECROW-like 8	2427	5279.8	16128.7	5333.33	2133.97	1223.34	4471.18	466.663	0.459677	0.150477	0.455063	0.327355	0.989963	3.02413	N	Y	Y	Y	N	Y	0.00821704	7.40111e-09	1.17037e-05	7.40111e-09	0.969444	1.17037e-05
gi|659101946|ref|XM_008453652.1|	glycine-rich protein A3-like (LOC103493032), mRNA	XM_023697726.1 PREDICTED: Cucurbita pepo subsp. pepo glycine-rich protein A3-like (LOC111810895), mRNA	AT5G45350	proline-rich family protein	5671	10523.4	16127.2	23543.2	3607.21	2369.24	1114.08	8092.42	0.538894	0.351643	0.240877	0.652526	0.446983	0.685004	N	Y	N	Y	Y	N	0.0338488	0.011362	0.124428	0.011362	0.0024786	0.124428
gi|659122687|ref|XM_008463052.1|	zinc finger A20 and AN1 domain-containing stress-associated protein 8-like (LOC103499910), mRNA	XM_023693251.1 PREDICTED: Cucurbita pepo subsp. pepo zinc finger A20 and AN1 domain-containing stress-associated protein 8-like (LOC111807505), mRNA	AT1G51200	A20/AN1-like zinc finger family protein	2128.5	3525.6	16037	6019.67	209.544	585.844	2719.36	2887.62	0.603727	0.132724	0.353591	0.219842	0.58568	2.6641	N	Y	Y	Y	N	Y	0.0866354	0	9.56443e-05	0	0.0516131	9.56443e-05
gi|659084498|ref|XM_008444698.1|	BEL1-like homeodomain protein 1 (LOC103486682), mRNA	XM_023670477.1 PREDICTED: Cucurbita pepo subsp. pepo BEL1-like homeodomain protein 1 (LOC111789788), transcript variant X1, mRNA	AT2G35940	BEL1-like homeodomain 1	4988	10547	15926.2	14024.2	3438.56	2421.28	2421.65	3381.84	0.472931	0.313195	0.355672	0.662243	0.752059	1.13562	N	Y	N	Y	N	N	0.0103219	0.0144946	0.605079	0.0144946	0.276489	0.605079
gi|659115253|ref|XM_008459242.1|	uncharacterized LOC103497146 (LOC103497146), mRNA	XM_023666149.1 PREDICTED: Cucurbita pepo subsp. pepo uncharacterized LOC111785758 (LOC111785758), transcript variant X1, mRNA	AT5G02230	Haloacid dehalogenase-like hydrolase (HAD) superfamily protein	1785.5	2538	15866.5	1556.83	1701.27	651.648	3597.71	1106.53	0.703507	0.112533	1.14688	0.15996	1.63023	10.1915	N	Y	Y	Y	N	Y	0.355288	0	0	0	0.0821589	0
gi|659122610|ref|XM_008463012.1|	citrate synthase, mitochondrial (LOC103499882), transcript variant X1, mRNA	XM_023693166.1 PREDICTED: Cucurbita pepo subsp. pepo citrate synthase, mitochondrial (LOC111807433), mRNA	AT3G60100	citrate synthase 5	15786	36042.2	15813.2	3242	12231.1	4647.22	5047.8	746.59	0.437987	0.998282	4.86922	2.27925	11.1173	4.8776	N	Y	Y	Y	Y	Y	0.00454791	7.85716e-07	8.92667e-10	7.85716e-07	0	8.92667e-10
gi|659130793|ref|XM_008467134.1|	ABC transporter F family member 1 (LOC103502994), transcript variant X1, mRNA	XM_023665650.1 PREDICTED: Cucurbita pepo subsp. pepo ABC transporter F family member 1-like (LOC111785238), mRNA	AT5G60790	ABC transporter family protein	3672.67	6749	15594.7	4940.33	398.354	956.77	3086.88	2857.56	0.544179	0.235508	0.743405	0.432776	1.3661	3.1566	N	Y	Y	Y	N	Y	0.0374129	1.04758e-06	5.54764e-06	1.04758e-06	0.234124	5.54764e-06
gi|659102527|ref|XM_008453958.1|	uncharacterized LOC103493278 (LOC103493278), transcript variant X1, mRNA	XM_023696280.1 PREDICTED: Cucurbita pepo subsp. pepo uncharacterized LOC111809841 (LOC111809841), transcript variant X4, mRNA	AT2G02370	SNARE associated Golgi protein family	2763.67	5370.4	15391.2	1830.33	2654.83	1542.96	3492.8	799.95	0.514611	0.179562	1.50993	0.348927	2.93411	8.40894	N	Y	Y	Y	Y	Y	0.0518674	1.27318e-09	1.66533e-15	1.27318e-09	5.96929e-05	1.66533e-15
gi|659105779|ref|XM_008454950.1|	protein NRT1/ PTR FAMILY 2.11-like (LOC103493967), mRNA	XM_023660354.1 PREDICTED: Cucurbita pepo subsp. pepo protein NRT1/ PTR FAMILY 2.11-like (LOC111780078), mRNA	AT3G47960;AT5G62680	Major facilitator superfamily protein	96.1667	39	15268.5	17277.8	84.4048	19.0263	6548.93	10149.4	2.46581	0.00629837	0.0055659	0.00255428	0.00225723	0.883705	N	Y	N	Y	Y	N	0.11384	0	0.683374	0	0	0.683374
gi|659087249|ref|XM_008446129.1|	ATP-citrate synthase alpha chain protein 1 (LOC103487704), mRNA	XM_023691373.1 PREDICTED: Cucurbita pepo subsp. pepo ATP-citrate synthase alpha chain protein 1-like (LOC111806037), mRNA	AT1G10670	ATP-citrate lyase A-1	7584.83	13021.6	15002.2	1500.17	2946	2188.87	3151.13	711.668	0.582481	0.505583	5.05599	0.867981	8.6801	10.0003	N	N	Y	N	Y	Y	0.0630585	0.397505	0	0.397505	5.88418e-15	0
gi|659131224|ref|XM_008467351.1|	CBL-interacting serine/threonine-protein kinase 11 (LOC103503208), mRNA	XM_023677867.1 PREDICTED: Cucurbita pepo subsp. pepo CBL-interacting serine/threonine-protein kinase 11 (LOC111795435), mRNA	AT2G30360	SOS3-interacting protein 4	778.5	1140	14986	4585.5	253.362	406.171	1726.49	1127.05	0.682895	0.0519485	0.169774	0.076071	0.24861	3.26813	N	Y	Y	Y	Y	Y	0.210121	0	2.99527e-06	0	8.50067e-07	2.99527e-06
gi|659067934|ref|XM_008443738.1|	external alternative NAD(P)H-ubiquinone oxidoreductase B2, mitochondrial (LOC103485958), mRNA	XM_023664105.1 PREDICTED: Cucurbita pepo subsp. pepo external alternative NAD(P)H-ubiquinone oxidoreductase B2, mitochondrial (LOC111783204), mRNA	AT4G05020;AT2G20800	NAD(P)H dehydrogenase B4;NAD(P)H dehydrogenase B2	24997.3	37392.8	14874	3692.17	26575.4	14134.1	3815.36	2619.74	0.668507	1.68061	6.77037	2.51397	10.1276	4.02853	N	Y	Y	Y	Y	Y	0.351715	0.00010871	5.32254e-08	0.00010871	1.29197e-12	5.32254e-08
gi|659067154|ref|XM_008439716.1|	uncharacterized LOC103483212 (LOC103483212), mRNA	XM_023663677.1 PREDICTED: Cucurbita pepo subsp. pepo uncharacterized LOC111782858 (LOC111782858), mRNA	AT3G48140	B12D protein	8250.33	11781.2	14642.2	5207.17	2277.67	2302.92	1382.49	1313.27	0.700297	0.563464	1.58442	0.804608	2.2625	2.81193	N	N	Y	N	Y	Y	0.220236	0.19478	4.05707e-05	0.19478	0.00181852	4.05707e-05
gi|659096689|ref|XM_008451012.1|	isocitrate dehydrogenase [NAD] catalytic subunit 5, mitochondrial (LOC103491169), mRNA	XM_023688282.1 PREDICTED: Cucurbita pepo subsp. pepo isocitrate dehydrogenase [NAD] catalytic subunit 5, mitochondrial-like (LOC111803747), mRNA	AT5G03290;AT3G09810	isocitrate dehydrogenase V;isocitrate dehydrogenase VI	21834.3	43812	14613.7	2528.5	15958.2	5756.5	6072.25	624.979	0.498364	1.4941	8.63529	2.99802	17.3273	5.77958	N	Y	Y	Y	Y	Y	0.0164145	6.07943e-11	1.18631e-08	6.07943e-11	0	1.18631e-08
gi|659095710|ref|XM_008450505.1|	type I inositol 1,4,5-trisphosphate 5-phosphatase 2 (LOC103490810), transcript variant X1, mRNA	XM_023696812.1 PREDICTED: Cucurbita pepo subsp. pepo type I inositol polyphosphate 5-phosphatase 2 (LOC111810199), transcript variant X2, mRNA	AT4G18010	myo-inositol polyphosphate 5-phosphatase 2	2268.5	3278.2	14547.3	1726	1980.27	928.586	4266.8	842.029	0.691996	0.155939	1.31431	0.225347	1.8993	8.42835	N	Y	Y	Y	Y	Y	0.29882	1.71088e-11	1.55431e-15	1.71088e-11	0.0171682	1.55431e-15
gi|659109343|ref|XM_008456444.1|	NAC domain-containing protein 72-like (LOC103495020), mRNA	XM_023667627.1 PREDICTED: Cucurbita pepo subsp. pepo NAC domain-containing protein 72-like (LOC111787610), mRNA	AT3G15500	NAC domain containing protein 3	32	33.4	14535.7	13842.5	29.2438	14.2583	9054.94	5115.01	0.958084	0.00220148	0.00231172	0.0022978	0.00241286	1.05008	N	Y	N	Y	Y	N	0.941977	5.55112e-16	0.870292	5.55112e-16	0	0.870292
gi|659079572|ref|XM_008442106.1|	isoflavone 2'-hydroxylase (LOC103484810), mRNA	XM_023687425.1 PREDICTED: Cucurbita pepo subsp. pepo cytochrome P450 81E8-like (LOC111803141), mRNA	AT1G66540	Cytochrome P450 superfamily protein	36	31.8	14459.8	26960.2	32.0998	10.9407	3696.31	24640.8	1.13208	0.00248966	0.0013353	0.0021992	0.00117952	0.536341	N	Y	N	Y	Y	N	0.830755	0	0.208271	0	3.85149e-09	0.208271
gi|659130753|ref|XM_008467111.1|	thioredoxin-like 1-1, chloroplastic (LOC103502978), transcript variant X1, mRNA	XM_023673263.1 PREDICTED: Cucurbita pepo subsp. pepo thioredoxin-like 1-1, chloroplastic (LOC111791786), mRNA	AT1G08570	atypical CYS HIS rich thioredoxin 4	909.833	1252.2	14428	1852.5	738.154	255.685	2130.42	742.405	0.726588	0.0630603	0.491138	0.0867896	0.675951	7.78839	N	Y	Y	Y	N	Y	0.327899	0	1.24345e-14	0	0.15892	1.24345e-14
gi|659110516|ref|XM_008457044.1|	nuclear transcription factor Y subunit C-2 (LOC103495470), transcript variant X1, mRNA	XM_023673482.1 PREDICTED: Cucurbita pepo subsp. pepo nuclear transcription factor Y subunit C-2-like (LOC111792149), transcript variant X1, mRNA	AT1G56170	nuclear factor Y, subunit C2	2181.83	5883.8	14412.5	3050.67	1407.98	1466.74	1451.42	1799.44	0.37082	0.151385	0.715199	0.408243	1.92869	4.72438	Y	Y	Y	Y	Y	Y	0.000779157	1.93696e-07	1.86371e-09	1.93696e-07	0.0129262	1.86371e-09
gi|659115630|ref|XM_008459430.1|	eukaryotic translation initiation factor 1A (LOC103497302), transcript variant X1, mRNA	XM_023684962.1 PREDICTED: Cucurbita pepo subsp. pepo eukaryotic translation initiation factor 1A-like (LOC111801009), transcript variant X2, mRNA	AT5G35680;AT2G04520	Nucleic acid-binding, OB-fold-like protein	9099.5	11232	14401.3	9259.83	1414.7	1112.43	751.595	1951.13	0.810141	0.631851	0.982685	0.779928	1.21298	1.55525	N	N	N	N	N	N	0.468919	0.138606	0.0740615	0.138606	0.458111	0.0740615
gi|659087512|ref|XM_008446271.1|	vacuolar-processing enzyme-like (LOC103487795), mRNA	XM_023690857.1 PREDICTED: Cucurbita pepo subsp. pepo vacuolar-processing enzyme-like (LOC111805689), mRNA	AT4G32940;AT3G20210;AT2G25940	gamma vacuolar processing enzyme;delta vacuolar processing enzyme;alpha-vacuolar processing enzyme	3521	4221.8	14345.2	24835.3	2816.88	591.755	2607.69	6456.95	0.834004	0.245449	0.141774	0.294301	0.169992	0.577611	N	Y	N	Y	Y	N	0.589284	2.90434e-12	0.0263066	2.90434e-12	3.0576e-10	0.0263066
gi|659071238|ref|XM_008460627.1|	hexokinase-1-like (LOC103498127), transcript variant X1, mRNA	XM_023690103.1 PREDICTED: Cucurbita pepo subsp. pepo hexokinase-1-like (LOC111805175), transcript variant X2, mRNA	AT4G29130	hexokinase 1	35725.2	55864.2	14157.5	4201	19658.3	8287.76	3720.65	2370.48	0.6395	2.52341	8.50397	3.94591	13.2978	3.37003	N	Y	Y	Y	Y	Y	0.122497	5.55112e-16	1.72785e-06	5.55112e-16	0	1.72785e-06
gi|659130757|ref|XM_008467113.1|	cathepsin B-like (LOC103502979), transcript variant X1, mRNA	XM_023684532.1 PREDICTED: Cucurbita pepo subsp. pepo cathepsin B-like protease 2 (LOC111800718), mRNA	AT1G02305	Cysteine proteinases superfamily protein	3572.67	4408.6	14074.3	12116.7	1600.43	926.556	2082.23	2688.21	0.810386	0.253843	0.294856	0.313237	0.363846	1.16157	N	Y	N	Y	Y	N	0.47297	2.94913e-11	0.542946	2.94913e-11	0.000185761	0.542946
gi|659098892|ref|XM_008452118.1|	protein SMG7 (LOC103491976), mRNA	XM_023676077.1 PREDICTED: Cucurbita pepo subsp. pepo protein SMG7-like (LOC111793983), mRNA	AT5G19400	Telomerase activating protein Est1	3873	6176.8	13989.8	6717.5	1188.07	1726.08	2311.88	1921.79	0.627024	0.276844	0.576554	0.441521	0.919509	2.0826	N	Y	Y	Y	N	Y	0.110115	1.86925e-06	0.00324461	1.86925e-06	0.749438	0.00324461
gi|12802326|gb|AF297643.1|	Cucumis melo mitochondrial processing peptidase beta subunit mRNA, complete cds; nuclear gene for mitochondrial product	XM_023672008.1 PREDICTED: Cucurbita pepo subsp. pepo probable mitochondrial-processing peptidase subunit beta, mitochondrial (LOC111790895), mRNA	AT3G02090	Insulinase (Peptidase family M16) protein	15857.8	20211	13969	3594.67	2394.12	2379.51	1821.92	1672.9	0.784614	1.13522	4.41149	1.44685	5.6225	3.88603	N	Y	Y	Y	Y	Y	0.402959	0.0263553	1.1202e-07	0.0263553	1.36588e-10	1.1202e-07
gi|659128577|ref|XM_008466050.1|	acetyl-CoA acetyltransferase, cytosolic 1-like (LOC103502200), transcript variant X1, mRNA	XM_023664228.1 PREDICTED: Cucurbita pepo subsp. pepo acetyl-CoA acetyltransferase, cytosolic 1-like (LOC111783306), mRNA	AT5G47720;AT5G48230	Thiolase family protein;acetoacetyl-CoA thiolase 2	3737.17	5033.4	13960.8	6050.83	1410.62	603.912	1339.44	2317.47	0.742474	0.267689	0.617628	0.360537	0.831852	2.30726	N	Y	Y	Y	N	Y	0.308715	3.90021e-09	0.000828826	3.90021e-09	0.485546	0.000828826
gi|659082227|ref|XM_008443508.1|	basic leucine zipper and W2 domain-containing protein 2-like (LOC103485807), mRNA	XM_023669194.1 PREDICTED: Cucurbita pepo subsp. pepo basic leucine zipper and W2 domain-containing protein 2-like (LOC111788731), mRNA	AT5G36230	ARM repeat superfamily protein	13069.3	14587.8	13916.8	7939.5	2077.64	1941.14	2035.62	1837.12	0.895908	0.939103	1.64612	1.04821	1.83737	1.75286	N	N	Y	N	Y	N	0.705225	0.777713	0.0236304	0.777713	0.0193836	0.0236304
gi|659084073|ref|XM_008444472.1|	cell division control protein 48 homolog E (LOC103486491), mRNA	XM_023671804.1 PREDICTED: Cucurbita pepo subsp. pepo cell division control protein 48 homolog E (LOC111790762), mRNA	AT3G09840;AT5G03340;AT3G53230	cell division cycle 48;ATPase, AAA-type, CDC48 protein	8701.67	9765.4	13875	5039.67	2202.34	1091.71	2482.5	2150.65	0.891071	0.627147	1.72664	0.703813	1.93771	2.75316	N	N	Y	N	Y	Y	0.691953	0.0369656	5.77287e-05	0.0369656	0.011478	5.77287e-05
gi|659101599|ref|XM_008453470.1|	uncharacterized LOC103492915 (LOC103492915), transcript variant X1, mRNA	XM_023696671.1 PREDICTED: Cucurbita pepo subsp. pepo probable E3 ubiquitin-protein ligase ZFP1 (LOC111810097), mRNA	AT1G53190	RING/U-box superfamily protein	4185.83	7141.6	13747.2	4444.33	1951.4	2762.43	2719.8	1150.12	0.58612	0.304487	0.941836	0.519496	1.6069	3.09319	N	Y	Y	Y	N	Y	0.0672597	0.000119987	8.13326e-06	0.000119987	0.0705944	8.13326e-06
gi|659090799|ref|XM_008447986.1|	carbonic anhydrase 2-like (LOC103489011), transcript variant X1, mRNA	XM_023687606.1 PREDICTED: Cucurbita pepo subsp. pepo carbonic anhydrase 2-like (LOC111803266), transcript variant X2, mRNA	AT1G70410	beta carbonic anhydrase 4	871.167	514.4	13573.8	7193.33	928.012	757.703	6770.39	3181.35	1.69356	0.0641799	0.121108	0.0378964	0.0715107	1.887	N	Y	N	Y	Y	N	0.477377	1.52197e-11	0.032254	1.52197e-11	8.83728e-11	0.032254
gi|659092468|ref|XM_008448854.1|	inosine-5'-monophosphate dehydrogenase 2 (LOC103489623), mRNA	XM_023697993.1 PREDICTED: Cucurbita pepo subsp. pepo inosine-5'-monophosphate dehydrogenase 2 (LOC111811234), mRNA	AT1G79470;AT1G16350	Aldolase-type TIM barrel family protein	4818.67	3660.8	13519.3	2680.67	2399.8	1093.58	2197.12	1063	1.31629	0.356428	1.79756	0.270783	1.36563	5.04327	N	Y	Y	Y	N	Y	0.351574	1.19016e-13	4.51414e-10	1.19016e-13	0.241863	4.51414e-10
gi|659112663|ref|XM_008458069.1|	ALA-interacting subunit 3-like (LOC103496281), mRNA	XM_023656446.1 PREDICTED: Cucurbita pepo subsp. pepo ALA-interacting subunit 3-like (LOC111777009), mRNA	AT3G12740	ALA-interacting subunit 1	2865.83	5607.8	13302.7	4554.33	1477.95	1310.67	2862.46	919.94	0.511044	0.215433	0.629254	0.421555	1.23131	2.92088	N	Y	Y	Y	N	Y	0.0220666	5.06127e-07	2.19119e-05	5.06127e-07	0.428872	2.19119e-05
gi|659073366|ref|XM_008438799.1|	4-coumarate--CoA ligase-like 10 (LOC103482575), mRNA	XM_023695398.1 PREDICTED: Cucurbita pepo subsp. pepo oxalate--CoA ligase-like (LOC111809065), mRNA	AT3G48990	AMP-dependent synthetase and ligase family protein	387.333	185.4	13267.3	2526	68.774	46.1877	4850.87	2049.45	2.08918	0.0291945	0.153339	0.0139742	0.0733967	5.25231	N	Y	Y	Y	Y	Y	0.0320934	0	7.11509e-09	0	0.00032993	7.11509e-09
gi|659076971|ref|XM_008440742.1|	calmodulin-related protein (LOC103483899), mRNA	XM_023670556.1 PREDICTED: Cucurbita pepo subsp. pepo calmodulin-beta-like (LOC111789848), mRNA	AT5G49480	Ca2+-binding protein 1	1176.5	189.4	13251.8	1577.17	910.347	91.1554	4687.81	1525.45	6.21172	0.0887802	0.745958	0.0142924	0.120089	8.4023	N	Y	Y	Y	Y	Y	0.00304561	0	4.33986e-13	0	0.00873839	4.33986e-13
gi|659098450|ref|XM_008451922.1|	V-type proton ATPase subunit E (LOC103491820), mRNA	XM_023673154.1 PREDICTED: Cucurbita pepo subsp. pepo V-type proton ATPase subunit E-like (LOC111791695), mRNA	AT1G64200;AT4G11150	vacuolar ATP synthase subunit E1;vacuolar H+-ATPase subunit E isoform 3	8752.33	12035.2	13230.2	3852.83	2334.5	1369.28	2213.92	1040.25	0.727228	0.661544	2.27166	0.909679	3.12373	3.43388	N	N	Y	N	Y	Y	0.272985	0.571454	1.23953e-06	0.571454	1.61813e-05	1.23953e-06
gi|659107758|ref|XM_008455621.1|	glutamate dehydrogenase 2 (LOC103494446), mRNA	XM_023679624.1 PREDICTED: Cucurbita pepo subsp. pepo glutamate dehydrogenase 2 (LOC111796843), mRNA	AT5G07440	glutamate dehydrogenase 2	1080.83	3627	13155.2	6099.67	816.919	1448.95	1273.74	6656.33	0.297997	0.0821604	0.177195	0.275709	0.594623	2.1567	Y	Y	Y	Y	N	Y	0.000106948	2.44693e-13	0.00822916	2.44693e-13	0.404299	0.00822916
gi|659123122|ref|XM_008463280.1|	glutelin type-A 1-like (LOC103500083), mRNA	XM_023679987.1 PREDICTED: Cucurbita pepo subsp. pepo glutelin type-D 1-like (LOC111797090), mRNA	AT1G07750	RmlC-like cupins superfamily protein	2446.33	6645.4	13134.5	15004.8	3437.15	3236.32	5422.51	14548.7	0.368124	0.186252	0.163036	0.50595	0.442884	0.875351	N	Y	N	Y	N	N	0.0328085	0.0141605	0.767691	0.0141605	0.183764	0.767691
gi|659098223|ref|XM_008451814.1|	succinate dehydrogenase [ubiquinone] iron-sulfur subunit 2, mitochondrial (LOC103491745), mRNA	XM_023671718.1 PREDICTED: Cucurbita pepo subsp. pepo succinate dehydrogenase [ubiquinone] iron-sulfur subunit 2, mitochondrial (LOC111790698), mRNA	AT5G40650	succinate dehydrogenase 2-2	14311.8	13639	13047.7	5943.17	8168.75	5642.2	1872.39	2985.85	1.04933	1.09689	2.40812	1.04532	2.2949	2.19541	N	N	Y	N	Y	Y	0.876422	0.80792	0.00164507	0.80792	0.00309098	0.00164507
gi|659108706|ref|XM_008456124.1|	phytochrome A-associated F-box protein (LOC103494775), mRNA	XM_023671053.1 PREDICTED: Cucurbita pepo subsp. pepo phytochrome A-associated F-box protein-like (LOC111790204), mRNA	AT4G02440	F-box family protein	453.333	154	13037.5	702.333	100.77	38.1707	2648.61	875.7	2.94372	0.0347715	0.645467	0.0118121	0.219269	18.5631	N	Y	Y	Y	N	Y	0.00183551	0	0	0	0.102872	0
gi|659070964|ref|XM_008459272.1|	EIN3-binding F-box protein 1-like (LOC103497170), mRNA	XM_023681538.1 PREDICTED: Cucurbita pepo subsp. pepo EIN3-binding F-box protein 1-like (LOC111798414), mRNA	AT5G25350;AT2G25490	EIN3-binding F box protein 2;EIN3-binding F box protein 1	1668.5	4752.6	12942	1230.83	876.509	2024.18	3616.28	495.099	0.351071	0.128921	1.35559	0.367223	3.86129	10.5148	Y	Y	Y	Y	Y	Y	0.000436768	1.0086e-06	0	1.0086e-06	8.87734e-06	0
gi|659111986|ref|XM_008457786.1|	transcription elongation factor 1 homolog (LOC103496063), transcript variant X1, mRNA	XM_023655972.1 PREDICTED: Cucurbita pepo subsp. pepo transcription elongation factor 1 homolog (LOC111776480), mRNA	AT5G46030	unknown protein; CONTAINS InterPro DOMAIN/s: Protein of unknown function DUF701, zinc-binding putative (InterPro:IPR007808); Has 30201 Blast hits to 17322 proteins in 780 species: Archae - 12; Bacteria - 1396; Metazoa - 17338; Fungi - 3422; Plants - 5037;	2732.17	4257	12880.3	3686.83	835.621	557.364	1663.54	1821.81	0.641806	0.212119	0.741061	0.330504	1.15465	3.4936	N	Y	Y	Y	N	Y	0.130693	2.06398e-10	9.03559e-07	2.06398e-10	0.586927	9.03559e-07
gi|659099279|ref|XM_008452298.1|	shaggy-related protein kinase NtK-1 (LOC103492102), mRNA	XM_023665029.1 PREDICTED: Cucurbita pepo subsp. pepo shaggy-related protein kinase alpha (LOC111784243), transcript variant X1, mRNA	AT5G26751;AT3G05840	shaggy-related kinase 11;Protein kinase superfamily protein	8429.83	9245	12833.2	3206.17	1912.57	2027.33	2092.8	649.642	0.911826	0.656879	2.62926	0.720399	2.88351	4.00265	N	N	Y	N	Y	Y	0.751281	0.0513806	6.3505e-08	0.0513806	6.26389e-05	6.3505e-08
gi|659075817|ref|XM_008440125.1|	translation machinery-associated protein 7 homolog (LOC103483473), mRNA	XM_023678551.1 PREDICTED: Cucurbita pepo subsp. pepo translation machinery-associated protein 7-like (LOC111795911), transcript variant X1, mRNA	AT1G15270	Translation machinery associated TMA7	8395.67	9053.2	12785.5	8034.17	1750.41	2514.98	1327.53	891.395	0.92737	0.656655	1.045	0.708083	1.12684	1.59139	N	N	N	N	N	N	0.795758	0.040405	0.0605942	0.040405	0.647215	0.0605942
gi|659085412|ref|XM_008445183.1|	cytochrome P450 CYP72A219-like (LOC103486999), mRNA	XM_023673725.1 PREDICTED: Cucurbita pepo subsp. pepo cytochrome P450 CYP72A219-like (LOC111792333), mRNA	AT3G14660	cytochrome P450, family 72, subfamily A, polypeptide 13	929.833	3881	12720.7	4503.67	1084.06	1148.8	4863.19	1185.37	0.239586	0.0730963	0.206461	0.305094	0.861742	2.82451	Y	Y	Y	Y	N	Y	2.33475e-06	1.0488e-05	3.86102e-05	1.0488e-05	0.575028	3.86102e-05
gi|659112728|ref|XM_008458081.1|	uncharacterized LOC103496289 (LOC103496289), mRNA	XM_023677010.1 PREDICTED: Cucurbita pepo subsp. pepo uncharacterized LOC111794846 (LOC111794846), mRNA	AT1G79570;AT1G16270	Protein kinase superfamily protein with octicosapeptide/Phox/Bem1p domain	2524	2861.2	12655.2	3612.83	1152.71	481.716	2565.18	1021.78	0.882147	0.199444	0.698621	0.226089	0.791955	3.50284	N	Y	Y	Y	N	Y	0.670695	1.11022e-16	8.6383e-07	1.11022e-16	0.383817	8.6383e-07
gi|659099841|ref|XM_008452581.1|	6-phosphofructokinase 7-like (LOC103492278), mRNA	XM_023660675.1 PREDICTED: Cucurbita pepo subsp. pepo ATP-dependent 6-phosphofructokinase 3-like (LOC111780304), mRNA	AT5G56630	phosphofructokinase 7	5631.17	6185.6	12654.2	7737.83	2020.33	2263.67	1716.94	2974.5	0.910367	0.445005	0.727745	0.488819	0.799397	1.63536	N	Y	N	Y	N	N	0.747798	2.78715e-05	0.0471314	2.78715e-05	0.394925	0.0471314
gi|659120144|ref|XM_008461815.1|	salt tolerance protein-like (LOC103498974), transcript variant X1, mRNA	XM_023665105.1 PREDICTED: Cucurbita pepo subsp. pepo B-box zinc finger protein 24-like (LOC111784396), transcript variant X1, mRNA	AT1G06040	B-box zinc finger family protein	93.8333	8.4	12629.2	1542	81.6833	4.77493	3720.77	1695.19	11.1706	0.00742989	0.0608517	0.000665127	0.00544747	8.19012	Y	Y	Y	Y	Y	Y	0.00162938	0	3.77476e-15	0	3.21909e-05	3.77476e-15
gi|659103516|ref|XM_008454419.1|	interferon-related developmental regulator 1 (LOC103493601), mRNA	XM_023679457.1 PREDICTED: Cucurbita pepo subsp. pepo interferon-related developmental regulator 1-like (LOC111796716), mRNA	AT1G27760	interferon-related developmental regulator family protein / IFRD protein family	3676.83	6519.4	12524.2	5794	1008.64	1638.04	1662.47	2676.81	0.563983	0.293579	0.634593	0.520546	1.1252	2.16158	N	Y	Y	Y	N	Y	0.0500871	0.000127011	0.00202831	0.000127011	0.652827	0.00202831
gi|659123280|ref|XM_008463359.1|	uridine kinase-like protein 2, chloroplastic (LOC103500150), mRNA	XM_023669899.1 PREDICTED: Cucurbita pepo subsp. pepo uridine kinase-like protein 2, chloroplastic (LOC111789203), mRNA	AT3G27190	uridine kinase-like 2	9255.33	21586	12478.5	3360.67	8079.27	7614.42	1531.39	1127.83	0.428766	0.741702	2.75402	1.72986	6.42313	3.7131	N	Y	Y	Y	Y	Y	0.00845123	0.00377119	2.84089e-07	0.00377119	2.2248e-11	2.84089e-07
gi|659120779|ref|XM_008462125.1|	alanine aminotransferase 2-like (LOC103499198), transcript variant X1, mRNA	XM_023672101.1 PREDICTED: Cucurbita pepo subsp. pepo alanine aminotransferase 2-like (LOC111790958), mRNA	AT1G72330	alanine aminotransferase 2	3324.17	4356	12476.7	2791.33	867.783	616.119	2826.68	959.711	0.763124	0.266431	1.19089	0.349132	1.56054	4.46979	N	Y	Y	Y	N	Y	0.356233	1.37558e-09	6.50108e-09	1.37558e-09	0.0934905	6.50108e-09
gi|659104681|ref|XM_008454734.1|	catalase isozyme 1 (LOC103493812), mRNA	XM_023680718.1 PREDICTED: Cucurbita pepo subsp. pepo catalase isozyme 1-like (LOC111797651), mRNA	AT4G35090;AT1G20620	catalase 2;catalase 3	2405	1914.6	12461.5	24699.8	437.273	286.85	3499.35	13914.4	1.25614	0.192994	0.0973691	0.153641	0.0775147	0.504518	N	Y	N	Y	Y	N	0.444055	1.11022e-16	0.0315863	1.11022e-16	3.36739e-07	0.0315863
gi|659099702|ref|XM_008452513.1|	sodium/hydrogen exchanger 2 (LOC103492225), mRNA	XM_023689500.1 PREDICTED: Cucurbita pepo subsp. pepo sodium/hydrogen exchanger 2 (LOC111804729), mRNA	AT3G05030;AT5G27150	sodium hydrogen exchanger 2;Na+/H+ exchanger 1	725.167	274	12460.3	2011.67	260.197	11.2472	2183.45	1101.32	2.64659	0.058198	0.360481	0.0219898	0.136205	6.19403	N	Y	Y	Y	Y	Y	0.00298318	0	4.01112e-12	0	8.42771e-06	4.01112e-12
gi|659093614|ref|XM_008449401.1|	dihydrolipoyllysine-residue acetyltransferase component 3 of pyruvate dehydrogenase complex, mitochondrial (LOC103490036), mRNA	XM_023671935.1 PREDICTED: Cucurbita pepo subsp. pepo dihydrolipoyllysine-residue acetyltransferase component 2 of pyruvate dehydrogenase complex, mitochondrial-like (LOC111790842), transcript variant X4, mRNA	AT1G54220;AT3G13930	Dihydrolipoamide acetyltransferase, long form protein	26568.8	41561.8	12383	2326.67	14939.4	5488.59	4179.14	592.963	0.639261	2.14559	11.4193	3.35636	17.8632	5.32221	N	Y	Y	Y	Y	Y	0.12233	6.56142e-13	1.39556e-10	6.56142e-13	0	1.39556e-10
gi|659078236|ref|XM_008441398.1|	peroxisomal (S)-2-hydroxy-acid oxidase GLO1 (LOC103484358), transcript variant X1, mRNA	XM_023662770.1 PREDICTED: Cucurbita pepo subsp. pepo (S)-2-hydroxy-acid oxidase GLO1-like (LOC111782015), transcript variant X1, mRNA	AT3G14420;AT3G14415	Aldolase-type TIM barrel family protein	2680.83	5181.8	12239	6416	1667.45	2823.47	1759.29	3709.82	0.517356	0.21904	0.417836	0.423384	0.807637	1.90757	N	Y	Y	Y	N	Y	0.065208	5.83122e-07	0.00945362	5.83122e-07	0.538558	0.00945362
gi|659073512|ref|XM_008438878.1|	L-lactate dehydrogenase B (LOC103482619), mRNA	XM_023678245.1 PREDICTED: Cucurbita pepo subsp. pepo L-lactate dehydrogenase A-like (LOC111795690), mRNA	AT4G17260	Lactate/malate dehydrogenase family protein	772.333	1409.6	12207.5	396.333	810.086	557.318	1109.61	397.397	0.54791	0.0632671	1.9487	0.11547	3.5566	30.8011	N	Y	Y	Y	Y	Y	0.136036	0	0	0	0.000193187	0
gi|659088038|ref|XM_008446547.1|	cysteine proteinase RD19a-like (LOC103488015), mRNA	XM_023681535.1 PREDICTED: Cucurbita pepo subsp. pepo cysteine protease RD19A-like (LOC111798412), mRNA	AT4G39090	Papain family cysteine protease	4356.33	1948.2	12145.2	11000.3	1618.04	1247.12	3452.77	4478.23	2.23608	0.358689	0.396018	0.160409	0.177104	1.10407	N	Y	N	Y	Y	N	0.00766442	1.19904e-14	0.687752	1.19904e-14	1.1786e-07	0.687752
gi|659086437|ref|XM_008445712.1|	probable sucrose-phosphate synthase 1 (LOC103487408), mRNA	XM_023659893.1 PREDICTED: Cucurbita pepo subsp. pepo probable sucrose-phosphate synthase 1 (LOC111779763), mRNA	AT5G11110;AT5G20280	sucrose phosphate synthase 2F;sucrose phosphate synthase 1F	24888.7	35961.8	12072.2	2348.67	14775.1	6035.66	3739.49	712.343	0.692086	2.06166	10.5969	2.9789	15.3116	5.14001	N	Y	Y	Y	Y	Y	0.203781	7.96501e-11	3.10775e-10	7.96501e-11	0	3.10775e-10
gi|659084041|ref|XM_008444454.1|	V-type proton ATPase subunit G1-like (LOC103486476), mRNA	XM_023672569.1 PREDICTED: Cucurbita pepo subsp. pepo V-type proton ATPase subunit G-like (LOC111791288), transcript variant X2, mRNA	AT3G01390	vacuolar membrane ATPase 10	13007	20329.8	11966.2	4037.67	7153.68	4715.34	4004.04	728.996	0.6398	1.08698	3.22142	1.69894	5.03504	2.96363	N	Y	Y	Y	Y	Y	0.123629	0.00145273	1.75044e-05	0.00145273	1.53198e-09	1.75044e-05
gi|659075181|ref|XM_008439786.1|	protein BPS1, chloroplastic-like (LOC103483255), transcript variant X1, mRNA	XM_023670939.1 PREDICTED: Cucurbita pepo subsp. pepo protein BPS1, chloroplastic-like (LOC111790116), transcript variant X4, mRNA	AT2G46080;AT3G61490	Pectin lyase-like superfamily protein;CONTAINS InterPro DOMAIN/s: Protein BYPASS related (InterPro:IPR008511); BEST Arabidopsis thaliana protein match is: Protein of unknown function (DUF793) (TAIR:AT1G01550.2); Has 153 Blast hits to 139 proteins in 20 sp	5008.83	8233.8	11964	7723.83	2087.04	2099.3	2669.63	1342.66	0.608326	0.418659	0.648491	0.688215	1.06603	1.54897	N	Y	N	Y	N	N	0.0881552	0.0267193	0.077169	0.0267193	0.80672	0.077169
gi|659092891|ref|XM_008449050.1|	uncharacterized LOC103489748 (LOC103489748), transcript variant X4, mRNA	XM_023658122.1 PREDICTED: Cucurbita pepo subsp. pepo uncharacterized LOC111778349 (LOC111778349), transcript variant X3, mRNA	AT3G24740	Protein of unknown function (DUF1644)	7873.33	13349.4	11933.7	11831.8	2771.55	2955.68	2548.46	2095.2	0.589789	0.659758	0.665436	1.11863	1.12826	1.00861	N	N	N	N	N	N	0.0693208	0.501446	0.972237	0.501446	0.642375	0.972237
gi|659128760|ref|XM_008466134.1|	staphylococcal nuclease domain-containing protein 1 (LOC103502266), mRNA	XM_023660527.1 PREDICTED: Cucurbita pepo subsp. pepo ribonuclease TUDOR 1-like (LOC111780194), mRNA	AT5G07350;AT5G61780	TUDOR-SN protein 1;TUDOR-SN protein 2	8436.17	9138.2	11883.8	4579.5	1134.37	2173.48	2501.4	1061.32	0.923176	0.709886	1.84216	0.768961	1.99546	2.59501	N	N	Y	N	Y	Y	0.783756	0.118058	0.00015054	0.118058	0.00839253	0.00015054
gi|659079820|ref|XM_008442240.1|	malate dehydrogenase, glyoxysomal (LOC103484892), mRNA	XM_023662695.1 PREDICTED: Cucurbita pepo subsp. pepo malate dehydrogenase, glyoxysomal (LOC111781951), mRNA	AT2G22780	peroxisomal NAD-malate dehydrogenase 1	2877.83	4303	11799.2	3682.33	1373.94	304.404	1286.73	1988.49	0.668797	0.243901	0.781524	0.364687	1.16855	3.20426	N	Y	Y	Y	N	Y	0.170163	5.9466e-09	4.51097e-06	5.9466e-09	0.556094	4.51097e-06
gi|659072909|ref|XM_008468939.1|	ATP synthase subunit beta, mitochondrial-like (LOC103504581), mRNA	XM_023694784.1 PREDICTED: Cucurbita pepo subsp. pepo ATP synthase subunit beta, mitochondrial-like (LOC111808668), mRNA	AT5G08690;ATCG00480;AT5G08670	ATP synthase alpha/beta family protein;ATP synthase subunit beta	28591.2	23643.8	11787.3	4660.5	10140.2	4908.54	2505.19	1090.1	1.20925	2.42558	6.13479	2.00587	5.07323	2.5292	N	Y	Y	Y	Y	Y	0.514573	2.96589e-05	0.000222944	2.96589e-05	1.23774e-09	0.000222944
gi|659095561|ref|XM_008450425.1|	lysine-specific demethylase lid (LOC103490755), transcript variant X1, mRNA	XM_023697466.1 PREDICTED: Cucurbita pepo subsp. pepo lysine-specific demethylase JMJ706-like (LOC111810711), transcript variant X1, mRNA			365.833	1486	11758.3	1264.33	171.659	929.509	2666.22	1158.61	0.246187	0.0311127	0.289349	0.126378	1.17532	9.30003	Y	Y	Y	Y	N	Y	0.00167189	0	1.11022e-16	0	0.731387	1.11022e-16
gi|659081995|ref|XM_008443389.1|	uncharacterized LOC103485693 (LOC103485693), mRNA	XM_023694731.1 PREDICTED: Cucurbita pepo subsp. pepo uncharacterized LOC111808623 (LOC111808623), transcript variant X2, mRNA	AT1G21590;AT1G77280	Protein kinase protein with adenine nucleotide alpha hydrolases-like domain	1617.67	2781.4	11707.2	15644	752.379	324.103	3206.95	5438.38	0.581602	0.138177	0.103405	0.237581	0.177793	0.748349	N	Y	N	Y	Y	N	0.0671906	9.75442e-13	0.23946	9.75442e-13	8.82451e-10	0.23946
gi|659100246|ref|XM_008452779.1|	uncharacterized LOC103492414 (LOC103492414), transcript variant X1, mRNA	XM_023676153.1 PREDICTED: Cucurbita pepo subsp. pepo uncharacterized LOC111794042 (LOC111794042), mRNA	AT3G13460;AT1G55500	evolutionarily conserved C-terminal region 4;evolutionarily conserved C-terminal region 2	13515.5	8795.4	11662.2	5185.33	6753.59	1552.01	1331.84	1780.17	1.53666	1.15892	2.60649	0.754182	1.69621	2.24907	N	N	Y	N	N	Y	0.144216	0.0934875	0.00120295	0.0934875	0.0433739	0.00120295
gi|659093322|ref|XM_008449260.1|	plastidic ATP/ADP-transporter-like (LOC103489919), mRNA	XM_023671774.1 PREDICTED: Cucurbita pepo subsp. pepo plastidic ATP/ADP-transporter-like (LOC111790743), mRNA	AT1G15500	TLC ATP/ADP transporter	14747.7	22053.4	11625.7	14654.5	3408.34	2268.11	5105.1	4730.65	0.668725	1.26854	1.00636	1.89696	1.50489	0.793317	N	Y	N	Y	N	N	0.165188	0.00012152	0.347275	0.00012152	0.114365	0.347275
gi|659084976|ref|XM_008444954.1|	NADH dehydrogenase [ubiquinone] flavoprotein 1, mitochondrial (LOC103486839), transcript variant X1, mRNA	XM_023690475.1 PREDICTED: Cucurbita pepo subsp. pepo NADH dehydrogenase [ubiquinone] flavoprotein 1, mitochondrial-like (LOC111805397), transcript variant X1, mRNA	AT5G08530	51 kDa subunit of complex I	9536.83	12543.4	11381.5	2889.33	1290.1	1623.32	1488.59	799.201	0.760307	0.837924	3.3007	1.10209	4.34128	3.93914	N	N	Y	N	Y	Y	0.345536	0.560174	9.13194e-08	0.560174	3.9938e-08	9.13194e-08
gi|659072409|ref|XM_008467286.1|	cytochrome b-c1 complex subunit Rieske-4, mitochondrial-like (LOC103503125), mRNA	XM_023694267.1 PREDICTED: Cucurbita pepo subsp. pepo cytochrome b-c1 complex subunit Rieske-4, mitochondrial-like (LOC111808345), mRNA	AT5G13440	Ubiquinol-cytochrome C reductase iron-sulfur subunit	15410.7	21881.8	11360.8	3281.5	4349.65	3673.13	2343.74	914.371	0.704269	1.35647	4.69623	1.92607	6.66823	3.46209	N	Y	Y	Y	Y	Y	0.226546	8.3704e-05	1.10928e-06	8.3704e-05	2.5735e-12	1.10928e-06
gi|659094597|ref|XM_008449923.1|	ankyrin repeat domain-containing protein 2 (LOC103490431), mRNA	XM_023656861.1 PREDICTED: Cucurbita pepo subsp. pepo ankyrin repeat domain-containing protein 2B-like (LOC111777320), mRNA	AT4G35450;AT2G17390;AT3G49430	ankyrin repeat-containing 2B;SER/ARG-rich protein 34A;ankyrin repeat-containing protein 2	5084.33	2261.2	11338.8	3407.5	282.834	294.791	2852.61	1044.19	2.24851	0.4484	1.4921	0.199421	0.663595	3.32761	N	Y	Y	Y	N	Y	0.00714479	0	2.30574e-06	0	0.129233	2.30574e-06
gi|659126614|ref|XM_008465054.1|	ubiquitin-conjugating enzyme E2 28 (LOC103501476), mRNA	XM_023687479.1 PREDICTED: Cucurbita pepo subsp. pepo ubiquitin-conjugating enzyme E2 28-like (LOC111803188), mRNA	AT5G41700;AT1G64230;AT5G53300	ubiquitin conjugating enzyme 8;ubiquitin-conjugating enzyme 10;ubiquitin-conjugating enzyme 28	5903.17	7610	11325.3	7011.17	2231.39	1121.9	1577.36	1292.04	0.775712	0.521236	0.841966	0.671945	1.08541	1.61533	N	Y	N	Y	N	N	0.383419	0.0185384	0.0531165	0.0185384	0.754053	0.0531165
gi|659094307|ref|XM_008449769.1|	alkaline/neutral invertase CINV2 (LOC103490310), mRNA	XM_023673885.1 PREDICTED: Cucurbita pepo subsp. pepo probable alkaline/neutral invertase B (LOC111792427), transcript variant X1, mRNA	AT4G34860	Plant neutral invertase family protein	3982.33	6068.4	11280.8	879.667	3578.06	2617.32	2297.86	683.386	0.656241	0.353018	4.52709	0.537939	6.89852	12.824	N	Y	Y	Y	Y	Y	0.280542	0.00027115	0	0.00027115	5.08349e-08	0
gi|659091907|ref|XM_008448576.1|	phosphoglucan phosphatase DSP4, amyloplastic (LOC103489419), transcript variant X1, mRNA	XM_023657608.1 PREDICTED: Cucurbita pepo subsp. pepo phosphoglucan phosphatase DSP4, amyloplastic-like (LOC111777875), mRNA	AT3G52180	dual specificity protein phosphatase (DsPTP1) family protein	12105.3	22196.8	11279.7	4426.5	2382.07	3509.68	3362.96	3100.56	0.545364	1.0732	2.73474	1.96786	5.01453	2.54821	N	Y	Y	Y	Y	Y	0.0367774	4.87854e-05	0.000200482	4.87854e-05	1.6226e-09	0.000200482
gi|659102015|ref|XM_008453686.1|	uncharacterized LOC103493060 (LOC103493060), mRNA	XM_023696691.1 PREDICTED: Cucurbita pepo subsp. pepo protein NUCLEAR FUSION DEFECTIVE 4-like (LOC111810115), mRNA	AT5G45275;AT3G01630	Major facilitator superfamily protein	2297.33	2484.8	11253	841.333	579.081	491.706	5468.53	463.8	0.924555	0.204153	2.73059	0.220812	2.95341	13.3752	N	Y	Y	Y	Y	Y	0.790818	3.15272e-05	3.52991e-10	3.15272e-05	9.53893e-05	3.52991e-10
gi|659117290|ref|XM_008460300.1|	uncharacterized LOC103497904 (LOC103497904), mRNA	XM_023658973.1 PREDICTED: Cucurbita pepo subsp. pepo uncharacterized LOC111778959 (LOC111778959), mRNA			5260.33	8033.2	11222.5	9481	892.886	3453.89	1581.3	2090.68	0.654824	0.468731	0.554829	0.715812	0.847295	1.18368	N	N	N	N	N	N	0.146217	0.0472487	0.494185	0.0472487	0.527107	0.494185
gi|659102049|ref|XM_008453704.1|	probable serine/threonine-protein kinase clkA (LOC103493079), mRNA	XM_023666254.1 PREDICTED: Cucurbita pepo subsp. pepo uncharacterized protein MAL13P1.336-like (LOC111785894), mRNA	AT5G42050	DCD (Development and Cell Death) domain protein	1390.5	1931.6	11188	4530	170.575	596.566	1393.15	2933.97	0.71987	0.124285	0.306954	0.172649	0.426402	2.46976	N	Y	Y	Y	N	Y	0.270022	0	0.000320511	0	0.038965	0.000320511
gi|659084390|ref|XM_008444640.1|	beta-fructofuranosidase, insoluble isoenzyme 1-like (LOC103486629), mRNA	XM_023684302.1 PREDICTED: Cucurbita pepo subsp. pepo beta-fructofuranosidase, insoluble isoenzyme 1-like (LOC111800553), mRNA	AT3G52600	cell wall invertase 2	6789	12723.8	11151.5	477.667	6151.28	4623.22	3658.27	340.082	0.533567	0.608797	14.2128	1.14099	26.6374	23.3458	N	N	Y	N	Y	Y	0.0744636	0.529259	0	0.529259	0	0
gi|659074407|ref|XM_008439366.1|	spermine synthase (LOC103482957), transcript variant X2, mRNA	XM_023677078.1 PREDICTED: Cucurbita pepo subsp. pepo spermine synthase-like (LOC111794892), transcript variant X5, mRNA	AT5G53120	spermidine synthase 3	4017.17	6552.6	11113.3	2317.5	4016.55	2896.79	2666.65	2391.19	0.613065	0.361473	1.73341	0.589616	2.82744	4.7954	N	Y	Y	Y	Y	Y	0.23984	0.00499119	1.50509e-09	0.00499119	0.00589711	1.50509e-09
gi|659101748|ref|XM_008453552.1|	mitogen-activated protein kinase 19-like (LOC103492960), transcript variant X1, mRNA	XM_023696609.1 PREDICTED: Cucurbita pepo subsp. pepo mitogen-activated protein kinase 19-like (LOC111810063), mRNA	AT1G53510	mitogen-activated protein kinase 18	1573.67	1312	11104.2	4129.5	770.778	126.564	2205.65	1457.79	1.19944	0.141719	0.381079	0.118154	0.317714	2.68899	N	Y	Y	Y	Y	Y	0.545638	0	8.7461e-05	0	4.0399e-05	8.7461e-05
gi|659087942|ref|XM_008446496.1|	sugar transporter ERD6-like 6 (LOC103487972), transcript variant X1, mRNA	XM_023690129.1 PREDICTED: Cucurbita pepo subsp. pepo sugar transporter ERD6-like 6 (LOC111805192), transcript variant X1, mRNA	AT1G19450	Major facilitator superfamily protein	29980.5	80773.2	11100.7	941.167	32523.3	17854.9	8708.35	661.094	0.371169	2.70078	31.8546	7.27643	85.8224	11.7946	Y	Y	Y	Y	Y	Y	0.0013751	0	0.000165312	0	0	0.000165312
gi|659090921|ref|XM_008448054.1|	paired amphipathic helix protein Sin3-like 4 (LOC103489052), transcript variant X1, mRNA	XM_023669248.1 PREDICTED: Cucurbita pepo subsp. pepo paired amphipathic helix protein Sin3-like 4 (LOC111788746), transcript variant X4, mRNA	AT1G24190;AT5G15020;AT1G10450;AT1G70060	SIN3-like 2;SIN3-like 3;SIN3-like 4;SIN3-like 6	3466.33	4292	11098.2	3798	374.544	1221.65	2947.82	725.369	0.807627	0.312334	0.912673	0.386731	1.13007	2.92211	N	Y	Y	Y	N	Y	0.465973	2.07555e-07	2.25765e-05	2.07555e-07	0.643987	2.25765e-05
gi|659066337|ref|XM_008441373.1|	protein REVEILLE 2-like (LOC103484320), mRNA	XM_023663743.1 PREDICTED: Cucurbita pepo subsp. pepo protein REVEILLE 7-like (LOC111782903), transcript variant X1, mRNA	AT3G10113	Homeodomain-like superfamily protein	252.167	599.4	11056	871.5	212.111	303.276	2584.51	862.192	0.420698	0.0228081	0.289348	0.0542149	0.68778	12.6862	N	Y	Y	Y	N	Y	0.0227036	0	0	0	0.496309	0
gi|659094298|ref|XM_008449764.1|	peptidyl-prolyl cis-trans isomerase (LOC103490307), mRNA	XM_023674034.1 PREDICTED: Cucurbita pepo subsp. pepo peptidyl-prolyl cis-trans isomerase 1 (LOC111792517), mRNA	AT4G38740	rotamase CYP 1	45244.5	32487.8	11000.8	10423.5	33779.2	7106.76	3457.63	5170.32	1.39266	4.11282	4.34062	2.95321	3.11678	1.05539	N	Y	N	Y	Y	N	0.403087	1.12472e-10	0.826857	1.12472e-10	1.40535e-05	0.826857
gi|659107473|ref|XM_008455470.1|	uncharacterized LOC103494340 (LOC103494340), mRNA	XM_023675968.1 PREDICTED: Cucurbita pepo subsp. pepo uncharacterized LOC111793899 (LOC111793899), mRNA			418.5	290	10893	559.667	705.634	99.4259	2635.32	409.144	1.4431	0.0384192	0.747767	0.0266226	0.518166	19.4634	N	Y	Y	Y	N	Y	0.683219	0	0	0	0.135525	0
gi|659122127|ref|XM_008462760.1|	BEL1-like homeodomain protein 7 (LOC103499705), transcript variant X1, mRNA	XM_023656814.1 PREDICTED: Cucurbita pepo subsp. pepo BEL1-like homeodomain protein 7 (LOC111777282), mRNA	AT4G34610;AT2G16400	BEL1-like homeodomain 7;BEL1-like homeodomain 6	7334.17	15575	10863	934.167	5973.29	6055.4	2442.71	411.234	0.470894	0.675151	7.85103	1.43377	16.6726	11.6285	N	N	Y	N	Y	Y	0.0218914	0.0797413	0	0.0797413	1.9984e-15	0
gi|659085673|ref|XM_008445318.1|	shaggy-related protein kinase epsilon (LOC103487105), mRNA	XM_023674444.1 PREDICTED: Cucurbita pepo subsp. pepo shaggy-related protein kinase epsilon-like (LOC111792845), mRNA	AT5G14640	shaggy-like kinase 13	5510.83	7467.4	10861.8	4625.67	2665.16	1519.41	1276.82	853.217	0.737986	0.507358	1.19136	0.68749	1.61434	2.34817	N	Y	Y	Y	N	Y	0.297152	0.026403	0.000667636	0.026403	0.0676872	0.000667636
gi|659100424|ref|XM_008452871.1|	protein ETHYLENE INSENSITIVE 3 (LOC103492471), mRNA	XM_023660020.1 PREDICTED: Cucurbita pepo subsp. pepo protein ETHYLENE INSENSITIVE 3 (LOC111779848), mRNA	AT3G20770	Ethylene insensitive 3 family protein	12349.7	18076.8	10858.5	10678.3	5057.98	4141.5	2760.16	4192.27	0.683178	1.13733	1.15652	1.66476	1.69285	1.01687	N	Y	N	Y	N	N	0.189064	0.00220816	0.945869	0.00220816	0.042457	0.945869
gi|659122842|ref|XM_008463132.1|	pheophytinase, chloroplastic (LOC103499960), transcript variant X1, mRNA	XM_023693015.1 PREDICTED: Cucurbita pepo subsp. pepo pheophytinase, chloroplastic (LOC111807337), transcript variant X1, mRNA	AT5G13800	pheophytinase	4112.83	7551.6	10813.8	14865.8	3695.64	1614.2	2987.46	8870.1	0.544631	0.380331	0.276663	0.698328	0.507984	0.727429	N	Y	N	N	N	N	0.0537354	0.0332902	0.285915	0.0332902	0.058695	0.285915
gi|659093469|ref|XM_008449329.1|	NADP-dependent malic enzyme (LOC103489969), transcript variant X1, mRNA	XM_023669112.1 PREDICTED: Cucurbita pepo subsp. pepo NADP-dependent malic enzyme-like (LOC111788678), mRNA	AT1G79750;AT5G11670	NADP-malic enzyme 2;NADP-malic enzyme 4	1516	385.2	10792.3	1210.67	366.962	66.5335	6498.06	570.159	3.93562	0.14047	1.2522	0.035692	0.318172	8.91437	Y	Y	Y	Y	Y	Y	2.03374e-05	1.31773e-08	5.67111e-06	1.31773e-08	0.000392239	5.67111e-06
gi|659095314|ref|XM_008450294.1|	NEP1-interacting protein 2-like (LOC103490668), mRNA	XM_023696073.1 PREDICTED: Cucurbita pepo subsp. pepo NEP1-interacting protein 2-like (LOC111809691), mRNA	AT5G66070;AT4G35840	RING/U-box superfamily protein	2487	2666.4	10752	2720.33	2627.56	979.413	1673.17	1673.07	0.932718	0.231306	0.914226	0.247991	0.980174	3.95246	N	Y	Y	Y	N	Y	0.886092	3.88578e-15	8.71984e-08	3.88578e-15	0.949516	8.71984e-08
gi|659117143|ref|XM_008460222.1|	kinesin-13A (LOC103497851), transcript variant X1, mRNA	XM_023691792.1 PREDICTED: Cucurbita pepo subsp. pepo kinesin-like protein KIN-13A (LOC111806462), transcript variant X2, mRNA	AT3G16630	P-loop containing nucleoside triphosphate hydrolases superfamily protein	4361.67	8440.8	10548	3140.83	1816.42	1248.47	1629.23	309.453	0.516736	0.413507	1.3887	0.800228	2.68744	3.35834	N	N	Y	N	Y	Y	0.0237567	0.184763	1.9903e-06	0.184763	0.000185172	1.9903e-06
gi|659083835|ref|XM_008444344.1|	short-chain dehydrogenase TIC 32, chloroplastic (LOC103486400), mRNA	XM_023672832.1 PREDICTED: Cucurbita pepo subsp. pepo short-chain dehydrogenase TIC 32, chloroplastic-like (LOC111791471), mRNA	AT2G37540	NAD(P)-binding Rossmann-fold superfamily protein	7560.33	17756.4	10508.5	667	9080.06	9021.87	7898.63	1178.57	0.425781	0.719449	11.3348	1.68972	26.6213	15.7549	N	N	Y	N	Y	Y	0.0580671	0.154474	2.80014e-05	0.154474	2.84652e-11	2.80014e-05
gi|659125131|ref|XM_008464303.1|	pyruvate kinase, cytosolic isozyme-like (LOC103500863), mRNA	XM_023688476.1 PREDICTED: Cucurbita pepo subsp. pepo pyruvate kinase 1, cytosolic (LOC111803875), transcript variant X1, mRNA	AT3G52990;AT2G36580	Pyruvate kinase family protein	10601.3	17176	10501.2	3827.67	4679.4	1954.69	2190.59	1046.69	0.617218	1.00954	2.76966	1.63563	4.48733	2.74349	N	Y	Y	Y	Y	Y	0.0964501	0.00313348	6.4262e-05	0.00313348	1.80656e-08	6.4262e-05
gi|659087463|ref|XM_008446244.1|	glycine dehydrogenase (decarboxylating), mitochondrial (LOC103487785), mRNA	XM_023690382.1 PREDICTED: Cucurbita pepo subsp. pepo glycine dehydrogenase (decarboxylating), mitochondrial-like (LOC111805345), transcript variant X1, mRNA	AT4G33010;AT2G26080	glycine decarboxylase P-protein 2;glycine decarboxylase P-protein 1	1578.33	626.4	10489.2	1146.67	688.05	150.367	6368.83	495.774	2.51969	0.150473	1.37645	0.0597188	0.546279	9.14753	N	Y	Y	Y	N	Y	0.00304807	4.52989e-07	5.68068e-06	4.52989e-07	0.0387206	5.68068e-06
gi|659115088|ref|XM_008459159.1|	uncharacterized LOC103497089 (LOC103497089), mRNA	XM_023663931.1 PREDICTED: Cucurbita pepo subsp. pepo uncharacterized LOC111783056 (LOC111783056), transcript variant X1, mRNA	AT1G07280	Tetratricopeptide repeat (TPR)-like superfamily protein	12132.7	7319	10484.5	1505.33	12414.2	2853.71	2434.78	917.998	1.65769	1.1572	8.05979	0.698078	4.86205	6.9649	N	N	Y	N	Y	Y	0.385626	0.0427925	2.61013e-13	0.0427925	1.7551e-07	2.61013e-13
gi|659076014|ref|XM_008440231.1|	uncharacterized LOC103483542 (LOC103483542), mRNA	XM_023670883.1 PREDICTED: Cucurbita pepo subsp. pepo uncharacterized LOC111790084 (LOC111790084), mRNA			17289.8	34177.6	10471	1844.83	17513.8	4698.39	4092.03	679.004	0.505882	1.65121	9.37203	3.26402	18.5261	5.67585	N	Y	Y	Y	Y	Y	0.0362249	2.14306e-12	2.3436e-09	2.14306e-12	0	2.3436e-09
gi|659085058|ref|XM_008444999.1|	R3H domain-containing protein 2-like (LOC103486865), transcript variant X2, mRNA	XM_023684338.1 PREDICTED: Cucurbita pepo subsp. pepo uncharacterized LOC111800583 (LOC111800583), mRNA	AT3G10770;AT5G05100	Single-stranded nucleic acid binding R3H protein	4914	6343.6	10234.3	4697.67	994.119	614.54	1500.44	619.925	0.774639	0.480149	1.04605	0.619835	1.35037	2.1786	N	Y	Y	Y	N	Y	0.381546	0.00476463	0.00187116	0.00476463	0.252471	0.00187116
gi|659115207|ref|XM_008459219.1|	probable protein phosphatase 2C 24 (LOC103497127), mRNA	XM_023667290.1 PREDICTED: Cucurbita pepo subsp. pepo probable protein phosphatase 2C 24 (LOC111787194), mRNA	AT3G11410;AT2G29380	highly ABA-induced PP2C gene 3;protein phosphatase 2CA	957	2282.2	10216.3	3612.67	603.467	226.285	1466.34	1634.66	0.419332	0.0936735	0.264901	0.223387	0.631722	2.82792	N	Y	Y	Y	N	Y	0.00376572	0	3.95772e-05	0	0.0893225	3.95772e-05
gi|659118597|ref|XM_008460981.1|	probable GPI-anchored adhesin-like protein PGA55 (LOC103498397), transcript variant X1, mRNA	XM_023678424.1 PREDICTED: Cucurbita pepo subsp. pepo uncharacterized LOC111795829 (LOC111795829), transcript variant X2, mRNA	AT5G16680	RING/FYVE/PHD zinc finger superfamily protein	2301.67	2053.8	10215	5040	516.376	377.308	2086.52	1590.29	1.12069	0.225322	0.45668	0.201057	0.4075	2.02679	N	Y	Y	Y	Y	Y	0.701414	0	0.00468109	0	0.0010289	0.00468109
gi|659088285|ref|XM_008446679.1|	uncharacterized protein C6C3.02c-like (LOC103488112), mRNA	XM_023689586.1 PREDICTED: Cucurbita pepo subsp. pepo coiled-coil-helix-coiled-coil-helix domain-containing protein 10, mitochondrial (LOC111804796), mRNA	AT5G64400	BEST Arabidopsis thaliana protein match is: Cox19-like CHCH family protein (TAIR:AT5G09570.1); Has 127 Blast hits to 125 proteins in 40 species: Archae - 0; Bacteria - 9; Metazoa - 16; Fungi - 2; Plants - 64; Viruses - 0; Other Eukaryotes - 36 (source: NC	9418	8929.6	10185.8	4969.17	2706.57	1920.74	1473.75	1009.13	1.05469	0.924618	1.89529	0.876669	1.797	2.04981	N	N	Y	N	N	Y	0.855181	0.4325	0.00407529	0.4325	0.0251265	0.00407529
gi|659109271|ref|XM_008456408.1|	myosin-2-like (LOC103494996), mRNA	XM_023679277.1 PREDICTED: Cucurbita pepo subsp. pepo myosin-2-like (LOC111796588), mRNA	AT5G54280	myosin 2	886.333	2132.6	10158.3	645.5	358.128	1202.93	1483.1	466.353	0.415612	0.0872518	1.3731	0.209936	3.3038	15.7372	N	Y	Y	Y	Y	Y	0.0129277	0	0	0	0.0031647	0
gi|659122530|ref|XM_008462971.1|	probable serine incorporator (LOC103499850), mRNA	XM_023659514.1 PREDICTED: Cucurbita pepo subsp. pepo probable serine incorporator (LOC111779360), mRNA	AT1G16180	Serinc-domain containing serine and sphingolipid biosynthesis protein	3456	5264.4	10156.7	5235	1281.93	802.731	1501.17	702.795	0.656485	0.340269	0.660172	0.51832	1.00562	1.94015	N	Y	Y	Y	N	N	0.15028	0.000118017	0.00788982	0.000118017	0.983034	0.00788982
gi|659101852|ref|XM_008453604.1|	photosystem II 10 kDa polypeptide, chloroplastic (LOC103492995), mRNA	XM_023697776.1 PREDICTED: Cucurbita pepo subsp. pepo photosystem II 10 kDa polypeptide, chloroplastic (LOC111810927), mRNA	AT1G79040	photosystem II subunit R	996.833	141.4	10150.3	3963.5	750.737	89.2933	4189.29	2328.54	7.04974	0.098207	0.251503	0.0139306	0.0356755	2.56095	Y	Y	Y	Y	Y	Y	0.00149154	0	0.00086278	0	5.92065e-09	0.00086278
gi|659111556|ref|XM_008457566.1|	EGF domain-specific O-linked N-acetylglucosamine transferase-like (LOC103495884), mRNA	XM_023688891.1 PREDICTED: Cucurbita pepo subsp. pepo EGF domain-specific O-linked N-acetylglucosamine transferase-like (LOC111804175), transcript variant X1, mRNA	AT2G41640;AT3G10320	Glycosyltransferase family 61 protein	81.8333	258.6	10028.3	3853	110.006	526.551	981.161	1369.7	0.316448	0.00816021	0.0212389	0.0257869	0.0671165	2.60273	N	Y	Y	Y	Y	Y	0.397139	0	0.000148204	0	2.44249e-15	0.000148204
gi|659091859|ref|XM_008448549.1|	alkaline/neutral invertase CINV1 (LOC103489400), mRNA	XM_023677699.1 PREDICTED: Cucurbita pepo subsp. pepo neutral/alkaline invertase 3, chloroplastic-like (LOC111795340), mRNA	AT5G22510;AT1G56560;AT3G06500	alkaline/neutral invertase;Plant neutral invertase family protein	12052.7	30178	10000	2271.17	10455.3	5499.57	5469.27	1552.25	0.399386	1.20527	5.30682	3.0178	13.2874	4.40302	Y	Y	Y	Y	Y	Y	0.00164868	2.50938e-10	0.000171179	2.50938e-10	0	0.000171179
gi|659093221|ref|XM_008449208.1|	actin-depolymerizing factor (LOC103489879), transcript variant X1, mRNA	XM_023678084.1 PREDICTED: Cucurbita pepo subsp. pepo actin-depolymerizing factor-like (LOC111795576), mRNA	AT2G31200;AT4G34970	actin depolymerizing factor 9;actin depolymerizing factor 6	8957.83	16459	9987.17	6645	5542.79	2204.97	867.288	2302.52	0.544251	0.896934	1.34806	1.64801	2.4769	1.50296	N	Y	N	Y	Y	N	0.0363497	0.00271061	0.100232	0.00271061	0.000520539	0.100232
gi|659085679|ref|XM_008445321.1|	DEAD-box ATP-dependent RNA helicase 46 (LOC103487108), mRNA	XM_023672154.1 PREDICTED: Cucurbita pepo subsp. pepo DEAD-box ATP-dependent RNA helicase 46-like (LOC111790994), transcript variant X1, mRNA	AT3G01540	DEAD box RNA helicase 1	1931.17	3794.2	9982.67	3854.17	123.522	728.892	1260.51	1203.4	0.508979	0.193452	0.501059	0.380079	0.984441	2.5901	N	Y	Y	Y	N	Y	0.0220426	2.35756e-08	0.000159829	2.35756e-08	0.952888	0.000159829
gi|659122528|ref|XM_008462969.1|	26S protease regulatory subunit 7 (LOC103499849), mRNA	XM_023693169.1 PREDICTED: Cucurbita pepo subsp. pepo 26S proteasome regulatory subunit 7 (LOC111807436), mRNA	AT1G53750	regulatory particle triple-A 1A	5002.17	6495.6	9958.83	2868.17	852.185	869.82	873.872	784.889	0.770085	0.502284	1.74403	0.652245	2.26472	3.47219	N	Y	Y	Y	Y	Y	0.37055	0.0115431	1.09519e-06	0.0115431	0.00200783	1.09519e-06
gi|659115916|ref|XM_008459583.1|	protein DA1-related 1-like (LOC103497408), transcript variant X1, mRNA	XM_023656771.1 PREDICTED: Cucurbita pepo subsp. pepo protein DA1-related 1 (LOC111777253), transcript variant X1, mRNA	AT1G19270;AT4G36860	DA1;LIM domain-containing protein	940	1730.6	9914.17	2206.83	588.443	406.698	2329.86	347.823	0.543164	0.0948138	0.42595	0.174558	0.784201	4.49249	N	Y	Y	Y	N	Y	0.0423302	0	6.47309e-09	0	0.373782	6.47309e-09
gi|659087935|ref|XM_008446492.1|	5'-nucleotidase domain-containing protein 4 (LOC103487969), transcript variant X1, mRNA	XM_023691082.1 PREDICTED: Cucurbita pepo subsp. pepo 5'-nucleotidase domain-containing protein 4-like (LOC111805838), transcript variant X2, mRNA	AT1G75210	HAD-superfamily hydrolase, subfamily IG, 5'-nucleotidase	1680.67	2126.8	9882.83	2607.67	1163.72	117.259	2883.73	1373.11	0.790233	0.170059	0.64451	0.215201	0.815595	3.78991	N	Y	Y	Y	N	Y	0.427859	2.1021e-12	2.06601e-07	2.1021e-12	0.451553	2.06601e-07
gi|659089147|ref|XM_008447130.1|	phosphoglycerate mutase (LOC103488412), transcript variant X1, mRNA	XM_023681521.1 PREDICTED: Cucurbita pepo subsp. pepo 2,3-bisphosphoglycerate-dependent phosphoglycerate mutase-like (LOC111798405), transcript variant X1, mRNA	AT1G22170	Phosphoglycerate mutase family protein	349.333	1261.6	9879.67	760	119.457	793.779	2368.45	809.748	0.276897	0.0353588	0.459649	0.127697	1.66	12.9996	N	Y	Y	Y	N	Y	0.00290941	0	0	0	0.301783	0
gi|659122612|ref|XM_008463013.1|	citrate synthase, mitochondrial (LOC103499882), transcript variant X2, mRNA	XM_023693166.1 PREDICTED: Cucurbita pepo subsp. pepo citrate synthase, mitochondrial (LOC111807433), mRNA	AT3G60100	citrate synthase 5	7727.33	16380	9866	2710	3847.15	2804.29	4329.87	1272.28	0.471754	0.783229	2.85141	1.66025	6.04428	3.64059	N	Y	Y	Y	Y	Y	0.00989599	0.00390061	1.96113e-05	0.00390061	2.9426e-11	1.96113e-05
gi|659089848|ref|XM_008447492.1|	probable E3 ubiquitin-protein ligase ARI8 (LOC103488661), mRNA	XM_023692971.1 PREDICTED: Cucurbita pepo subsp. pepo probable E3 ubiquitin-protein ligase ARI8 (LOC111807304), mRNA	AT1G63760	pseudogene, ARI protein, similar to ARI protein (A Drosophila RING Finger Motif Involved in Axonal Path-finding in the Central Nervous System) GB:CAA66953 (Drosophila melanogaster); blastp match of 86% identity and 5.3e-235 P-value to GP	1627.67	2278.6	9847.67	1714.83	976.73	364.695	1780.57	614.377	0.714328	0.165285	0.949169	0.231385	1.32876	5.74264	N	Y	Y	Y	N	Y	0.256823	2.22045e-16	2.78151e-11	2.22045e-16	0.294944	2.78151e-11
gi|659086058|ref|XM_008445522.1|	probable UDP-N-acetylglucosamine--peptide N-acetylglucosaminyltransferase SEC (LOC103487257), mRNA	XM_023660084.1 PREDICTED: Cucurbita pepo subsp. pepo probable UDP-N-acetylglucosamine--peptide N-acetylglucosaminyltransferase SEC (LOC111779893), mRNA	AT3G04240	Tetratricopeptide repeat (TPR)-like superfamily protein	3852.67	4893.4	9836.5	6571.5	670.523	1060.53	1614.26	2388.44	0.787319	0.39167	0.586269	0.497474	0.74464	1.49684	N	Y	N	Y	N	N	0.413787	4.46085e-05	0.103704	4.46085e-05	0.264974	0.103704
gi|659107307|ref|XM_008455386.1|	uncharacterized LOC103494269 (LOC103494269), transcript variant X1, mRNA	XM_023675394.1 PREDICTED: Cucurbita pepo subsp. pepo uncharacterized LOC111793489 (LOC111793489), transcript variant X1, mRNA	AT4G30240	Syntaxin/t-SNARE family protein	1576.33	3891	9805.5	2305.83	680.115	831.344	1238.25	805.544	0.405123	0.16076	0.683628	0.396818	1.68746	4.25248	N	Y	Y	Y	N	Y	0.00230158	9.00773e-08	2.05028e-08	9.00773e-08	0.0497616	2.05028e-08
gi|659129525|ref|XM_008466495.1|	1-aminocyclopropane-1-carboxylate oxidase homolog 1-like (LOC103502535), mRNA	XM_023694124.1 PREDICTED: Cucurbita pepo subsp. pepo 1-aminocyclopropane-1-carboxylate oxidase homolog 3-like (LOC111808250), mRNA	AT1G03400	2-oxoglutarate (2OG) and Fe(II)-dependent oxygenase superfamily protein	2081.5	2904.6	9726.17	9970.83	1258.08	275.73	1561.88	4212.13	0.716622	0.21401	0.208759	0.298638	0.29131	0.975462	N	Y	N	Y	Y	N	0.258774	5.94913e-12	0.919757	5.94913e-12	2.93955e-05	0.919757
gi|659110998|ref|XM_008457301.1|	squalene monooxygenase-like (LOC103495674), mRNA	XM_023698185.1 PREDICTED: Cucurbita pepo subsp. pepo squalene monooxygenase-like (LOC111811375), transcript variant X1, mRNA	AT2G22830	squalene epoxidase 2	6996.67	11290.2	9707.5	9186.5	4033.15	3525.1	2499.2	4617.96	0.619711	0.720749	0.761625	1.16304	1.229	1.05671	N	N	N	N	N	N	0.0999123	0.384931	0.823082	0.384931	0.428107	0.823082
gi|659122923|ref|XM_008463173.1|	probable protein phosphatase 2C 49 (LOC103499991), mRNA	XM_023692050.1 PREDICTED: Cucurbita pepo subsp. pepo probable protein phosphatase 2C 2 (LOC111806671), mRNA	AT1G48040	Protein phosphatase 2C family protein	490.5	619.6	9706.33	6853.67	183.751	260.2	3073.65	2916.61	0.79164	0.050534	0.0715675	0.0638346	0.0904042	1.41622	N	Y	N	Y	Y	N	0.458117	0	0.159974	0	1.03724e-10	0.159974
gi|659075229|ref|XM_008439812.1|	uncharacterized LOC103483267 (LOC103483267), transcript variant X1, mRNA	XM_023672248.1 PREDICTED: Cucurbita pepo subsp. pepo ATG8-interacting protein 1-like (LOC111791061), transcript variant X2, mRNA	AT2G45980	unknown protein; FUNCTIONS IN: molecular_function unknown; INVOLVED IN: biological_process unknown; LOCATED IN: cellular_component unknown; EXPRESSED IN: 25 plant structures; EXPRESSED DURING: 15 growth stages; BEST Arabidopsis thaliana protein match is:	2229.5	3272.2	9680.17	2376.67	1412.13	651.173	1885.8	465.669	0.681346	0.230316	0.938079	0.338031	1.3768	4.073	N	Y	Y	Y	N	Y	0.192654	5.00972e-10	4.97766e-08	5.00972e-10	0.231658	4.97766e-08
gi|659104634|ref|XM_008454719.1|	ATP-dependent zinc metalloprotease FTSH, chloroplastic (LOC103493800), mRNA	XM_023679216.1 PREDICTED: Cucurbita pepo subsp. pepo ATP-dependent zinc metalloprotease FTSH, chloroplastic-like (LOC111796546), mRNA	AT1G50250	FTSH protease 1	1934.33	1809.6	9629.67	2902	274.499	554.533	3386.18	1653.48	1.06893	0.200872	0.666552	0.187919	0.62357	3.31829	N	Y	Y	Y	N	Y	0.823009	1.00057e-09	2.54777e-06	1.00057e-09	0.149505	2.54777e-06
gi|659078260|ref|XM_008441411.1|	gibberellin 2-beta-dioxygenase-like (LOC103484366), mRNA	XM_023689303.1 PREDICTED: Cucurbita pepo subsp. pepo gibberellin 2-beta-dioxygenase (LOC111804480), mRNA	AT2G34555	gibberellin 2-oxidase 3	6	10.2	9576.5	2538.5	5.36656	10.1341	3722.93	2562.1	0.588235	0.000626534	0.0023636	0.00106511	0.00401812	3.7725	N	Y	Y	Y	Y	Y	0.622682	0	2.5205e-05	0	2.65074e-06	2.5205e-05
gi|659122043|ref|XM_008462719.1|	uncharacterized protein C167.05 (LOC103499676), mRNA	XM_023656457.1 PREDICTED: Cucurbita pepo subsp. pepo uncharacterized LOC111777016 (LOC111777016), mRNA	AT2G21620	Adenine nucleotide alpha hydrolases-like superfamily protein	928	747.4	9537.17	1412.33	291.298	167.633	3983.52	1110.52	1.24164	0.0973035	0.657069	0.0783671	0.529195	6.75277	N	Y	Y	Y	N	Y	0.482517	7.10143e-12	6.65609e-09	7.10143e-12	0.16995	6.65609e-09
gi|659078279|ref|XM_008441420.1|	la-related protein 6A (LOC103484374), mRNA	XM_023687749.1 PREDICTED: Cucurbita pepo subsp. pepo la-related protein 6A-like (LOC111803382), mRNA	AT5G46250	RNA-binding protein	4514.83	7280	9374.5	11059.7	1734.83	1184.46	1234.51	7507.16	0.620169	0.481608	0.408225	0.776575	0.658248	0.84763	N	N	N	N	N	N	0.10149	0.133059	0.586795	0.133059	0.25829	0.586795
gi|659101439|ref|XM_008453384.1|	glutathione S-transferase-like (LOC103492839), mRNA	XM_023692894.1 PREDICTED: Cucurbita pepo subsp. pepo glutathione S-transferase-like (LOC111807250), mRNA	AT2G02930	glutathione S-transferase F3	18827.5	18620.4	9347	2392.83	6723.37	3756.41	1524.67	1024.73	1.01112	2.01428	7.86829	1.99213	7.78174	3.90625	N	Y	Y	Y	Y	Y	0.969654	3.61643e-05	1.16666e-07	3.61643e-05	6.65024e-14	1.16666e-07
gi|659093810|ref|XM_008449509.1|	dihydrolipoyllysine-residue succinyltransferase component of 2-oxoglutarate dehydrogenase complex 1, mitochondrial (LOC103490134), mRNA	XM_023679850.1 PREDICTED: Cucurbita pepo subsp. pepo dihydrolipoyllysine-residue succinyltransferase component of 2-oxoglutarate dehydrogenase complex 1, mitochondrial-like (LOC111797006), mRNA	AT4G26910;AT5G55070	Dihydrolipoamide succinyltransferase	20509.7	25474.6	9344.5	2673.83	4218.96	3261.83	2957.36	632.024	0.805103	2.19484	7.67051	2.72616	9.52737	3.4948	N	Y	Y	Y	Y	Y	0.454569	2.22614e-09	9.92221e-07	2.22614e-09	3.33067e-16	9.92221e-07
gi|659132565|ref|XM_008468045.1|	uncharacterized LOC103503727 (LOC103503727), transcript variant X1, mRNA	XM_023679868.1 PREDICTED: Cucurbita pepo subsp. pepo uncharacterized LOC111797019 (LOC111797019), mRNA	AT5G24810	ABC1 family protein	1577.5	2359.8	9305.17	3397.33	1010.38	291.701	4343.47	1108.02	0.668489	0.169529	0.464335	0.253601	0.694604	2.73896	N	Y	Y	Y	N	Y	0.174583	4.76907e-05	0.0006108	4.76907e-05	0.176789	0.0006108
gi|659117317|ref|XM_008460314.1|	BI1-like protein (LOC103497913), mRNA	XM_023692160.1 PREDICTED: Cucurbita pepo subsp. pepo BI1-like protein (LOC111806723), mRNA	AT4G15470	Bax inhibitor-1 family protein	4127.33	4925.4	9286	8824.5	1725.98	403.116	693.433	3516.98	0.837969	0.444468	0.467713	0.530411	0.558151	1.0523	N	Y	N	Y	N	N	0.54573	0.000202642	0.836378	0.000202642	0.0284405	0.836378
gi|659088207|ref|XM_008446637.1|	histone H3.3 (LOC103488080), mRNA	XM_023691263.1 PREDICTED: Cucurbita pepo subsp. pepo histone H3.3 (LOC111805953), mRNA	AT5G65360;AT4G40030;AT5G10400	Histone superfamily protein	5896.67	8261.4	9120.33	4338.83	864.654	747.817	584.702	1732.71	0.713761	0.646541	1.35904	0.905822	1.90406	2.10202	N	N	Y	N	Y	Y	0.246905	0.555331	0.00301256	0.555331	0.0140893	0.00301256
gi|659122713|ref|XM_008463064.1|	ATP synthase subunit O, mitochondrial-like (LOC103499921), mRNA	XM_023692213.1 PREDICTED: Cucurbita pepo subsp. pepo ATP synthase subunit O, mitochondrial-like (LOC111806767), mRNA	AT5G13450	delta subunit of Mt ATP synthase	10178.7	14764.8	9110	1963.17	2229.08	2596.77	1563.89	349.933	0.689387	1.11731	5.18482	1.62072	7.52091	4.64046	N	Y	Y	Y	Y	Y	0.200118	0.00376597	3.39852e-09	0.00376597	1.80966e-13	3.39852e-09
gi|659114852|ref|XM_008459036.1|	3-ketoacyl-CoA thiolase 2, peroxisomal-like (LOC103496981), mRNA	XM_023693263.1 PREDICTED: Cucurbita pepo subsp. pepo 3-ketoacyl-CoA thiolase 2, peroxisomal-like (LOC111807516), mRNA	AT2G33150	peroxisomal 3-ketoacyl-CoA thiolase 3	9542.5	25253.8	9056.5	29245.7	6037.45	2558.59	3889.3	20520.1	0.377864	1.05366	0.326288	2.78847	0.863506	0.30967	Y	Y	Y	Y	N	Y	0.000865186	9.88709e-10	0.0103805	9.88709e-10	0.666584	0.0103805
gi|659111227|ref|XM_008457421.1|	dentin sialophosphoprotein (LOC103495765), transcript variant X1, mRNA	XM_023696779.1 PREDICTED: Cucurbita pepo subsp. pepo protein LNK1-like (LOC111810176), transcript variant X2, mRNA	AT5G64170	dentin sialophosphoprotein-related	4832.5	2528.6	8996.83	2242.83	4828.45	442.869	2215.01	1729.73	1.91114	0.537133	2.15464	0.281054	1.12741	4.01137	N	Y	Y	Y	N	Y	0.270812	6.28275e-13	6.99477e-08	6.28275e-13	0.721967	6.99477e-08
gi|659088633|ref|XM_008446863.1|	uncharacterized protein DDB_G0271670-like (LOC103488230), transcript variant X1, mRNA	XM_023690364.1 PREDICTED: Cucurbita pepo subsp. pepo probable E3 ubiquitin-protein ligase RHG1A (LOC111805334), transcript variant X1, mRNA	AT5G10650	RING/U-box superfamily protein	1265.17	2600.2	8988.5	3103.33	969.065	879.862	2324.05	853.681	0.486565	0.140754	0.40768	0.289281	0.837873	2.8964	N	Y	Y	Y	N	Y	0.0166752	7.96879e-11	2.75405e-05	7.96879e-11	0.510254	2.75405e-05
gi|659102301|ref|XM_008453835.1|	probable salt tolerance-like protein At1g78600 (LOC103493176), mRNA	XM_023696576.1 PREDICTED: Cucurbita pepo subsp. pepo B-box zinc finger protein 18-like (LOC111810038), mRNA	AT2G21320	B-box zinc finger family protein	501.5	83	8984.67	719.167	477.948	12.4097	2479.05	1155.35	6.04217	0.0558173	0.697335	0.00923796	0.115411	12.4932	N	Y	Y	Y	N	Y	0.0168516	0	0	0	0.109517	0
gi|659069072|ref|XM_008449809.1|	uncharacterized protein At5g02240 (LOC103490333), mRNA	XM_023689368.1 PREDICTED: Cucurbita pepo subsp. pepo uncharacterized protein At5g02240-like (LOC111804526), mRNA	AT2G37660	NAD(P)-binding Rossmann-fold superfamily protein	2246.17	2085.4	8955.17	778	561.798	307.74	489.117	456.669	1.07709	0.250824	2.8871	0.232871	2.68046	11.5105	N	Y	Y	Y	Y	Y	0.802552	3.33067e-16	0	3.33067e-16	0.000418969	0
gi|659117048|ref|XM_008460174.1|	probable protein phosphatase 2C 73 (LOC103497822), mRNA	XM_023691853.1 PREDICTED: Cucurbita pepo subsp. pepo probable protein phosphatase 2C 41 (LOC111806507), mRNA	AT3G05640	Protein phosphatase 2C family protein	2675.83	1643.2	8942.17	1100.83	2518.1	705.94	2309.36	809.818	1.62843	0.299238	2.43073	0.183759	1.49269	8.12309	N	Y	Y	Y	N	Y	0.364318	3.33067e-16	6.43929e-15	3.33067e-16	0.24292	6.43929e-15
gi|659096726|ref|XM_008451033.1|	aquaporin PIP2-2-like (LOC103491189), mRNA	XM_023661446.1 PREDICTED: Cucurbita pepo subsp. pepo aquaporin PIP2-1-like (LOC111781048), mRNA	AT3G54820	plasma membrane intrinsic protein 2;5	3909.83	269.4	8916.17	355	1553.67	69.0529	1949.74	248.596	14.5131	0.438511	11.0136	0.0302148	0.758873	25.116	Y	Y	Y	Y	N	Y	1.02474e-13	0	0	0	0.453238	0
gi|659092506|ref|XM_008448873.1|	phosphoglycerate kinase, cytosolic (LOC103489632), mRNA	XM_023698458.1 PREDICTED: Cucurbita pepo subsp. pepo phosphoglycerate kinase 3, cytosolic (LOC111811554), mRNA	AT1G79550;AT3G12780	phosphoglycerate kinase;phosphoglycerate kinase 1	32883.7	25705.2	8883.17	4285	4969.09	9662.34	3107.21	1373.58	1.27926	3.7018	7.67413	2.8937	5.99888	2.07308	N	Y	Y	Y	Y	Y	0.398753	2.57965e-05	0.00359762	2.57965e-05	8.13907e-10	0.00359762
gi|659131836|ref|XM_008467659.1|	ras-related protein RABD2c (LOC103503466), mRNA	XM_023698421.1 PREDICTED: Cucurbita pepo subsp. pepo GTP-binding protein YPTM2 (LOC111811529), mRNA	AT1G66480;AT4G17530;AT1G02130;AT5G47200	plastid movement impaired 2;RAB GTPase homolog 1A;RAS 5;RAB GTPase homolog 1C	2262.83	3600.4	8882.33	2480.67	783.45	630.672	1315.76	339.609	0.628495	0.254757	0.912188	0.405344	1.45138	3.58062	N	Y	Y	Y	N	Y	0.114503	1.75986e-07	6.41435e-07	1.75986e-07	0.162403	6.41435e-07
gi|209978717|gb|FJ231522.1|	Cucumis melo hexokinase 1 mRNA, complete cds	XM_023690102.1 PREDICTED: Cucurbita pepo subsp. pepo hexokinase-1-like (LOC111805175), transcript variant X1, mRNA	AT4G29130	hexokinase 1	15636.7	24964.2	8864.33	2000.83	4251.3	6283.27	2929.01	1488.2	0.626364	1.764	7.81508	2.81625	12.4769	4.43032	N	Y	Y	Y	Y	Y	0.106603	5.84039e-09	9.20323e-09	5.84039e-09	0	9.20323e-09
gi|659128272|ref|XM_008465907.1|	triosephosphate isomerase, cytosolic-like (LOC103502084), mRNA	XM_023676512.1 PREDICTED: Cucurbita pepo subsp. pepo triosephosphate isomerase, cytosolic-like (LOC111794478), mRNA	AT3G55440	triosephosphate isomerase	22035.5	26177	8838.33	1924.17	3017.26	8377.76	5108.55	718.62	0.841789	2.49317	11.452	2.96176	13.6043	4.59333	N	Y	Y	Y	Y	Y	0.552522	1.0752e-05	0.00019307	1.0752e-05	0	0.00019307
gi|659089705|ref|XM_008447432.1|	uncharacterized LOC103488611 (LOC103488611), transcript variant X1, mRNA	XM_023694691.1 PREDICTED: Cucurbita pepo subsp. pepo uncharacterized LOC111808604 (LOC111808604), transcript variant X1, mRNA	AT1G68580	agenet domain-containing protein / bromo-adjacent homology (BAH) domain-containing protein	2813.17	3376.8	8788.5	5976.17	768.89	634.993	1552.73	1645.6	0.833087	0.320096	0.470731	0.384229	0.565044	1.47059	N	Y	N	Y	N	N	0.534607	3.45624e-08	0.120093	3.45624e-08	0.033109	0.120093
gi|659122685|ref|XM_008463051.1|	zinc finger A20 and AN1 domain-containing stress-associated protein 5 (LOC103499909), mRNA	XM_023693431.1 PREDICTED: Cucurbita pepo subsp. pepo zinc finger A20 and AN1 domain-containing stress-associated protein 5-like (LOC111807628), mRNA	AT3G12630	A20/AN1-like zinc finger family protein	2382.5	5372.8	8781.17	3796.17	1781.25	1226.23	1586.23	1022.42	0.443437	0.271319	0.627607	0.611855	1.41532	2.31317	N	Y	Y	Y	N	Y	0.00571375	0.00380793	0.00085108	0.00380793	0.187463	0.00085108
gi|659103342|ref|XM_008454367.1|	low-temperature-induced cysteine proteinase-like (LOC103493570), mRNA	XM_023679046.1 PREDICTED: Cucurbita pepo subsp. pepo low-temperature-induced cysteine proteinase-like (LOC111796444), mRNA	AT1G47128;AT5G43060	Granulin repeat cysteine protease family protein	6353.33	6850.6	8760.67	66825	2716.01	2319.76	4540.41	18340.4	0.927413	0.725211	0.0950742	0.781972	0.102516	0.131099	N	N	Y	N	Y	Y	0.79625	0.39131	1.26565e-14	0.39131	4.21885e-15	1.26565e-14
gi|659114791|ref|XM_008459007.1|	elongation factor 1-alpha (LOC103496960), mRNA	XM_023658143.1 PREDICTED: Cucurbita pepo subsp. pepo elongation factor 1-alpha-like (LOC111778365), mRNA	AT1G07940;AT5G60390;AT1G07930;AT1G07920	GTP binding Elongation factor Tu family protein	58976.5	17682.6	8721.5	11975.3	59409.1	1914.75	1326.22	7095.66	3.33528	6.7622	4.92483	2.02747	1.47659	0.728289	N	Y	N	Y	N	N	0.0843169	2.29782e-05	0.266548	2.29782e-05	0.132734	0.266548
gi|659085626|ref|XM_008445295.1|	formate dehydrogenase, mitochondrial (LOC103487087), mRNA	XM_023671291.1 PREDICTED: Cucurbita pepo subsp. pepo formate dehydrogenase, mitochondrial (LOC111790408), mRNA	AT5G14780	formate dehydrogenase	12050.3	11688.6	8720.17	9161.17	1780.58	1732.12	807.851	2447.77	1.03095	1.38189	1.31537	1.34041	1.27589	0.951862	N	N	N	N	N	N	0.916669	0.0790133	0.841593	0.0790133	0.34892	0.841593
gi|659075110|ref|XM_008439749.1|	mitochondrial adenine nucleotide transporter ADNT1 (LOC103483229), mRNA	XM_023672546.1 PREDICTED: Cucurbita pepo subsp. pepo mitochondrial adenine nucleotide transporter ADNT1 (LOC111791270), mRNA	AT4G01100	adenine nucleotide transporter 1	5498.33	1372	8703.67	1741.33	2904.84	465.767	1867.94	1050.67	4.00753	0.631726	3.15754	0.157635	0.787902	4.99828	Y	Y	Y	Y	N	Y	0.000328908	0	6.97529e-10	0	0.464305	6.97529e-10
gi|659125767|ref|XM_008464630.1|	maltose excess protein 1, chloroplastic-like (LOC103501131), partial mRNA	XM_023678269.1 PREDICTED: Cucurbita pepo subsp. pepo maltose excess protein 1-like, chloroplastic (LOC111795709), mRNA	AT5G17523;AT5G17520	root cap 1 (RCP1);Similar to Maltose excess protein 1	21672.3	40626.6	8693.5	1152.17	15606.2	8499.98	3540.53	414.793	0.533452	2.49294	18.8101	4.67322	35.261	7.54535	N	Y	Y	Y	Y	Y	0.0302537	0	2.04681e-10	0	0	2.04681e-10
gi|659119756|ref|XM_008461606.1|	protein LHY-like (LOC103498835), transcript variant X6, mRNA	XM_023693682.1 PREDICTED: Cucurbita pepo subsp. pepo protein LHY (LOC111807810), transcript variant X1, mRNA			1797.17	69.2	8693.33	593	1991.41	36.4376	4155.28	665.974	25.9706	0.206729	3.03064	0.00796012	0.116695	14.6599	N	Y	Y	Y	N	Y	0.00235876	0	1.02367e-10	0	0.0227158	1.02367e-10
gi|659086650|ref|XM_008445827.1|	axial regulator YABBY 5-like (LOC103487499), mRNA	XM_023673783.1 PREDICTED: Cucurbita pepo subsp. pepo axial regulator YABBY 5-like (LOC111792374), mRNA	AT2G26580	plant-specific transcription factor YABBY family protein	17324	40134.6	8675.67	229.5	14213.1	11186.7	3491.16	140.324	0.431648	1.99685	75.4858	4.62611	174.878	37.8025	N	Y	Y	Y	Y	Y	0.00388545	6.54365e-13	0	6.54365e-13	0	0
gi|659087504|ref|XM_008446266.1|	ferrochelatase-2, chloroplastic (LOC103487793), mRNA	XM_023690779.1 PREDICTED: Cucurbita pepo subsp. pepo ferrochelatase-2, chloroplastic (LOC111805636), transcript variant X1, mRNA	AT5G26030	ferrochelatase 1	4404.83	6628.4	8650.17	4696.83	3810.36	1493.02	893.967	1920.49	0.664539	0.509219	0.93783	0.766274	1.41125	1.8417	N	N	Y	N	N	Y	0.223309	0.114161	0.0144042	0.114161	0.189166	0.0144042
gi|659082684|ref|XM_008443756.1|	uncharacterized LOC103485979 (LOC103485979), transcript variant X1, mRNA	XM_023688260.1 PREDICTED: Cucurbita pepo subsp. pepo casein kinase 1-like protein HD16 (LOC111803734), transcript variant X1, mRNA	AT5G18190;AT2G25760	Protein kinase family protein	3752.17	4102.4	8606.33	3683.17	233.464	609.527	1128	536.362	0.914627	0.435977	1.01873	0.476672	1.11382	2.33667	N	Y	Y	Y	N	Y	0.760945	1.5754e-05	0.000741906	1.5754e-05	0.684051	0.000741906
gi|659085469|ref|XM_008445214.1|	mitochondrial outer membrane protein porin of 34 kDa (LOC103487026), mRNA	XM_023672371.1 PREDICTED: Cucurbita pepo subsp. pepo mitochondrial outer membrane protein porin of 34 kDa (LOC111791142), transcript variant X1, mRNA	AT5G15090	voltage dependent anion channel 3	20198.7	15805.2	8602.83	3055.67	8172.18	4036.23	1349.25	263.233	1.27798	2.34791	6.61023	1.83721	5.17242	2.81537	N	Y	Y	Y	Y	Y	0.401176	0.000266068	4.43701e-05	0.000266068	9.52703e-10	4.43701e-05
gi|659092126|ref|XM_008448691.1|	ATP synthase subunit d, mitochondrial (LOC103489484), mRNA	XM_023685493.1 PREDICTED: Cucurbita pepo subsp. pepo ATP synthase subunit d, mitochondrial (LOC111801481), mRNA	AT3G52300	ATP synthase D chain, mitochondrial	12011.7	16199.6	8587.17	2274	2738.69	3942.67	2238.78	348.706	0.741479	1.39879	5.28218	1.88649	7.12383	3.77624	N	Y	Y	Y	Y	Y	0.302675	0.000142256	2.35037e-07	0.000142256	6.28275e-13	2.35037e-07
gi|659123655|ref|XM_008463550.1|	uncharacterized protein At1g04910 (LOC103500296), mRNA	XM_023672864.1 PREDICTED: Cucurbita pepo subsp. pepo O-fucosyltransferase 20-like (LOC111791492), mRNA	AT2G44500;AT3G07900	O-fucosyltransferase family protein	175.667	194.4	8579.67	1931.33	53.0497	167.216	2746.95	1536.83	0.903635	0.0204748	0.0909562	0.0226582	0.100656	4.44235	N	Y	Y	Y	Y	Y	0.794154	0	8.85384e-09	0	0.00081379	8.85384e-09
gi|659093260|ref|XM_008449229.1|	S-adenosylmethionine synthase 2 (LOC103489895), mRNA	XM_023671856.1 PREDICTED: Cucurbita pepo subsp. pepo S-adenosylmethionine synthase 2-like (LOC111790795), mRNA	AT4G01850;AT1G02500	S-adenosylmethionine synthetase 1;S-adenosylmethionine synthetase 2	8856.17	8165.6	8535.17	4360.33	2314.78	1163.74	2137.93	2500.08	1.08457	1.03761	2.03108	0.956701	1.8727	1.95746	N	N	Y	N	Y	Y	0.781018	0.791695	0.00723537	0.791695	0.0167617	0.00723537
gi|659088531|ref|XM_008446810.1|	ADP-ribosylation factor-binding protein GGA2 (LOC103488195), mRNA	XM_023690495.1 PREDICTED: Cucurbita pepo subsp. pepo TOM1-like protein 9 (LOC111805411), mRNA	AT4G32760;AT3G08790	ENTH/VHS/GAT family protein	1867.17	2173.2	8528.67	2660.83	369.293	625.107	1834.68	810.271	0.859178	0.218928	0.701723	0.254811	0.816737	3.20526	N	Y	Y	Y	N	Y	0.608894	1.37668e-14	4.93196e-06	1.37668e-14	0.454255	4.93196e-06
gi|659098533|ref|XM_008451963.1|	cytochrome c1-2, heme protein, mitochondrial (LOC103491848), transcript variant X7, mRNA	XM_023696974.1 PREDICTED: Cucurbita pepo subsp. pepo cytochrome c1-2, heme protein, mitochondrial (LOC111810287), transcript variant X2, mRNA	AT3G27240	Cytochrome C1 family	9646.83	10121.4	8526.17	2404.67	1281.43	1306.71	868.553	417.53	0.953113	1.13144	4.01171	1.1871	4.20907	3.54568	N	N	Y	N	Y	Y	0.869018	0.304453	7.8415e-07	0.304453	8.15597e-08	7.8415e-07
gi|659095310|ref|XM_008450292.1|	DNA-directed RNA polymerase II subunit 1 (LOC103490666), mRNA	XM_023696074.1 PREDICTED: Cucurbita pepo subsp. pepo DNA-directed RNA polymerase II subunit 1 (LOC111809692), mRNA	AT4G35800	RNA polymerase II large subunit	5409.5	3784.4	8474.5	3002.5	3734.19	1274.52	2471.29	898.524	1.42942	0.638327	1.80167	0.446563	1.26042	2.82248	N	Y	Y	Y	N	Y	0.347499	4.8939e-05	4.276e-05	4.8939e-05	0.383779	4.276e-05
gi|7208433|gb|AF230211.1|	Cucumis melo translationally controlled tumor protein-related protein mRNA, complete cds	XM_023684179.1 PREDICTED: Cucurbita pepo subsp. pepo translationally-controlled tumor protein homolog (LOC111800471), mRNA	AT3G16640	translationally controlled tumor protein	22210.5	16907.4	8465.33	4257.67	7228.35	4027.22	3320.76	675.138	1.31366	2.6237	5.21659	1.99725	3.97105	1.98826	N	Y	Y	Y	Y	Y	0.350652	0.000117621	0.00602221	0.000117621	2.02918e-07	0.00602221
gi|659084195|ref|XM_008444539.1|	uncharacterized protein At3g50808-like (LOC103486541), transcript variant X1, mRNA	XM_023684254.1 PREDICTED: Cucurbita pepo subsp. pepo uncharacterized LOC111800522 (LOC111800522), transcript variant X1, mRNA	AT2G27930	PLATZ transcription factor family protein	3806.5	13965	8460.5	478	3926.5	3254.24	3863.88	226.603	0.272574	0.449914	7.96339	1.65061	29.2155	17.6998	Y	Y	Y	Y	Y	Y	1.11759e-05	0.0116613	8.93952e-13	0.0116613	0	8.93952e-13
gi|113171383|gb|DQ851867.1|	Cucumis melo cytosolic glutamine synthetase (GS1) mRNA, complete cds	XM_023670359.1 PREDICTED: Cucurbita pepo subsp. pepo glutamine synthetase cytosolic isozyme-like (LOC111789700), mRNA	AT5G37600;AT3G17820	glutamine synthetase 1.3;glutamine synthase clone R1	21575.8	29520.2	8443.33	11911	14512.7	7202.17	1652.37	12238.9	0.730884	2.55537	1.81142	3.49627	2.4784	0.708869	N	Y	N	Y	Y	N	0.279203	1.24345e-13	0.488405	1.24345e-13	0.00389719	0.488405
gi|659110801|ref|XM_008457196.1|	protein translation factor SUI1 homolog (LOC103495584), transcript variant X1, mRNA	XM_023698877.1 PREDICTED: Cucurbita pepo subsp. pepo protein translation factor SUI1 homolog 2-like (LOC111811834), transcript variant X2, mRNA	AT5G54940;AT1G54290;AT5G54760	Translation initiation factor SUI1 family protein	3300.5	3225	8425.17	5982.33	396.946	299.069	1108.9	1750.35	1.02341	0.391743	0.551708	0.382782	0.539087	1.40834	N	Y	N	Y	N	N	0.937371	3.11886e-08	0.167417	3.11886e-08	0.0213655	0.167417
gi|659076312|ref|XM_008440390.1|	stem-specific protein TSJT1 (LOC103483669), mRNA	XM_023671416.1 PREDICTED: Cucurbita pepo subsp. pepo stem-specific protein TSJT1-like (LOC111790496), mRNA	AT3G22850	Aluminium induced protein with YGL and LRDR motifs	8961.33	13871.4	8418.67	1524.83	2559.05	3076.92	4676.93	486.958	0.646029	1.06446	5.87693	1.6477	9.09699	5.52104	N	Y	Y	Y	Y	Y	0.132526	0.0259353	2.76034e-05	0.0259353	1.66533e-15	2.76034e-05
gi|659126845|ref|XM_008465171.1|	probable chlorophyll(ide) b reductase NYC1, chloroplastic (LOC103501561), mRNA	XM_023660111.1 PREDICTED: Cucurbita pepo subsp. pepo probable chlorophyll(ide) b reductase NYC1, chloroplastic (LOC111779919), mRNA	AT4G13250	NAD(P)-binding Rossmann-fold superfamily protein	1508.33	1572	8382.33	7176.17	1016.79	930.954	2315.61	3788.25	0.9595	0.179942	0.210186	0.187537	0.219058	1.16808	N	Y	N	Y	Y	N	0.914621	1.35336e-13	0.529896	1.35336e-13	0.000164892	0.529896
gi|659125314|ref|XM_008464400.1|	digalactosyldiacylglycerol synthase 1, chloroplastic (LOC103500937), mRNA	XM_023687885.1 PREDICTED: Cucurbita pepo subsp. pepo digalactosyldiacylglycerol synthase 1, chloroplastic-like (LOC111803471), mRNA	AT3G11670	UDP-Glycosyltransferase superfamily protein	820.667	761.2	8302.83	2630.83	223.654	186.781	1660.87	1101.14	1.07812	0.0988418	0.311942	0.0916795	0.289338	3.15597	N	Y	Y	Y	Y	Y	0.807276	0	6.53616e-06	0	2.77448e-05	6.53616e-06
gi|659075608|ref|XM_008440013.1|	uncharacterized LOC103483404 (LOC103483404), mRNA				1054.83	2021.8	8291.5	1647.17	687.626	525.938	2061.31	565.835	0.52173	0.127219	0.640393	0.24384	1.22744	5.0338	N	Y	Y	Y	N	Y	0.029737	2.9754e-14	6.16621e-10	2.9754e-14	0.452296	6.16621e-10
gi|659069452|ref|XM_008451703.1|	vacuolar cation/proton exchanger 3-like (LOC103491652), mRNA	XM_023689374.1 PREDICTED: Cucurbita pepo subsp. pepo vacuolar cation/proton exchanger 3-like (LOC111804530), mRNA	AT2G38170;AT3G51860	cation exchanger 3;cation exchanger 1	97.1667	472.2	8238.67	840.333	74.1092	357.397	2389.78	667.188	0.205774	0.011794	0.115629	0.0573151	0.56192	9.80405	N	Y	Y	Y	N	Y	0.00537168	0	0	0	0.252607	0
gi|659124849|ref|XM_008464158.1|	protein EARLY FLOWERING 3 (LOC103500750), transcript variant X1, mRNA	XM_023692153.1 PREDICTED: Cucurbita pepo subsp. pepo protein HEADING DATE 3B-like (LOC111806720), transcript variant X1, mRNA			1422.5	2141.6	8213.67	926.5	1067.9	544.303	1975.5	293.306	0.664223	0.173187	1.53535	0.260736	2.31149	8.86526	N	Y	Y	Y	Y	Y	0.17546	3.75255e-14	7.77156e-16	3.75255e-14	0.00250312	7.77156e-16
gi|659100342|ref|XM_008452826.1|	cysteine proteinase inhibitor A-like (LOC103492450), mRNA	XM_023674627.1 PREDICTED: Cucurbita pepo subsp. pepo cysteine proteinase inhibitor A-like (LOC111792983), mRNA	AT5G05110	Cystatin/monellin family protein	5206.5	7287.4	8193.5	4306.5	1840.69	2144.84	2052.52	1452.91	0.714452	0.635443	1.20899	0.889412	1.69219	1.90259	N	N	Y	N	N	Y	0.248718	0.485256	0.0100834	0.485256	0.0450089	0.0100834
gi|659071299|ref|XM_008460896.1|	gamma-glutamyltranspeptidase 3 (LOC103498319), transcript variant X1, mRNA	XM_023665746.1 PREDICTED: Cucurbita pepo subsp. pepo glutathione hydrolase 3-like (LOC111785338), transcript variant X1, mRNA	AT4G29210	gamma-glutamyl transpeptidase 4	1416	1621.4	8191.83	2631.67	1185.07	548.756	2540.78	854.504	0.873319	0.172855	0.538062	0.197929	0.616111	3.11279	N	Y	Y	Y	N	Y	0.723529	1.69907e-11	8.34562e-06	1.69907e-11	0.0772562	8.34562e-06
gi|659068914|ref|XM_008449069.1|	protein MODIFIER OF SNC1 11-like (LOC103489757), mRNA	XM_023688013.1 PREDICTED: Cucurbita pepo subsp. pepo protein MODIFIER OF SNC1 11-like (LOC111803550), transcript variant X1, mRNA	AT5G02770	unknown protein; Has 469 Blast hits to 336 proteins in 126 species: Archae - 0; Bacteria - 54; Metazoa - 249; Fungi - 22; Plants - 47; Viruses - 0; Other Eukaryotes - 97 (source: NCBI BLink).	5917.67	6130.2	8142.17	4028	1463.85	1094.01	1193.72	556.187	0.96533	0.726793	1.46913	0.752895	1.5219	2.02139	N	N	Y	N	N	Y	0.903887	0.092481	0.00496057	0.092481	0.110253	0.00496057
gi|659085988|ref|XM_008445488.1|	zinc finger CCCH domain-containing protein ZFN-like (LOC103487234), mRNA	XM_023660216.1 PREDICTED: Cucurbita pepo subsp. pepo zinc finger CCCH domain-containing protein ZFN-like (LOC111779989), transcript variant X2, mRNA	AT3G02830;AT5G16540	zinc finger protein 1;zinc finger nuclease 3	2746.83	2558.4	8134	1687.17	726.956	309.326	556.053	515.562	1.07365	0.337698	1.62807	0.314532	1.51639	4.8211	N	Y	Y	Y	N	Y	0.810111	4.34474e-11	1.60236e-09	4.34474e-11	0.12397	1.60236e-09
gi|659133406|ref|XM_008468493.1|	chlorophyllide a oxygenase, chloroplastic (LOC103504061), mRNA	XM_023695122.1 PREDICTED: Cucurbita pepo subsp. pepo chlorophyllide a oxygenase, chloroplastic-like (LOC111808890), mRNA	AT1G44446	Pheophorbide a oxygenase family protein with Rieske [2Fe-2S] domain	373.167	69.4	8101.33	1339.17	333.416	28.6496	2779.66	1000.45	5.37704	0.0460624	0.278656	0.00856649	0.0518233	6.04953	N	Y	Y	Y	Y	Y	0.0150435	0	3.166e-11	0	2.32832e-05	3.166e-11
gi|659111540|ref|XM_008457559.1|	transcription initiation factor IIB-2 (LOC103495880), mRNA	XM_023688770.1 PREDICTED: Cucurbita pepo subsp. pepo transcription initiation factor IIB-2 (LOC111804086), mRNA	AT3G10330	Cyclin-like family protein	869.667	3051	8072.67	1060.17	134.08	1332.09	2867.79	416.679	0.285043	0.10773	0.820311	0.377942	2.87785	7.61453	Y	Y	Y	Y	Y	Y	3.16859e-05	0.000100216	3.27627e-13	0.000100216	0.000293469	3.27627e-13
gi|659087913|ref|XM_008446482.1|	glucose-6-phosphate isomerase, cytosolic (LOC103487962), transcript variant X1, mRNA	XM_023690627.1 PREDICTED: Cucurbita pepo subsp. pepo glucose-6-phosphate isomerase, cytosolic (LOC111805518), transcript variant X1, mRNA	AT5G42740	Sugar isomerase (SIS) family protein	14094.5	11579.2	8009	2039.33	1743.9	1781.27	2343.06	1141.79	1.21723	1.75983	6.91133	1.44577	5.67793	3.92726	N	Y	Y	Y	Y	Y	0.50104	0.0271314	1.12773e-07	0.0271314	1.49205e-10	1.12773e-07
gi|659075060|ref|XM_008439722.1|	BTB/POZ domain-containing protein POB1-like (LOC103483213), mRNA	XM_023671279.1 PREDICTED: Cucurbita pepo subsp. pepo BTB/POZ domain-containing protein POB1-like (LOC111790397), mRNA	AT3G61600	POZ/BTB containin G-protein 1	1893.33	2940	8003.83	2650.83	199.567	1044.95	1104.81	406.764	0.643991	0.236553	0.714241	0.367324	1.10909	3.01936	N	Y	Y	Y	N	Y	0.136163	8.61086e-09	1.41846e-05	8.61086e-09	0.698946	1.41846e-05
gi|659082013|ref|XM_008443397.1|	glutamate synthase [NADH], amyloplastic (LOC103485701), transcript variant X1, mRNA	XM_023696719.1 PREDICTED: Cucurbita pepo subsp. pepo glutamate synthase [NADH], amyloplastic (LOC111810135), transcript variant X2, mRNA	AT5G53460	NADH-dependent glutamate synthase 1	3462.83	2837.2	8000.67	12493.2	2798.59	723.826	3667.42	7736.56	1.22051	0.432818	0.277178	0.35462	0.2271	0.640403	N	Y	N	Y	Y	N	0.626493	0.000768512	0.193212	0.000768512	0.00126172	0.193212
gi|659100955|ref|XM_008453133.1|	protein TIME FOR COFFEE (LOC103492669), transcript variant X1, mRNA	XM_023692013.1 PREDICTED: Cucurbita pepo subsp. pepo protein TIME FOR COFFEE-like (LOC111806634), mRNA			4520.17	8028.6	7943.67	8452.33	2390.74	2146.27	1675.38	2785.01	0.563008	0.569028	0.534783	1.01069	0.949868	0.939819	N	N	N	N	N	N	0.0489731	0.94938	0.801655	0.94938	0.844164	0.801655
gi|659093103|ref|XM_008449152.1|	3-oxo-Delta(4,5)-steroid 5-beta-reductase (LOC103489839), mRNA	XM_023680157.1 PREDICTED: Cucurbita pepo subsp. pepo 3-oxo-Delta(4,5)-steroid 5-beta-reductase-like (LOC111797206), mRNA	AT4G24220	NAD(P)-binding Rossmann-fold superfamily protein	13459.7	15630.4	7929.5	3924.83	8315.96	4009.55	1421.64	1450.78	0.861121	1.69742	3.42936	1.97117	3.98244	2.02034	N	Y	Y	Y	Y	Y	0.606651	4.82442e-05	0.00500862	4.82442e-05	1.96931e-07	0.00500862
gi|659101052|ref|XM_008453178.1|	uncharacterized LOC103492703 (LOC103492703), mRNA	XM_023693712.1 PREDICTED: Cucurbita pepo subsp. pepo uncharacterized LOC111807830 (LOC111807830), mRNA	AT4G02940	oxidoreductase, 2OG-Fe(II) oxygenase family protein	71506.7	110241	7905.83	2750.5	48028.7	11578.2	7558.95	3030.86	0.648641	9.0448	25.9977	13.9442	40.0803	2.87433	N	Y	N	Y	Y	N	0.134585	0	0.097924	0	0	0.097924
gi|659131520|ref|XM_008467504.1|	serine/threonine-protein kinase STN7, chloroplastic (LOC103503342), transcript variant X1, mRNA	XM_023697623.1 PREDICTED: Cucurbita pepo subsp. pepo serine/threonine-protein kinase STN7, chloroplastic (LOC111810816), mRNA	AT1G68830	STT7 homolog STN7	205.167	10.2	7891.5	936.667	170.352	10.4259	2502.63	867.499	20.1144	0.0259984	0.219039	0.00129253	0.0108897	8.42509	Y	Y	Y	Y	Y	Y	0.000134862	0	2.88658e-15	0	6.91143e-06	2.88658e-15
gi|659111103|ref|XM_008457358.1|	14-3-3-like protein (LOC103495723), transcript variant X1, mRNA	XM_023670152.1 PREDICTED: Cucurbita pepo subsp. pepo 14-3-3-like protein A (LOC111789391), mRNA	AT5G38480;AT5G16050;AT4G09000	general regulatory factor 5;general regulatory factor 1;general regulatory factor 3	5635.5	5777.2	7879.17	3445.33	572.775	1271.06	1884.82	1145.11	0.975473	0.715241	1.63569	0.733225	1.67682	2.28691	N	N	Y	N	N	Y	0.932315	0.0661674	0.00101472	0.0661674	0.0499418	0.00101472
gi|659113188|ref|XM_008458223.1|	elongation factor 2 (LOC103496388), mRNA	XM_023656545.1 PREDICTED: Cucurbita pepo subsp. pepo elongation factor 2 (LOC111777103), transcript variant X1, mRNA	AT1G56070	Ribosomal protein S5/Elongation factor G/III/V family protein	25341.7	11057.6	7819	6743.5	19215.6	1036.45	1649.36	2770.28	2.29179	3.24104	3.75794	1.4142	1.63974	1.15949	N	N	N	N	N	N	0.0793507	0.0378296	0.54992	0.0378296	0.0577619	0.54992
gi|659094180|ref|XM_008449704.1|	V-type proton ATPase subunit B 2 (LOC103490265), transcript variant X1, mRNA	XM_023698392.1 PREDICTED: Cucurbita pepo subsp. pepo V-type proton ATPase subunit B 2 (LOC111811508), transcript variant X1, mRNA	AT1G76030;AT4G38510;AT1G20260	ATPase, V1 complex, subunit B protein	10154	10092.4	7818.5	4157.67	1353.53	637.736	1250.41	1086.27	1.0061	1.29871	2.44224	1.29084	2.42742	1.8805	N	N	Y	N	Y	Y	0.983339	0.126305	0.0115545	0.126305	0.000741477	0.0115545
gi|659099775|ref|XM_008452549.1|	mediator-associated protein 1 (LOC103492252), mRNA	XM_023660090.1 PREDICTED: Cucurbita pepo subsp. pepo probable transcription factor At3g04930 (LOC111779899), mRNA	AT5G28040;AT3G04930	DNA-binding storekeeper protein-related transcriptional regulator	1660.33	3419.6	7802.5	2323	758.989	855.427	1010.5	1005.43	0.485534	0.212795	0.714737	0.43827	1.47206	3.3588	N	Y	Y	Y	N	Y	0.0145926	1.72778e-06	2.20532e-06	1.72778e-06	0.147869	2.20532e-06
gi|659108249|ref|XM_008455875.1|	peroxisomal membrane protein 13 (LOC103494610), mRNA	XM_023672469.1 PREDICTED: Cucurbita pepo subsp. pepo peroxisomal membrane protein 13 (LOC111791210), transcript variant X1, mRNA	AT3G07560	peroxin 13	2764.33	3979.8	7790	2968.67	1507.1	592.589	1123.98	1250.37	0.694591	0.354857	0.93117	0.510886	1.3406	2.62407	N	Y	Y	Y	N	Y	0.21439	8.78661e-05	0.000138194	8.78661e-05	0.269574	0.000138194
gi|659078611|ref|XM_008441594.1|	protein DEHYDRATION-INDUCED 19 homolog 4-like (LOC103484501), transcript variant X2, mRNA	XM_023661259.1 PREDICTED: Cucurbita pepo subsp. pepo protein DEHYDRATION-INDUCED 19-like (LOC111780909), transcript variant X1, mRNA			556.333	314.2	7788.67	1184.5	146.455	50.9627	1539.05	855.108	1.77063	0.0714286	0.469678	0.0403407	0.26526	6.57549	N	Y	Y	Y	Y	Y	0.0799407	0	1.38112e-12	0	0.0101397	1.38112e-12
gi|659124677|ref|XM_008464068.1|	uncharacterized LOC103500683 (LOC103500683), mRNA	XM_023659574.1 PREDICTED: Cucurbita pepo subsp. pepo uncharacterized LOC111779403 (LOC111779403), mRNA			380.667	476	7731.17	1337.67	333.353	160.23	1399.54	344.71	0.79972	0.0492379	0.284575	0.061569	0.355844	5.77959	N	Y	Y	Y	Y	Y	0.56192	0	2.89252e-11	0	0.000507163	2.89252e-11
gi|659103791|ref|XM_008454482.1|	NADH dehydrogenase [ubiquinone] iron-sulfur protein 7, mitochondrial (LOC103493646), mRNA	XM_023679041.1 PREDICTED: Cucurbita pepo subsp. pepo NADH dehydrogenase [ubiquinone] iron-sulfur protein 7, mitochondrial-like (LOC111796440), mRNA	AT5G11770	NADH-ubiquinone oxidoreductase 20 kDa subunit, mitochondrial	6166.33	8154.8	7708.83	3318	1677.04	2252.41	831.98	781.02	0.75616	0.799905	1.85845	1.05785	2.45775	2.32334	N	N	Y	N	Y	Y	0.337195	0.736943	0.00081964	0.736943	0.00065644	0.00081964
gi|659130806|ref|XM_008467140.1|	uncharacterized protein DDB_G0273453/DDB_G0273565-like (LOC103502999), mRNA	XM_023678591.1 PREDICTED: Cucurbita pepo subsp. pepo P-loop NTPase domain-containing protein LPA1 homolog 2-like (LOC111795946), mRNA	AT5G60760	P-loop containing nucleoside triphosphate hydrolases superfamily protein	3382.83	1949.4	7706.33	1362.17	2335.03	679.618	1352.07	609.767	1.73532	0.438968	2.48342	0.252961	1.4311	5.65741	N	Y	Y	Y	N	Y	0.172989	1.11022e-14	4.73764e-11	1.11022e-14	0.191177	4.73764e-11
gi|659066549|ref|XM_008451565.1|	ATP synthase subunit gamma, mitochondrial (LOC103491541), mRNA	XM_023663796.1 PREDICTED: Cucurbita pepo subsp. pepo ATP synthase subunit gamma, mitochondrial (LOC111782940), mRNA	AT2G33040	gamma subunit of Mt ATP synthase	11436	12697.8	7699.83	2537.17	2501	1281.5	2425.61	1007.55	0.900628	1.48523	4.50739	1.6491	5.00472	3.03482	N	Y	Y	Y	Y	Y	0.718862	0.00271833	1.31731e-05	0.00271833	2.15402e-09	1.31731e-05
gi|659125886|ref|XM_008464685.1|	polyadenylate-binding protein-interacting protein 12 (LOC103501175), mRNA	XM_023696755.1 PREDICTED: Cucurbita pepo subsp. pepo polyadenylate-binding protein-interacting protein 12 (LOC111810155), transcript variant X2, mRNA	AT3G49390;AT5G24440;AT1G32790;AT4G10610	CTC-interacting domain 13;CTC-interacting domain 12;CTC-interacting domain 11;CTC-interacting domain 10	3053.83	2563.4	7682	3950.17	335.122	348.558	1523.2	1805.4	1.19132	0.397531	0.77309	0.333689	0.648935	1.94473	N	Y	Y	Y	N	Y	0.554308	3.57803e-10	0.00790048	3.57803e-10	0.108242	0.00790048
gi|659103060|ref|XM_008454231.1|	proton pump-interactor 1 (LOC103493484), transcript variant X1, mRNA	XM_023679301.1 PREDICTED: Cucurbita pepo subsp. pepo proton pump-interactor 1-like (LOC111796604), mRNA	AT4G27500	proton pump interactor 1	5053.33	6352.6	7678.5	4134.83	692.961	1420.96	893.404	1716.05	0.795475	0.658115	1.22214	0.827323	1.53636	1.85703	N	N	Y	N	N	Y	0.432986	0.260145	0.0133041	0.260145	0.102244	0.0133041
gi|659096954|ref|XM_008451147.1|	ETO1-like protein 1 (LOC103491270), transcript variant X1, mRNA	XM_023655741.1 PREDICTED: Cucurbita pepo subsp. pepo ETO1-like protein 1 (LOC111776318), transcript variant X1, mRNA	AT4G02680	ETO1-like 1	3751.83	4572.6	7674.67	3390.17	844.81	1045.48	810.222	580.307	0.820503	0.488859	1.10668	0.595804	1.34878	2.2638	N	Y	Y	Y	N	Y	0.499294	0.00234325	0.00117054	0.00234325	0.257905	0.00117054
gi|659100324|ref|XM_008452816.1|	calmodulin-7-like (LOC103492445), mRNA	XM_023676017.1 PREDICTED: Cucurbita pepo subsp. pepo calmodulin-7-like (LOC111793934), mRNA	AT3G43810	calmodulin 7	12022.8	17871	7629.17	7336.33	4049.6	1320.16	3188.85	2049.9	0.672757	1.5759	1.63881	2.34246	2.43596	1.03992	N	Y	N	Y	Y	N	0.171866	3.66946e-07	0.874256	3.66946e-07	0.000649129	0.874256
gi|659087198|ref|XM_008446102.1|	ADP-ribosylation factor 2-like (LOC103487690), transcript variant X3, mRNA	XM_023689447.1 PREDICTED: Cucurbita pepo subsp. pepo ADP-ribosylation factor 1 (LOC111804695), transcript variant X1, mRNA	AT2G47170	Ras-related small GTP-binding family protein	5197.33	5976.2	7623.17	5492.33	969.656	731.234	509.238	1208.09	0.869672	0.681781	0.946289	0.783952	1.0881	1.38797	N	N	N	N	N	N	0.632568	0.148841	0.186673	0.148841	0.747863	0.186673
gi|659067972|ref|XM_008443921.1|	katanin p80 WD40 repeat-containing subunit B1 homolog (LOC103486088), transcript variant X1, mRNA	XM_023663617.1 PREDICTED: Cucurbita pepo subsp. pepo katanin p80 WD40 repeat-containing subunit B1 homolog (LOC111782813), transcript variant X1, mRNA	AT1G61210	Transducin/WD40 repeat-like superfamily protein	1480.67	1385.8	7599	1896.33	292.511	312.394	2777.01	591.276	1.06846	0.19485	0.780805	0.182366	0.730779	4.00721	N	Y	Y	Y	N	Y	0.82551	2.21183e-09	7.77632e-08	2.21183e-09	0.256658	7.77632e-08
gi|659075853|ref|XM_008440145.1|	cytochrome b5 isoform B-like (LOC103483485), mRNA	XM_023671506.1 PREDICTED: Cucurbita pepo subsp. pepo cytochrome b5-like (LOC111790557), mRNA	AT2G32720	cytochrome B5 isoform B	8792.83	8807.2	7598.67	2057.17	4826.05	2152.98	1802.05	860.876	0.998369	1.15715	4.27424	1.15905	4.28123	3.69375	N	N	Y	N	Y	Y	0.995533	0.377421	3.80402e-07	0.377421	6.35952e-08	3.80402e-07
gi|659096372|ref|XM_008450838.1|	protein CWC15 homolog (LOC103491040), mRNA	XM_023697616.1 PREDICTED: Cucurbita pepo subsp. pepo protein CWC15 homolog (LOC111810812), mRNA	AT3G13200	Cwf15 / Cwc15 cell cycle control family protein	3488.33	5057.2	7541.33	4253.17	1266.35	433.578	827.764	1383.3	0.689776	0.462562	0.820173	0.670598	1.18904	1.77311	N	Y	Y	Y	N	Y	0.204343	0.0183812	0.0218431	0.0183812	0.511239	0.0218431
gi|659075689|ref|XM_008440055.1|	ATP synthase subunit delta', mitochondrial (LOC103483438), mRNA	XM_023684513.1 PREDICTED: Cucurbita pepo subsp. pepo ATP synthase subunit delta', mitochondrial-like (LOC111800702), mRNA	AT5G47030	ATPase, F1 complex, delta/epsilon subunit	10139.7	9350	7519.33	2557.67	914.972	2729.23	1325.81	456.405	1.08446	1.34848	3.96442	1.24346	3.65568	2.93992	N	N	Y	N	Y	Y	0.781135	0.192219	2.26595e-05	0.192219	1.18139e-06	2.26595e-05
gi|659101417|ref|XM_008453373.1|	uncharacterized LOC103492829 (LOC103492829), transcript variant X1, mRNA	XM_023692175.1 PREDICTED: Cucurbita pepo subsp. pepo uncharacterized LOC111806738 (LOC111806738), mRNA	AT1G02890;AT5G52882;AT4G02480	AAA-type ATPase family protein;P-loop containing nucleoside triphosphate hydrolases superfamily protein	1755.17	2138.4	7518.33	2880	297.466	355.751	1210.57	562.23	0.820785	0.233452	0.609433	0.284425	0.7425	2.61053	N	Y	Y	Y	N	Y	0.50582	1.11544e-12	0.000150922	1.11544e-12	0.271408	0.000150922
gi|659091927|ref|XM_008448587.1|	malate dehydrogenase [NADP], chloroplastic (LOC103489426), mRNA	XM_023685732.1 PREDICTED: Cucurbita pepo subsp. pepo malate dehydrogenase [NADP], chloroplastic (LOC111801663), mRNA	AT5G58330	lactate/malate dehydrogenase family protein	931.333	742.4	7513.33	1960	257.827	151.915	1120.74	807.811	1.25449	0.123957	0.47517	0.098811	0.378776	3.83333	N	Y	Y	Y	Y	Y	0.462054	0	1.87198e-07	0	0.00071307	1.87198e-07
gi|659128235|ref|XM_008465889.1|	telomere repeat-binding protein 5-like (LOC103502076), transcript variant X1, mRNA	XM_023676419.1 PREDICTED: Cucurbita pepo subsp. pepo telomere repeat-binding protein 5-like (LOC111794418), transcript variant X1, mRNA	AT5G13820	telomeric DNA binding protein 1	3267	3258.2	7510	2077.83	1394.49	412.561	1258.82	926.338	1.0027	0.43502	1.57231	0.433848	1.56808	3.61434	N	Y	Y	Y	N	Y	0.99269	1.31798e-06	5.77751e-07	1.31798e-06	0.0932514	5.77751e-07
gi|659122695|ref|XM_008463055.1|	E3 ubiquitin-protein ligase makorin (LOC103499913), transcript variant X3, mRNA	XM_023692185.1 PREDICTED: Cucurbita pepo subsp. pepo E3 ubiquitin-protein ligase makorin-like (LOC111806746), transcript variant X3, mRNA	AT3G08505	zinc finger (CCCH-type/C3HC4-type RING finger) family protein	1348.5	1633.6	7484.5	1913.67	716.974	325.778	995.948	759.806	0.825477	0.180172	0.704668	0.218264	0.853649	3.91108	N	Y	Y	Y	N	Y	0.521369	0	1.26692e-07	0	0.564073	1.26692e-07
gi|659075787|ref|XM_008440108.1|	uncharacterized LOC103483467 (LOC103483467), transcript variant X1, mRNA	XM_023670576.1 PREDICTED: Cucurbita pepo subsp. pepo uncharacterized LOC111789864 (LOC111789864), transcript variant X9, mRNA	AT3G23900	RNA recognition motif (RRM)-containing protein	2329.67	3324.4	7464	1538.17	481.764	976.052	2271.72	347.378	0.700778	0.31212	1.51457	0.445391	2.16127	4.85253	N	Y	Y	Y	Y	Y	0.227081	6.09403e-05	1.47782e-09	6.09403e-05	0.00432019	1.47782e-09
gi|659113501|ref|XM_008458386.1|	transcription factor DIVARICATA (LOC103496517), mRNA	XM_023695170.1 PREDICTED: Cucurbita pepo subsp. pepo transcription factor DIVARICATA-like (LOC111808923), mRNA	AT5G04760;AT5G08520	Duplicated homeodomain-like superfamily protein	234.333	193.6	7448.33	3483	215.521	62.8116	2843.95	2915.38	1.2104	0.0314612	0.0672792	0.0259924	0.0555843	2.13848	N	Y	Y	Y	Y	Y	0.682938	0	0.0135337	0	0.000198744	0.0135337
gi|659083518|ref|XM_008444179.1|	acyl-coenzyme A oxidase 4, peroxisomal (LOC103486279), transcript variant X1, mRNA	XM_023671976.1 PREDICTED: Cucurbita pepo subsp. pepo acyl-coenzyme A oxidase 4, peroxisomal (LOC111790869), mRNA	AT3G51840	acyl-CoA oxidase 4	7529	13677	7436.67	5986.33	3808.49	1816.44	1882.65	3169.78	0.550486	1.01242	1.2577	1.83913	2.2847	1.24227	N	Y	N	Y	Y	N	0.0401336	0.000263109	0.381477	0.000263109	0.0015735	0.381477
gi|659107185|ref|XM_008455342.1|	uncharacterized LOC103494239 (LOC103494239), mRNA	XM_023660071.1 PREDICTED: Cucurbita pepo subsp. pepo uncharacterized LOC111779885 (LOC111779885), mRNA	AT4G30010	unknown protein; FUNCTIONS IN: molecular_function unknown; INVOLVED IN: biological_process unknown; LOCATED IN: mitochondrion, plastid; EXPRESSED IN: 26 plant structures; EXPRESSED DURING: 15 growth stages; Has 39 Blast hits to 39 proteins in 18 species:	10138.5	11343.2	7427.83	2652.33	1659.12	2387.74	1292.14	397.105	0.893795	1.36493	3.82248	1.52712	4.27669	2.80049	N	Y	Y	Y	Y	Y	0.699493	0.0111904	5.03644e-05	0.0111904	5.63368e-08	5.03644e-05
gi|659073867|ref|XM_008439075.1|	puromycin-sensitive aminopeptidase (LOC103482761), mRNA	XM_023694608.1 PREDICTED: Cucurbita pepo subsp. pepo puromycin-sensitive aminopeptidase-like (LOC111808548), transcript variant X1, mRNA	AT1G63770	Peptidase M1 family protein	8579.33	11265.8	7405.17	3617.17	895.942	1403.41	800.525	860.083	0.761538	1.15856	2.37184	1.52134	3.11454	2.04723	N	Y	Y	Y	Y	Y	0.348645	0.0119401	0.00430358	0.0119401	1.73084e-05	0.00430358
gi|659134079|ref|XM_008468798.1|	heat shock protein 90-2 (LOC103504440), partial mRNA	XM_023675661.1 PREDICTED: Cucurbita pepo subsp. pepo heat shock cognate protein 80-like (LOC111793671), mRNA	AT5G56010	heat shock protein 81-3	9832.17	3977.8	7388.17	2783.67	6388.88	2190.22	1811.43	1896.41	2.47176	1.3308	3.53209	0.538401	1.42898	2.65411	N	Y	Y	Y	N	Y	0.0366756	0.00316653	0.000117577	0.00316653	0.333251	0.000117577
gi|659091903|ref|XM_008448574.1|	3-phosphoinositide-dependent protein kinase 1 (LOC103489417), mRNA	XM_023691204.1 PREDICTED: Cucurbita pepo subsp. pepo 3-phosphoinositide-dependent protein kinase 1-like (LOC111805909), mRNA	AT3G10540;AT5G04510	3-phosphoinositide-dependent protein kinase;3'-phosphoinositide-dependent protein kinase 1	3733.5	6014.6	7346.17	1665.83	730.923	863.357	1378.01	216.928	0.62074	0.508224	2.24122	0.81874	3.61057	4.4099	N	N	Y	N	Y	Y	0.102772	0.235174	1.13309e-08	0.235174	1.89021e-06	1.13309e-08
gi|659108829|ref|XM_008456186.1|	CYSTM1 family protein A-like (LOC103494821), transcript variant X1, mRNA	XM_023696138.1 PREDICTED: Cucurbita pepo subsp. pepo cysteine-rich and transmembrane domain-containing protein WIH2-like (LOC111809738), mRNA	AT2G41420	proline-rich family protein	7194.67	9425.6	7338.17	5760.17	6963.66	1737.39	264.768	2036.68	0.763311	0.980445	1.24904	1.28446	1.63634	1.27395	N	N	N	N	N	N	0.490029	0.13404	0.328963	0.13404	0.0593584	0.328963
gi|659076386|ref|XM_008440430.1|	non-specific lipid-transfer protein-like protein At2g13820 (LOC103483695), mRNA	XM_023683710.1 PREDICTED: Cucurbita pepo subsp. pepo non-specific lipid-transfer protein-like protein At2g13820 (LOC111800123), mRNA	AT3G22600	Bifunctional inhibitor/lipid-transfer protein/seed storage 2S albumin superfamily protein	52	27.8	7317.5	1118.83	33.124	10.1833	4210.55	1251.79	1.8705	0.00710625	0.046477	0.00379911	0.0248473	6.54029	N	Y	Y	Y	Y	Y	0.255971	1.11022e-16	3.40871e-05	1.11022e-16	0.00107102	3.40871e-05
gi|659096070|ref|XM_008450689.1|	uncharacterized LOC103490935 (LOC103490935), mRNA	XM_023697272.1 PREDICTED: Cucurbita pepo subsp. pepo uncharacterized LOC111810555 (LOC111810555), mRNA	AT4G22740	glycine-rich protein	1689	2430.2	7309.33	3183.67	513.843	258.141	635.582	1270.32	0.695005	0.231074	0.53052	0.332479	0.763334	2.29589	N	Y	Y	Y	N	Y	0.219467	3.24327e-10	0.000975335	3.24327e-10	0.316068	0.000975335
gi|659130025|ref|XM_008466740.1|	tubulin alpha-3 chain-like (LOC103502708), mRNA	XM_023670279.1 PREDICTED: Cucurbita pepo subsp. pepo tubulin alpha-3 chain-like (LOC111789643), mRNA	AT5G19780;AT4G14960	Tubulin/FtsZ family protein;tubulin alpha-5	12374.7	10256	7305.33	7222.83	7844.92	2123.3	1531.17	3987.06	1.20658	1.69392	1.71327	1.40391	1.41994	1.01142	N	N	N	N	N	N	0.55777	0.0421753	0.963384	0.0421753	0.178448	0.963384
gi|659084095|ref|XM_008444484.1|	axoneme-associated protein mst101(2)-like (LOC103486498), mRNA	XM_023672191.1 PREDICTED: Cucurbita pepo subsp. pepo heavy metal-associated isoprenylated plant protein 5-like (LOC111791019), mRNA	AT2G36950;AT5G03380	Heavy metal transport/detoxification superfamily protein	2674	2368.6	7258.83	22411.2	1438.44	442.716	2488.18	6770.84	1.12894	0.368379	0.119316	0.326306	0.105688	0.323894	N	Y	Y	Y	Y	Y	0.682335	1.90497e-06	7.77008e-06	1.90497e-06	1.18794e-14	7.77008e-06
gi|659123752|ref|XM_008463600.1|	50S ribosomal protein L1, chloroplastic (LOC103500332), mRNA	XM_023669647.1 PREDICTED: Cucurbita pepo subsp. pepo 50S ribosomal protein L1, chloroplastic-like (LOC111789032), mRNA	AT3G63490	Ribosomal protein L1p/L10e family	394.333	13.2	7257.83	1116.33	313.242	10.0598	3010.2	941.998	29.8737	0.0543321	0.35324	0.00181872	0.0118244	6.50149	Y	Y	Y	Y	Y	Y	1.42445e-05	0	1.11411e-08	0	1.07452e-06	1.11411e-08
gi|659067253|ref|XM_008440246.1|	iron-sulfur cluster assembly protein 1-like (LOC103483550), mRNA		AT4G22220	SufE/NifU family protein	4821.83	5413.8	7250.83	7778.67	2548.14	553.345	616.436	3818.01	0.890656	0.665004	0.619879	0.746645	0.69598	0.932143	N	N	N	N	N	N	0.692057	0.083741	0.776322	0.083741	0.170391	0.776322
gi|659128807|ref|XM_008466158.1|	long chain base biosynthesis protein 2a (LOC103502283), mRNA	XM_023660776.1 PREDICTED: Cucurbita pepo subsp. pepo long chain base biosynthesis protein 2a (LOC111780393), mRNA	AT5G23670	long chain base2	1675.83	2487.2	7218.17	1742.83	306.611	451.669	2165.91	960.147	0.673783	0.232169	0.961557	0.344575	1.4271	4.14163	N	Y	Y	Y	N	Y	0.182575	1.69917e-07	4.13641e-08	1.69917e-07	0.188811	4.13641e-08
gi|659116724|ref|XM_008460004.1|	signal peptide peptidase-like 4 (LOC103497713), mRNA	XM_023692197.1 PREDICTED: Cucurbita pepo subsp. pepo signal peptide peptidase-like 4 (LOC111806757), transcript variant X1, mRNA	AT5G07070;AT1G63690	CBL-interacting protein kinase 2;SIGNAL PEPTIDE PEPTIDASE-LIKE 2	1719.67	1509.2	7198.67	12044.3	341.537	91.185	1823.35	2472.75	1.13946	0.238887	0.142778	0.20965	0.125304	0.597681	N	Y	N	Y	Y	N	0.662987	2.22045e-16	0.0379653	2.22045e-16	7.54397e-13	0.0379653
gi|659087646|ref|XM_008446339.1|	U-box domain-containing protein 4 (LOC103487841), mRNA	XM_023691379.1 PREDICTED: Cucurbita pepo subsp. pepo U-box domain-containing protein 4-like (LOC111806043), mRNA	AT3G01400	ARM repeat superfamily protein	133.833	121	7190.67	968.167	51.9208	48.8621	1612.47	614.266	1.10606	0.0186121	0.138234	0.0168274	0.124978	7.4271	N	Y	Y	Y	Y	Y	0.795656	0	7.77156e-14	0	8.1355e-05	7.77156e-14
gi|659095746|ref|XM_008450525.1|	haloacid dehalogenase-like hydrolase domain-containing protein Sgpp (LOC103490819), mRNA	XM_023697369.1 PREDICTED: Cucurbita pepo subsp. pepo haloacid dehalogenase-like hydrolase domain-containing protein Sgpp (LOC111810635), transcript variant X1, mRNA	AT2G38740	Haloacid dehalogenase-like hydrolase (HAD) superfamily protein	3694.83	2664.8	7178.67	419.667	2668.53	1357.85	1149.91	265.38	1.38653	0.514696	8.80421	0.371211	6.3498	17.1056	N	Y	Y	Y	Y	Y	0.42881	1.26471e-08	0	1.26471e-08	4.9272e-06	0
gi|659078603|ref|XM_008441589.1|	dnaJ protein homolog 1-like (LOC103484498), mRNA	XM_023688408.1 PREDICTED: Cucurbita pepo subsp. pepo dnaJ protein homolog 1-like (LOC111803827), transcript variant X1, mRNA	AT4G28480;AT2G20560	DNAJ heat shock family protein	1484.67	1489.6	7169.83	1559.83	272.821	347.833	2515.18	991.805	0.996688	0.207071	0.951811	0.207759	0.954974	4.59654	N	Y	Y	Y	N	Y	0.991168	3.77494e-09	7.86358e-09	3.77494e-09	0.880817	7.86358e-09
gi|659101734|ref|XM_008453544.1|	ubiquitin-conjugating enzyme E2 36 (LOC103492954), mRNA	XM_023697432.1 PREDICTED: Cucurbita pepo subsp. pepo ubiquitin-conjugating enzyme E2 35 (LOC111810686), transcript variant X1, mRNA	AT1G78870	ubiquitin-conjugating enzyme 35	9096.67	11792.4	7137.5	5230.83	1851.24	1624.27	1153.05	813.119	0.771401	1.27449	1.73905	1.65218	2.2544	1.36451	N	Y	N	Y	Y	N	0.371785	0.00263481	0.210897	0.00263481	0.00190296	0.210897
gi|659117195|ref|XM_008460250.1|	cullin-1 (LOC103497868), mRNA	XM_023692418.1 PREDICTED: Cucurbita pepo subsp. pepo cullin-1 (LOC111806899), transcript variant X1, mRNA	AT1G43140;AT4G02570	cullin 1;Cullin family protein	3578.83	3064.2	7108.83	3546.33	642.896	329.365	842.762	730.898	1.16795	0.503435	1.00916	0.431041	0.864047	2.00456	N	Y	Y	Y	N	Y	0.598868	1.11813e-06	0.00558462	1.11813e-06	0.584396	0.00558462
gi|659091422|ref|XM_008448320.1|	protein CHUP1, chloroplastic (LOC103489243), transcript variant X1, mRNA	XM_023673948.1 PREDICTED: Cucurbita pepo subsp. pepo protein CHUP1, chloroplastic-like (LOC111792452), transcript variant X3, mRNA	AT3G25690	Hydroxyproline-rich glycoprotein family protein	1356.83	2647.2	7106.67	711.333	881.479	594.291	1962.54	380.273	0.512554	0.190924	1.90745	0.372495	3.72146	9.99063	N	Y	Y	Y	Y	Y	0.0245095	1.25128e-07	0	1.25128e-07	2.59545e-06	0
gi|659104774|ref|XM_008454751.1|	HMG1/2-like protein (LOC103493820), transcript variant X1, mRNA	XM_023680530.1 PREDICTED: Cucurbita pepo subsp. pepo HMG1/2-like protein (LOC111797513), mRNA	AT1G20693;AT1G20696	high mobility group B2;high mobility group B3	6338.83	5977.4	7077	6910.83	1213.87	648.657	1199.75	2463.58	1.06047	0.895695	0.917231	0.844623	0.864932	1.02404	N	N	N	N	N	N	0.840963	0.315942	0.923526	0.315942	0.581213	0.923526
gi|659088205|ref|XM_008446635.1|	cytochrome c oxidase subunit 6b-1-like (LOC103488079), mRNA	XM_023691261.1 PREDICTED: Cucurbita pepo subsp. pepo cytochrome c oxidase subunit 6b-3-like (LOC111805952), transcript variant X1, mRNA	AT4G28060	Cytochrome c oxidase, subunit Vib family protein	8991.33	14157.6	7057	803.667	2508.28	2165.32	3370.11	192.392	0.635089	1.2741	11.1879	2.00618	17.6163	8.781	N	Y	Y	Y	Y	Y	0.118048	4.4348e-05	1.14084e-08	4.4348e-05	0	1.14084e-08
gi|659073631|ref|XM_008438945.1|	zinc finger A20 and AN1 domain-containing stress-associated protein 1-like (LOC103482674), mRNA	XM_023677969.1 PREDICTED: Cucurbita pepo subsp. pepo zinc finger A20 and AN1 domain-containing stress-associated protein 1-like (LOC111795505), transcript variant X1, mRNA	AT4G22820;AT1G12440	A20/AN1-like zinc finger family protein	6496.5	8947.4	7022.33	11702.3	1789.62	1652.54	973.098	1983.24	0.726077	0.92512	0.555146	1.27413	0.764583	0.60008	N	N	N	N	N	N	0.271422	0.14723	0.03952	0.14723	0.305882	0.03952
gi|659124532|ref|XM_008463991.1|	mannosyl-oligosaccharide 1,2-alpha-mannosidase MNS1 (LOC103500624), mRNA	XM_023692478.1 PREDICTED: Cucurbita pepo subsp. pepo mannosyl-oligosaccharide 1,2-alpha-mannosidase MNS1 (LOC111806937), mRNA	AT1G51590;AT3G21160	alpha-mannosidase 1;alpha-mannosidase 2	4315.83	5746.8	6981.83	3981.5	2305.69	1078.91	960.149	1325.21	0.750998	0.618152	1.08397	0.823108	1.44338	1.75357	N	N	N	N	N	N	0.326928	0.248048	0.024654	0.248048	0.163179	0.024654
gi|659131329|ref|XM_008467408.1|	methylenetetrahydrofolate reductase 2-like (LOC103503268), partial mRNA	XM_023695027.1 PREDICTED: Cucurbita pepo subsp. pepo methylenetetrahydrofolate reductase 2-like (LOC111808828), mRNA	AT2G44160	methylenetetrahydrofolate reductase 2	2146	2894.4	6981.83	1780.17	1599.78	2944.01	1504.72	1357.3	0.741432	0.307369	1.20551	0.414562	1.62592	3.92201	N	Y	Y	Y	N	Y	0.591746	0.00135387	1.24625e-07	0.00135387	0.40466	1.24625e-07
gi|659122155|ref|XM_008462774.1|	cysteine proteinase RD19a-like (LOC103499710), mRNA	XM_023656106.1 PREDICTED: Cucurbita pepo subsp. pepo cysteine protease RD19A (LOC111776760), mRNA	AT4G39090	Papain family cysteine protease	3211.67	7304.6	6981	39606.5	922.454	1256.1	1185.25	18088	0.439677	0.460058	0.0810894	1.04635	0.184429	0.176259	N	N	Y	N	Y	Y	0.00507766	0.786901	2.35434e-07	0.786901	1.7423e-06	2.35434e-07
gi|659074373|ref|XM_008439347.1|	ubiquitin-conjugating enzyme E2 10-like (LOC103482944), mRNA	XM_023678974.1 PREDICTED: Cucurbita pepo subsp. pepo ubiquitin-conjugating enzyme E2 10 (LOC111796218), transcript variant X2, mRNA	AT5G53300	ubiquitin-conjugating enzyme 10	3455.67	5006.4	6955.33	1839.67	1240.7	793.5	483.628	286.991	0.69025	0.496837	1.87842	0.719793	2.72136	3.78076	N	N	Y	N	Y	Y	0.205234	0.0520146	2.54701e-07	0.0520146	0.00018755	2.54701e-07
gi|659084870|ref|XM_008444896.1|	protein transport protein Sec61 subunit alpha-like (LOC103486806), transcript variant X1, mRNA	XM_023696376.1 PREDICTED: Cucurbita pepo subsp. pepo protein transport protein Sec61 subunit alpha-like (LOC111809907), mRNA	AT2G34250	SecY protein transport family protein	7148	6793.2	6949.83	6810.67	1323.43	1099.13	1571.65	2228.84	1.05223	1.02851	1.04953	0.977462	0.997435	1.02043	N	N	N	N	N	N	0.861712	0.891966	0.93488	0.891966	0.992185	0.93488
gi|659096827|ref|XM_008451087.1|	uncharacterized LOC103491223 (LOC103491223), mRNA	XM_023692897.1 PREDICTED: Cucurbita pepo subsp. pepo uncharacterized LOC111807253 (LOC111807253), mRNA	AT3G55760	unknown protein; LOCATED IN: chloroplast stroma, chloroplast; EXPRESSED IN: 16 plant structures; EXPRESSED DURING: 10 growth stages; BEST Arabidopsis thaliana protein match is: unknown protein (TAIR:AT1G42430.2); Has 176 Blast hits to 125 proteins in 40 s	13873.3	12156.2	6926.5	363.167	6469.14	2734.31	1466.65	349.148	1.14126	2.00294	38.201	1.75503	33.4728	19.0725	N	Y	Y	Y	Y	Y	0.650606	0.000757523	0	0.000757523	0	0
gi|659070752|ref|XM_008458261.1|	CBL-interacting serine/threonine-protein kinase 6-like (LOC103496422), mRNA	XM_023691223.1 PREDICTED: Cucurbita pepo subsp. pepo CBL-interacting serine/threonine-protein kinase 6-like (LOC111805926), mRNA	AT4G30960	SOS3-interacting protein 3	5888.17	10063.2	6916.83	2408.17	2897.14	1065.9	2255.23	1441.95	0.585119	0.851281	2.44508	1.45489	4.17878	2.87224	N	Y	Y	Y	Y	Y	0.0656793	0.0247824	3.41918e-05	0.0247824	9.40847e-08	3.41918e-05
gi|659097777|ref|XM_008451587.1|	F-box/kelch-repeat protein At2g44130-like (LOC103491585), mRNA	XM_023656957.1 PREDICTED: Cucurbita pepo subsp. pepo F-box/kelch-repeat protein At2g44130-like (LOC111777391), mRNA			947.167	509.6	6904.33	11606.2	403.35	188.924	3072.91	6810.95	1.85865	0.137184	0.0816089	0.0738087	0.0439077	0.594885	N	Y	N	Y	Y	N	0.0486388	6.70186e-11	0.117088	6.70186e-11	2.28961e-08	0.117088
gi|659072832|ref|XM_008468896.1|	phosphoglucomutase, cytoplasmic (LOC103504550), mRNA	XM_023687048.1 PREDICTED: Cucurbita pepo subsp. pepo phosphoglucomutase, cytoplasmic (LOC111802614), mRNA	AT1G70730;AT1G23190	Phosphoglucomutase/phosphomannomutase family protein	11992	16417.6	6891.83	2155.33	1904.79	1411.36	1700.59	322.251	0.730436	1.74003	5.56387	2.38218	7.6172	3.19757	N	Y	Y	Y	Y	Y	0.279035	2.2037e-07	5.57209e-06	2.2037e-07	1.22569e-13	5.57209e-06
gi|659073018|ref|XM_008468996.1|	transcriptional corepressor SEUSS-like (LOC103504621), transcript variant X2, mRNA	XM_023693863.1 PREDICTED: Cucurbita pepo subsp. pepo probable transcriptional regulator SLK2 (LOC111808075), transcript variant X1, mRNA	AT4G25520;AT5G62090	SEUSS-like 1;SEUSS-like 2	1465.83	2835	6850	4708.17	679.286	488.281	1673.21	2801.77	0.517049	0.21399	0.311338	0.413869	0.602145	1.45492	N	Y	N	Y	N	N	0.0261648	3.5457e-07	0.131934	3.5457e-07	0.13126	0.131934
gi|659102082|ref|XM_008453721.1|	long chain acyl-CoA synthetase 4-like (LOC103493094), transcript variant X1, mRNA	XM_023696873.1 PREDICTED: Cucurbita pepo subsp. pepo long chain acyl-CoA synthetase 4-like (LOC111810227), mRNA	AT1G64400	AMP-dependent synthetase and ligase family protein	281.667	201.2	6808.67	7194.5	206.248	152.937	2341.85	3414.22	1.39993	0.0413688	0.0391503	0.0295506	0.0279658	0.946371	N	Y	N	Y	Y	N	0.463748	0	0.823779	0	4.52971e-14	0.823779
gi|659069988|ref|XM_008454555.1|	signal recognition particle receptor subunit alpha homolog (LOC103493693), transcript variant X1, mRNA	XM_023691008.1 PREDICTED: Cucurbita pepo subsp. pepo signal recognition particle receptor subunit alpha-like (LOC111805779), transcript variant X1, mRNA	AT4G30600	signal recognition particle receptor alpha subunit family protein	2931.33	3638.4	6800.17	4615.33	1195.79	895.296	656.507	1168.59	0.805665	0.431068	0.635129	0.535046	0.788329	1.47339	N	Y	N	Y	N	N	0.461953	0.000258815	0.119567	0.000258815	0.371289	0.119567
gi|659080848|ref|XM_008442791.1|	actin-7 (LOC103485254), mRNA	XM_023687928.1 PREDICTED: Cucurbita pepo subsp. pepo actin-7 (LOC111803495), mRNA	AT3G18780;AT2G37620;AT5G09810;AT3G12110	actin-11;actin 7;actin 2;actin 1	10913	8323.6	6798.67	2196.33	1884.61	1342.05	1609.24	1081.13	1.31109	1.60517	4.96874	1.2243	3.78977	3.09546	N	N	Y	N	Y	Y	0.35536	0.226346	9.83161e-06	0.226346	6.53071e-07	9.83161e-06
gi|659089814|ref|XM_008447474.1|	CMP-sialic acid transporter 2 (LOC103488654), transcript variant X1, mRNA	XM_023659060.1 PREDICTED: Cucurbita pepo subsp. pepo CMP-sialic acid transporter 2-like (LOC111779028), transcript variant X2, mRNA	AT2G43240;AT3G59360	UDP-galactose transporter 6;Nucleotide-sugar transporter family protein	1482.17	4154.8	6793.5	1737.33	566.847	1609.79	2344.89	724.481	0.356736	0.218174	0.853127	0.611585	2.39148	3.9103	Y	Y	Y	Y	Y	Y	0.000523388	0.0286877	1.34239e-07	0.0286877	0.00116775	1.34239e-07
gi|659109617|ref|XM_008456574.1|	micronuclear linker histone polyprotein-like (LOC103495111), transcript variant X2, mRNA	XM_023685374.1 PREDICTED: Cucurbita pepo subsp. pepo protein WVD2-like 7 (LOC111801392), mRNA			7116.83	8583	6782.5	995.667	6366.38	2401.9	809.427	512.327	0.829178	1.04929	7.14781	1.26546	8.62035	6.81202	N	N	Y	N	Y	Y	0.629957	0.159133	6.86118e-13	0.159133	1.15463e-14	6.86118e-13
gi|659072923|ref|XM_008468947.1|	probable fructose-bisphosphate aldolase 3, chloroplastic (LOC103504585), mRNA	XM_023694264.1 PREDICTED: Cucurbita pepo subsp. pepo fructose-bisphosphate aldolase 3, chloroplastic-like (LOC111808343), mRNA	AT2G01140	Aldolase superfamily protein	13055.8	17746.2	6780.33	3518.83	3705.26	2353.67	1252.44	1318.36	0.735697	1.92554	3.71027	2.6173	5.04321	1.92687	N	Y	Y	Y	Y	Y	0.29004	9.86933e-09	0.00892164	9.86933e-09	1.55882e-09	0.00892164
gi|659109086|ref|XM_008456320.1|	polyubiquitin (LOC103494931), mRNA	XM_023679316.1 PREDICTED: Cucurbita pepo subsp. pepo polyubiquitin-like (LOC111796612), mRNA	AT1G55060;AT5G20620;AT4G02890;AT1G65350	ubiquitin 4;ubiquitin 13;ubiquitin 12;Ubiquitin family protein	722.333	1141.6	6765	1848.5	228.025	113.017	1610.77	930.125	0.632738	0.106775	0.390767	0.168751	0.617582	3.65972	N	Y	Y	Y	N	Y	0.133301	0	4.80836e-07	0	0.0850318	4.80836e-07
gi|659108896|ref|XM_008456223.1|	transcription factor GTE7 (LOC103494849), mRNA	XM_023697691.1 PREDICTED: Cucurbita pepo subsp. pepo transcription factor GTE7-like (LOC111810873), transcript variant X2, mRNA	AT5G09590;AT5G65630	mitochondrial HSO70 2;global transcription factor group E7	7980	11348.6	6764.83	7237.83	2285.08	2279.44	420.468	634.106	0.70317	1.17963	1.10254	1.67759	1.56796	0.934649	N	Y	N	Y	N	N	0.225673	0.00195168	0.784829	0.00195168	0.0841626	0.784829
gi|659113216|ref|XM_008458238.1|	mitochondrial outer membrane protein porin of 36 kDa-like (LOC103496403), mRNA	XM_023670006.1 PREDICTED: Cucurbita pepo subsp. pepo mitochondrial outer membrane protein porin of 36 kDa-like (LOC111789287), mRNA	AT3G01280	voltage dependent anion channel 1	8028.83	7393.2	6752	2422.83	1819.5	2613.14	1119.94	558.015	1.08598	1.1891	3.31382	1.09496	3.05147	2.78682	N	N	Y	N	Y	Y	0.777754	0.588165	5.61076e-05	0.588165	2.79523e-05	5.61076e-05
gi|659096018|ref|XM_008450660.1|	flavin-containing monooxygenase FMO GS-OX-like 3 (LOC103490913), mRNA	XM_023696274.1 PREDICTED: Cucurbita pepo subsp. pepo flavin-containing monooxygenase FMO GS-OX-like 3 (LOC111809837), mRNA	AT1G62600	Flavin-binding monooxygenase family protein	1217.67	2170	6751.33	972.5	858.526	1511.85	3005.21	448.854	0.561137	0.180359	1.2521	0.321418	2.23136	6.94225	N	Y	Y	Y	N	Y	0.186311	0.000628084	1.71394e-08	0.000628084	0.0586324	1.71394e-08
gi|659092677|ref|XM_008448946.1|	uncharacterized LOC103489685 (LOC103489685), transcript variant X1, mRNA	XM_023673709.1 PREDICTED: Cucurbita pepo subsp. pepo uncharacterized LOC111792322 (LOC111792322), transcript variant X2, mRNA	AT1G68140	Protein of unknown function (DUF1644)	2912.83	5300.8	6738.83	3129.83	963.241	878.7	953.286	1483	0.549508	0.432246	0.930667	0.786605	1.69364	2.1531	N	N	Y	N	N	Y	0.0410826	0.155065	0.00232082	0.155065	0.0461771	0.00232082
gi|659078891|ref|XM_008441739.1|	polyubiquitin-like (LOC103484592), mRNA	XM_023688563.1 PREDICTED: Cucurbita pepo subsp. pepo polyubiquitin (LOC111803940), mRNA	AT5G20620	ubiquitin 4	5808.17	12690	6735.83	20132.7	1162.88	2427.77	820.513	9938.33	0.457696	0.862279	0.288495	1.88395	0.630319	0.334572	N	Y	Y	Y	N	Y	0.00739644	0.000150566	0.000418119	0.000150566	0.0959394	0.000418119
gi|659115357|ref|XM_008459294.1|	calcium-transporting ATPase 4, endoplasmic reticulum-type-like (LOC103497190), mRNA	XM_023663521.1 PREDICTED: Cucurbita pepo subsp. pepo calcium-transporting ATPase 1, endoplasmic reticulum-type-like (LOC111782730), transcript variant X1, mRNA	AT1G07670;AT1G07810	endomembrane-type CA-ATPase 4;ER-type Ca2+-ATPase 1	3639.33	3775.4	6728.83	3948.67	391.342	373.206	1486.66	1083.75	0.96396	0.540857	0.921661	0.561078	0.95612	1.70408	N	Y	N	Y	N	N	0.900549	0.000719052	0.0329482	0.000719052	0.865775	0.0329482
gi|659115873|ref|XM_008459560.1|	zeaxanthin epoxidase, chloroplastic (LOC103497391), mRNA	XM_023677552.1 PREDICTED: Cucurbita pepo subsp. pepo zeaxanthin epoxidase, chloroplastic (LOC111795247), mRNA	AT5G67030	zeaxanthin epoxidase (ZEP) (ABA1)	1012.67	271.4	6716.17	4986.83	691.463	235.122	3693.14	2779.77	3.73127	0.15078	0.203068	0.04041	0.0544233	1.34678	N	Y	N	Y	Y	N	0.00958665	1.37396e-09	0.356806	1.37396e-09	2.17237e-08	0.356806
gi|659108684|ref|XM_008456112.1|	caffeoylshikimate esterase (LOC103494767), transcript variant X1, mRNA	XM_023672459.1 PREDICTED: Cucurbita pepo subsp. pepo caffeoylshikimate esterase-like (LOC111791206), transcript variant X1, mRNA	AT3G62860;AT2G47630	alpha/beta-Hydrolases superfamily protein	535.667	1144.6	6703.83	928.833	567.374	1027.35	1778.13	230.542	0.467995	0.0799045	0.576709	0.170738	1.2323	7.21748	N	Y	Y	Y	N	Y	0.205842	4.54081e-14	1.71307e-13	4.54081e-14	0.615106	1.71307e-13
gi|659133336|ref|XM_008468461.1|	uncharacterized LOC103504035 (LOC103504035), mRNA		ATCG00930	tRNA-Ile	2744.67	4955.2	6691.5	1170.67	2462.37	779.874	2946.64	920.052	0.553896	0.410172	2.34453	0.740522	4.2328	5.71597	N	N	Y	N	Y	Y	0.0547381	0.19737	2.72697e-07	0.19737	1.26374e-07	2.72697e-07
gi|659108646|ref|XM_008456090.1|	fumarate hydratase 1, mitochondrial (LOC103494751), mRNA	XM_023670198.1 PREDICTED: Cucurbita pepo subsp. pepo fumarate hydratase 1, mitochondrial (LOC111789428), mRNA	AT2G47510;AT5G50950	fumarase 1;FUMARASE 2	4500.33	7701.2	6687.33	1462.5	1526.04	1310.47	963.521	432.161	0.584368	0.672964	3.07715	1.15161	5.26578	4.57254	N	N	Y	N	Y	Y	0.0655713	0.399163	5.6789e-09	0.399163	1.06248e-09	5.6789e-09
gi|659111834|ref|XM_008457710.1|	protein NRT1/ PTR FAMILY 6.4 (LOC103495995), mRNA	XM_023657183.1 PREDICTED: Cucurbita pepo subsp. pepo protein NRT1/ PTR FAMILY 6.4-like (LOC111777539), mRNA	AT3G21670	Major facilitator superfamily protein	541.5	267.2	6681.33	14789.2	501.685	48.3032	3964.1	11007.9	2.02657	0.0810467	0.0366146	0.039992	0.0180673	0.451772	N	Y	N	Y	Y	N	0.204403	1.73772e-08	0.0778774	1.73772e-08	2.02778e-07	0.0778774
gi|659128541|ref|XM_008466031.1|	alanine--glyoxylate aminotransferase 2 homolog 2, mitochondrial-like (LOC103502182), transcript variant X2, mRNA	XM_023688197.1 PREDICTED: Cucurbita pepo subsp. pepo alanine--glyoxylate aminotransferase 2 homolog 3, mitochondrial-like (LOC111803681), mRNA	AT2G38400	alanine:glyoxylate aminotransferase 3	9117	12616	6644.33	1940.17	6032.52	3253.47	1886.1	1481.19	0.722654	1.37215	4.69908	1.89876	6.50253	3.42462	N	Y	Y	Y	Y	Y	0.26349	0.000124855	1.66341e-06	0.000124855	6.49047e-12	1.66341e-06
gi|659099780|ref|XM_008452551.1|	tRNA(adenine(34)) deaminase, chloroplastic (LOC103492254), mRNA	XM_023660103.1 PREDICTED: Cucurbita pepo subsp. pepo guanine deaminase-like (LOC111779907), mRNA	AT5G28050	Cytidine/deoxycytidylate deaminase family protein	5790.67	8161	6614.5	7390.17	4541.53	986.708	1354.84	3829.52	0.709554	0.87545	0.783564	1.2338	1.10431	0.895041	N	N	N	N	N	N	0.257765	0.209171	0.65423	0.209171	0.704187	0.65423
gi|659085647|ref|XM_008445305.1|	ADP-ribosylation factor 1-like (LOC103487098), transcript variant X1, mRNA	XM_023672149.1 PREDICTED: Cucurbita pepo subsp. pepo ADP-ribosylation factor 1-like (LOC111790990), transcript variant X2, mRNA	AT1G70490	Ras-related small GTP-binding family protein	4426.33	4249.4	6610.67	1890.17	867.044	745.918	1100.63	375.633	1.04164	0.669574	2.34177	0.64281	2.24816	3.4974	N	Y	Y	Y	Y	Y	0.889452	0.00933269	1.13455e-06	0.00933269	0.00248802	1.13455e-06
gi|659105713|ref|XM_008454936.1|	transcription factor bHLH79 (LOC103493956), mRNA	XM_023660636.1 PREDICTED: Cucurbita pepo subsp. pepo transcription factor bHLH79-like (LOC111780280), mRNA	AT4G36540;AT1G59640	BR enhanced expression 2;BIG PETAL P	29600.8	51833	6596.17	2004	29649.4	5720.09	3135.6	2050.55	0.571081	4.48758	14.7709	7.85805	25.8648	3.2915	N	Y	Y	Y	Y	Y	0.10073	0	0.00112478	0	0	0.00112478
gi|659116633|ref|XM_008459953.1|	protein BPS1, chloroplastic (LOC103497694), transcript variant X1, mRNA	XM_023692495.1 PREDICTED: Cucurbita pepo subsp. pepo protein BPS1, chloroplastic-like (LOC111806949), transcript variant X1, mRNA	AT2G46080	CONTAINS InterPro DOMAIN/s: Protein BYPASS related (InterPro:IPR008511); BEST Arabidopsis thaliana protein match is: Protein of unknown function (DUF793) (TAIR:AT1G01550.2); Has 153 Blast hits to 139 proteins in 20 species: Archae - 0; Bacteria - 2; Metaz	3971.17	4843.6	6594.83	15795.8	1106.71	925.189	996.983	3633.78	0.819879	0.602163	0.251406	0.734454	0.306638	0.417505	N	N	Y	N	Y	Y	0.497354	0.0681648	0.000480445	0.0681648	1.41449e-05	0.000480445
gi|659070976|ref|XM_008459336.1|	SPX domain-containing protein 1 (LOC103497222), mRNA	XM_023681816.1 PREDICTED: Cucurbita pepo subsp. pepo SPX domain-containing protein 1-like (LOC111798574), mRNA	AT2G26660	SPX domain gene 2	747.167	1965	6594	3312.5	374.204	453.507	1419.8	1830.43	0.380237	0.11331	0.22556	0.297998	0.593208	1.99064	Y	Y	Y	Y	N	Y	0.00138917	7.00562e-12	0.00613227	7.00562e-12	0.100142	0.00613227
gi|659105358|ref|XM_008454855.1|	pentatricopeptide repeat-containing protein At4g33170-like (LOC103493901), mRNA	XM_023680364.1 PREDICTED: Cucurbita pepo subsp. pepo pentatricopeptide repeat-containing protein At4g33170 (LOC111797380), mRNA	AT2G26280	CTC-interacting domain 7	6339.83	8489	6576.83	6602.67	1897.65	2297.2	912.996	2046.92	0.746829	0.963964	0.960193	1.29074	1.28569	0.996087	N	N	N	N	N	N	0.316036	0.126974	0.987373	0.126974	0.3359	0.987373
gi|659113026|ref|XM_008458185.1|	small ubiquitin-related modifier 1 (LOC103496358), mRNA	XM_023656270.1 PREDICTED: Cucurbita pepo subsp. pepo small ubiquitin-related modifier 1 (LOC111776876), mRNA	AT4G26840	small ubiquitin-like modifier 1	6438.33	7113	6550	4473	1165.93	928.077	525.861	1417.39	0.90515	0.982952	1.43938	1.08595	1.59021	1.46434	N	N	N	N	N	N	0.73264	0.622746	0.125723	0.622746	0.0769995	0.125723
gi|659089407|ref|XM_008447270.1|	proteasome subunit beta type-5 (LOC103488492), mRNA	XM_023691315.1 PREDICTED: Cucurbita pepo subsp. pepo proteasome subunit beta type-5-like (LOC111805998), transcript variant X1, mRNA	AT3G26340;AT1G13060	20S proteasome beta subunit E1;N-terminal nucleophile aminohydrolases (Ntn hydrolases) superfamily protein	4519.33	4159.8	6525.67	1956	1107.04	296.713	713.288	644.723	1.08643	0.692547	2.3105	0.637452	2.12669	3.33623	N	Y	Y	Y	Y	Y	0.777747	0.00810654	2.69051e-06	0.00810654	0.00480405	2.69051e-06
gi|659097302|ref|XM_008451330.1|	uncharacterized protein C24B11.05 (LOC103491402), mRNA	XM_023691661.1 PREDICTED: Cucurbita pepo subsp. pepo uncharacterized LOC111806371 (LOC111806371), transcript variant X2, mRNA	AT2G32150	Haloacid dehalogenase-like hydrolase (HAD) superfamily protein	5631	35370.6	6524.67	11904.2	5065.28	12518.7	4134.64	11022	0.1592	0.863033	0.473028	5.42106	2.97128	0.548099	Y	Y	N	Y	Y	N	1.12001e-09	2.25677e-09	0.252474	2.25677e-09	0.000582698	0.252474
gi|659100668|ref|XM_008452987.1|	uncharacterized LOC103492572 (LOC103492572), mRNA	XM_023698741.1 PREDICTED: Cucurbita pepo subsp. pepo uncharacterized LOC111811725 (LOC111811725), mRNA	AT4G38225	unknown protein; FUNCTIONS IN: molecular_function unknown; INVOLVED IN: biological_process unknown; LOCATED IN: chloroplast; EXPRESSED IN: 21 plant structures; EXPRESSED DURING: 13 growth stages; Has 35333 Blast hits to 34131 proteins in 2444 species: Arc	2830.33	3553.2	6484.83	2947	1687.11	776.793	569.011	1082.77	0.796559	0.436454	0.960412	0.547925	1.2057	2.20049	N	Y	Y	Y	N	Y	0.438909	0.000438397	0.00176239	0.000438397	0.482164	0.00176239
gi|659070231|ref|XM_008455852.1|	uncharacterized LOC103494595 (LOC103494595), transcript variant X1, mRNA	XM_023681940.1 PREDICTED: Cucurbita pepo subsp. pepo dormancy-associated protein homolog 3 (LOC111798655), transcript variant X1, mRNA	AT1G56220	Dormancy/auxin associated family protein	9785	26812.2	6472.17	5722.67	5626.49	4151.27	4167.03	3916.38	0.364946	1.51186	1.70987	4.14269	4.68526	1.13097	Y	Y	N	Y	Y	N	0.000565449	1.11022e-16	0.74795	1.11022e-16	6.48371e-09	0.74795
gi|659067709|ref|XM_008442676.1|	aspartic proteinase (LOC103485179), mRNA	XM_023663940.1 PREDICTED: Cucurbita pepo subsp. pepo aspartic proteinase (LOC111783063), transcript variant X2, mRNA	AT4G04460	Saposin-like aspartyl protease family protein	4621.17	6025.6	6464.83	10881.7	2666.84	378.44	506.982	5085.02	0.766922	0.714816	0.424675	0.932058	0.553739	0.594103	N	N	N	N	N	N	0.363389	0.675614	0.0359866	0.675614	0.0282386	0.0359866
gi|659087763|ref|XM_008446402.1|	protein WEAK CHLOROPLAST MOVEMENT UNDER BLUE LIGHT 1-like (LOC103487893), mRNA	XM_023681622.1 PREDICTED: Cucurbita pepo subsp. pepo protein WEAK CHLOROPLAST MOVEMENT UNDER BLUE LIGHT 1-like (LOC111798463), mRNA	AT2G26570;AT4G33390	Plant protein of unknown function (DUF827)	1274	1749.8	6461.83	1731.5	280.831	350.907	1663.53	734.692	0.728083	0.197158	0.735778	0.27079	1.01057	3.73193	N	Y	Y	Y	N	Y	0.288295	2.24154e-12	3.40297e-07	2.24154e-12	0.969381	3.40297e-07
gi|659131466|ref|XM_008467479.1|	probable inactive purple acid phosphatase 2 (LOC103503324), mRNA	XM_023681880.1 PREDICTED: Cucurbita pepo subsp. pepo probable inactive purple acid phosphatase 2 (LOC111798624), mRNA	AT1G13900;AT2G03450	Purple acid phosphatases superfamily protein;purple acid phosphatase 9	570.667	1448.8	6457.67	1006.67	321.435	339.067	1441.68	532.575	0.393889	0.0883704	0.566887	0.224353	1.43921	6.4149	N	Y	Y	Y	N	Y	0.00232546	1.11022e-16	3.04068e-12	1.11022e-16	0.193333	3.04068e-12
gi|659072430|ref|XM_008467352.1|	mitochondrial phosphate carrier protein 3, mitochondrial-like (LOC103503205), mRNA	XM_023695256.1 PREDICTED: Cucurbita pepo subsp. pepo mitochondrial phosphate carrier protein 3, mitochondrial-like (LOC111808982), mRNA	AT5G14040	phosphate transporter 3;1	17506.5	30280	6446.67	1290.33	4468.87	4281.25	3343.52	223.505	0.578154	2.71559	13.5674	4.697	23.4668	4.99613	N	Y	Y	Y	Y	Y	0.058795	0	1.46739e-05	0	0	1.46739e-05
gi|659083686|ref|XM_008444264.1|	phosphatidylinositol:ceramide inositolphosphotransferase 1 (LOC103486340), mRNA	XM_023671068.1 PREDICTED: Cucurbita pepo subsp. pepo phosphatidylinositol:ceramide inositolphosphotransferase 1-like (LOC111790219), transcript variant X2, mRNA	AT2G29525;AT3G54020	Arabidopsis Inositol phosphorylceramide synthase 1;Arabidopsis Inositol phosphorylceramide synthase 3	425.5	373.8	6444.5	288.5	192.848	90.9764	1457.43	132.613	1.13831	0.0660253	1.47487	0.0580029	1.29567	22.338	N	Y	Y	Y	N	Y	0.690506	0	0	0	0.437053	0
gi|659129050|ref|XM_008466281.1|	uncharacterized LOC103502365 (LOC103502365), transcript variant X2, mRNA	XM_023659780.1 PREDICTED: Cucurbita pepo subsp. pepo uncharacterized LOC111779672 (LOC111779672), transcript variant X1, mRNA	AT3G26510;AT3G48240	Octicosapeptide/Phox/Bem1p family protein	62.3333	488.4	6421.83	2267.67	43.3851	631.773	1818.18	1391.06	0.127628	0.00970647	0.0274879	0.076053	0.215376	2.83191	N	Y	Y	Y	Y	Y	0.0497281	0	4.41104e-05	0	0.00194768	4.41104e-05
gi|659069009|ref|XM_008449477.1|	heat shock cognate 70 kDa protein 2 (LOC103490108), mRNA	XM_023662082.1 PREDICTED: Cucurbita pepo subsp. pepo heat shock cognate 70 kDa protein 2-like (LOC111781472), mRNA	AT5G02500	heat shock cognate protein 70-1	9011.67	6962.2	6376	2176.67	3782.09	3237.12	1635.93	1210.67	1.29437	1.41337	4.14012	1.09194	3.19856	2.92925	N	N	Y	N	Y	Y	0.378966	0.696757	2.54943e-05	0.696757	0.000404452	2.54943e-05
gi|659070853|ref|XM_008458750.1|	topless-related protein 4-like (LOC103496740), transcript variant X5, mRNA	XM_023690183.1 PREDICTED: Cucurbita pepo subsp. pepo topless-related protein 4-like (LOC111805224), transcript variant X1, mRNA	AT3G15880	WUS-interacting protein 2	1039.83	867.2	6369.5	2937.5	42.2725	137.223	2607.51	923.215	1.19907	0.163252	0.353986	0.136149	0.295217	2.16834	N	Y	Y	Y	Y	Y	0.552918	2.64042e-09	0.0021414	2.64042e-09	1.83211e-05	0.0021414
gi|659076993|ref|XM_008440753.1|	leghemoglobin reductase (LOC103483908), mRNA	XM_023683952.1 PREDICTED: Cucurbita pepo subsp. pepo dihydrolipoyl dehydrogenase 1, mitochondrial (LOC111800316), mRNA	AT1G48030	mitochondrial lipoamide dehydrogenase 1	7273.83	11107.4	6364	1366	1218.83	1871.9	1241.4	210.522	0.654864	1.14297	5.32491	1.74535	8.13133	4.65886	N	Y	Y	Y	Y	Y	0.145414	0.000860363	3.97982e-09	0.000860363	3.4861e-14	3.97982e-09
gi|659066905|ref|XM_008468530.1|	dihydropyrimidine dehydrogenase [NADP(+)] (LOC103504066), mRNA	XM_023664049.1 PREDICTED: Cucurbita pepo subsp. pepo dihydropyrimidine dehydrogenase (NADP(+)), chloroplastic-like (LOC111783149), mRNA	AT3G17810	pyrimidine 1	4710.5	5953.2	6355.67	10072	1349.11	1146.08	1329.26	7318.29	0.791255	0.74115	0.467683	0.936676	0.591064	0.631023	N	N	N	N	N	N	0.422642	0.697252	0.214988	0.697252	0.202138	0.214988
gi|659074722|ref|XM_008439539.1|	nucleoside diphosphate kinase (LOC103483100), mRNA	XM_023684441.1 PREDICTED: Cucurbita pepo subsp. pepo nucleoside diphosphate kinase (LOC111800652), transcript variant X1, mRNA	AT4G09320	Nucleoside diphosphate kinase family protein	47988.8	28410.2	6348.33	2474.67	21537.4	15773	3512.71	1095.29	1.68914	7.55928	19.392	4.47522	11.4804	2.56533	N	Y	Y	Y	Y	Y	0.0818699	0.00025305	0.00657072	0.00025305	3.71306e-07	0.00657072
gi|659102106|ref|XM_008453734.1|	UDP-glucose 4-epimerase GEPI48-like (LOC103493104), mRNA	XM_023697437.1 PREDICTED: Cucurbita pepo subsp. pepo UDP-glucose 4-epimerase GEPI48-like (LOC111810689), mRNA	AT4G23920;AT4G10960	UDP-D-glucose/UDP-D-galactose 4-epimerase 5;UDP-D-glucose/UDP-D-galactose 4-epimerase 2	12759	21017.2	6347.67	3662.17	11160.6	7784.07	1895.11	1621.86	0.607074	2.01003	3.484	3.31101	5.73901	1.73331	N	Y	N	Y	Y	N	0.164072	2.2138e-06	0.02798	2.2138e-06	1.41845e-09	0.02798
gi|659107653|ref|XM_008455564.1|	probable trehalose-phosphate phosphatase J (LOC103494413), transcript variant X2, mRNA	XM_023657393.1 PREDICTED: Cucurbita pepo subsp. pepo probable trehalose-phosphate phosphatase J (LOC111777656), mRNA	AT1G35910	Haloacid dehalogenase-like hydrolase (HAD) superfamily protein	48.6667	40.2	6346.17	653.333	36.1866	15.1063	2855.05	466.365	1.21061	0.00766867	0.0744898	0.00633453	0.0615306	9.71352	N	Y	Y	Y	Y	Y	0.716636	0	6.99381e-10	0	2.12177e-05	6.99381e-10
gi|659122210|ref|XM_008462801.1|	arginine decarboxylase (LOC103499728), mRNA	XM_023656030.1 PREDICTED: Cucurbita pepo subsp. pepo arginine decarboxylase-like (LOC111776707), mRNA	AT2G37570;AT2G16500	arginine decarboxylase 1;HSP20-like chaperones superfamily protein	8102.5	8468	6337.17	17465.5	3524.33	2367.95	1654.93	12092.4	0.956838	1.27857	0.463915	1.33624	0.484842	0.362839	N	N	Y	N	N	Y	0.879696	0.0830549	0.0176732	0.0830549	0.087086	0.0176732
gi|659125305|ref|XM_008464396.1|	protein YLS9-like (LOC103500933), mRNA	XM_023689337.1 PREDICTED: Cucurbita pepo subsp. pepo NDR1/HIN1-like protein 1 (LOC111804507), mRNA	AT5G06330	Late embryogenesis abundant (LEA) hydroxyproline-rich glycoprotein family	681.167	1062.6	6280.5	1667.5	786.996	292.98	2048.34	808.144	0.641038	0.108457	0.408496	0.16919	0.637241	3.76642	N	Y	Y	Y	N	Y	0.308837	6.2268e-12	2.90239e-07	6.2268e-12	0.108589	2.90239e-07
gi|659118165|ref|XM_008460758.1|	EH domain-containing protein 1 (LOC103498230), mRNA	XM_023664597.1 PREDICTED: Cucurbita pepo subsp. pepo EH domain-containing protein 1-like (LOC111783678), mRNA	AT3G20290	EPS15 homology domain 1	7565.33	22496	6280	436.5	7620.03	3109.88	3074.53	285.188	0.336297	1.20467	17.3318	3.58217	51.5372	14.3872	Y	Y	Y	Y	Y	Y	0.000201762	4.69624e-14	2.38673e-10	4.69624e-14	0	2.38673e-10
gi|659110480|ref|XM_008457025.1|	mediator of RNA polymerase II transcription subunit 15a (LOC103495458), transcript variant X1, mRNA	XM_023697962.1 PREDICTED: Cucurbita pepo subsp. pepo mediator of RNA polymerase II transcription subunit 15a-like (LOC111811208), transcript variant X1, mRNA	AT1G15780	unknown protein; BEST Arabidopsis thaliana protein match is: unknown protein (TAIR:AT2G10440.1); Has 103701 Blast hits to 43153 proteins in 1828 species: Archae - 30; Bacteria - 7385; Metazoa - 38639; Fungi - 11531; Plants - 7727; Viruses - 307; Other Euk	3972	4208.8	6258.5	3999.17	850.709	544.654	751.597	827.737	0.943737	0.634657	0.993207	0.672493	1.05242	1.56495	N	Y	N	Y	N	N	0.843474	0.0194779	0.0728433	0.0194779	0.846942	0.0728433
gi|659079199|ref|XM_008441906.1|	probable ATP synthase 24 kDa subunit, mitochondrial (LOC103484687), mRNA	XM_023689063.1 PREDICTED: Cucurbita pepo subsp. pepo probable ATP synthase 24 kDa subunit, mitochondrial (LOC111804308), mRNA	AT2G21870	copper ion binding;cobalt ion binding;zinc ion binding	12291.5	13587.8	6254.67	2270.5	1654.1	3369.37	1669.85	382.079	0.904598	1.96517	5.41357	2.17243	5.9845	2.75475	N	Y	Y	Y	Y	Y	0.730143	3.58605e-06	6.9145e-05	3.58605e-06	4.1275e-11	6.9145e-05
gi|659078688|ref|XM_008441632.1|	probable ubiquitin-conjugating enzyme E2 24 (LOC103484521), transcript variant X1, mRNA	XM_023688415.1 PREDICTED: Cucurbita pepo subsp. pepo probable ubiquitin-conjugating enzyme E2 24 (LOC111803832), transcript variant X1, mRNA	AT2G33770	phosphate 2	2085.5	1577.8	6250.83	3478	1735.31	933.062	2365.47	2253.85	1.32178	0.333636	0.599626	0.252414	0.453652	1.79725	N	Y	N	Y	N	N	0.553899	2.03939e-06	0.0337601	2.03939e-06	0.0629414	0.0337601
gi|659082211|ref|XM_008443500.1|	probable protein phosphatase 2C 33 (LOC103485801), transcript variant X1, mRNA	XM_023668917.1 PREDICTED: Cucurbita pepo subsp. pepo probable protein phosphatase 2C 33 (LOC111788556), transcript variant X1, mRNA	AT3G02750;AT1G79630;AT5G36250	Protein phosphatase 2C family protein	2521.83	3093.8	6231.67	3892.17	1007.31	304.575	830.079	3036.06	0.815125	0.40468	0.647925	0.496464	0.794879	1.60108	N	Y	N	Y	N	N	0.487643	4.6596e-05	0.0649369	4.6596e-05	0.557724	0.0649369
gi|659119750|ref|XM_008461602.1|	protein LHY-like (LOC103498835), transcript variant X3, mRNA	XM_023693683.1 PREDICTED: Cucurbita pepo subsp. pepo protein LHY (LOC111807810), transcript variant X2, mRNA	AT1G01060	Homeodomain-like superfamily protein	675.667	61.4	6226.83	525.333	702.966	38.2596	2919.04	532.742	11.0043	0.108509	1.28617	0.00986055	0.116878	11.8531	N	Y	Y	Y	Y	Y	0.00820265	0	4.80805e-10	0	0.0117681	4.80805e-10
gi|659071296|ref|XM_008460876.1|	mitochondrial-processing peptidase subunit alpha-like (LOC103498308), mRNA	XM_023691480.1 PREDICTED: Cucurbita pepo subsp. pepo mitochondrial-processing peptidase subunit alpha-like (LOC111806123), mRNA	AT1G51980	Insulinase (Peptidase family M16) protein	6362.67	7585.2	6210.83	1345	2132.75	2965.52	870.673	288.366	0.838826	1.02445	4.73061	1.22129	5.63955	4.61772	N	N	Y	N	Y	Y	0.546493	0.277087	4.89071e-09	0.277087	6.00143e-09	4.89071e-09
gi|659103212|ref|XM_008454306.1|	26S proteasome non-ATPase regulatory subunit 14 homolog (LOC103493528), mRNA	XM_023669804.1 PREDICTED: Cucurbita pepo subsp. pepo 26S proteasome non-ATPase regulatory subunit 14 homolog (LOC111789145), mRNA	AT5G23540	Mov34/MPN/PAD-1 family protein	5273.5	5317.8	6175.17	2733.67	991.922	464.981	550.486	855.036	0.991669	0.853985	1.92909	0.861159	1.9453	2.25893	N	N	Y	N	Y	Y	0.977196	0.375192	0.00125793	0.375192	0.01203	0.00125793
gi|659081649|ref|XM_008443221.1|	nematode resistance protein-like HSPRO2 (LOC103485560), mRNA	XM_023695850.1 PREDICTED: Cucurbita pepo subsp. pepo nematode resistance protein-like HSPRO2 (LOC111809400), mRNA	AT2G40000	ortholog of sugar beet HS1 PRO-1 2	355.5	1128.4	6167.17	4426.33	342.005	211.657	1212.19	2092.34	0.315048	0.057644	0.0803148	0.182969	0.254929	1.39329	Y	Y	N	Y	Y	N	0.000226422	0	0.182979	0	6.44578e-05	0.182979
gi|659120055|ref|XM_008461767.1|	phosphatidylinositol 4-kinase gamma 4 (LOC103498938), mRNA	XM_023692437.1 PREDICTED: Cucurbita pepo subsp. pepo phosphatidylinositol 4-kinase gamma 4-like (LOC111806914), mRNA	AT1G64460	Protein kinase superfamily protein	1484.67	2031.4	6166.5	3272	181.536	366.383	1104.01	1086.42	0.730859	0.240763	0.453749	0.329425	0.620844	1.88463	N	Y	Y	Y	N	Y	0.291943	2.61679e-10	0.0115944	2.61679e-10	0.0791668	0.0115944
gi|659125196|ref|XM_008464338.1|	zinc finger A20 and AN1 domain-containing stress-associated protein 4 (LOC103500891), mRNA	XM_023689205.1 PREDICTED: Cucurbita pepo subsp. pepo zinc finger A20 and AN1 domain-containing stress-associated protein 6-like (LOC111804410), transcript variant X1, mRNA	AT3G52800;AT2G36320	A20/AN1-like zinc finger family protein	6265.67	7374.8	6151.17	6871.83	3094.94	751.944	613.519	1321.31	0.849605	1.01861	0.91179	1.19893	1.07319	0.895127	N	N	N	N	N	N	0.576114	0.278677	0.654815	0.278677	0.78725	0.654815
gi|659086232|ref|XM_008445604.1|	adiponectin receptor protein 1 (LOC103487328), mRNA	XM_023675384.1 PREDICTED: Cucurbita pepo subsp. pepo heptahelical transmembrane protein 2 (LOC111793480), mRNA	AT4G30850;AT2G24150	heptahelical protein 3;heptahelical transmembrane protein2	128.167	221	6138.67	1656.17	36.2955	126.529	2144.26	396.508	0.57994	0.0208786	0.0773875	0.0360013	0.133441	3.70655	N	Y	Y	Y	Y	Y	0.136385	0	3.99044e-07	0	1.48178e-10	3.99044e-07
gi|659076937|ref|XM_008440723.1|	ubiquitin-conjugating enzyme E2 32 (LOC103483888), mRNA	XM_023684908.1 PREDICTED: Cucurbita pepo subsp. pepo ubiquitin-conjugating enzyme E2 32-like (LOC111800970), mRNA	AT3G17000	ubiquitin-conjugating enzyme 32	1333	2415.2	6113.5	2125.67	685.644	431.406	387.673	696.271	0.551921	0.218042	0.627097	0.39506	1.13621	2.87604	N	Y	Y	Y	N	Y	0.0456696	9.37618e-08	3.49652e-05	9.37618e-08	0.636163	3.49652e-05
gi|659085450|ref|XM_008445204.1|	V-type proton ATPase subunit d2 (LOC103487018), mRNA	XM_023675764.1 PREDICTED: Cucurbita pepo subsp. pepo V-type proton ATPase subunit d2 (LOC111793737), mRNA	AT3G28710	ATPase, V0/A0 complex, subunit C/D	5407.5	6867	6094.17	2198.33	1471.38	666.098	915.223	534.867	0.787462	0.887324	2.45982	1.12682	3.12373	2.77218	N	N	Y	N	Y	Y	0.412591	0.476333	6.31505e-05	0.476333	1.98658e-05	6.31505e-05
gi|659114611|ref|XM_008458921.1|	stromal 70 kDa heat shock-related protein, chloroplastic (LOC103496889), mRNA	XM_023694321.1 PREDICTED: Cucurbita pepo subsp. pepo stromal 70 kDa heat shock-related protein, chloroplastic (LOC111808387), mRNA	AT4G24280;AT5G49910	chloroplast heat shock protein 70-2;chloroplast heat shock protein 70-1	7405	9576.4	6083	2680.5	1761.5	3224.39	489.358	1765.31	0.773255	1.21733	2.76254	1.57429	3.57262	2.26935	N	Y	Y	Y	Y	Y	0.376767	0.00820448	0.0011865	0.00820448	1.76143e-06	0.0011865
gi|659099790|ref|XM_008452556.1|	probable protein phosphatase 2C 6 (LOC103492258), mRNA	XM_023660539.1 PREDICTED: Cucurbita pepo subsp. pepo probable protein phosphatase 2C 6 (LOC111780205), mRNA	AT4G26080	Protein phosphatase 2C family protein	904	965.8	6071.67	2381	285.29	281.003	621.048	732.017	0.936012	0.148888	0.379672	0.159067	0.405628	2.55005	N	Y	Y	Y	Y	Y	0.828396	0	0.000227786	0	0.00138267	0.000227786
gi|659096308|ref|XM_008450803.1|	uncharacterized LOC103491021 (LOC103491021), mRNA	XM_023697631.1 PREDICTED: Cucurbita pepo subsp. pepo uncharacterized LOC111810825 (LOC111810825), mRNA	AT3G09950	unknown protein; BEST Arabidopsis thaliana protein match is: unknown protein (TAIR:AT5G41761.1); Has 128 Blast hits to 128 proteins in 12 species: Archae - 0; Bacteria - 0; Metazoa - 0; Fungi - 0; Plants - 128; Viruses - 0; Other Eukaryotes - 0 (source: N	149.333	95	6071.17	7492.5	90.8618	43.8634	2341.94	6940.72	1.57193	0.0245971	0.019931	0.0156477	0.0126793	0.810299	N	Y	N	Y	Y	N	0.252568	0	0.63365	0	1.02325e-05	0.63365
gi|659110803|ref|XM_008457197.1|	protein translation factor SUI1 homolog (LOC103495584), transcript variant X2, mRNA	XM_023698876.1 PREDICTED: Cucurbita pepo subsp. pepo protein translation factor SUI1 homolog 2-like (LOC111811834), transcript variant X1, mRNA	AT5G54940;AT5G54760;AT1G54290	Translation initiation factor SUI1 family protein	2056.17	2069.2	6066.33	5562.83	395.844	158.468	810.238	883.789	0.993701	0.338947	0.369626	0.341096	0.371969	1.09051	N	Y	N	Y	Y	N	0.983024	8.65986e-10	0.726989	8.65986e-10	0.000309201	0.726989
gi|659108076|ref|XM_008455784.1|	phosphoglucan, water dikinase, chloroplastic (LOC103494556), transcript variant X1, mRNA	XM_023670248.1 PREDICTED: Cucurbita pepo subsp. pepo phosphoglucan, water dikinase, chloroplastic-like (LOC111789616), transcript variant X6, mRNA	AT5G26570	catalytics;carbohydrate kinases;phosphoglucan, water dikinases	19219.7	32042	6042.17	2378.17	4754.28	8600.18	2706.73	1313.66	0.599827	3.18092	8.08172	5.30306	13.4734	2.54068	N	Y	Y	Y	Y	Y	0.0778157	3.77476e-15	0.00168545	3.77476e-15	0	0.00168545
gi|659132503|ref|XM_008468011.1|	cryptochrome-1 (LOC103503708), transcript variant X2, mRNA	XM_023679944.1 PREDICTED: Cucurbita pepo subsp. pepo cryptochrome-1-like (LOC111797061), mRNA	AT4G08920	cryptochrome 1	958.667	621.6	6039	2128.5	260.759	110.627	1465.04	487.576	1.54226	0.158746	0.450395	0.102931	0.292037	2.83721	N	Y	Y	Y	Y	Y	0.163501	0	4.37602e-05	0	2.24517e-05	4.37602e-05
gi|659074000|ref|XM_008439146.1|	ubiquitin-conjugating enzyme E2-17 kDa (LOC103482803), mRNA	XM_023694443.1 PREDICTED: Cucurbita pepo subsp. pepo ubiquitin-conjugating enzyme E2-17 kDa-like (LOC111808458), mRNA	AT5G41700	ubiquitin conjugating enzyme 8	9242	12111	6032.5	2442.17	3779.45	2423.91	701.306	597.247	0.763108	1.53203	3.78434	2.00763	4.95912	2.47014	N	Y	Y	Y	Y	Y	0.35213	3.11264e-05	0.000363987	3.11264e-05	2.68292e-09	0.000363987
gi|659112952|ref|XM_008458165.1|	uncharacterized LOC103496337 (LOC103496337), mRNA	XM_023678987.1 PREDICTED: Cucurbita pepo subsp. pepo transcription elongation factor B polypeptide 3 (LOC111796229), transcript variant X1, mRNA	AT2G42780	FUNCTIONS IN: molecular_function unknown; INVOLVED IN: regulation of transcription; LOCATED IN: integral to membrane, nucleus; EXPRESSED IN: 20 plant structures; EXPRESSED DURING: 11 growth stages; CONTAINS InterPro DOMAIN/s: RNA polymerase II transcripti	2436.67	2595.4	6031	2394.33	1763.02	159.386	1166.15	310.9	0.938841	0.404024	1.01768	0.430343	1.08398	2.51886	N	Y	Y	Y	N	N	0.842649	1.13227e-06	0.000273755	1.13227e-06	0.764323	0.000273755
gi|659133203|ref|XM_008468388.1|	uncharacterized LOC103503977 (LOC103503977), mRNA	XM_023667487.1 PREDICTED: Cucurbita pepo subsp. pepo calcium uniporter protein 4, mitochondrial (LOC111787503), mRNA	AT5G42610	Protein of unknown function (DUF607)	80.3333	25.4	6014.67	590.667	92.3378	5.72713	775.243	496.848	3.16273	0.0133562	0.136005	0.00422301	0.0430023	10.1828	N	Y	Y	Y	Y	Y	0.143556	0	0	0	9.29734e-05	0
gi|659107505|ref|XM_008455488.1|	zinc finger CCCH domain-containing protein 44-like (LOC103494359), transcript variant X1, mRNA	XM_023696367.1 PREDICTED: Cucurbita pepo subsp. pepo zinc finger CCCH domain-containing protein 44-like (LOC111809898), mRNA	AT2G16485	nucleic acid binding;zinc ion binding;DNA binding	1910	3302.6	6013.67	4661.17	745.437	600.781	881.139	1510.67	0.578332	0.31761	0.409769	0.549182	0.708535	1.29016	N	Y	N	Y	N	N	0.0634634	0.000466853	0.305848	0.000466853	0.196884	0.305848
gi|659094363|ref|XM_008449799.1|	uncharacterized LOC103490330 (LOC103490330), transcript variant X1, mRNA	XM_023680297.1 PREDICTED: Cucurbita pepo subsp. pepo uncharacterized LOC111797318 (LOC111797318), mRNA			6370.17	8575.6	6007.67	1445.5	2077.3	2467.04	967.904	209.002	0.742825	1.06034	4.40689	1.42744	5.93262	4.15612	N	Y	Y	N	Y	Y	0.307172	0.0333473	4.34911e-08	0.0333473	7.28231e-11	4.34911e-08
gi|659130278|ref|XM_008466864.1|	vesicle-associated membrane protein 722-like (LOC103502784), mRNA	XM_023677638.1 PREDICTED: Cucurbita pepo subsp. pepo vesicle-associated membrane protein 722-like (LOC111795306), mRNA	AT1G04750	vesicle-associated membrane protein 721	1749.17	3096.2	5988	1816.83	1170.97	374.316	989.831	404.936	0.56494	0.292112	0.962756	0.517067	1.70417	3.29584	N	Y	Y	Y	N	Y	0.0533463	0.000122794	3.48361e-06	0.000122794	0.0475689	3.48361e-06
gi|659103822|ref|XM_008454494.1|	serine/threonine-protein kinase EDR1 (LOC103493655), transcript variant X1, mRNA	XM_023679770.1 PREDICTED: Cucurbita pepo subsp. pepo probable serine/threonine-protein kinase SIS8 (LOC111796950), mRNA	AT5G11850	Protein kinase superfamily protein	1418.83	2358.8	5958.83	1541	844.676	354.055	1634.85	421.741	0.601506	0.238106	0.920722	0.395849	1.53069	3.86686	N	Y	Y	Y	N	Y	0.0871129	2.35178e-07	1.80772e-07	2.35178e-07	0.117283	1.80772e-07
gi|659070624|ref|XM_008457701.1|	GDP-mannose 3,5-epimerase 2 (LOC103495988), transcript variant X1, mRNA	XM_023691306.1 PREDICTED: Cucurbita pepo subsp. pepo GDP-mannose 3,5-epimerase 2 (LOC111805991), mRNA	AT5G28840	GDP-D-mannose 3',5'-epimerase	3802.17	3417.6	5957	894.667	2554.69	929.776	325.106	233.798	1.11253	0.638269	4.24981	0.573712	3.81997	6.65835	N	Y	Y	Y	Y	Y	0.750184	0.00115602	1.38889e-12	0.00115602	1.20023e-06	1.38889e-12
gi|659093616|ref|XM_008449402.1|	protein phosphatase 2C 16 (LOC103490037), transcript variant X1, mRNA	XM_023668148.1 PREDICTED: Cucurbita pepo subsp. pepo probable protein phosphatase 2C 50 (LOC111788013), mRNA	AT1G17550;AT1G72770	homology to ABI2;HYPERSENSITIVE TO ABA1	830.667	812.6	5953.33	2968.33	244.949	138.104	1920.83	1122.74	1.02223	0.13953	0.279843	0.136495	0.273756	2.00561	N	Y	Y	Y	Y	Y	0.942983	4.80727e-14	0.00569997	4.80727e-14	5.931e-06	0.00569997
gi|659100458|ref|XM_008452886.1|	callose synthase 3 (LOC103492490), transcript variant X1, mRNA	XM_023676209.1 PREDICTED: Cucurbita pepo subsp. pepo callose synthase 3-like (LOC111794080), mRNA	AT5G13000;AT1G05570	glucan synthase-like 12;callose synthase 1	5282.33	6384.8	5946.83	802	413.043	2104.31	1309.78	506.54	0.827329	0.88826	6.58645	1.07365	7.9611	7.415	N	N	Y	N	Y	Y	0.516002	0.672728	1.04028e-13	0.672728	1.26454e-13	1.04028e-13
gi|659071368|ref|XM_008461235.1|	casein kinase I isoform delta-like (LOC103498584), mRNA	XM_023681506.1 PREDICTED: Cucurbita pepo subsp. pepo casein kinase 1-like protein 1 (LOC111798396), mRNA	AT4G26100	casein kinase 1	2702.33	3029.4	5945.33	4671.83	150.675	548.591	1075.55	1178.67	0.892036	0.45453	0.578431	0.509542	0.648439	1.27259	N	Y	N	Y	N	N	0.698174	8.75166e-05	0.332592	8.75166e-05	0.105928	0.332592
gi|659073780|ref|XM_008439028.1|	4-coumarate--CoA ligase-like 10 (LOC103482735), mRNA	XM_023678317.1 PREDICTED: Cucurbita pepo subsp. pepo oxalate--CoA ligase-like (LOC111795752), mRNA	AT3G48990	AMP-dependent synthetase and ligase family protein	4510.17	5672.2	5938.83	9319.17	3998.84	1149.47	973.05	9413.22	0.795135	0.759436	0.483967	0.955103	0.60866	0.637271	N	N	N	N	N	N	0.534415	0.784792	0.375622	0.784792	0.379372	0.375622
gi|659122941|ref|XM_008463181.1|	ADP-ribosylation factor-like (LOC103500002), transcript variant X1, mRNA	XM_023659363.1 PREDICTED: Cucurbita pepo subsp. pepo ADP-ribosylation factor-like (LOC111779250), mRNA	AT1G70490	Ras-related small GTP-binding family protein	5478.5	6098.6	5938.83	3709.33	857.129	1080.58	382.008	979.062	0.898321	0.922488	1.47695	1.0269	1.64412	1.60105	N	N	N	N	N	N	0.713513	0.874414	0.0597892	0.874414	0.0589347	0.0597892
gi|659073972|ref|XM_008439130.1|	reticulon-like protein B2 (LOC103482797), mRNA	XM_023695600.1 PREDICTED: Cucurbita pepo subsp. pepo reticulon-like protein B2 (LOC111809209), mRNA	AT1G64090;AT4G23630;AT4G11220	VIRB2-interacting protein 1;VIRB2-interacting protein 2;Reticulan like protein B3	3943.5	2330.2	5935.17	1899.17	1613.04	265.51	345.826	593.762	1.69234	0.66443	2.07644	0.392609	1.22696	3.12514	N	Y	Y	Y	N	Y	0.0779618	7.87832e-08	8.84071e-06	7.87832e-08	0.449881	8.84071e-06
gi|659085833|ref|XM_008445412.1|	dnaJ protein homolog (LOC103487185), mRNA	XM_023659740.1 PREDICTED: Cucurbita pepo subsp. pepo dnaJ protein homolog (LOC111779647), transcript variant X1, mRNA	AT3G44110;AT5G22060	DNAJ homologue 2;DNAJ homologue 3	2031.83	1565.4	5928.67	3016.33	348.105	505.682	1688.53	1375.96	1.29796	0.342713	0.67361	0.264039	0.518974	1.96552	N	Y	Y	Y	N	Y	0.383907	2.64141e-10	0.00723192	2.64141e-10	0.0202606	0.00723192
gi|659070871|ref|XM_008458825.1|	uncharacterized LOC103496812 (LOC103496812), transcript variant X2, mRNA	XM_023691207.1 PREDICTED: Cucurbita pepo subsp. pepo uncharacterized LOC111805913 (LOC111805913), transcript variant X3, mRNA	AT5G32440	Ubiquitin system component Cue protein	2117.83	2659.4	5881.83	4475.17	297.915	584.928	511.058	489.821	0.796358	0.360063	0.473241	0.452138	0.594257	1.31433	N	Y	N	Y	N	N	0.440791	4.40164e-06	0.272298	4.40164e-06	0.0532606	0.272298
gi|659100236|ref|XM_008452774.1|	2-oxoisovalerate dehydrogenase subunit beta 1, mitochondrial (LOC103492412), mRNA	XM_023660137.1 PREDICTED: Cucurbita pepo subsp. pepo 2-oxoisovalerate dehydrogenase subunit beta 1, mitochondrial (LOC111779935), transcript variant X1, mRNA	AT1G55510	branched-chain alpha-keto acid decarboxylase E1 beta subunit	4354.83	8260	5867.83	6461.5	3428.68	1072.75	284.772	2259.93	0.52722	0.742154	0.673966	1.40767	1.27834	0.908122	N	N	N	N	N	N	0.0283416	0.0409679	0.697534	0.0409679	0.34723	0.697534
gi|659087719|ref|XM_008446380.1|	E3 ubiquitin-protein ligase RLIM-like (LOC103487873), transcript variant X1, mRNA	XM_023689951.1 PREDICTED: Cucurbita pepo subsp. pepo probable E3 ubiquitin-protein ligase RHG1A (LOC111805078), transcript variant X2, mRNA	AT1G45180;AT5G42940	RING/U-box superfamily protein	1326.67	1638.2	5864.5	2814.67	261.444	477.689	468.365	692.144	0.809832	0.22622	0.471341	0.279342	0.582023	2.08355	N	Y	Y	Y	N	Y	0.480716	6.89337e-13	0.00359983	6.89337e-13	0.0482872	0.00359983
gi|659071276|ref|XM_008460768.1|	profilin (LOC103498238), mRNA	XM_023690792.1 PREDICTED: Cucurbita pepo subsp. pepo profilin-1 (LOC111805645), mRNA	AT5G56600;AT4G29340	profilin 4;profilin 3	7930.5	7972.8	5860.67	5028.67	1053.78	764.244	1754.51	1378.63	0.994694	1.35317	1.57706	1.36039	1.58547	1.16545	N	N	N	N	N	N	0.985452	0.0658902	0.537825	0.0658902	0.0783016	0.537825
gi|659113265|ref|XM_008458262.1|	ubiquitin-like protein 5 (LOC103496425), mRNA	XM_023693787.1 PREDICTED: Cucurbita pepo subsp. pepo ubiquitin-like protein 5 (LOC111808024), transcript variant X1, mRNA	AT3G45180	Ubiquitin-like superfamily protein	4675	6794.4	5822.17	4372.5	2104.56	1468.48	1088.07	1088.34	0.688067	0.802966	1.06918	1.16699	1.55389	1.33154	N	N	N	N	N	N	0.199973	0.356946	0.250321	0.356946	0.0930953	0.250321
gi|659115331|ref|XM_008459281.1|	ATP-dependent Clp protease ATP-binding subunit clpA homolog CD4B, chloroplastic-like (LOC103497178), mRNA	XM_023667001.1 PREDICTED: Cucurbita pepo subsp. pepo ATP-dependent Clp protease ATP-binding subunit ClpA homolog CD4B, chloroplastic-like (LOC111786769), transcript variant X1, mRNA	AT5G50920	CLPC homologue 1	4224.17	4221.2	5804	8297.33	424.959	483.164	1188.54	5953.44	1.0007	0.727803	0.509099	0.727292	0.508742	0.699502	N	N	N	N	N	N	0.998089	0.0603572	0.310581	0.0603572	0.11276	0.310581
gi|659121036|ref|XM_008462251.1|	uncharacterized LOC103499277 (LOC103499277), transcript variant X1, mRNA	XM_023694275.1 PREDICTED: Cucurbita pepo subsp. pepo uncharacterized LOC111808351 (LOC111808351), transcript variant X1, mRNA	AT1G77800	PHD finger family protein	2839.5	4218	5803.33	3785.33	855.14	858.41	820.542	1127.42	0.673186	0.489288	0.750132	0.726824	1.1143	1.53311	N	N	N	N	N	N	0.177317	0.0598459	0.0872472	0.0598459	0.682643	0.0872472
gi|659133191|ref|XM_008468381.1|	J domain-containing protein required for chloroplast accumulation response 1 (LOC103503973), transcript variant X1, mRNA	XM_023667850.1 PREDICTED: Cucurbita pepo subsp. pepo J domain-containing protein required for chloroplast accumulation response 1-like (LOC111787798), mRNA	AT1G75100	J-domain protein required for chloroplast accumulation response 1	57.5	131.4	5781	426.833	24.5581	51.7426	2961.34	324.462	0.437595	0.00994638	0.134713	0.0227296	0.307848	13.5439	N	Y	Y	Y	N	Y	0.0507055	3.95795e-13	2.60293e-09	3.95795e-13	0.0257664	2.60293e-09
gi|659097448|ref|XM_008451410.1|	hydroxymethylglutaryl-CoA lyase, mitochondrial (LOC103491459), transcript variant X1, mRNA	XM_023657029.1 PREDICTED: Cucurbita pepo subsp. pepo hydroxymethylglutaryl-CoA lyase, mitochondrial (LOC111777432), transcript variant X1, mRNA	AT2G26800	Aldolase superfamily protein	803.333	1499.6	5759	5154.67	506.203	255.403	706.758	3594.32	0.535698	0.139492	0.155846	0.260392	0.290921	1.11724	N	Y	N	Y	Y	N	0.0390196	4.64073e-14	0.685905	4.64073e-14	0.0113279	0.685905
gi|659101771|ref|XM_008453563.1|	60S ribosomal protein L10-like (LOC103492967), mRNA	XM_023697775.1 PREDICTED: Cucurbita pepo subsp. pepo 60S ribosomal protein L10-like (LOC111810926), mRNA	AT1G66580	senescence associated gene 24	2795.5	1326.6	5758.5	3956.5	2488.35	247.131	1025.27	2440.46	2.10727	0.485456	0.706559	0.230372	0.335296	1.45545	N	Y	N	Y	Y	N	0.168844	3.33067e-16	0.132656	3.33067e-16	0.00869178	0.132656
gi|659074548|ref|XM_008439441.1|	two-component response regulator-like PRR95 (LOC103483004), mRNA	XM_023677689.1 PREDICTED: Cucurbita pepo subsp. pepo two-component response regulator-like APRR9 (LOC111795336), transcript variant X1, mRNA	AT5G60100;AT5G24470	pseudo-response regulator 5;pseudo-response regulator 3	1613	5072.4	5732.67	2308.67	1565.58	1133.49	918.021	1841.37	0.317995	0.28137	0.698672	0.884824	2.19711	2.48311	Y	N	Y	N	Y	Y	0.000116345	0.467958	0.000342328	0.467958	0.00312568	0.000342328
gi|659127890|ref|XM_008465721.1|	aquaporin PIP2-7 (LOC103501948), mRNA	XM_023657227.1 PREDICTED: Cucurbita pepo subsp. pepo aquaporin PIP2-7 (LOC111777567), mRNA	AT3G53420;AT5G60660	plasma membrane intrinsic protein 2A;plasma membrane intrinsic protein 2;4	881	27.2	5725.83	2116.83	696.005	6.41872	2731.36	1170.76	32.3897	0.153864	0.416188	0.0047504	0.0128494	2.70491	Y	Y	Y	Y	Y	Y	8.76988e-06	0	0.00161475	0	2.03171e-13	0.00161475
gi|659070573|ref|XM_008457503.1|	cysteine synthase (LOC103495826), transcript variant X1, mRNA	XM_023691209.1 PREDICTED: Cucurbita pepo subsp. pepo cysteine synthase (LOC111805915), mRNA	AT3G59760;AT3G22460	O-acetylserine (thiol) lyase (OAS-TL) isoform A2;O-acetylserine (thiol) lyase isoform C	8869.83	12432.6	5719.33	19353	5071.24	2632.62	1699.27	4554.68	0.713434	1.55085	0.458318	2.17378	0.642412	0.295527	N	Y	Y	Y	N	Y	0.245118	3.57675e-06	1.50589e-06	3.57675e-06	0.0918627	1.50589e-06
gi|659082427|ref|XM_008443613.1|	sodium-coupled neutral amino acid transporter 4-like (LOC103485880), transcript variant X2, mRNA	XM_023671788.1 PREDICTED: Cucurbita pepo subsp. pepo amino acid transporter AVT6A-like (LOC111790755), mRNA	AT5G38820	Transmembrane amino acid transporter family protein	1846.17	2120.8	5705.83	11952	523.879	396.688	975.164	4165.57	0.870505	0.323558	0.154465	0.37169	0.177443	0.477396	N	Y	Y	Y	Y	Y	0.640325	1.47961e-08	0.00305687	1.47961e-08	9.69146e-10	0.00305687
gi|659069001|ref|XM_008449453.1|	uncharacterized LOC103490081 (LOC103490081), mRNA	XM_023687448.1 PREDICTED: Cucurbita pepo subsp. pepo uncharacterized LOC111803160 (LOC111803160), transcript variant X2, mRNA	AT5G59613	unknown protein; BEST Arabidopsis thaliana protein match is: unknown protein (TAIR:AT3G46430.1); Has 30201 Blast hits to 17322 proteins in 780 species: Archae - 12; Bacteria - 1396; Metazoa - 17338; Fungi - 3422; Plants - 5037; Viruses - 0; Other Eukaryot	8850.33	12684	5702.33	2091.67	2806.44	3557.76	1813.62	371.312	0.697756	1.55205	4.23124	2.22435	6.06406	2.72622	N	Y	Y	Y	Y	Y	0.215401	1.80544e-05	8.4083e-05	1.80544e-05	3.20647e-11	8.4083e-05
gi|659095257|ref|XM_008450263.1|	ubiquitin domain-containing protein DSK2a-like (LOC103490653), transcript variant X1, mRNA	XM_023696253.1 PREDICTED: Cucurbita pepo subsp. pepo ubiquitin domain-containing protein DSK2a-like (LOC111809818), transcript variant X1, mRNA	AT2G17200;AT2G17190	ubiquitin family protein	3874.5	4175	5696.17	3375.5	219.294	419.877	749.631	271.965	0.928024	0.680194	1.14783	0.732949	1.23685	1.6875	N	N	N	N	N	N	0.798953	0.0668814	0.0367922	0.0668814	0.42233	0.0367922
gi|659075459|ref|XM_008439933.1|	proteasome subunit beta type-1 (LOC103483350), mRNA	XM_023682903.1 PREDICTED: Cucurbita pepo subsp. pepo proteasome subunit beta type-1-like (LOC111799546), mRNA	AT3G60820	N-terminal nucleophile aminohydrolases (Ntn hydrolases) superfamily protein	3666.17	2708	5658.33	2058.83	987.514	313.638	701.525	491.731	1.35383	0.647923	1.7807	0.478586	1.31531	2.74832	N	Y	Y	Y	N	Y	0.306688	1.93952e-05	7.43196e-05	1.93952e-05	0.308575	7.43196e-05
gi|659128955|ref|XM_008466234.1|	transcription factor GTE10 (LOC103502334), transcript variant X1, mRNA	XM_023661102.1 PREDICTED: Cucurbita pepo subsp. pepo transcription factor GTE10-like (LOC111780641), transcript variant X1, mRNA	AT5G14270;AT5G63320	bromodomain and extraterminal domain protein 9;nuclear protein X1	1356.17	2065.6	5596.67	1912.83	409.328	366.026	960.804	531.51	0.656549	0.242317	0.708983	0.369077	1.07986	2.92585	N	Y	Y	Y	N	Y	0.157664	1.19678e-08	2.73709e-05	1.19678e-08	0.777376	2.73709e-05
gi|659115289|ref|XM_008459260.1|	glucan endo-1,3-beta-glucosidase (LOC103497159), mRNA	XM_023667222.1 PREDICTED: Cucurbita pepo subsp. pepo glucan endo-1,3-beta-glucosidase-like (LOC111787072), mRNA	AT3G46570	Glycosyl hydrolase superfamily protein	608.333	1225.6	5595	2741.33	201.804	382.684	595.042	725.222	0.496356	0.108728	0.221911	0.219053	0.447082	2.04098	N	Y	Y	Y	Y	Y	0.0220611	0	0.00467284	0	0.00383293	0.00467284
gi|659101565|ref|XM_008453453.1|	UDP-glucose 6-dehydrogenase 1 (LOC103492904), mRNA	XM_023672044.1 PREDICTED: Cucurbita pepo subsp. pepo UDP-glucose 6-dehydrogenase 1-like (LOC111790914), mRNA	AT5G39320	UDP-glucose 6-dehydrogenase family protein	1711.5	2179	5592.17	2455.83	856.23	620.626	508.163	1314.87	0.785452	0.306053	0.696912	0.389652	0.887275	2.2771	N	Y	Y	Y	N	Y	0.415781	6.45269e-08	0.00115588	6.45269e-08	0.665965	0.00115588
gi|659096286|ref|XM_008450793.1|	proteasome activator subunit 4 (LOC103491012), transcript variant X1, mRNA	XM_023697523.1 PREDICTED: Cucurbita pepo subsp. pepo proteasome activator subunit 4 (LOC111810751), mRNA	AT3G13330	proteasome activating protein 200	3400	3166.4	5588.67	3448	815.71	336.421	880.175	1043.29	1.07377	0.608374	0.986079	0.566575	0.918329	1.62084	N	Y	N	Y	N	N	0.80915	0.000907182	0.05377	0.000907182	0.749517	0.05377
gi|659102708|ref|XM_008454051.1|	NAC domain-containing protein 55-like (LOC103493346), mRNA	XM_023696281.1 PREDICTED: Cucurbita pepo subsp. pepo NAC domain-containing protein 72-like (LOC111809843), mRNA	AT3G15500	NAC domain containing protein 3	33	18.6	5577.5	1640.33	30.958	12.7789	2123.85	1141.24	1.77419	0.00591663	0.0201179	0.00333483	0.0113392	3.40022	N	Y	Y	Y	Y	Y	0.377057	0	1.3168e-05	0	2.66196e-09	1.3168e-05
gi|659071799|ref|XM_008463759.1|	splicing factor U2af small subunit B-like (LOC103500459), transcript variant X1, mRNA	XM_023663894.1 PREDICTED: Cucurbita pepo subsp. pepo splicing factor U2af small subunit B-like (LOC111783022), transcript variant X2, mRNA	AT1G27650	U2 snRNP auxiliary factor small subunit, putative	1589.67	1613.4	5548.17	1017	397.288	413.136	1568.27	319.126	0.98529	0.286521	1.56309	0.290799	1.58643	5.45542	N	Y	Y	Y	N	Y	0.960462	1.11004e-09	1.47931e-10	1.11004e-09	0.0976314	1.47931e-10
gi|659115255|ref|XM_008459243.1|	scarecrow-like protein 14 (LOC103497147), mRNA	XM_023667126.1 PREDICTED: Cucurbita pepo subsp. pepo scarecrow-like protein 14 (LOC111786932), transcript variant X1, mRNA	AT2G37650;AT2G29065	GRAS family transcription factor	471.167	994.6	5537.33	3030.5	362.57	686.376	1214.99	1514.83	0.473725	0.0850891	0.155475	0.179617	0.328197	1.8272	N	Y	Y	Y	Y	Y	0.0997905	0	0.0164666	0	0.0022561	0.0164666
gi|659098400|ref|XM_008451899.1|	carbonyl reductase [NADPH] 2 (LOC103491803), transcript variant X2, mRNA	XM_023673524.1 PREDICTED: Cucurbita pepo subsp. pepo carbonyl reductase [NADPH] 2-like (LOC111792182), transcript variant X1, mRNA			11968.2	30400.6	5532.33	3890.83	14620.9	13000.7	1304.16	2964.51	0.393682	2.16331	3.07599	5.49508	7.81339	1.42189	N	Y	N	Y	Y	N	0.0250135	1.38473e-07	0.21091	1.38473e-07	8.13295e-09	0.21091
gi|659085271|ref|XM_008445111.1|	uncharacterized LOC103486945 (LOC103486945), transcript variant X1, mRNA	XM_023670688.1 PREDICTED: Cucurbita pepo subsp. pepo uncharacterized LOC111789948 (LOC111789948), transcript variant X7, mRNA	AT5G04000	unknown protein; FUNCTIONS IN: molecular_function unknown; INVOLVED IN: biological_process unknown; LOCATED IN: cellular_component unknown; EXPRESSED IN: inflorescence meristem, hypocotyl.	215	177.6	5531.33	677.833	97.8489	62.1997	1693.85	541.259	1.21059	0.0388695	0.317187	0.032108	0.262011	8.16031	N	Y	Y	Y	N	Y	0.593618	0	1.09912e-14	0	0.019814	1.09912e-14
gi|659083296|ref|XM_008444051.1|	cationic amino acid transporter 3, mitochondrial-like (LOC103486182), mRNA	XM_023687675.1 PREDICTED: Cucurbita pepo subsp. pepo cationic amino acid transporter 2, vacuolar-like (LOC111803327), transcript variant X1, mRNA	AT5G36940;AT1G58030	cationic amino acid transporter 2;cationic amino acid transporter 3	1617.83	1391	5514	11725.5	585.273	362.088	1313.44	2379.9	1.16307	0.293405	0.137976	0.252267	0.11863	0.470257	N	Y	Y	Y	Y	Y	0.614976	1.38778e-14	0.0025258	1.38778e-14	2.367e-13	0.0025258
gi|659071220|ref|XM_008460532.1|	UPF0676 protein C1494.01-like (LOC103498063), transcript variant X1, mRNA	XM_023690230.1 PREDICTED: Cucurbita pepo subsp. pepo 2-oxoglutarate-dependent dioxygenase mpl2 (LOC111805252), transcript variant X2, mRNA	AT3G46500	2-oxoglutarate (2OG) and Fe(II)-dependent oxygenase superfamily protein	1213.17	2758.8	5499.17	852	1388.99	599.334	1440.77	474.593	0.439744	0.220609	1.4239	0.501676	3.23803	6.45442	N	Y	Y	Y	Y	Y	0.0193546	6.18544e-05	3.21343e-12	6.18544e-05	2.21763e-05	3.21343e-12
gi|659130439|ref|XM_008466950.1|	uncharacterized LOC103502837 (LOC103502837), mRNA	XM_023684003.1 PREDICTED: Cucurbita pepo subsp. pepo uncharacterized LOC111800356 (LOC111800356), mRNA	AT5G11680	FUNCTIONS IN: molecular_function unknown; INVOLVED IN: biological_process unknown; LOCATED IN: cytosol, plasma membrane; EXPRESSED IN: 26 plant structures; EXPRESSED DURING: 15 growth stages; CONTAINS InterPro DOMAIN/s: WW-domain-binding protein (InterPro	1330.83	1739.8	5462	3939	702.428	239.92	1429.95	2286.87	0.764935	0.243653	0.337861	0.318528	0.441686	1.38665	N	Y	N	Y	N	N	0.369706	2.33258e-10	0.190256	2.33258e-10	0.0238813	0.190256
gi|659073679|ref|XM_008438972.1|	homeobox protein knotted-1-like 7 (LOC103482695), mRNA	XM_023693945.1 PREDICTED: Cucurbita pepo subsp. pepo homeobox protein knotted-1-like 7 (LOC111808132), mRNA	AT1G62990	KNOTTED-like homeobox of Arabidopsis thaliana 7	1530.5	3466.8	5452.5	3024.17	1118.71	1460.65	948.071	499.532	0.441473	0.280697	0.50609	0.635818	1.14637	1.80298	N	Y	Y	Y	N	Y	0.0112329	0.00791187	0.018999	0.00791187	0.60794	0.018999
gi|659074126|ref|XM_008439214.1|	serine/threonine-protein kinase WNK8-like (LOC103482852), mRNA	XM_023678632.1 PREDICTED: Cucurbita pepo subsp. pepo serine/threonine-protein kinase WNK8-like (LOC111795971), transcript variant X1, mRNA	AT4G10770;AT1G64628;AT5G41992	conserved peptide upstream open reading frame 57;oligopeptide transporter 7;conserved peptide upstream open reading frame 58	1360.5	2425.2	5451.67	2709.17	461.409	600.027	1155	710.851	0.560985	0.249557	0.502184	0.444855	0.895183	2.0123	N	Y	Y	Y	N	Y	0.0518347	2.92754e-06	0.005562	2.92754e-06	0.681026	0.005562
gi|659100429|ref|XM_008452873.1|	somatic embryogenesis receptor kinase 1 (LOC103492475), mRNA	XM_023661190.1 PREDICTED: Cucurbita pepo subsp. pepo leucine-rich repeat protein 1 (LOC111780713), mRNA	AT5G21090	Leucine-rich repeat (LRR) family protein	3287.33	3785.6	5450.67	6039.67	1613.49	462.883	699.448	1166.35	0.868378	0.603107	0.544291	0.694521	0.62679	0.902478	N	Y	N	Y	N	N	0.630721	0.0319657	0.679343	0.0319657	0.079812	0.679343
gi|659129975|ref|XM_008466717.1|	E3 ubiquitin-protein ligase RGLG1-like (LOC103502689), transcript variant X1, mRNA	XM_023666018.1 PREDICTED: Cucurbita pepo subsp. pepo E3 ubiquitin-protein ligase RGLG1-like (LOC111785643), transcript variant X2, mRNA	AT3G01650;AT5G14420	RING domain ligase2;RING domain ligase1	1786	1843.4	5444	12320.5	1286.02	415.226	850.458	4882.43	0.968862	0.328068	0.144962	0.338611	0.149621	0.441865	N	Y	Y	Y	Y	Y	0.924374	7.27826e-10	0.00109776	7.27826e-10	2.74709e-09	0.00109776
gi|659123220|ref|XM_008463331.1|	probable indole-3-pyruvate monooxygenase YUCCA10 (LOC103500125), mRNA	XM_023672230.1 PREDICTED: Cucurbita pepo subsp. pepo probable indole-3-pyruvate monooxygenase YUCCA10 (LOC111791048), mRNA			6298.33	13560	5429.33	1546.5	8564.41	4812.36	1946.78	1411.94	0.464479	1.16006	4.07264	2.49754	8.76819	3.51072	N	Y	Y	Y	Y	Y	0.0890198	9.45956e-05	1.5182e-05	9.45956e-05	1.84952e-12	1.5182e-05
gi|659112614|ref|XM_008458063.1|	succinate-semialdehyde dehydrogenase, mitochondrial (LOC103496279), mRNA	XM_023656079.1 PREDICTED: Cucurbita pepo subsp. pepo succinate-semialdehyde dehydrogenase, mitochondrial-like (LOC111776744), mRNA	AT1G79440	aldehyde dehydrogenase 5F1	7393.17	10935.6	5420.83	1952.83	2908.43	785.464	1608.72	724.632	0.676064	1.36384	3.78587	2.01733	5.59986	2.77588	N	Y	Y	Y	Y	Y	0.17817	2.79e-05	6.45759e-05	2.79e-05	2.10932e-10	6.45759e-05
gi|659099484|ref|XM_008452400.1|	uncharacterized LOC103492155 (LOC103492155), mRNA	XM_023660196.1 PREDICTED: Cucurbita pepo subsp. pepo uncharacterized LOC111779972 (LOC111779972), mRNA	AT3G05550	Hypoxia-responsive family protein	2066.33	4154.6	5406.83	1399.5	1518.05	965.415	1013.76	664.404	0.49736	0.382171	1.47648	0.768398	2.96863	3.8634	N	N	Y	N	Y	Y	0.0177636	0.119919	1.96375e-07	0.119919	5.81431e-05	1.96375e-07
gi|659081265|ref|XM_008443019.1|	uncharacterized LOC103485430 (LOC103485430), mRNA	XM_023680108.1 PREDICTED: Cucurbita pepo subsp. pepo uncharacterized LOC111797174 (LOC111797174), transcript variant X1, mRNA	AT1G72020	unknown protein; Has 52 Blast hits to 52 proteins in 18 species: Archae - 0; Bacteria - 0; Metazoa - 0; Fungi - 0; Plants - 52; Viruses - 0; Other Eukaryotes - 0 (source: NCBI BLink).	5164.17	5985.8	5398.83	2012.67	890.373	1157.22	1056.95	428.399	0.862736	0.956534	2.56583	1.10872	2.97406	2.68243	N	N	Y	N	Y	Y	0.613167	0.538795	0.000110197	0.538795	4.597e-05	0.000110197
gi|659126538|ref|XM_008465012.1|	uncharacterized LOC103501438 (LOC103501438), transcript variant X2, mRNA	XM_023671324.1 PREDICTED: Cucurbita pepo subsp. pepo uncharacterized LOC111790433 (LOC111790433), mRNA	AT2G40095	Alpha/beta hydrolase related protein	127	99.2	5395	1877.5	121.875	47.8038	2049.59	1352.27	1.28024	0.0235403	0.0676431	0.0183874	0.0528362	2.8735	N	Y	Y	Y	Y	Y	0.629648	0	0.000180568	0	1.24273e-05	0.000180568
gi|659112506|ref|XM_008458031.1|	trans-cinnamate 4-monooxygenase (LOC103496249), mRNA	XM_023657095.1 PREDICTED: Cucurbita pepo subsp. pepo trans-cinnamate 4-monooxygenase-like (LOC111777471), mRNA	AT2G30490	cinnamate-4-hydroxylase	8905.5	11880.8	5394	2071.83	3514.88	2984.14	2196.85	1690.76	0.749571	1.651	4.29837	2.2026	5.73444	2.60349	N	Y	Y	Y	Y	Y	0.321199	2.46271e-05	0.00194406	2.46271e-05	1.17669e-10	0.00194406
gi|659087654|ref|XM_008446343.1|	adenine phosphoribosyltransferase 1, chloroplastic (LOC103487844), transcript variant X1, mRNA	XM_023691103.1 PREDICTED: Cucurbita pepo subsp. pepo adenine phosphoribosyltransferase 1-like (LOC111805852), mRNA	AT1G27450	adenine phosphoribosyl transferase 1	3232.33	1752.2	5381.5	1668.17	1682.27	219.808	994.892	990.429	1.84473	0.600638	1.93766	0.325597	1.05037	3.226	N	Y	Y	Y	N	Y	0.0437715	1.92699e-10	5.35797e-06	1.92699e-10	0.857673	5.35797e-06
gi|659073360|ref|XM_008438796.1|	acid phosphatase 1 (LOC103482571), mRNA	XM_023694517.1 PREDICTED: Cucurbita pepo subsp. pepo acid phosphatase 1-like (LOC111808503), mRNA	AT4G25150;AT5G51260	HAD superfamily, subfamily IIIB acid phosphatase	1081.17	1644.4	5344.83	2158	572.296	130.99	1186.32	714.901	0.657484	0.202283	0.501004	0.307662	0.762002	2.47675	N	Y	Y	Y	N	Y	0.16211	2.64014e-11	0.000362831	2.64014e-11	0.321175	0.000362831
gi|659074114|ref|XM_008439208.1|	uncharacterized LOC103482847 (LOC103482847), mRNA	XM_023678614.1 PREDICTED: Cucurbita pepo subsp. pepo WD repeat-containing protein 44-like (LOC111795961), transcript variant X1, mRNA	AT5G42010;AT1G64610;AT5G54200	Transducin/WD40 repeat-like superfamily protein	624.333	682.6	5335.83	1361.5	215.167	59.0788	1264.48	438.726	0.91464	0.117008	0.458563	0.127928	0.501359	3.91908	N	Y	Y	Y	Y	Y	0.774487	0	1.50452e-07	0	0.017112	1.50452e-07
gi|659089190|ref|XM_008447152.1|	3'-5' exoribonuclease 1-like (LOC103488427), transcript variant X1, mRNA	XM_023690465.1 PREDICTED: Cucurbita pepo subsp. pepo uncharacterized LOC111805389 (LOC111805389), mRNA			6103.67	9502.8	5321.17	3623.67	2338.75	1383.35	860.897	1481.48	0.642302	1.14705	1.68439	1.78585	2.62243	1.46845	N	Y	N	Y	Y	N	0.128277	0.00053199	0.124352	0.00053199	0.000255853	0.124352
gi|659107979|ref|XM_008455731.1|	PTI1-like tyrosine-protein kinase 3 (LOC103494521), transcript variant X1, mRNA	XM_023685198.1 PREDICTED: Cucurbita pepo subsp. pepo PTI1-like tyrosine-protein kinase 3 (LOC111801193), transcript variant X1, mRNA	AT3G59350;AT2G30740	Protein kinase superfamily protein	467.333	805.6	5309.5	910.833	117.806	237.2	1187.62	376.549	0.580106	0.0880183	0.513083	0.151728	0.884465	5.82928	N	Y	Y	Y	N	Y	0.0810837	0	3.51766e-11	0	0.671897	3.51766e-11
gi|659129792|ref|XM_008466627.1|	1,4-alpha-glucan-branching enzyme 1, chloroplastic/amyloplastic-like (LOC103502624), transcript variant X1, mRNA	XM_023690989.1 PREDICTED: Cucurbita pepo subsp. pepo 1,4-alpha-glucan-branching enzyme 1, chloroplastic/amyloplastic-like (LOC111805769), mRNA	AT2G36390	starch branching enzyme 2.1	32253	23494.2	5305.33	519.167	19554	10688	1590.67	299.694	1.37281	6.07935	62.1246	4.42841	45.2537	10.2189	N	Y	Y	Y	Y	Y	0.365101	6.19416e-06	0	6.19416e-06	1.11022e-16	0
gi|659085638|ref|XM_008445301.1|	uncharacterized LOC103487091 (LOC103487091), mRNA	XM_023671542.1 PREDICTED: Cucurbita pepo subsp. pepo uncharacterized LOC111790582 (LOC111790582), mRNA			2368.5	6741.4	5288.17	1198.83	2564.35	1185.83	2868.02	837.746	0.351337	0.447887	1.97567	1.27481	5.6233	4.41109	Y	N	Y	N	Y	Y	0.000395358	0.294133	0.000154099	0.294133	3.02328e-10	0.000154099
gi|659120081|ref|XM_008461782.1|	F-box only protein 6 (LOC103498950), transcript variant X1, mRNA	XM_023658859.1 PREDICTED: Cucurbita pepo subsp. pepo F-box only protein 6 (LOC111778865), transcript variant X1, mRNA	AT1G27340	Galactose oxidase/kelch repeat superfamily protein	1558	2068.8	5287.17	2173.5	115.338	254.399	1020.51	632.199	0.753094	0.294676	0.716816	0.391287	0.951829	2.43256	N	Y	Y	Y	N	Y	0.340134	7.54552e-08	0.00047104	7.54552e-08	0.855616	0.00047104
gi|659126340|ref|XM_008464911.1|	cytosolic isocitrate dehydrogenase [NADP] (LOC103501355), transcript variant X3, mRNA	XM_023694957.1 PREDICTED: Cucurbita pepo subsp. pepo cytosolic isocitrate dehydrogenase [NADP] (LOC111808785), transcript variant X2, mRNA	AT1G65930;AT1G54340	cytosolic NADP+-dependent isocitrate dehydrogenase;isocitrate dehydrogenase	10629.2	12944.8	5285	6293.17	2355.6	2214.19	882.602	2493.3	0.821115	2.0112	1.689	2.44935	2.05696	0.8398	N	Y	N	Y	Y	N	0.49754	9.56351e-08	0.481983	9.56351e-08	0.005722	0.481983
gi|659093673|ref|XM_008449433.1|	casein kinase I-like (LOC103490062), mRNA	XM_023698489.1 PREDICTED: Cucurbita pepo subsp. pepo casein kinase 1-like protein 6 (LOC111811572), transcript variant X2, mRNA	AT5G44100;AT4G28540;AT4G14340	casein kinase I;casein kinase I-like 7;casein kinase I-like 6	3117.17	3842.8	5278.67	2377.5	937.7	924.475	695.874	269.44	0.811171	0.590522	1.31111	0.727987	1.61632	2.22026	N	N	Y	N	N	Y	0.475826	0.0614728	0.00163915	0.0614728	0.071658	0.00163915
gi|659108613|ref|XM_008456073.1|	GTP-binding protein SAR1A (LOC103494735), transcript variant X1, mRNA	XM_023669772.1 PREDICTED: Cucurbita pepo subsp. pepo GTP-binding protein SAR1A (LOC111789124), mRNA	AT4G02080	secretion-associated RAS super family 2	1971.5	2496.2	5264.83	4364.33	234.045	1051.89	631.139	573.522	0.7898	0.374466	0.45173	0.474127	0.571954	1.20633	N	Y	N	Y	N	N	0.425023	1.56806e-05	0.451399	1.56806e-05	0.038478	0.451399
gi|659114431|ref|XM_008458829.1|	probable calcium-binding protein CML27 (LOC103496821), mRNA	XM_023670675.1 PREDICTED: Cucurbita pepo subsp. pepo calcium-binding protein CML24-like (LOC111789941), mRNA	AT1G18210	Calcium-binding EF-hand family protein	307.5	967	5263.5	2109.67	217.027	944.78	1113.03	1346.44	0.317994	0.0584212	0.145758	0.183718	0.458366	2.49494	N	Y	Y	Y	N	Y	0.0800597	1.11022e-16	0.000327977	1.11022e-16	0.0912866	0.000327977
gi|659087714|ref|XM_008446377.1|	ethylene-responsive transcription factor RAP2-1 (LOC103487870), mRNA	XM_023689948.1 PREDICTED: Cucurbita pepo subsp. pepo ethylene-responsive transcription factor RAP2-1-like (LOC111805074), mRNA	AT4G36900;AT4G06746;AT1G46768	related to AP2 9;related to AP2 1;related to AP2 10	197.833	458.2	5262.67	1127.33	147.949	266.253	1150.18	524.369	0.431762	0.0375918	0.175488	0.0870661	0.406446	4.66824	N	Y	Y	Y	Y	Y	0.036229	0	4.49905e-09	0	0.00563057	4.49905e-09
gi|659091855|ref|XM_008448547.1|	copper transport protein CCH-like (LOC103489398), mRNA	XM_023669030.1 PREDICTED: Cucurbita pepo subsp. pepo copper transport protein ATX1-like (LOC111788625), mRNA	AT3G56240	copper chaperone	4771.83	6454.8	5212.83	1708.33	1909.6	970.163	1171.03	434.512	0.739269	0.915401	2.79327	1.23825	3.77842	3.05141	N	N	Y	N	Y	Y	0.300515	0.202602	1.40878e-05	0.202602	8.06531e-07	1.40878e-05
gi|659099806|ref|XM_008452564.1|	hexokinase-1-like (LOC103492265), transcript variant X2, mRNA	XM_023660242.1 PREDICTED: Cucurbita pepo subsp. pepo hexokinase-1-like (LOC111780007), transcript variant X1, mRNA	AT4G29130	hexokinase 1	4916.83	5254.4	5208.17	3154.5	876.417	585.528	331.085	816.564	0.935755	0.944062	1.55867	1.00888	1.66568	1.65103	N	N	N	N	N	N	0.820441	0.958118	0.0456556	0.958118	0.0534943	0.0456556
gi|659095834|ref|XM_008450570.1|	GTP-binding protein YPTM2-like (LOC103490855), mRNA	XM_023685008.1 PREDICTED: Cucurbita pepo subsp. pepo GTP-binding protein YPTM2-like (LOC111801043), mRNA	AT1G02130	RAS 5	994	1549	5188.83	2810.17	358.623	573.368	1245.8	431.177	0.641704	0.191565	0.353716	0.298526	0.551213	1.84645	N	Y	Y	Y	N	Y	0.140188	1.89601e-11	0.0148506	1.89601e-11	0.0302323	0.0148506
gi|659131800|ref|XM_008467641.1|	membrane steroid-binding protein 2 (LOC103503452), mRNA	XM_023698420.1 PREDICTED: Cucurbita pepo subsp. pepo membrane steroid-binding protein 2-like (LOC111811528), mRNA	AT5G52240	membrane steroid binding protein 1	11232.7	9223.6	5178.17	3776.17	2827.92	3494.75	708.965	1067.26	1.21782	2.16924	2.97462	1.78125	2.44258	1.37128	N	Y	N	Y	Y	N	0.500412	0.00502481	0.206161	0.00502481	0.00069414	0.206161
gi|659116599|ref|XM_008459935.1|	BAG family molecular chaperone regulator 6 (LOC103497680), mRNA	XM_023658533.1 PREDICTED: Cucurbita pepo subsp. pepo BAG family molecular chaperone regulator 6 (LOC111778609), transcript variant X1, mRNA			3954.83	9111.6	5149.67	10125.7	3699.57	2658.48	1357.26	11279.7	0.434044	0.767979	0.390575	1.76936	0.899852	0.508576	N	Y	N	Y	N	N	0.00819489	0.00130188	0.27	0.00130188	0.844873	0.27
gi|659116871|ref|XM_008460081.1|	uncharacterized LOC103497760 (LOC103497760), transcript variant X1, mRNA	XM_023692356.1 PREDICTED: Cucurbita pepo subsp. pepo uncharacterized LOC111806856 (LOC111806856), transcript variant X1, mRNA	AT3G17330	evolutionarily conserved C-terminal region 6	2555.17	2994.4	5144.83	5244.67	975.73	110.453	827.628	835.548	0.853315	0.496647	0.487193	0.582021	0.570942	0.980965	N	Y	N	Y	N	N	0.590359	0.00157674	0.938374	0.00157674	0.0369285	0.938374
gi|659080927|ref|XM_008442832.1|	mitogen-activated protein kinase kinase kinase YODA (LOC103485282), transcript variant X1, mRNA	XM_023688351.1 PREDICTED: Cucurbita pepo subsp. pepo mitogen-activated protein kinase kinase kinase 3-like (LOC111803795), mRNA	AT1G53570	mitogen-activated protein kinase kinase kinase 3	1614.67	2259.4	5143	4317.67	690.625	364.092	759.142	1356.87	0.714644	0.313954	0.373967	0.439316	0.523292	1.19115	N	Y	N	Y	Y	N	0.25755	2.13341e-06	0.482622	2.13341e-06	0.0169325	0.482622
gi|659088373|ref|XM_008446725.1|	glucose-6-phosphate isomerase 1, chloroplastic (LOC103488137), mRNA	XM_023681905.1 PREDICTED: Cucurbita pepo subsp. pepo glucose-6-phosphate isomerase 1, chloroplastic (LOC111798636), mRNA	AT4G24620	phosphoglucose isomerase 1	3689.5	4241.6	5130.83	1494.33	754.631	702.385	351.144	600.458	0.869837	0.719084	2.46899	0.826688	2.83846	3.43353	N	N	Y	N	Y	Y	0.634277	0.260537	1.82607e-06	0.260537	0.000111423	1.82607e-06
gi|659082836|ref|XM_008443835.1|	triosephosphate isomerase, cytosolic (LOC103486035), mRNA	XM_023656231.1 PREDICTED: Cucurbita pepo subsp. pepo triosephosphate isomerase, cytosolic-like (LOC111776843), mRNA	AT3G55440	triosephosphate isomerase	16657.8	19532.2	5127.17	2473.17	4809.04	6399.04	1727.11	675.348	0.85284	3.24894	6.73543	3.80955	7.89765	2.07312	N	Y	Y	Y	Y	Y	0.583309	1.21992e-08	0.00393074	1.21992e-08	4.4742e-14	0.00393074
gi|659100670|ref|XM_008452989.1|	calcium-dependent protein kinase 26 (LOC103492573), transcript variant X1, mRNA	XM_023698673.1 PREDICTED: Cucurbita pepo subsp. pepo calcium-dependent protein kinase 26 (LOC111811678), mRNA	AT4G35310;AT4G38230;AT2G17290	calmodulin-domain protein kinase 5;calcium-dependent protein kinase 26;Calcium-dependent protein kinase family protein	2810.33	2935.4	5116.33	3951.83	454.504	311.077	564.443	416.955	0.957394	0.549287	0.711147	0.573731	0.742794	1.29467	N	Y	N	Y	N	N	0.882598	0.00118827	0.300672	0.00118827	0.266772	0.300672
gi|659100080|ref|XM_008452696.1|	uncharacterized LOC103492365 (LOC103492365), mRNA	XM_023675742.1 PREDICTED: Cucurbita pepo subsp. pepo uncharacterized LOC111793724 (LOC111793724), transcript variant X1, mRNA	AT2G06025	Acyl-CoA N-acyltransferases (NAT) superfamily protein	199.667	260.6	5083.33	416.667	77.9838	193.62	1897.68	216.324	0.766181	0.0392787	0.4792	0.0512656	0.62544	12.2	N	Y	Y	Y	N	Y	0.478799	0	1.88738e-15	0	0.199756	1.88738e-15
gi|659087271|ref|XM_008446140.1|	uncharacterized LOC103487715 (LOC103487715), mRNA	XM_023689793.1 PREDICTED: Cucurbita pepo subsp. pepo lipase-like (LOC111804952), mRNA	AT1G10740	alpha/beta-Hydrolases superfamily protein	353.167	151	5041.67	994.833	214.696	27.3404	2498.36	204.45	2.33885	0.0700496	0.355001	0.0299504	0.151784	5.06785	N	Y	Y	Y	Y	Y	0.0267708	9.49907e-13	5.21101e-06	9.49907e-13	1.03546e-08	5.21101e-06
gi|659066430|ref|XM_008446161.1|	ribulose-phosphate 3-epimerase, chloroplastic (LOC103487698), transcript variant X1, mRNA	XM_023664114.1 PREDICTED: Cucurbita pepo subsp. pepo ribulose-phosphate 3-epimerase, chloroplastic-like (LOC111783213), transcript variant X1, mRNA	AT5G61410	D-ribulose-5-phosphate-3-epimerase	1974	1290.6	5004	1422	823.125	197.91	1235.46	254.591	1.52952	0.394484	1.38819	0.257914	0.907595	3.51899	N	Y	Y	Y	N	Y	0.158965	4.11893e-14	1.18858e-06	4.11893e-14	0.727882	1.18858e-06
gi|659112181|ref|XM_008457881.1|	cytochrome b-c1 complex subunit 6 (LOC103496141), transcript variant X1, mRNA	XM_023696218.1 PREDICTED: Cucurbita pepo subsp. pepo cytochrome b-c1 complex subunit 6-like (LOC111809791), mRNA	AT1G15120;AT2G01090	Ubiquinol-cytochrome C reductase hinge protein	6081.33	8534	4990.5	1572.17	1788.39	1931.98	1394.02	217.941	0.712601	1.21858	3.86812	1.71005	5.42818	3.17428	N	Y	Y	Y	Y	Y	0.244524	0.00135888	7.37526e-06	0.00135888	5.07004e-10	7.37526e-06
gi|659099283|ref|XM_008452301.1|	uncharacterized LOC103492104 (LOC103492104), transcript variant X1, mRNA	XM_023659882.1 PREDICTED: Cucurbita pepo subsp. pepo pyrrolidone-carboxylate peptidase 1 (LOC111779760), transcript variant X1, mRNA	AT1G56700;AT1G23440	Peptidase C15, pyroglutamyl peptidase I-like	7211	10696.4	4972.67	4344.83	5216.66	1612.39	921.574	1641.13	0.674152	1.45013	1.65967	2.15104	2.46187	1.1445	N	Y	N	Y	Y	N	0.175109	4.95128e-06	0.588011	4.95128e-06	0.00060546	0.588011
gi|659112961|ref|XM_008458169.1|	uncharacterized LOC103496343 (LOC103496343), mRNA	XM_023657001.1 PREDICTED: Cucurbita pepo subsp. pepo uncharacterized LOC111777416 (LOC111777416), mRNA	AT5G35690	CONTAINS InterPro DOMAIN/s: WLM (InterPro:IPR013536), PUB domain (InterPro:IPR018997), PUG domain (InterPro:IPR006567); BEST Arabidopsis thaliana protein match is: zinc ion binding (TAIR:AT1G55915.1); Has 30201 Blast hits to 17322 proteins in 780 species:	1702.17	2130	4959.83	4820.5	1065.64	463.282	777.354	2143.52	0.799139	0.34319	0.35311	0.42945	0.441863	1.0289	N	Y	N	Y	Y	N	0.450127	1.15986e-06	0.908834	1.15986e-06	0.00364391	0.908834
gi|659107106|ref|XM_008455303.1|	ethanolamine-phosphate cytidylyltransferase-like (LOC103494210), transcript variant X1, mRNA	XM_023660143.1 PREDICTED: Cucurbita pepo subsp. pepo ethanolamine-phosphate cytidylyltransferase-like (LOC111779939), transcript variant X1, mRNA	AT2G38670	phosphorylethanolamine cytidylyltransferase 1	1990.83	2142	4959.5	3467.67	736.705	287.752	361.862	2064.54	0.929427	0.401418	0.574113	0.431898	0.617706	1.43021	N	Y	N	Y	N	N	0.805167	1.35798e-06	0.152682	1.35798e-06	0.146385	0.152682
gi|659131336|ref|XM_008467411.1|	transcription factor bHLH68-like (LOC103503272), partial mRNA	XM_023659523.1 PREDICTED: Cucurbita pepo subsp. pepo transcription factor bHLH68-like (LOC111779368), mRNA	AT2G20100	basic helix-loop-helix (bHLH) DNA-binding superfamily protein	304.167	378	4954	563.167	198.403	119.422	2934.72	562.315	0.804674	0.0613982	0.540101	0.076302	0.671204	8.79669	N	Y	Y	Y	N	Y	0.510208	1.13118e-06	5.91513e-06	1.13118e-06	0.463914	5.91513e-06
gi|659130373|ref|XM_008466913.1|	chaperone protein dnaJ 8, chloroplastic (LOC103502812), mRNA	XM_023670696.1 PREDICTED: Cucurbita pepo subsp. pepo chaperone protein dnaJ 8, chloroplastic-like (LOC111789956), mRNA	AT1G80920	Chaperone DnaJ-domain superfamily protein	277.167	2939.8	4948.67	241.167	250.072	1092.09	1203.38	238.56	0.0942808	0.0560084	1.14927	0.594059	12.1899	20.5197	Y	Y	Y	Y	Y	Y	5.04374e-13	0.0030321	0	0.0030321	6.05072e-14	0
gi|659112509|ref|XM_008458032.1|	26S protease regulatory subunit 6B homolog (LOC103496251), mRNA	XM_023657355.1 PREDICTED: Cucurbita pepo subsp. pepo 26S proteasome regulatory subunit 6B homolog (LOC111777655), transcript variant X1, mRNA	AT5G58290	regulatory particle triple-A ATPase 3	4361.67	3276.2	4946.67	3413	1145.34	421.873	715.091	1554.87	1.33132	0.881739	1.27796	0.662305	0.959918	1.44936	N	Y	N	Y	N	N	0.332792	0.0156711	0.138145	0.0156711	0.878034	0.138145
gi|659129478|ref|XM_008466485.1|	putative clathrin assembly protein At2g01600 (LOC103502525), mRNA	XM_023691440.1 PREDICTED: Cucurbita pepo subsp. pepo putative clathrin assembly protein At2g01600 (LOC111806084), mRNA	AT1G14910;AT2G01600;AT5G57200	ENTH/ANTH/VHS superfamily protein	1876.33	2268	4919.33	2573.5	470.671	501.867	561.783	453.149	0.827307	0.38142	0.729098	0.461038	0.88129	1.91153	N	Y	Y	Y	N	Y	0.52241	7.84458e-06	0.0102399	7.84458e-06	0.639871	0.0102399
gi|659067727|ref|XM_008442778.1|	autophagy-related protein 8C (LOC103485243), mRNA	XM_023687037.1 PREDICTED: Cucurbita pepo subsp. pepo autophagy-related protein 8C (LOC111802602), transcript variant X5, mRNA	AT1G62040;AT4G04620;AT2G45170;AT2G05630	AUTOPHAGY 8E;Ubiquitin-like superfamily protein	1953.83	2719.8	4896.5	7484.17	909.274	511.61	442.633	2699.59	0.718374	0.399027	0.261062	0.555458	0.363407	0.654248	N	Y	N	Y	Y	N	0.262916	0.000618878	0.0881953	0.000618878	0.000204814	0.0881953
gi|659083409|ref|XM_008444119.1|	TOM1-like protein 2 (LOC103486241), mRNA	XM_023683849.1 PREDICTED: Cucurbita pepo subsp. pepo TOM1-like protein 6 (LOC111800247), mRNA	AT5G01760;AT2G38410	ENTH/VHS/GAT family protein	678.167	475.8	4886.83	2443.17	271.635	285.746	1598.39	720.668	1.42532	0.138774	0.277577	0.0973637	0.194747	2.0002	N	Y	Y	Y	Y	Y	0.263017	3.33067e-16	0.00609608	3.33067e-16	3.36647e-08	0.00609608
gi|659097219|ref|XM_008451284.1|	V-type proton ATPase subunit D (LOC103491373), mRNA	XM_023674934.1 PREDICTED: Cucurbita pepo subsp. pepo V-type proton ATPase subunit D-like (LOC111793167), mRNA	AT3G58730	vacuolar ATP synthase subunit D (VATD) / V-ATPase D subunit / vacuolar proton pump D subunit (VATPD)	4236.33	5623.6	4873.17	1689.83	1475.98	401.898	671.912	282.285	0.753313	0.869318	2.50695	1.15399	3.3279	2.88381	N	N	Y	N	Y	Y	0.33226	0.39398	3.68116e-05	0.39398	7.88398e-06	3.68116e-05
gi|659073974|ref|XM_008439131.1|	uncharacterized LOC103482798 (LOC103482798), transcript variant X1, mRNA	XM_023694519.1 PREDICTED: Cucurbita pepo subsp. pepo uncharacterized LOC111808504 (LOC111808504), transcript variant X1, mRNA	AT5G64552;AT1G64142	conserved peptide upstream open reading frame 22;conserved peptide upstream open reading frame 23	2327.83	2955.6	4861.67	11441	910.442	502.47	1304.92	6722.44	0.787601	0.478814	0.203464	0.60794	0.258334	0.424934	N	Y	Y	Y	Y	Y	0.417977	0.00363479	0.0139436	0.00363479	0.00137546	0.0139436
gi|659125160|ref|XM_008464319.1|	fructose-bisphosphate aldolase cytoplasmic isozyme (LOC103500873), mRNA	XM_023688032.1 PREDICTED: Cucurbita pepo subsp. pepo fructose-bisphosphate aldolase 6, cytosolic-like (LOC111803562), mRNA	AT2G36460	Aldolase superfamily protein	22959.8	21793.4	4856.17	985.5	16135.2	3262.81	2748.29	317.399	1.05352	4.72797	23.2976	4.48778	22.1141	4.92762	N	Y	Y	Y	Y	Y	0.874543	0	8.42398e-05	0	0	8.42398e-05
gi|659072068|ref|XM_008465045.1|	aspartate aminotransferase, mitochondrial (LOC103501468), mRNA	XM_023655701.1 PREDICTED: Cucurbita pepo subsp. pepo aspartate aminotransferase, mitochondrial-like (LOC111776287), mRNA	AT2G30970	aspartate aminotransferase 1	1549	2407.4	4855.67	3406.83	609.765	520.372	552.146	1683.66	0.643433	0.319009	0.454674	0.495792	0.706639	1.42527	N	Y	N	Y	N	N	0.137178	4.84127e-05	0.156836	4.84127e-05	0.197712	0.156836
gi|659105690|ref|XM_008454931.1|	serine/threonine-protein kinase AtPK2/AtPK19-like (LOC103493951), mRNA	XM_023660549.1 PREDICTED: Cucurbita pepo subsp. pepo serine/threonine-protein kinase AtPK2/AtPK19-like (LOC111780217), mRNA	AT3G08730;AT3G08720	serine/threonine protein kinase 2;protein-serine kinase 1	2283.83	1867.4	4806.67	10687	277.145	340.118	689.649	3808.3	1.223	0.475139	0.213702	0.388502	0.174736	0.449768	N	Y	Y	Y	Y	Y	0.499394	6.4174e-08	0.00142012	6.4174e-08	7.6643e-10	0.00142012
gi|659066692|ref|XM_008458396.1|	gastric triacylglycerol lipase (LOC103496491), transcript variant X1, mRNA	XM_023663717.1 PREDICTED: Cucurbita pepo subsp. pepo lipase member N (LOC111782880), transcript variant X1, mRNA	AT1G73920	alpha/beta-Hydrolases superfamily protein	859.833	2024.6	4806.33	2762	410.677	633.572	1190.8	1378.02	0.424693	0.178896	0.311308	0.421236	0.73302	1.74016	N	Y	N	Y	N	N	0.00444338	6.85179e-07	0.0277417	6.85179e-07	0.265557	0.0277417
gi|341579689|gb|JN091961.1|	Cucumis melo betaine-aldehyde dehydrogenase mRNA, complete cds	XM_023660468.1 PREDICTED: Cucurbita pepo subsp. pepo betaine aldehyde dehydrogenase 1, chloroplastic (LOC111780151), mRNA	AT3G48170	aldehyde dehydrogenase 10A9	5886.33	7959.4	4803.33	3259.17	1930.89	569.906	458.214	951.341	0.739545	1.22547	1.80609	1.65706	2.44216	1.47379	N	Y	N	Y	Y	N	0.300285	0.00257756	0.121635	0.00257756	0.000719502	0.121635
gi|659123321|ref|XM_008463382.1|	leukocyte receptor cluster member 8 homolog (LOC103500169), transcript variant X1, mRNA	XM_023672627.1 PREDICTED: Cucurbita pepo subsp. pepo SAC3 family protein A-like (LOC111791333), mRNA	AT2G39340	SAC3/GANP/Nin1/mts3/eIF-3 p25 family	1858.67	2614.2	4802.33	2198.33	440.782	554.174	815.311	619.644	0.710989	0.387034	0.845489	0.54436	1.18917	2.18453	N	Y	Y	Y	N	Y	0.248744	0.000405709	0.00207047	0.000405709	0.519775	0.00207047
gi|659098459|ref|XM_008451927.1|	glycerophosphodiester phosphodiesterase GDE1-like (LOC103491824), mRNA	XM_023673152.1 PREDICTED: Cucurbita pepo subsp. pepo glycerophosphodiester phosphodiesterase GDPD1, chloroplastic-like (LOC111791693), mRNA	AT3G02040	senescence-related gene 3	686.167	558.8	4794.67	4347.5	772.012	119.675	1862.9	2859.66	1.22793	0.14311	0.15783	0.116546	0.128534	1.10286	N	Y	N	Y	Y	N	0.714911	4.56329e-11	0.748113	4.56329e-11	0.000158844	0.748113
gi|659104223|ref|XM_008454632.1|	eukaryotic translation initiation factor 5A-like (LOC103493751), mRNA	XM_023679958.1 PREDICTED: Cucurbita pepo subsp. pepo eukaryotic translation initiation factor 5A-4 (LOC111797067), mRNA	AT1G13950	eukaryotic elongation factor 5A-1	12862.7	7211.6	4794.67	9046.5	5501.99	2000.74	781.051	2808.37	1.78361	2.6827	1.42184	1.50409	0.79717	0.530002	N	Y	Y	Y	N	Y	0.050494	0.0148759	0.0109727	0.0148759	0.38805	0.0109727
gi|659069674|ref|XM_008453022.1|	uncharacterized LOC103492589 (LOC103492589), transcript variant X1, mRNA	XM_023690412.1 PREDICTED: Cucurbita pepo subsp. pepo TBC1 domain family member 5-like (LOC111805358), transcript variant X3, mRNA	AT4G29950	Ypt/Rab-GAP domain of gyp1p superfamily protein	1181.83	1505.6	4773.17	1945.67	297.46	222.755	804.644	743.924	0.784958	0.247599	0.607418	0.31543	0.773822	2.45323	N	Y	Y	Y	N	Y	0.419755	7.06165e-11	0.00043147	7.06165e-11	0.351689	0.00043147
gi|659086925|ref|XM_008445961.1|	aldehyde dehydrogenase family 3 member H1 (LOC103487599), transcript variant X2, mRNA	XM_023679233.1 PREDICTED: Cucurbita pepo subsp. pepo aldehyde dehydrogenase family 3 member H1-like (LOC111796560), mRNA	AT1G44170;AT4G34240	aldehyde dehydrogenase 3H1;aldehyde dehydrogenase 3I1	1012.67	1187	4766.5	24522.3	320.267	257.8	1659.01	12963.5	0.853131	0.212455	0.0412957	0.24903	0.0484049	0.194374	N	Y	Y	Y	Y	Y	0.5996	4.78825e-08	1.89925e-05	4.78825e-08	1.2243e-09	1.89925e-05
gi|659132058|ref|XM_008467772.1|	uncharacterized membrane protein At4g09580 (LOC103503560), mRNA	XM_023697858.1 PREDICTED: Cucurbita pepo subsp. pepo uncharacterized membrane protein At4g09580 (LOC111811119), mRNA	AT4G17790	SNARE associated Golgi protein family	546.667	792.2	4765.5	1332.17	318.473	85.6107	1036.67	797.511	0.690061	0.114713	0.410359	0.166236	0.59467	3.57726	N	Y	Y	Y	N	Y	0.232472	0	9.09891e-07	0	0.123231	9.09891e-07
gi|659067751|ref|XM_008442907.1|	UPF0051 protein ABCI8, chloroplastic (LOC103485355), mRNA	XM_023663223.1 PREDICTED: Cucurbita pepo subsp. pepo UPF0051 protein ABCI8, chloroplastic-like (LOC111782470), mRNA	AT4G04770	ATP binding cassette protein 1	2484	1717	4762	1475.83	1034.76	511.203	800.088	536.147	1.44671	0.52163	1.68312	0.360563	1.16341	3.22665	N	Y	Y	Y	N	Y	0.217173	6.30772e-09	5.71397e-06	6.30772e-09	0.581969	5.71397e-06
gi|659102841|ref|XM_008454120.1|	minor allergen Alt a 7 (LOC103493401), mRNA	XM_023664687.1 PREDICTED: Cucurbita pepo subsp. pepo NAD(P)H dehydrogenase (quinone) FQR1 (LOC111783843), mRNA	AT5G54500	flavodoxin-like quinone reductase 1	2704.33	3932.2	4759.83	2511.5	2166.89	887.632	1420.45	1599.76	0.687741	0.568157	1.07678	0.826121	1.56568	1.89522	N	N	Y	N	N	Y	0.239684	0.259371	0.0113269	0.259371	0.0921528	0.0113269
gi|659109113|ref|XM_008456332.1|	purple acid phosphatase 18 (LOC103494947), mRNA	XM_023680275.1 PREDICTED: Cucurbita pepo subsp. pepo purple acid phosphatase 18-like (LOC111797296), mRNA	AT3G20500	purple acid phosphatase 18	1323	2369.6	4745.67	6331.83	670.64	552.907	1050.05	1479.21	0.558322	0.278781	0.208944	0.499319	0.374236	0.749493	N	Y	N	Y	Y	N	0.0500988	5.77671e-05	0.246366	5.77671e-05	0.000320523	0.246366
gi|659130700|ref|XM_008467081.1|	probable serine/threonine-protein kinase WNK4 (LOC103502958), mRNA	XM_023656807.1 PREDICTED: Cucurbita pepo subsp. pepo probable serine/threonine-protein kinase WNK4 (LOC111777278), transcript variant X1, mRNA	AT5G58350;AT3G51630	with no lysine (K) kinase 5;with no lysine (K) kinase 4	912.167	948.2	4741	14858.3	191.071	217.358	956.275	6530.84	0.961998	0.1924	0.0613909	0.2	0.063816	0.31908	N	Y	Y	Y	Y	Y	0.898999	0	5.14803e-05	0	6.93734e-12	5.14803e-05
gi|659101078|ref|XM_008453192.1|	gibberellin receptor GID1B (LOC103492714), mRNA	XM_023657971.1 PREDICTED: Cucurbita pepo subsp. pepo gibberellin receptor GID1B-like (LOC111778261), transcript variant X1, mRNA	AT3G63010;AT5G27320	alpha/beta-Hydrolases superfamily protein	593.333	982.2	4727.67	9177	605.327	244.37	904.554	1978.22	0.604086	0.125502	0.0646544	0.207756	0.107028	0.515165	N	Y	Y	Y	Y	Y	0.180431	0	0.00791883	0	3.20854e-14	0.00791883
gi|659077883|ref|XM_008441217.1|	mitochondrial amidoxime-reducing component 1-like (LOC103484244), mRNA	XM_023662182.1 PREDICTED: Cucurbita pepo subsp. pepo mitochondrial amidoxime-reducing component 1 (LOC111781530), mRNA	AT1G30910	Molybdenum cofactor sulfurase family protein	6575	7979.6	4714.33	2078.17	1739.52	1805.37	1236.49	1140.02	0.823976	1.39468	3.16385	1.69263	3.83973	2.26851	N	Y	Y	Y	Y	Y	0.506308	0.00168841	0.00127145	0.00168841	5.2658e-07	0.00127145
gi|659099504|ref|XM_008452412.1|	REF/SRPP-like protein At3g05500 (LOC103492163), mRNA	XM_023674513.1 PREDICTED: Cucurbita pepo subsp. pepo REF/SRPP-like protein At3g05500 (LOC111792892), mRNA	AT3G05500	Rubber elongation factor protein (REF)	3477.33	4195.2	4709.83	8571.5	2014.39	900.013	1730.04	8190.15	0.828884	0.738313	0.405686	0.890732	0.489436	0.549476	N	N	N	N	N	N	0.522042	0.548404	0.248074	0.548404	0.21492	0.248074
gi|659068264|ref|XM_008445376.1|	uncharacterized LOC103487151 (LOC103487151), transcript variant X1, mRNA	XM_023663481.1 PREDICTED: Cucurbita pepo subsp. pepo uncharacterized LOC111782683 (LOC111782683), mRNA	AT1G29800	RING/FYVE/PHD-type zinc finger family protein	638.167	1052.8	4707.5	2977.5	379.942	127.113	660.632	656.793	0.606161	0.135564	0.21433	0.223643	0.353585	1.58102	N	Y	N	Y	Y	N	0.102456	1.11022e-16	0.0681325	1.11022e-16	0.000218806	0.0681325
gi|659104819|ref|XM_008454774.1|	probable protein phosphatase 2C 27 (LOC103493831), mRNA	XM_023680022.1 PREDICTED: Cucurbita pepo subsp. pepo probable protein phosphatase 2C 27 (LOC111797117), mRNA	AT3G51470	Protein phosphatase 2C family protein	1521	2070.2	4700.33	1725.67	348.843	352.926	738.541	552.851	0.734712	0.323594	0.881398	0.440437	1.19965	2.72378	N	Y	Y	Y	N	Y	0.299832	2.37813e-06	9.19916e-05	2.37813e-06	0.503654	9.19916e-05
gi|659124518|ref|XM_008463983.1|	V-type proton ATPase catalytic subunit A (LOC103500619), mRNA	XM_023692663.1 PREDICTED: Cucurbita pepo subsp. pepo V-type proton ATPase catalytic subunit A-like (LOC111807087), mRNA	AT1G78900	vacuolar ATP synthase subunit A	6544.5	5367	4688.83	3246.17	1777.16	663.507	1139.48	1226.91	1.2194	1.39576	2.01607	1.14463	1.65333	1.44442	N	N	N	N	N	N	0.499116	0.421721	0.142223	0.421721	0.0569097	0.142223
gi|659110943|ref|XM_008457272.1|	26S proteasome non-ATPase regulatory subunit 2 homolog A (LOC103495645), mRNA	XM_023698603.1 PREDICTED: Cucurbita pepo subsp. pepo 26S proteasome non-ATPase regulatory subunit 2 homolog A-like (LOC111811644), mRNA	AT2G20580;AT4G28470	26S proteasome regulatory subunit S2 1B;26S proteasome regulatory subunit S2 1A	4271.67	3566.6	4685.83	2008.33	1001.3	426.951	276.226	505.309	1.19769	0.911613	2.12697	0.761145	1.7759	2.3332	N	N	Y	N	N	Y	0.540362	0.108035	0.000872651	0.108035	0.0320018	0.000872651
gi|659132491|ref|XM_008468004.1|	uncharacterized LOC103503704 (LOC103503704), transcript variant X1, mRNA	XM_023668340.1 PREDICTED: Cucurbita pepo subsp. pepo uncharacterized LOC111788125 (LOC111788125), mRNA	AT1G78230	Outer arm dynein light chain 1 protein	2219.17	2797	4648.83	4711.83	711.15	412.197	552.919	2301.06	0.79341	0.47736	0.470977	0.601656	0.593612	0.986629	N	Y	N	Y	N	N	0.432923	0.00302338	0.956894	0.00302338	0.0601703	0.956894
gi|34014755|gb|AY354208.1|	Cucumis melo Hemed aminotransferase 1 mRNA, complete cds	XM_023661016.1 PREDICTED: Cucurbita pepo subsp. pepo serine--glyoxylate aminotransferase-like (LOC111780582), mRNA	AT2G13360	alanine:glyoxylate aminotransferase	107.5	105.2	4642.83	757.667	102.757	48.2255	2178.77	347.055	1.02186	0.023154	0.141883	0.0226586	0.138847	6.1278	N	Y	Y	Y	Y	Y	0.963503	2.33147e-15	3.09379e-07	2.33147e-15	1.59689e-07	3.09379e-07
gi|659101922|ref|XM_008453639.1|	protein notum homolog (LOC103493023), transcript variant X2, mRNA	XM_023684487.1 PREDICTED: Cucurbita pepo subsp. pepo pectin acetylesterase 8-like (LOC111800679), mRNA	AT4G19420	Pectinacetylesterase family protein	6231	8045.2	4625.83	1240	3720.19	1371.56	1437.89	501.929	0.774499	1.347	5.025	1.73919	6.48806	3.73051	N	Y	Y	Y	Y	Y	0.380301	0.000962219	4.27675e-07	0.000962219	1.04847e-11	4.27675e-07
gi|659071696|ref|XM_008463242.1|	quinone oxidoreductase PIG3-like (LOC103500051), mRNA	XM_023687938.1 PREDICTED: Cucurbita pepo subsp. pepo quinone oxidoreductase PIG3 (LOC111803505), mRNA	AT4G21580	oxidoreductase, zinc-binding dehydrogenase family protein	3645.67	5137.2	4623.83	2682.33	1214.09	388.51	591.591	916.513	0.70966	0.788451	1.35914	1.11103	1.9152	1.72381	N	N	N	N	Y	N	0.240984	0.531476	0.0306096	0.531476	0.0142475	0.0306096
gi|659124071|ref|XM_008463753.1|	uncharacterized LOC103500456 (LOC103500456), mRNA				3541.83	4677.2	4622.33	1814.83	1515.57	1376.54	1481.31	364.054	0.757255	0.766244	1.9516	1.01187	2.57721	2.54697	N	N	Y	N	Y	Y	0.342238	0.949695	0.000254003	0.949695	0.000414094	0.000254003
gi|659099851|ref|XM_008452587.1|	vacuolar protein sorting-associated protein 32 homolog 2 (LOC103492284), transcript variant X1, mRNA	XM_023660851.1 PREDICTED: Cucurbita pepo subsp. pepo vacuolar protein sorting-associated protein 32 homolog 2-like (LOC111780436), transcript variant X1, mRNA	AT4G29160	SNF7 family protein	2802.83	3602.8	4613.33	2827.33	1066.8	357.249	218.596	472.431	0.77796	0.607551	0.991335	0.780954	1.27427	1.63169	N	N	N	N	N	N	0.392786	0.145216	0.0515197	0.145216	0.362516	0.0515197
gi|659083504|ref|XM_008444171.1|	proliferation-associated protein 2G4-like (LOC103486273), mRNA	XM_023683979.1 PREDICTED: Cucurbita pepo subsp. pepo ERBB-3 BINDING PROTEIN 1 (LOC111800334), mRNA	AT3G51800	metallopeptidase M24 family protein	3484.83	2162.8	4601.5	1459	2412.93	273.878	1011.81	321.668	1.61126	0.757326	2.38851	0.470021	1.48239	3.15387	N	Y	Y	Y	N	Y	0.21423	1.32095e-05	8.61882e-06	1.32095e-05	0.149088	8.61882e-06
gi|659088046|ref|XM_008446551.1|	V-type proton ATPase 16 kDa proteolipid subunit (LOC103488019), mRNA	XM_023681321.1 PREDICTED: Cucurbita pepo subsp. pepo V-type proton ATPase 16 kDa proteolipid subunit (LOC111798273), mRNA	AT4G34720;AT1G19910;AT1G75630	vacuolar H+-pumping ATPase 16 kDa proteolipid subunit 4;ATPase, F0/V0 complex, subunit C protein	5822.83	7117.8	4599	2854	1297.25	1546.14	1133.88	657.458	0.818066	1.26611	2.04024	1.54768	2.49397	1.61142	N	Y	N	Y	Y	N	0.490987	0.00919052	0.0577014	0.00919052	0.000557647	0.0577014
gi|659127902|ref|XM_008465728.1|	serine/threonine-protein phosphatase 6 regulatory subunit 3 (LOC103501952), transcript variant X1, mRNA	XM_023656683.1 PREDICTED: Cucurbita pepo subsp. pepo serine/threonine-protein phosphatase 6 regulatory subunit 3-like (LOC111777205), transcript variant X1, mRNA	AT1G07990;AT3G45190	SIT4 phosphatase-associated family protein	2955.17	3262.6	4596.5	3942.33	219.04	489.172	774.413	428.63	0.90577	0.642917	0.749598	0.709801	0.827581	1.16593	N	N	N	N	N	N	0.736625	0.0441263	0.538499	0.0441263	0.477965	0.538499
gi|659129527|ref|XM_008466496.1|	probable calcium-binding protein CML25 (LOC103502536), mRNA	XM_023656993.1 PREDICTED: Cucurbita pepo subsp. pepo probable calcium-binding protein CML25 (LOC111777148), mRNA	AT1G24620	EF hand calcium-binding protein family	428.333	894.2	4594.67	1189	301.857	214.065	798.645	376.855	0.479013	0.093224	0.360247	0.194617	0.752061	3.86431	N	Y	Y	Y	N	Y	0.0183964	0	2.21161e-07	0	0.318287	2.21161e-07
gi|659121416|ref|XM_008462429.1|	casein kinase I-like (LOC103499426), transcript variant X1, mRNA	XM_023658266.1 PREDICTED: Cucurbita pepo subsp. pepo casein kinase 1-like protein 10 (LOC111778440), transcript variant X3, mRNA	AT3G23340	casein kinase I-like 10	3454.5	3799.8	4587.17	2525	746.583	662.284	368.441	391.65	0.909127	0.753079	1.36812	0.828354	1.50487	1.8167	N	N	Y	N	N	Y	0.745571	0.266407	0.017976	0.266407	0.124869	0.017976
gi|659082577|ref|XM_008443694.1|	uncharacterized LOC103485912 (LOC103485912), transcript variant X1, mRNA	XM_023674905.1 PREDICTED: Cucurbita pepo subsp. pepo succinate dehydrogenase assembly factor 2, mitochondrial (LOC111793152), mRNA	AT5G51040	unknown protein; FUNCTIONS IN: molecular_function unknown; INVOLVED IN: biological_process unknown; LOCATED IN: cellular_component unknown; EXPRESSED IN: 24 plant structures; EXPRESSED DURING: 15 growth stages; CONTAINS InterPro DOMAIN/s: Protein of unkno	1921.67	1495.8	4584.33	1305.5	517.668	250.517	1504.58	367.194	1.28471	0.419181	1.47198	0.326285	1.14577	3.51155	N	Y	Y	Y	N	Y	0.403441	6.28716e-07	1.31035e-06	6.28716e-07	0.623641	1.31035e-06
gi|659073069|ref|XM_008469016.1|	serine/threonine-protein kinase minibrain (LOC103504638), transcript variant X1, mRNA	XM_023677496.1 PREDICTED: Cucurbita pepo subsp. pepo dual specificity protein kinase YAK1 homolog (LOC111795205), mRNA	AT5G35980	yeast YAK1-related gene 1	2684.17	3498.6	4582.83	3590	810.722	608.962	285.249	672.874	0.767212	0.5857	0.747679	0.763414	0.97454	1.27656	N	N	N	N	N	N	0.36734	0.11203	0.328752	0.11203	0.922775	0.328752
gi|659083133|ref|XM_008443978.1|	serine/threonine-protein phosphatase PP2A-3 catalytic subunit (LOC103486127), mRNA	XM_023687816.1 PREDICTED: Cucurbita pepo subsp. pepo serine/threonine-protein phosphatase PP2A-4 catalytic subunit-like (LOC111803421), mRNA	AT3G58500	protein phosphatase 2A-4	2486.83	2468	4581.17	1791.33	156.784	184.79	802.577	285.28	1.00763	0.542838	1.38826	0.538727	1.37774	2.55741	N	Y	Y	Y	N	Y	0.9795	0.000328107	0.000240044	0.000328107	0.236219	0.000240044
gi|659123706|ref|XM_008463575.1|	zinc finger CCCH domain-containing protein 30-like (LOC103500314), transcript variant X1, mRNA	XM_023665790.1 PREDICTED: Cucurbita pepo subsp. pepo zinc finger CCCH domain-containing protein 30-like (LOC111785380), mRNA	AT5G12850;AT2G41900	CCCH-type zinc finger protein with ARM repeat domain	3259.17	6283.8	4578.83	3358.83	464.488	1216.34	731.386	660.999	0.518662	0.71179	0.970327	1.37236	1.87083	1.36322	N	N	N	N	Y	N	0.0249465	0.059254	0.215843	0.059254	0.0175178	0.215843
gi|659124727|ref|XM_008464095.1|	vacuolar protein sorting-associated protein 2 homolog 1-like (LOC103500700), mRNA	XM_023691745.1 PREDICTED: Cucurbita pepo subsp. pepo vacuolar protein sorting-associated protein 2 homolog 1-like (LOC111806433), mRNA	AT2G06530	SNF7 family protein	1399.67	2602.6	4568	1095	492.347	537.011	1275.32	408.917	0.537796	0.306407	1.27823	0.569746	2.3768	4.17169	N	Y	Y	Y	Y	Y	0.0367507	0.00105726	5.04294e-08	0.00105726	0.0015948	5.04294e-08
gi|659073063|ref|XM_008469013.1|	putative glycerol-3-phosphate transporter 1 (LOC103504635), mRNA	XM_023695095.1 PREDICTED: Cucurbita pepo subsp. pepo putative glycerol-3-phosphate transporter 1 (LOC111808875), transcript variant X1, mRNA	AT1G30560;AT3G47420	Major facilitator superfamily protein;phosphate starvation-induced gene 3	808	1355.2	4560	6574.83	201.203	317.93	1859.8	2041.06	0.596222	0.177193	0.122893	0.297193	0.206119	0.693554	N	Y	N	Y	Y	N	0.0877547	2.2682e-05	0.141663	2.2682e-05	2.45725e-08	0.141663
gi|659076180|ref|XM_008440324.1|	1-aminocyclopropane-1-carboxylate oxidase homolog 1-like (LOC103483612), mRNA	XM_023670967.1 PREDICTED: Cucurbita pepo subsp. pepo 1-aminocyclopropane-1-carboxylate oxidase homolog 1-like (LOC111790136), mRNA	AT5G59540;AT1G06650;AT1G04380	2-oxoglutarate (2OG) and Fe(II)-dependent oxygenase superfamily protein	914	1348	4557	4017.33	461.511	483.426	778.014	2041.73	0.678042	0.200571	0.227514	0.295809	0.335546	1.13433	N	Y	N	Y	Y	N	0.198371	7.45404e-12	0.613471	7.45404e-12	0.00176807	0.613471
gi|659125017|ref|XM_008464244.1|	cell division cycle protein 48 homolog (LOC103500816), mRNA	XM_023688158.1 PREDICTED: Cucurbita pepo subsp. pepo cell division cycle protein 48 homolog (LOC111803648), mRNA	AT5G03340;AT3G53230	ATPase, AAA-type, CDC48 protein	4446.5	4020.2	4542.67	3558.33	271.321	303.966	767.499	1155.87	1.10604	0.97883	1.2496	0.884987	1.1298	1.27663	N	N	N	N	N	N	0.731635	0.470097	0.32873	0.470097	0.645217	0.32873
gi|659097308|ref|XM_008451334.1|	protein TIME FOR COFFEE (LOC103491405), transcript variant X1, mRNA	XM_023693196.1 PREDICTED: Cucurbita pepo subsp. pepo protein TIME FOR COFFEE-like (LOC111807464), transcript variant X1, mRNA	AT3G22380	time for coffee	3993.5	4544.4	4539.83	5034.5	963.935	934.75	850.709	1129.98	0.878774	0.879658	0.793227	1.00101	0.902652	0.901745	N	N	N	N	N	N	0.659068	0.995243	0.677863	0.995243	0.698418	0.677863
gi|659122188|ref|XM_008462791.1|	intersectin-1 (LOC103499719), mRNA	XM_023678843.1 PREDICTED: Cucurbita pepo subsp. pepo SH3 domain-containing protein 2 (LOC111796134), mRNA	AT4G34660	SH3 domain-containing protein	999.333	2288.8	4536.33	920.333	508.421	663.462	1003.2	288.284	0.436619	0.220295	1.08584	0.504548	2.48693	4.92901	N	Y	Y	Y	Y	Y	0.00567363	7.49647e-05	1.67685e-09	7.49647e-05	0.000999046	1.67685e-09
gi|659112950|ref|XM_008458164.1|	citrate synthase, glyoxysomal (LOC103496336), mRNA	XM_023657000.1 PREDICTED: Cucurbita pepo subsp. pepo citrate synthase, glyoxysomal (LOC111777415), mRNA	AT2G42790;AT3G58750	citrate synthase 3;citrate synthase 2	4034.17	4291.4	4521.5	13771.5	675.493	506.667	1089.47	4211.82	0.940058	0.892219	0.292936	0.94911	0.311615	0.328323	N	N	Y	N	Y	Y	0.833025	0.757086	1.06415e-05	0.757086	1.86817e-05	1.06415e-05
gi|659082700|ref|XM_008443765.1|	uncharacterized LOC103485984 (LOC103485984), mRNA	XM_023688605.1 PREDICTED: Cucurbita pepo subsp. pepo uncharacterized LOC111803976 (LOC111803976), mRNA	AT3G03870	unknown protein; BEST Arabidopsis thaliana protein match is: unknown protein (TAIR:AT5G18130.1); Has 47 Blast hits to 47 proteins in 13 species: Archae - 0; Bacteria - 0; Metazoa - 2; Fungi - 0; Plants - 45; Viruses - 0; Other Eukaryotes - 0 (source: NCBI	980.333	743	4512.83	9700.17	395.164	160.803	3812.05	2916.05	1.31943	0.217232	0.101064	0.164642	0.0765966	0.465233	N	Y	Y	Y	Y	Y	0.368376	0.0068944	0.00609681	0.0068944	0	0.00609681
gi|659087224|ref|XM_008446116.1|	cytochrome b-c1 complex subunit 8-like (LOC103487696), mRNA	XM_023681600.1 PREDICTED: Cucurbita pepo subsp. pepo cytochrome b-c1 complex subunit 8-like (LOC111798447), mRNA	AT5G05370;AT3G10860	Cytochrome b-c1 complex, subunit 8 protein	4149.67	4573.6	4494.67	1689	811.686	1424.05	705.517	222.613	0.907309	0.923242	2.45688	1.01756	2.70787	2.66114	N	N	Y	N	Y	Y	0.73983	0.917764	0.000133762	0.917764	0.000210369	0.000133762
gi|659088197|ref|XM_008446631.1|	14-3-3-like protein (LOC103488075), mRNA	XM_023691260.1 PREDICTED: Cucurbita pepo subsp. pepo 14-3-3-like protein (LOC111805951), mRNA	AT1G78300	general regulatory factor 2	7211	6668.8	4493.67	1892.67	1333.72	1493.55	871.121	1005.44	1.0813	1.6047	3.80997	1.48404	3.52349	2.37425	N	Y	Y	Y	Y	Y	0.789221	0.0186062	0.000696256	0.0186062	2.70346e-06	0.000696256
gi|659080175|ref|XM_008442429.1|	prostatic spermine-binding protein (LOC103485005), transcript variant X1, mRNA	XM_023688154.1 PREDICTED: Cucurbita pepo subsp. pepo prostatic spermine-binding protein-like (LOC111803646), transcript variant X1, mRNA	AT2G22080;AT1G14820	unknown protein; Has 96314 Blast hits to 34847 proteins in 1702 species: Archae - 612; Bacteria - 27969; Metazoa - 24311; Fungi - 12153; Plants - 4409; Viruses - 1572; Other Eukaryotes - 25288 (source: NCBI BLink).;Sec14p-like phosphatidylinositol transfe	5131.83	5450.4	4490.67	4522.5	359.605	514.084	721.51	900.516	0.941552	1.14278	1.13473	1.21372	1.20517	0.992961	N	N	N	N	N	N	0.836843	0.249189	0.977387	0.249189	0.478216	0.977387
gi|659124821|ref|XM_008464143.1|	inorganic pyrophosphatase 2-like (LOC103500739), mRNA	XM_023692340.1 PREDICTED: Cucurbita pepo subsp. pepo inorganic pyrophosphatase 2 (LOC111806844), mRNA	AT1G73010	phosphate starvation-induced gene 2	32.6667	16.8	4487.17	3743.83	29.5815	8.37854	2868.91	4903.44	1.94444	0.00728002	0.00872546	0.00374401	0.00448738	1.19855	N	Y	N	Y	Y	N	0.314895	8.43769e-14	0.748091	8.43769e-14	0.000344829	0.748091
gi|659124610|ref|XM_008464032.1|	phosphoinositide phosphatase SAC2 (LOC103500656), transcript variant X1, mRNA	XM_023692515.1 PREDICTED: Cucurbita pepo subsp. pepo phosphoinositide phosphatase SAC2-like (LOC111806958), mRNA	AT3G43220;AT3G14205	Phosphoinositide phosphatase family protein	979.167	515	4487	3665.83	227.198	64.0195	565.684	2266.44	1.90129	0.218223	0.267106	0.114776	0.140486	1.22401	N	Y	N	Y	Y	N	0.0408295	0	0.418651	0	9.46786e-05	0.418651
gi|659129363|ref|XM_008466426.1|	probable polyamine oxidase 2 (LOC103502485), mRNA	XM_023679980.1 PREDICTED: Cucurbita pepo subsp. pepo probable polyamine oxidase 2 (LOC111797083), mRNA	AT2G43018;AT3G59052	conserved peptide upstream open reading frame 18;conserved peptide upstream open reading frame 17	4016.5	4410.8	4486.5	6859.33	1780.72	1607.25	1322.22	3535.36	0.910606	0.895241	0.585553	0.983127	0.643036	0.654072	N	N	N	N	N	N	0.749307	0.931531	0.119448	0.931531	0.144974	0.119448
gi|659122670|ref|XM_008463043.1|	SURP and G-patch domain-containing protein 1-like protein (LOC103499904), mRNA	XM_023692253.1 PREDICTED: Cucurbita pepo subsp. pepo SURP and G-patch domain-containing protein 1-like protein (LOC111806793), transcript variant X1, mRNA	AT3G52120	SWAP (Suppressor-of-White-APricot)/surp domain-containing protein / D111/G-patch domain-containing protein	2736.67	3970.2	4486.33	3595.83	1130.98	488.051	603.77	982.054	0.689302	0.610001	0.761066	0.884954	1.10411	1.24765	N	N	N	N	N	N	0.204972	0.470053	0.376156	0.470053	0.708737	0.376156
gi|659102409|ref|XM_008453892.1|	probable ubiquitin-conjugating enzyme E2 16 (LOC103493218), mRNA	XM_023658010.1 PREDICTED: Cucurbita pepo subsp. pepo probable ubiquitin-conjugating enzyme E2 16 (LOC111778286), mRNA	AT1G45050	Ubiquitin-conjugating enzyme family protein	2116.67	2694.8	4457.33	4086.83	931.384	351.779	746.123	598.285	0.785463	0.474873	0.517923	0.604577	0.659386	1.09066	N	Y	N	Y	N	N	0.413551	0.00333105	0.727987	0.00333105	0.121267	0.727987
gi|659068902|ref|XM_008449013.1|	adenylate kinase 1, mitochondrial (LOC103489725), mRNA	XM_023689237.1 PREDICTED: Cucurbita pepo subsp. pepo adenylate kinase 1, chloroplastic-like (LOC111804432), mRNA	AT2G37250	adenosine kinase	8831.67	9549.4	4456.5	1347.67	2247.42	2092.35	726.703	276.807	0.92484	1.98175	6.5533	2.1428	7.08588	3.30683	N	Y	Y	Y	Y	Y	0.788463	5.64403e-06	3.8864e-06	5.64403e-06	1.12699e-12	3.8864e-06
gi|659076939|ref|XM_008440724.1|	uncharacterized protein C167.05 (LOC103483889), mRNA	XM_023685159.1 PREDICTED: Cucurbita pepo subsp. pepo universal stress protein PHOS32-like (LOC111801164), mRNA	AT3G17020	Adenine nucleotide alpha hydrolases-like superfamily protein	2471.17	4422.6	4451.33	6425.17	635.246	820.088	1310.61	2129.91	0.558759	0.555152	0.384607	0.993545	0.688325	0.692797	N	N	N	N	N	N	0.0475514	0.969383	0.140631	0.969383	0.159287	0.140631
gi|659118325|ref|XM_008460841.1|	vesicle-associated membrane protein 722-like (LOC103498283), mRNA	XM_023663855.1 PREDICTED: Cucurbita pepo subsp. pepo vesicle-associated membrane protein 722-like (LOC111782992), mRNA	AT1G04760;AT2G33120	vesicle-associated membrane protein 726;synaptobrevin-related protein 1	3779.5	4681.2	4450.83	3162.5	807.02	477.06	1012.56	380.423	0.807378	0.849167	1.1951	1.05176	1.48022	1.40738	N	N	N	N	N	N	0.464851	0.764596	0.172835	0.764596	0.138259	0.172835
gi|659070227|ref|XM_008455828.1|	26S protease regulatory subunit 6A homolog (LOC103494588), transcript variant X1, mRNA	XM_023689510.1 PREDICTED: Cucurbita pepo subsp. pepo 26S proteasome regulatory subunit 6A homolog (LOC111804737), mRNA	AT3G05530	regulatory particle triple-A ATPase 5A	3832.33	2969.8	4443.17	2470.33	883.144	402.823	466.28	736.102	1.29043	0.862523	1.55134	0.668397	1.20219	1.79861	N	Y	Y	Y	N	Y	0.38854	0.0183129	0.0200501	0.0183129	0.491738	0.0200501
gi|659125907|ref|XM_008464692.1|	NAC domain-containing protein 74 (LOC103501182), mRNA	XM_023696797.1 PREDICTED: Cucurbita pepo subsp. pepo NAC domain-containing protein 62 (LOC111810188), transcript variant X4, mRNA	AT4G35580	NAC transcription factor-like 9	1895.33	1364.6	4439.33	4305.67	398.469	139.114	1028.34	1679.15	1.38893	0.426941	0.440195	0.307388	0.316931	1.03104	N	Y	N	Y	Y	N	0.27485	3.04452e-11	0.902421	3.04452e-11	3.79683e-05	0.902421
gi|659107298|ref|XM_008455382.1|	NADPH--cytochrome P450 reductase 2 (LOC103494263), mRNA	XM_023660520.1 PREDICTED: Cucurbita pepo subsp. pepo NADPH--cytochrome P450 reductase-like (LOC111780187), mRNA	AT4G30210	P450 reductase 2	1085	1660.4	4407.5	2400.5	98.6327	231.932	1006.87	2134.77	0.653457	0.246171	0.451989	0.376721	0.691689	1.83608	N	Y	N	Y	N	N	0.155951	2.64597e-08	0.0331475	2.64597e-08	0.435705	0.0331475
gi|659080595|ref|XM_008442655.1|	aconitate hydratase (LOC103485166), mRNA	XM_023666470.1 PREDICTED: Cucurbita pepo subsp. pepo aconitate hydratase-like (LOC111786127), mRNA	AT4G35830	aconitase 1	3645.33	4198.2	4403.33	1510.83	226.527	601.357	558.968	425.103	0.868309	0.827858	2.4128	0.953414	2.77873	2.91451	N	N	Y	N	Y	Y	0.630052	0.777616	3.263e-05	0.777616	0.000152443	3.263e-05
gi|659076330|ref|XM_008440399.1|	1,2-dihydroxy-3-keto-5-methylthiopentene dioxygenase 2-like (LOC103483677), mRNA	XM_023684261.1 PREDICTED: Cucurbita pepo subsp. pepo 1,2-dihydroxy-3-keto-5-methylthiopentene dioxygenase 2-like (LOC111800527), mRNA	AT4G14710	RmlC-like cupins superfamily protein	2378.5	2996.4	4394	19763.8	741.065	335.273	893.941	8931.2	0.793786	0.541306	0.120346	0.68193	0.15161	0.222325	N	Y	Y	Y	Y	Y	0.433261	0.0248916	2.04991e-06	0.0248916	1.96241e-07	2.04991e-06
gi|659130638|ref|XM_008467050.1|	ubiquitin-activating enzyme E1 1 (LOC103502928), mRNA	XM_023657206.1 PREDICTED: Cucurbita pepo subsp. pepo ubiquitin-activating enzyme E1 1-like (LOC111777555), transcript variant X1, mRNA	AT5G06460;AT2G30110	ubiquitin activating enzyme 2;ubiquitin-activating enzyme 1	3871.83	3772	4390.83	2036.33	758.882	535.782	167.237	296.392	1.02647	0.881799	1.90138	0.859062	1.85235	2.15624	N	N	Y	N	N	Y	0.929167	0.369798	0.00250106	0.369798	0.0212126	0.00250106
gi|659090304|ref|XM_008447722.1|	cysteine proteinase inhibitor 12 (LOC103488820), mRNA	XM_023692654.1 PREDICTED: Cucurbita pepo subsp. pepo cysteine proteinase inhibitor 12-like (LOC111807077), mRNA	AT3G12490	cystatin B	2863	4491	4380.67	3294.67	1147.22	538.913	1267.33	493.312	0.637497	0.653553	0.86898	1.02519	1.36311	1.32962	N	N	N	N	N	N	0.124689	0.882743	0.255332	0.882743	0.241752	0.255332
gi|659129997|ref|XM_008466728.1|	dual specificity protein phosphatase 12-like (LOC103502696), transcript variant X1, mRNA	XM_023683838.1 PREDICTED: Cucurbita pepo subsp. pepo dual specificity protein phosphatase 12-like (LOC111800236), transcript variant X2, mRNA			405.333	362.8	4377.17	273.167	91.9145	168.713	1741.63	201.655	1.11724	0.0926018	1.48383	0.0828847	1.32813	16.0238	N	Y	Y	Y	N	Y	0.734275	1.58151e-12	1.55431e-15	1.58151e-12	0.432058	1.55431e-15
gi|659122943|ref|XM_008463182.1|	ADP-ribosylation factor-like (LOC103500002), transcript variant X2, mRNA	XM_023693070.1 PREDICTED: Cucurbita pepo subsp. pepo ADP-ribosylation factor-like (LOC111807370), transcript variant X2, mRNA	AT1G70490	Ras-related small GTP-binding family protein	3370.33	3870.2	4374.5	1969.17	399.263	554.326	618.267	424.677	0.870842	0.77045	1.71155	0.884718	1.9654	2.2215	N	N	Y	N	Y	Y	0.637495	0.46927	0.00170966	0.46927	0.0115984	0.00170966
gi|659070279|ref|XM_008456091.1|	protein enabled homolog (LOC103494749), mRNA	XM_023689546.1 PREDICTED: Cucurbita pepo subsp. pepo protein SRC2-like (LOC111804758), mRNA	AT1G09070;AT3G16510	Calcium-dependent lipid-binding (CaLB domain) family protein;soybean gene regulated by cold-2	451	997.4	4358.5	4329.17	170.326	1191.05	1547.9	2986.75	0.452176	0.103476	0.104177	0.22884	0.230391	1.00678	N	Y	N	Y	Y	N	0.254778	3.6425e-06	0.982959	3.6425e-06	0.00657503	0.982959
gi|659072367|ref|XM_008467117.1|	uncharacterized LOC103502980 (LOC103502980), mRNA	XM_023673871.1 PREDICTED: Cucurbita pepo subsp. pepo uncharacterized LOC111792417 (LOC111792417), mRNA	AT3G19990	unknown protein; INVOLVED IN: biological_process unknown; LOCATED IN: chloroplast stroma, chloroplast; EXPRESSED IN: 23 plant structures; EXPRESSED DURING: 13 growth stages; Has 118 Blast hits to 118 proteins in 41 species: Archae - 0; Bacteria - 42; Meta	253.333	782.6	4356	3290.17	246.605	492.903	1323.23	619.861	0.323707	0.0581573	0.0769971	0.17966	0.23786	1.32395	N	Y	N	Y	Y	N	0.0154575	5.24092e-12	0.262558	5.24092e-12	5.81923e-07	0.262558
gi|659110232|ref|XM_008456898.1|	putative glutamine amidotransferase YLR126C (LOC103495371), mRNA	XM_023698955.1 PREDICTED: Cucurbita pepo subsp. pepo gamma-glutamyl peptidase 5-like (LOC111811902), mRNA	AT2G23970	Class I glutamine amidotransferase-like superfamily protein	2402	1502.6	4356	308	2418.02	437.895	1080.05	154.145	1.59856	0.551423	7.7987	0.344949	4.87857	14.1429	N	Y	Y	Y	Y	Y	0.403124	1.60338e-09	0	1.60338e-09	9.81541e-08	0
gi|659100290|ref|XM_008452799.1|	mitochondrial dicarboxylate/tricarboxylate transporter DTC-like (LOC103492428), mRNA	XM_023675134.1 PREDICTED: Cucurbita pepo subsp. pepo mitochondrial dicarboxylate/tricarboxylate transporter DTC-like (LOC111793304), transcript variant X1, mRNA	AT5G19760	Mitochondrial substrate carrier family protein	14163.8	10646.4	4355.67	1440.67	5227.03	3212.79	1446.36	307.244	1.33039	3.25182	9.83144	2.44426	7.38991	3.02337	N	Y	Y	Y	Y	Y	0.329629	9.50768e-06	1.8051e-05	9.50768e-06	3.70703e-13	1.8051e-05
gi|659101461|ref|XM_008453395.1|	uncharacterized LOC103492851 (LOC103492851), mRNA	XM_023691666.1 PREDICTED: Cucurbita pepo subsp. pepo uncharacterized LOC111806374 (LOC111806374), transcript variant X3, mRNA	AT4G15730;AT1G02990	CW-type Zinc Finger;FUNCTIONS IN: molecular_function unknown; INVOLVED IN: biological_process unknown; LOCATED IN: cellular_component unknown; BEST Arabidopsis thaliana protein match is: CW-type Zinc Finger (TAIR:AT3G62900.1).	2949.67	4271	4345	1946.83	1475.17	912.55	418.594	251.082	0.690627	0.678865	1.51511	0.982969	2.19382	2.23183	N	N	Y	N	Y	Y	0.206833	0.918957	0.00161274	0.918957	0.00332387	0.00161274
gi|659098336|ref|XM_008451867.1|	uncharacterized LOC103491779 (LOC103491779), mRNA	XM_023675704.1 PREDICTED: Cucurbita pepo subsp. pepo uncharacterized RNA methyltransferase pc1998 (LOC111793699), transcript variant X1, mRNA			2336.83	4484.8	4343.83	355.667	2555.46	921.994	588.487	338.119	0.521056	0.537966	6.57029	1.03245	12.6096	12.2132	N	N	Y	N	Y	Y	0.0744178	0.849802	0	0.849802	0	0
gi|659093039|ref|XM_008449120.1|	26S proteasome regulatory subunit 4 homolog B-like (LOC103489815), mRNA	XM_023698333.1 PREDICTED: Cucurbita pepo subsp. pepo 26S proteasome regulatory subunit 4 homolog B-like (LOC111811469), mRNA	AT4G29040	regulatory particle AAA-ATPase 2A	3558.5	3350	4336.5	2401.5	639.507	532.897	642.738	784.088	1.06224	0.820593	1.48178	0.772512	1.39496	1.80575	N	N	Y	N	N	Y	0.837523	0.128878	0.019316	0.128878	0.21279	0.019316
gi|659122382|ref|XM_008462892.1|	uncharacterized LOC103499796 (LOC103499796), transcript variant X3, mRNA	XM_023693317.1 PREDICTED: Cucurbita pepo subsp. pepo uncharacterized LOC111807551 (LOC111807551), mRNA	AT5G25360	unknown protein; BEST Arabidopsis thaliana protein match is: unknown protein (TAIR:AT4G32342.1); Has 1807 Blast hits to 1807 proteins in 277 species: Archae - 0; Bacteria - 0; Metazoa - 736; Fungi - 347; Plants - 385; Viruses - 0; Other Eukaryotes - 339 (	1294.83	1804.2	4335.67	993.5	652.083	259.537	741.765	589.719	0.717677	0.298647	1.3033	0.41613	1.816	4.36403	N	Y	Y	Y	N	Y	0.266609	5.12022e-07	2.16402e-08	5.12022e-07	0.0317037	2.16402e-08
gi|659094681|ref|XM_008449967.1|	proton-coupled amino acid transporter 3-like (LOC103490455), mRNA	XM_023656405.1 PREDICTED: Cucurbita pepo subsp. pepo amino acid transporter AVT3B-like (LOC111776975), mRNA	AT2G42005	Transmembrane amino acid transporter family protein	1128.33	746.2	4304.67	5406	486.238	159.445	659.453	2633.34	1.51211	0.262119	0.208719	0.173347	0.138032	0.796276	N	Y	N	Y	Y	N	0.179405	0	0.360508	0	6.41352e-07	0.360508
gi|659097964|ref|XM_008451681.1|	pyruvate kinase, cytosolic isozyme (LOC103491640), mRNA	XM_023656783.1 PREDICTED: Cucurbita pepo subsp. pepo pyruvate kinase, cytosolic isozyme-like (LOC111777260), mRNA	AT3G55650	Pyruvate kinase family protein	2630.5	4832.4	4298.67	2559.17	1404.58	695.954	328.277	683.037	0.544346	0.611934	1.02787	1.12416	1.88827	1.67971	N	N	N	N	Y	N	0.0382562	0.487043	0.0396632	0.487043	0.0166583	0.0396632
gi|659115690|ref|XM_008459463.1|	E3 ubiquitin-protein ligase UPL3 (LOC103497327), mRNA	XM_023657136.1 PREDICTED: Cucurbita pepo subsp. pepo E3 ubiquitin-protein ligase UPL3-like (LOC111777497), mRNA	AT4G38600	HEAT repeat ;HECT-domain (ubiquitin-transferase)	2086.83	2546.2	4291.33	3847.83	269.819	332.914	733.263	1945.45	0.819587	0.48629	0.54234	0.593335	0.661723	1.11526	N	Y	N	Y	N	N	0.500956	0.00236337	0.662306	0.00236337	0.133873	0.662306
gi|659088793|ref|XM_008446943.1|	GTP-binding nuclear protein Ran1A-like (LOC103488283), mRNA	XM_023682524.1 PREDICTED: Cucurbita pepo subsp. pepo GTP-binding nuclear protein Ran-3-like (LOC111799117), mRNA	AT5G20010	RAS-related nuclear protein-1	2758.5	3959.6	4291	10395	573.866	668.564	1208.02	7054.52	0.696661	0.642857	0.265368	0.922769	0.380914	0.412795	N	N	N	N	N	N	0.218182	0.634604	0.0286114	0.634604	0.0289189	0.0286114
gi|659091484|ref|XM_008448354.1|	serine/threonine-protein phosphatase 2A 65 kDa regulatory subunit A beta isoform (LOC103489266), mRNA	XM_023680913.1 PREDICTED: Cucurbita pepo subsp. pepo serine/threonine-protein phosphatase 2A 65 kDa regulatory subunit A beta isoform (LOC111797979), transcript variant X2, mRNA	AT1G13320;AT3G25800	protein phosphatase 2A subunit A3;protein phosphatase 2A subunit A2	3649.17	3644.6	4290.33	2413.33	480.979	541.512	433.766	246.994	1.00125	0.850556	1.51209	0.849491	1.51019	1.77776	N	N	Y	N	N	Y	0.996601	0.335893	0.0227208	0.335893	0.122196	0.0227208
gi|659129212|ref|XM_008466356.1|	alpha-1,4-glucan-protein synthase [UDP-forming] 2-like (LOC103502420), mRNA	XM_023670358.1 PREDICTED: Cucurbita pepo subsp. pepo probable UDP-arabinopyranose mutase 2 (LOC111789699), mRNA	AT3G02230	reversibly glycosylated polypeptide 1	217.667	234.2	4289.83	202.333	35.2968	24.3762	1590.93	212.761	0.929405	0.0507401	1.07578	0.0545942	1.1575	21.2018	N	Y	Y	Y	N	Y	0.833876	0	0	0	0.742077	0
gi|659116077|ref|XM_008459668.1|	4-alpha-glucanotransferase, chloroplastic/amyloplastic (LOC103497466), mRNA	XM_023657049.1 PREDICTED: Cucurbita pepo subsp. pepo 4-alpha-glucanotransferase, chloroplastic/amyloplastic (LOC111777441), mRNA	AT5G64860	disproportionating enzyme	4144.67	10996.8	4277	987.5	2000.63	1347.63	563.67	615.391	0.376898	0.969059	4.19713	2.57115	11.136	4.33114	Y	Y	Y	Y	Y	Y	0.000879522	2.03463e-08	2.55315e-08	2.03463e-08	0	2.55315e-08
gi|659091931|ref|XM_008448589.1|	NAC domain-containing protein 78-like (LOC103489428), mRNA	XM_023686279.1 PREDICTED: Cucurbita pepo subsp. pepo NAC domain-containing protein 53-like (LOC111802017), mRNA	AT3G10500	NAC domain containing protein 53	3239.5	4207.2	4266.17	2519.17	672.428	712.129	325.184	480.776	0.76999	0.759347	1.28594	0.986178	1.67008	1.69348	N	N	N	N	N	N	0.372604	0.93431	0.0367341	0.93431	0.0537901	0.0367341
gi|659133352|ref|XM_008468472.1|	ribosome maturation protein SBDS (LOC103504043), mRNA	XM_023679276.1 PREDICTED: Cucurbita pepo subsp. pepo ribosome maturation protein SBDS (LOC111796587), mRNA	AT1G43860	sequence-specific DNA binding transcription factors	768.833	1148.6	4255.5	1216.67	195.071	176.637	472.335	734.355	0.669366	0.180668	0.631918	0.26991	0.944055	3.49767	N	Y	Y	Y	N	Y	0.187217	2.66787e-13	1.48507e-06	2.66787e-13	0.840571	1.48507e-06
gi|659067378|ref|XM_008440930.1|	programmed cell death protein 4-like (LOC103484031), transcript variant X1, mRNA	XM_023664315.1 PREDICTED: Cucurbita pepo subsp. pepo uncharacterized LOC111783385 (LOC111783385), transcript variant X1, mRNA	AT5G63195;AT3G48390;AT4G24800	MA3 domain-containing protein;other RNA	2072.67	2056.8	4252.5	1947.5	539.326	327.578	913.916	588.679	1.00771	0.4874	1.06427	0.483668	1.05612	2.18357	N	Y	Y	Y	N	Y	0.979359	2.78202e-05	0.00215064	2.78202e-05	0.840733	0.00215064
gi|659087791|ref|XM_008446416.1|	uncharacterized protein At1g47420, mitochondrial (LOC103487909), mRNA	XM_023691025.1 PREDICTED: Cucurbita pepo subsp. pepo succinate dehydrogenase subunit 5, mitochondrial-like (LOC111805791), transcript variant X2, mRNA	AT1G47420	succinate dehydrogenase 5	8522.67	9527.6	4249.33	2058.83	2610.65	3025.05	671.783	690.628	0.894524	2.00565	4.13956	2.24214	4.62767	2.06395	N	Y	Y	Y	Y	Y	0.701826	2.03486e-05	0.00432562	2.03486e-05	1.29353e-08	0.00432562
gi|659126602|ref|XM_008465048.1|	receptor-like protein kinase FERONIA (LOC103501472), transcript variant X1, mRNA	XM_023687985.1 PREDICTED: Cucurbita pepo subsp. pepo receptor-like protein kinase FERONIA (LOC111803533), mRNA	AT3G51550	Malectin/receptor-like protein kinase family protein	2221.5	2964.8	4247.83	2869	735.971	278.337	600.306	1276.06	0.749292	0.522972	0.774312	0.697956	1.03339	1.4806	N	N	N	N	N	N	0.32763	0.0350771	0.118332	0.0350771	0.902275	0.118332
gi|659099149|ref|XM_008452231.1|	V-type proton ATPase subunit F (LOC103492049), transcript variant X1, mRNA	XM_023667117.1 PREDICTED: Cucurbita pepo subsp. pepo V-type proton ATPase subunit F (LOC111786924), mRNA	AT4G02620;ATCG00720	photosynthetic electron transfer B;vacuolar ATPase subunit F family protein	4257.67	5683.8	4241.17	1952.17	1237.5	809.855	860.97	445.161	0.749088	1.00389	2.181	1.34015	2.91153	2.17254	N	N	Y	N	Y	Y	0.322701	0.0814059	0.0022953	0.0814059	6.52386e-05	0.0022953
gi|659097322|ref|XM_008451342.1|	cyclin-T1-5-like (LOC103491409), transcript variant X1, mRNA	XM_023691784.1 PREDICTED: Cucurbita pepo subsp. pepo cyclin-T1-3-like (LOC111806458), transcript variant X1, mRNA			2234.67	3388.6	4228	2562.83	708.041	485.406	888.633	1350.44	0.659466	0.52854	0.871952	0.801466	1.32221	1.64974	N	N	N	N	N	N	0.15735	0.192571	0.0470258	0.192571	0.295251	0.0470258
gi|659110561|ref|XM_008457068.1|	probable alpha,alpha-trehalose-phosphate synthase [UDP-forming] 7 (LOC103495491), mRNA	XM_023697994.1 PREDICTED: Cucurbita pepo subsp. pepo probable alpha,alpha-trehalose-phosphate synthase [UDP-forming] 7 (LOC111811235), mRNA	AT1G06410	trehalose-phosphatase/synthase 7	766.167	1009.2	4226.17	2880.17	86.444	160.785	953.368	1205	0.759182	0.181291	0.266015	0.238798	0.350396	1.46733	N	Y	N	Y	Y	N	0.367153	2.22045e-15	0.126967	2.22045e-15	0.00019898	0.126967
gi|659090240|ref|XM_008447687.1|	pyruvate kinase, cytosolic isozyme (LOC103488792), mRNA	XM_023685690.1 PREDICTED: Cucurbita pepo subsp. pepo pyruvate kinase, cytosolic isozyme (LOC111801633), mRNA	AT5G08570	Pyruvate kinase family protein	11492.8	19093.8	4221.33	1006	7137.14	6343.44	2282.23	460.689	0.601914	2.72256	11.4243	4.52317	18.9799	4.19616	N	Y	Y	Y	Y	Y	0.0802634	4.30951e-09	0.000149886	4.30951e-09	0	0.000149886
gi|659077297|ref|XM_008440910.1|	probable protein phosphatase 2C 75 (LOC103484021), transcript variant X1, mRNA	XM_023685725.1 PREDICTED: Cucurbita pepo subsp. pepo probable protein phosphatase 2C 75 (LOC111801658), transcript variant X6, mRNA			139.667	16.2	4219.17	514	100.669	7.98123	508.018	262.04	8.6214	0.0331029	0.271725	0.00383962	0.0315175	8.2085	Y	Y	Y	Y	Y	Y	0.000410514	0	1.58762e-14	0	9.81193e-12	1.58762e-14
gi|659124697|ref|XM_008464079.1|	uncharacterized LOC103500690 (LOC103500690), mRNA	XM_023658556.1 PREDICTED: Cucurbita pepo subsp. pepo probable GTP diphosphokinase RSH2, chloroplastic (LOC111778625), mRNA	AT3G14050;AT1G54130	RELA/SPOT homolog 3;RELA/SPOT homolog 2	1245.33	2278.8	4217.33	6494.83	792.397	408.494	854.742	2002.77	0.546486	0.295289	0.191742	0.540341	0.350864	0.649337	N	Y	N	Y	Y	N	0.0425525	0.00035789	0.0834048	0.00035789	0.000132101	0.0834048
gi|659128274|ref|XM_008465908.1|	CAX-interacting protein 4 (LOC103502085), mRNA	XM_023656221.1 PREDICTED: Cucurbita pepo subsp. pepo CAX-interacting protein 4 (LOC111776835), transcript variant X1, mRNA	AT2G28910	CAX interacting protein 4	2047	2859.6	4201.83	2177	493.37	383.976	375.497	854.652	0.715834	0.487168	0.940285	0.68056	1.31355	1.9301	N	Y	Y	Y	N	Y	0.25736	0.0242704	0.0094604	0.0242704	0.309824	0.0094604
gi|659131412|ref|XM_008467451.1|	uncharacterized LOC103503311 (LOC103503311), transcript variant X1, mRNA	XM_023695567.1 PREDICTED: Cucurbita pepo subsp. pepo uncharacterized LOC111809185 (LOC111809185), transcript variant X1, mRNA	AT3G52250	Duplicated homeodomain-like superfamily protein	1299.17	1555	4201.67	1877.17	301.91	224.631	1258.27	525.539	0.835477	0.309203	0.692089	0.370091	0.828376	2.2383	N	Y	Y	Y	N	Y	0.54846	5.45168e-07	0.00156854	5.45168e-07	0.493547	0.00156854
gi|659075169|ref|XM_008439780.1|	uncharacterized LOC103483249 (LOC103483249), transcript variant X1, mRNA	XM_023670931.1 PREDICTED: Cucurbita pepo subsp. pepo uncharacterized LOC111790112 (LOC111790112), transcript variant X1, mRNA	AT4G01290	unknown protein; FUNCTIONS IN: molecular_function unknown; INVOLVED IN: biological_process unknown; LOCATED IN: cellular_component unknown; EXPRESSED IN: 24 plant structures; EXPRESSED DURING: 15 growth stages; Has 1744 Blast hits to 1308 proteins in 219	1572.83	2005	4191	1722.67	362.68	386.412	701.7	525.009	0.784456	0.375288	0.913022	0.478406	1.16389	2.43286	N	Y	Y	Y	N	Y	0.414356	2.13641e-05	0.000508233	2.13641e-05	0.577566	0.000508233
gi|659073669|ref|XM_008438967.1|	protein STAY-GREEN, chloroplastic-like (LOC103482692), mRNA	XM_023677816.1 PREDICTED: Cucurbita pepo subsp. pepo protein STAY-GREEN, chloroplastic-like (LOC111795404), mRNA	AT4G11910;AT4G22920	INVOLVED IN: biological_process unknown; LOCATED IN: chloroplast; BEST Arabidopsis thaliana protein match is: non-yellowing 1 (TAIR:AT4G22920.1); Has 206 Blast hits to 202 proteins in 67 species: Archae - 0; Bacteria - 86; Metazoa - 0; Fungi - 0; Plants -	2273.17	5338	4175.17	5242	2507.7	1617.45	1237.18	2335.46	0.425846	0.544449	0.433645	1.27851	1.01831	0.796484	N	N	N	N	N	N	0.0168374	0.177499	0.361323	0.177499	0.945044	0.361323
gi|659076458|ref|XM_008440470.1|	long chain acyl-CoA synthetase 6, peroxisomal-like (LOC103483722), transcript variant X1, mRNA	XM_023683477.1 PREDICTED: Cucurbita pepo subsp. pepo long chain acyl-CoA synthetase 6, peroxisomal-like (LOC111799943), mRNA	AT5G27600;AT3G05970	long-chain acyl-CoA synthetase 7;long-chain acyl-CoA synthetase 6	1936.67	2233.8	4175.17	16121	604.732	198.879	904.568	8349.84	0.866983	0.463854	0.120133	0.535021	0.138565	0.258989	N	Y	Y	Y	Y	Y	0.630163	0.000289708	0.000113308	0.000289708	2.83166e-06	0.000113308
gi|659090829|ref|XM_008448003.1|	spermidine synthase (LOC103489019), mRNA	XM_023670863.1 PREDICTED: Cucurbita pepo subsp. pepo spermidine synthase (LOC111790066), mRNA	AT1G23820;AT1G70310	spermidine synthase 2;spermidine synthase 1	6443.17	6503.4	4170.33	3030.83	2890.82	1139.03	1341.66	2321.67	0.990738	1.545	2.12587	1.55944	2.14575	1.37597	N	Y	N	Y	Y	N	0.974591	0.00812462	0.294858	0.00812462	0.00386244	0.294858
gi|659128317|ref|XM_008465929.1|	zinc finger protein CONSTANS-LIKE 9-like (LOC103502100), transcript variant X4, mRNA	XM_023678459.1 PREDICTED: Cucurbita pepo subsp. pepo zinc finger protein CONSTANS-LIKE 9-like (LOC111795853), transcript variant X2, mRNA	AT5G48250	B-box type zinc finger protein with CCT domain	4502.67	16599.8	4157.83	2276.5	1815.35	7252.89	2443.74	1732	0.271248	1.08294	1.97789	3.99242	7.29181	1.82641	Y	Y	N	Y	Y	N	2.33725e-05	1.97993e-05	0.11572	1.97993e-05	3.60699e-08	0.11572
gi|659113802|ref|XM_008458542.1|	histone H4 (LOC103496608), mRNA	XM_023691361.1 PREDICTED: Cucurbita pepo subsp. pepo histone H4 (LOC111805747), mRNA	AT1G07660	Histone superfamily protein	1416.17	1600.6	4156.5	2515.83	1058.97	426.602	1224.38	1224.06	0.884772	0.340711	0.562902	0.385084	0.636211	1.65214	N	Y	N	Y	N	N	0.717331	1.73591e-06	0.0464929	1.73591e-06	0.104582	0.0464929
gi|659108181|ref|XM_008455839.1|	protein IQ-DOMAIN 14 (LOC103494593), transcript variant X1, mRNA	XM_023683939.1 PREDICTED: Cucurbita pepo subsp. pepo protein IQ-DOMAIN 14-like (LOC111800309), transcript variant X3, mRNA	AT2G43680;AT3G59695	IQ-domain 14;other RNA	2011.33	2330.6	4155.33	2616.17	676.398	497.56	331.425	245.327	0.863011	0.484037	0.768809	0.56087	0.890845	1.58833	N	Y	N	Y	N	N	0.61886	0.000785901	0.0662363	0.000785901	0.668348	0.0662363
gi|659128778|ref|XM_008466143.1|	auxin response factor 2 (LOC103502275), transcript variant X1, mRNA	XM_023660798.1 PREDICTED: Cucurbita pepo subsp. pepo auxin response factor 2B-like (LOC111780412), mRNA	AT5G62000	auxin response factor 2	4985.33	4171.6	4154.83	4303	2782.37	662.118	325.438	1380.43	1.19507	1.19989	1.15857	1.00404	0.969463	0.965567	N	N	N	N	N	N	0.544542	0.980973	0.888323	0.980973	0.906758	0.888323
gi|659092363|ref|XM_008448809.1|	NADH dehydrogenase [ubiquinone] iron-sulfur protein 8-B, mitochondrial (LOC103489581), transcript variant X1, mRNA	XM_023673509.1 PREDICTED: Cucurbita pepo subsp. pepo NADH dehydrogenase [ubiquinone] iron-sulfur protein 8, mitochondrial (LOC111792175), mRNA	AT1G16700	Alpha-helical ferredoxin	4769.5	5500.4	4120.17	1878.67	381.403	518.758	681.935	244.372	0.867119	1.1576	2.53877	1.33499	2.92782	2.19313	N	N	Y	N	Y	Y	0.625685	0.0856386	0.00205247	0.0856386	6.09223e-05	0.00205247
gi|659132483|ref|XM_008468000.1|	UDP-glycosyltransferase 85A2 (LOC103503699), mRNA	XM_023679247.1 PREDICTED: Cucurbita pepo subsp. pepo 7-deoxyloganetin glucosyltransferase-like (LOC111796572), mRNA	AT1G22360	UDP-glucosyl transferase 85A2	79.3333	911.2	4114.5	6739.67	81.03	612.541	3391.13	4002.91	0.0870647	0.0192814	0.0117711	0.221461	0.1352	0.61049	Y	Y	N	Y	Y	N	3.16337e-05	0.0152094	0.213423	0.0152094	4.51092e-05	0.213423
gi|659128792|ref|XM_008466150.1|	ATP-dependent Clp protease ATP-binding subunit clpA homolog CD4B, chloroplastic (LOC103502278), mRNA	XM_023660797.1 PREDICTED: Cucurbita pepo subsp. pepo chaperone protein ClpC, chloroplastic-like (LOC111780411), mRNA	AT5G50920	CLPC homologue 1	3322.67	2186.8	4113.5	8900.5	1563.29	137.207	1076.45	6785.39	1.51942	0.807747	0.373312	0.531615	0.245694	0.462165	N	Y	N	Y	Y	N	0.160464	0.000253081	0.0768756	0.000253081	0.0113073	0.0768756
gi|659078342|ref|XM_008441456.1|	nuclear envelope morphology protein 1-like (LOC103484399), mRNA	XM_023688050.1 PREDICTED: Cucurbita pepo subsp. pepo uncharacterized LOC111803570 (LOC111803570), transcript variant X11, mRNA	AT5G46410;ATCG01250	SCP1-like small phosphatase 4;NADH-Ubiquinone/plastoquinone (complex I) protein	621	662.4	4106.67	2107	175.875	175.928	905.603	781.023	0.9375	0.151218	0.294732	0.161299	0.314381	1.94906	N	Y	Y	Y	Y	Y	0.836058	0	0.008514	0	6.25717e-05	0.008514
gi|659120024|ref|XM_008461750.1|	NADH dehydrogenase [ubiquinone] 1 alpha subcomplex subunit 9, mitochondrial (LOC103498927), mRNA	XM_023693478.1 PREDICTED: Cucurbita pepo subsp. pepo NADH dehydrogenase [ubiquinone] 1 alpha subcomplex subunit 9, mitochondrial-like (LOC111807662), mRNA	AT2G20360	NAD(P)-binding Rossmann-fold superfamily protein	6224.17	6417.8	4103.33	1641.67	654.077	719.112	451.693	457.859	0.969829	1.51686	3.79137	1.56405	3.90932	2.49949	N	Y	Y	Y	Y	Y	0.916474	0.00772499	0.000349384	0.00772499	4.37251e-07	0.000349384
gi|659077553|ref|XM_008441046.1|	uncharacterized LOC103484098 (LOC103484098), mRNA	XM_023696650.1 PREDICTED: Cucurbita pepo subsp. pepo uncharacterized LOC111810082 (LOC111810082), transcript variant X1, mRNA	AT4G25620;AT1G76660;AT5G52430	FUNCTIONS IN: molecular_function unknown; INVOLVED IN: biological_process unknown; LOCATED IN: plasma membrane; EXPRESSED IN: 22 plant structures; EXPRESSED DURING: 13 growth stages; BEST Arabidopsis thaliana protein match is: hydroxyproline-rich glycopro	1911.5	3141.4	4081.83	1198	940.738	383.362	708.487	225.416	0.608487	0.468294	1.59558	0.769605	2.6222	3.40721	N	N	Y	N	Y	Y	0.0923205	0.123842	2.44284e-06	0.123842	0.00040621	2.44284e-06
gi|659078232|ref|XM_008441396.1|	F-box protein At5g46170-like (LOC103484356), mRNA	XM_023688345.1 PREDICTED: Cucurbita pepo subsp. pepo F-box protein At5g46170-like (LOC111803792), transcript variant X1, mRNA	AT5G46170	F-box family protein	1263.5	1502.4	4063.83	1305	256.46	287.77	1306.47	671.245	0.840988	0.310913	0.968199	0.3697	1.15126	3.11405	N	Y	Y	Y	N	Y	0.563615	3.47967e-06	1.15142e-05	3.47967e-06	0.611421	1.15142e-05
gi|659114094|ref|XM_008458680.1|	uncharacterized 38.1 kDa protein (LOC103496714), mRNA	XM_023696877.1 PREDICTED: Cucurbita pepo subsp. pepo staphylococcal-like nuclease CAN2 (LOC111810230), mRNA	AT2G40410;AT3G56170	Staphylococcal nuclease homologue;Ca-2+ dependent nuclease	1080.17	322	4054	2631.83	891.434	162.39	768.047	549.784	3.35455	0.266445	0.410424	0.0794277	0.122348	1.54037	N	Y	N	Y	Y	N	0.0368972	0	0.0862495	0	6.1221e-12	0.0862495
gi|659124334|ref|XM_008463881.1|	auxin-induced in root cultures protein 12-like (LOC103500533), mRNA	XM_023698719.1 PREDICTED: Cucurbita pepo subsp. pepo cytochrome b561 and DOMON domain-containing protein At5g35735-like (LOC111811708), transcript variant X2, mRNA	AT3G25290	Auxin-responsive family protein	198	252	4051.17	1750.17	73.4929	192.029	1356.1	1618.66	0.785714	0.0488748	0.113132	0.0622043	0.143986	2.31473	N	Y	Y	Y	Y	Y	0.523424	0	0.00536983	0	0.0100388	0.00536983
gi|659092272|ref|XM_008448766.1|	probable choline kinase 2 (LOC103489532), transcript variant X1, mRNA	XM_023662124.1 PREDICTED: Cucurbita pepo subsp. pepo probable choline kinase 2 (LOC111781494), mRNA	AT4G09760	Protein kinase superfamily protein	925	1110.2	4050.5	905.833	315.368	269.206	789.873	554.532	0.833183	0.228367	1.02116	0.27409	1.22561	4.47157	N	Y	Y	Y	N	Y	0.547716	5.09925e-13	1.42679e-08	5.09925e-13	0.474647	1.42679e-08
gi|659084039|ref|XM_008444453.1|	probable E3 ubiquitin-protein ligase LOG2 (LOC103486475), mRNA	XM_023683655.1 PREDICTED: Cucurbita pepo subsp. pepo probable E3 ubiquitin-protein ligase LUL2 (LOC111800072), mRNA	AT3G53410;AT3G09770	RING/U-box superfamily protein	3491.33	2105.6	4044.33	2232.67	2956.68	227.72	802.675	1036.19	1.65812	0.863265	1.56375	0.52063	0.943087	1.81144	N	Y	Y	Y	N	Y	0.285498	0.000159993	0.0189097	0.000159993	0.828865	0.0189097
gi|659110619|ref|XM_008457101.1|	mediator of RNA polymerase II transcription subunit 15-like (LOC103495514), mRNA	XM_023675353.1 PREDICTED: Cucurbita pepo subsp. pepo transcription factor SPT20 homolog (LOC111793460), transcript variant X2, mRNA	AT4G28300	Protein of unknown function (DUF1421)	2088.17	2544.2	4014.67	2329.5	1204.3	394.484	372.006	1045.25	0.820756	0.520135	0.896401	0.633726	1.09217	1.7234	N	Y	N	Y	N	N	0.504031	0.00780429	0.0312737	0.00780429	0.74329	0.0312737
gi|659109247|ref|XM_008456396.1|	uncharacterized LOC103494986 (LOC103494986), mRNA	XM_023679360.1 PREDICTED: Cucurbita pepo subsp. pepo universal stress protein PHOS34-like (LOC111796644), mRNA	AT5G54430;AT4G27320	Adenine nucleotide alpha hydrolases-like superfamily protein	1295.33	1205.2	4008.83	1078.17	406.384	223.454	1054.43	217.821	1.07479	0.32312	1.20142	0.300636	1.11782	3.71819	N	Y	Y	Y	N	Y	0.811141	8.89597e-11	5.11051e-07	8.89597e-11	0.692489	5.11051e-07
gi|659116597|ref|XM_008459933.1|	BTB/POZ domain-containing protein POB1-like (LOC103497679), mRNA	XM_023659042.1 PREDICTED: Cucurbita pepo subsp. pepo BTB/POZ domain-containing protein POB1 (LOC111779015), mRNA	AT3G61600;AT2G46260	BTB/POZ/Kelch-associated protein;POZ/BTB containin G-protein 1	2488.33	6025.6	4003.5	2575	1927.92	1007.17	1297.74	1569.51	0.41296	0.621539	0.966343	1.50508	2.34004	1.55476	N	Y	N	Y	Y	N	0.00265517	0.0149448	0.0820497	0.0149448	0.00135553	0.0820497
gi|659109056|ref|XM_008456303.1|	glucose-6-phosphate/phosphate translocator 2, chloroplastic-like (LOC103494919), mRNA	XM_023680205.1 PREDICTED: Cucurbita pepo subsp. pepo glucose-6-phosphate/phosphate translocator 1, chloroplastic (LOC111797249), mRNA	AT5G54800	glucose 6-phosphate/phosphate translocator 1	4845.17	7588.4	3999.33	975.667	3224.97	1243.79	1083.91	214.38	0.638496	1.21149	4.96601	1.89742	7.77766	4.09908	N	Y	Y	Y	Y	Y	0.12387	0.000137067	8.07724e-08	0.000137067	1.66533e-13	8.07724e-08
gi|659122355|ref|XM_008462876.1|	uncharacterized LOC103499788 (LOC103499788), mRNA	XM_023692807.1 PREDICTED: Cucurbita pepo subsp. pepo metallothiol transferase FosB-like (LOC111807198), mRNA	AT1G15380	Lactoylglutathione lyase / glyoxalase I family protein	160.5	706.6	3980.5	1182.33	36.5609	284.841	842.395	605.508	0.227144	0.0403216	0.135749	0.177515	0.597632	3.36665	Y	Y	Y	Y	N	Y	7.70191e-06	0	3.07187e-06	0	0.0978381	3.07187e-06
gi|659088175|ref|XM_008446619.1|	5'-adenylylsulfate reductase-like 4 (LOC103488066), mRNA	XM_023689803.1 PREDICTED: Cucurbita pepo subsp. pepo 5'-adenylylsulfate reductase-like 4 (LOC111804957), mRNA	AT1G34780;AT4G08930	APR-like 6;APR-like 4	2036.67	2828.8	3955.67	1324	991.341	345.098	356.653	368.518	0.719975	0.514873	1.53827	0.715126	2.13656	2.98766	N	N	Y	N	Y	Y	0.265744	0.0495201	2.31916e-05	0.0495201	0.0052501	2.31916e-05
gi|659081778|ref|XM_008443287.1|	uncharacterized LOC103485612 (LOC103485612), mRNA	XM_023672303.1 PREDICTED: Cucurbita pepo subsp. pepo UPF0496 protein 4-like (LOC111791097), mRNA	AT1G74450	Protein of unknown function (DUF793)	2041.33	1207.6	3950.5	1331.17	1560.05	214.4	767.537	470.186	1.69041	0.516728	1.53349	0.305683	0.907174	2.9677	N	Y	Y	Y	N	Y	0.224853	2.83585e-11	2.58777e-05	2.83585e-11	0.727884	2.58777e-05
gi|659093864|ref|XM_008449537.1|	ras-related protein Rab7 (LOC103490155), transcript variant X1, mRNA	XM_023680303.1 PREDICTED: Cucurbita pepo subsp. pepo ras-related protein Rab7-like (LOC111797324), mRNA	AT1G52280;AT1G22740	RAB GTPase homolog G3B;RAB GTPase homolog G3D	1037	2967	3948.5	509.5	627.995	737.534	997.663	221.318	0.349511	0.262631	2.03533	0.751425	5.82336	7.74975	Y	N	Y	N	Y	Y	0.000449332	0.0935591	7.38298e-14	0.0935591	5.9234e-10	7.38298e-14
gi|659117389|ref|XM_008460355.1|	zinc finger A20 and AN1 domain-containing stress-associated protein 3 (LOC103497937), mRNA	XM_023657620.1 PREDICTED: Cucurbita pepo subsp. pepo zinc finger A20 and AN1 domain-containing stress-associated protein 3-like (LOC111777888), mRNA	AT2G27580	A20/AN1-like zinc finger family protein	848.333	1656.8	3944.5	3201.67	408.476	1237.37	548.502	1051.72	0.512031	0.215067	0.264966	0.420028	0.51748	1.23201	N	Y	N	Y	Y	N	0.126079	1.10432e-05	0.405209	1.10432e-05	0.0189959	0.405209
gi|659100168|ref|XM_008452741.1|	3-oxoacyl-[acyl-carrier-protein] synthase II, chloroplastic (LOC103492394), mRNA	XM_023660205.1 PREDICTED: Cucurbita pepo subsp. pepo 3-oxoacyl-[acyl-carrier-protein] synthase II, chloroplastic-like (LOC111779985), transcript variant X1, mRNA	AT3G19910;AT1G74960	RING/U-box superfamily protein;fatty acid biosynthesis 1	425.833	155.8	3944	1008.5	111.829	39.1369	1295.45	255.551	2.7332	0.10797	0.422244	0.039503	0.154487	3.91076	N	Y	Y	Y	Y	Y	0.00377337	0	2.01618e-07	0	1.26956e-08	2.01618e-07
gi|18032027|gb|AY066012.1|	Cucumis melo aminotransferase 1 mRNA, complete cds	XM_023661016.1 PREDICTED: Cucurbita pepo subsp. pepo serine--glyoxylate aminotransferase-like (LOC111780582), mRNA	AT2G13360	alanine:glyoxylate aminotransferase	175.5	85	3942.67	701.333	134.415	40.6202	1557.39	203.214	2.06471	0.044513	0.250238	0.021559	0.121198	5.62167	N	Y	Y	Y	Y	Y	0.129347	0	3.29353e-09	0	2.61875e-09	3.29353e-09
gi|659087548|ref|XM_008446291.1|	uncharacterized membrane protein C2G11.09-like (LOC103487808), transcript variant X1, mRNA	XM_023681460.1 PREDICTED: Cucurbita pepo subsp. pepo CSC1-like protein RXW8 (LOC111798367), transcript variant X1, mRNA	AT1G58520	lipases;hydrolases, acting on ester bonds	510.167	819.4	3941.5	1094.83	240.302	196.617	1187.91	465.018	0.62261	0.129435	0.465977	0.20789	0.748424	3.60009	N	Y	Y	Y	N	Y	0.127637	8.28537e-12	9.36573e-07	8.28537e-12	0.313861	9.36573e-07
gi|659117260|ref|XM_008460284.1|	probable 1-deoxy-D-xylulose-5-phosphate synthase, chloroplastic (LOC103497896), mRNA	XM_023692629.1 PREDICTED: Cucurbita pepo subsp. pepo probable 1-deoxy-D-xylulose-5-phosphate synthase, chloroplastic (LOC111807062), mRNA	AT4G15560;AT3G21500	Deoxyxylulose-5-phosphate synthase;1-deoxy-D-xylulose 5-phosphate synthase 1	3023.33	3106.4	3939	3715	1428.41	843.676	586.31	2268.51	0.97326	0.767538	0.813818	0.788627	0.836178	1.0603	N	N	N	N	N	N	0.92669	0.162848	0.814886	0.162848	0.569897	0.814886
gi|659067580|ref|XM_008441969.1|	calnexin homolog (LOC103484728), mRNA	XM_023663909.1 PREDICTED: Cucurbita pepo subsp. pepo calnexin homolog (LOC111783033), mRNA	AT5G61790	calnexin 1	4402.17	5712.2	3936.83	4242.33	2782.61	2993.75	919.829	2521.28	0.77066	1.1182	1.03768	1.45096	1.34648	0.927988	N	N	N	N	N	N	0.453935	0.165853	0.780304	0.165853	0.377569	0.780304
gi|659075861|ref|XM_008440149.1|	uncharacterized LOC103483489 (LOC103483489), mRNA	XM_023670925.1 PREDICTED: Cucurbita pepo subsp. pepo uncharacterized LOC111790109 (LOC111790109), mRNA	AT3G24160	putative type 1 membrane protein	3703	3961.8	3922	2289.83	526.502	188.922	501.606	279.596	0.934676	0.944161	1.61715	1.01015	1.73017	1.71279	N	N	N	N	N	N	0.817948	0.952362	0.0333198	0.952362	0.0397912	0.0333198
gi|659101637|ref|XM_008453491.1|	malate dehydrogenase, mitochondrial (LOC103492923), mRNA	XM_023696407.1 PREDICTED: Cucurbita pepo subsp. pepo malate dehydrogenase, mitochondrial (LOC111809931), mRNA	AT1G53240;AT3G15020	Lactate/malate dehydrogenase family protein	11575.3	12084.8	3916.5	2448.5	5159.85	3117.41	1182.53	1835.09	0.957842	2.95553	4.72752	3.08561	4.93559	1.59955	N	Y	N	Y	Y	N	0.882325	4.57071e-10	0.094988	4.57071e-10	2.9682e-09	0.094988
gi|659088349|ref|XM_008446713.1|	carbonic anhydrase 2-like (LOC103488130), transcript variant X2, mRNA	XM_023682059.1 PREDICTED: Cucurbita pepo subsp. pepo beta carbonic anhydrase 5, chloroplastic-like (LOC111798739), transcript variant X3, mRNA	AT1G70410	beta carbonic anhydrase 4	126.333	86.4	3912.17	8397.17	78.2014	12.5419	3021.15	3638.3	1.46219	0.0322924	0.0150448	0.0220849	0.0102892	0.465891	N	Y	Y	Y	Y	Y	0.351346	1.2966e-06	0.0161199	1.2966e-06	0	0.0161199
gi|659094043|ref|XM_008449630.1|	ubiquitin domain-containing protein DSK2a-like (LOC103490215), mRNA	XM_023698674.1 PREDICTED: Cucurbita pepo subsp. pepo ubiquitin domain-containing protein DSK2b-like (LOC111811679), transcript variant X1, mRNA	AT2G17200	ubiquitin family protein	4202.83	4307	3899	3106.83	1176.46	384.085	609.089	452.343	0.975815	1.07793	1.35277	1.10464	1.3863	1.25498	N	N	N	N	N	N	0.933467	0.555263	0.365236	0.555263	0.217693	0.365236
gi|659066529|ref|XM_008450596.1|	RNA polymerase-associated protein LEO1 (LOC103490845), transcript variant X1, mRNA	XM_023663860.1 PREDICTED: Cucurbita pepo subsp. pepo protein LEO1 homolog (LOC111782995), transcript variant X2, mRNA	AT5G61150	leo1-like family protein	2659.67	2771	3892.33	2280.67	1234.25	477.691	480.262	680.016	0.959822	0.683309	1.16618	0.711912	1.215	1.70666	N	N	N	N	N	N	0.889496	0.0466455	0.0345283	0.0466455	0.468421	0.0345283
gi|659095583|ref|XM_008450437.1|	syntaxin-22 (LOC103490761), mRNA	XM_023696735.1 PREDICTED: Cucurbita pepo subsp. pepo syntaxin-22-like (LOC111810147), mRNA	AT4G17730	syntaxin of plants 23	1471.67	1628	3889.83	1886.5	233.816	354.248	263.707	163.837	0.903972	0.378337	0.780104	0.418527	0.862974	2.06193	N	Y	Y	Y	N	Y	0.735579	6.41946e-07	0.00447493	6.41946e-07	0.591244	0.00447493
gi|659092420|ref|XM_008448831.1|	NEDD8-conjugating enzyme Ubc12-like (LOC103489610), transcript variant X1, mRNA	XM_023674369.1 PREDICTED: Cucurbita pepo subsp. pepo NEDD8-conjugating enzyme Ubc12-like (LOC111792785), transcript variant X1, mRNA	AT4G36800	RUB1 conjugating enzyme 1	2812.5	3194.6	3878.33	1887.17	701.699	337.622	311.875	539.322	0.880392	0.725183	1.49033	0.823704	1.6928	2.05511	N	N	Y	N	N	Y	0.665175	0.253856	0.00465943	0.253856	0.050091	0.00465943
gi|659107766|ref|XM_008455625.1|	peptide methionine sulfoxide reductase A3-like (LOC103494451), mRNA	XM_023659120.1 PREDICTED: Cucurbita pepo subsp. pepo peptide methionine sulfoxide reductase A3-like (LOC111779060), transcript variant X1, mRNA	AT5G07470;AT4G25130	peptidemethionine sulfoxide reductase 3;peptide met sulfoxide reductase 4	1393.5	1603.4	3870.5	3605.67	503.621	214.178	979.868	1603.8	0.869091	0.360031	0.386475	0.414262	0.444689	1.07345	N	Y	N	Y	Y	N	0.639061	4.8205e-07	0.77697	4.8205e-07	0.0034741	0.77697
gi|659103049|ref|XM_008454226.1|	protein SPA1-RELATED 4 (LOC103493482), transcript variant X1, mRNA	XM_023679286.1 PREDICTED: Cucurbita pepo subsp. pepo protein SPA1-RELATED 3-like (LOC111796595), transcript variant X1, mRNA	AT3G15354;AT1G53090	SPA1-related 4;SPA1-related 3	661.333	127.2	3864.83	346.833	548.947	30.2771	910.702	184.934	5.19916	0.171116	1.90678	0.0329122	0.366747	11.1432	N	Y	Y	Y	Y	Y	0.00966934	0	0	0	0.00642869	0
gi|659101225|ref|XM_008453272.1|	transmembrane protein 205 (LOC103492767), mRNA	XM_023659341.1 PREDICTED: Cucurbita pepo subsp. pepo transmembrane protein 205 (LOC111779235), mRNA	AT3G62580	Late embryogenesis abundant protein (LEA) family protein	5128	10055.8	3859.33	3010	3168.28	1532.03	520.583	817.627	0.509954	1.32873	1.70365	2.60558	3.3408	1.28217	N	Y	N	Y	Y	N	0.0209532	1.33937e-08	0.322071	1.33937e-08	5.55499e-06	0.322071
gi|659093830|ref|XM_008449520.1|	ubiquitin thioesterase OTU1 (LOC103490144), transcript variant X1, mRNA	XM_023665820.1 PREDICTED: Cucurbita pepo subsp. pepo ubiquitin thioesterase OTU1 (LOC111785429), transcript variant X1, mRNA	AT1G50670	OTU-like cysteine protease family protein	2659.83	3605.6	3848.67	2089	1286.09	1053.97	1021.28	679.75	0.737695	0.691105	1.27326	0.936844	1.72599	1.84235	N	N	Y	N	N	Y	0.30055	0.700111	0.0159766	0.700111	0.0413365	0.0159766
gi|659066270|ref|XM_008463596.1|	putative phagocytic receptor 1b (LOC103500066), transcript variant X1, mRNA	XM_023664195.1 PREDICTED: Cucurbita pepo subsp. pepo transmembrane 9 superfamily member 3-like (LOC111783277), mRNA	AT2G01970;AT5G37310	Endomembrane protein 70 protein family	3190.5	3537.6	3848.33	1516.83	820.799	613.708	1024.93	378.402	0.901883	0.82906	2.1034	0.919255	2.33223	2.53708	N	N	Y	N	Y	Y	0.7253	0.619315	0.000289616	0.619315	0.00171203	0.000289616
gi|659075751|ref|XM_008440089.1|	nucleolin (LOC103483455), mRNA	XM_023683497.1 PREDICTED: Cucurbita pepo subsp. pepo nucleolin-like (LOC111799959), transcript variant X1, mRNA	AT2G44710	RNA-binding (RRM/RBD/RNP motifs) family protein	3504.67	3448.2	3847.5	3499	813.994	678.468	280.146	1009.28	1.01638	0.910895	1.00162	0.896218	0.985482	1.0996	N	N	N	N	N	N	0.955971	0.518189	0.704479	0.518189	0.956179	0.704479
gi|659116963|ref|XM_008460130.1|	probable enoyl-CoA hydratase, mitochondrial (LOC103497788), mRNA	XM_023692692.1 PREDICTED: Cucurbita pepo subsp. pepo probable enoyl-CoA hydratase 1, peroxisomal (LOC111807114), mRNA	AT4G16210	enoyl-CoA hydratase/isomerase A	3222.33	4967.4	3846.83	3259.67	1685.58	1113.05	353.61	1081.48	0.648696	0.837659	0.988547	1.2913	1.5239	1.18013	N	N	N	N	N	N	0.139362	0.128835	0.508708	0.128835	0.110914	0.508708
gi|659113702|ref|XM_008458490.1|	uncharacterized LOC103496575 (LOC103496575), transcript variant X1, mRNA	XM_023695475.1 PREDICTED: Cucurbita pepo subsp. pepo uncharacterized LOC111809123 (LOC111809123), transcript variant X1, mRNA			187.5	34.4	3844.67	391.167	176.596	29.1856	1171.2	340.626	5.45058	0.0487689	0.479335	0.00894746	0.0879421	9.82872	N	Y	Y	Y	Y	Y	0.0214992	0	2.22045e-16	0	0.00148416	2.22045e-16
gi|659072157|ref|XM_008465445.1|	E3 SUMO-protein ligase SIZ1 (LOC103501758), transcript variant X2, mRNA	XM_023663815.1 PREDICTED: Cucurbita pepo subsp. pepo E3 SUMO-protein ligase SIZ1-like (LOC111782957), transcript variant X1, mRNA	AT5G60410	DNA-binding protein with MIZ/SP-RING zinc finger, PHD-finger and SAP domain	2195	3304.6	3838.17	4102.33	537.585	894.132	917.343	896.503	0.664226	0.571888	0.535061	0.860984	0.805542	0.935606	N	N	N	N	N	N	0.164806	0.377987	0.789947	0.377987	0.417402	0.789947
gi|659095958|ref|XM_008450629.1|	aspartic proteinase nepenthesin-1 (LOC103490888), mRNA	XM_023697459.1 PREDICTED: Cucurbita pepo subsp. pepo probable aspartyl protease At4g16563 (LOC111810703), mRNA	AT4G16563	Eukaryotic aspartyl protease family protein	3163.33	11525	3821.33	2377.83	3224.53	5261.52	459.544	2122.4	0.274476	0.827809	1.33034	3.01596	4.84685	1.60707	Y	Y	N	Y	Y	N	0.000564955	0.00017179	0.0987503	0.00017179	1.58266e-05	0.0987503
gi|659076494|ref|XM_008440490.1|	ATP-dependent (S)-NAD(P)H-hydrate dehydratase (LOC103483736), transcript variant X1, mRNA	XM_023672597.1 PREDICTED: Cucurbita pepo subsp. pepo ATP-dependent (S)-NAD(P)H-hydrate dehydratase (LOC111791306), mRNA	AT5G19140;AT5G19150	pfkB-like carbohydrate kinase family protein;Aluminium induced protein with YGL and LRDR motifs	1638.83	889.6	3820.5	1278.33	919.901	216.553	413.189	755.38	1.84221	0.428958	1.28201	0.232849	0.695906	2.98866	N	Y	Y	Y	N	Y	0.0659827	8.88178e-16	2.35602e-05	8.88178e-16	0.260373	2.35602e-05
gi|659081263|ref|XM_008443018.1|	uncharacterized protein DDB_G0271670 (LOC103485428), transcript variant X2, mRNA	XM_023694197.1 PREDICTED: Cucurbita pepo subsp. pepo uncharacterized LOC111808299 (LOC111808299), mRNA	AT4G08540	DNA-directed RNA polymerase II protein	377	465.6	3820.33	1710.67	154.296	107.702	1321.88	388.864	0.809708	0.0986825	0.220382	0.121874	0.272175	2.23324	N	Y	Y	Y	Y	Y	0.512977	3.27294e-13	0.00166438	3.27294e-13	1.14757e-05	0.00166438
gi|659095441|ref|XM_008450361.1|	acyl-CoA-binding protein (LOC103490717), mRNA	XM_023696080.1 PREDICTED: Cucurbita pepo subsp. pepo acyl-CoA-binding protein (LOC111809697), mRNA	AT1G31812	acyl-CoA-binding protein 6	6532.83	7349.6	3809.33	2941.83	1132.5	2743.23	1158.06	1562.18	0.888869	1.71495	2.22067	1.92937	2.49831	1.29488	N	Y	N	Y	Y	N	0.686224	0.003604	0.303495	0.003604	0.00058735	0.303495
gi|659105518|ref|XM_008454892.1|	uncharacterized LOC103493927 (LOC103493927), mRNA	XM_023660553.1 PREDICTED: Cucurbita pepo subsp. pepo uncharacterized LOC111780220 (LOC111780220), transcript variant X3, mRNA	AT3G48050	BAH domain ;TFIIS helical bundle-like domain	2041.67	2313.6	3798.83	3137.17	301.747	307.289	501.032	491.733	0.882463	0.537446	0.6508	0.609029	0.737481	1.21091	N	Y	N	Y	N	N	0.672913	0.00392431	0.445468	0.00392431	0.259201	0.445468
gi|659088894|ref|XM_008446996.1|	EIN3-binding F-box protein 1 (LOC103488312), mRNA	XM_023682189.1 PREDICTED: Cucurbita pepo subsp. pepo EIN3-binding F-box protein 1-like (LOC111798844), mRNA	AT2G25490	EIN3-binding F box protein 1	2808.17	3543.2	3793.83	2324	696.602	751.422	1099.19	667.704	0.792551	0.740192	1.20833	0.933937	1.52461	1.63246	N	N	N	N	N	N	0.42885	0.686668	0.0524549	0.686668	0.114241	0.0524549
gi|659127761|ref|XM_008465654.1|	dentin sialophosphoprotein-like (LOC103501902), transcript variant X4, mRNA	XM_023656155.1 PREDICTED: Cucurbita pepo subsp. pepo uncharacterized LOC111776791 (LOC111776791), transcript variant X1, mRNA	AT3G45630	RNA binding (RRM/RBD/RNP motifs) family protein	977.833	1433	3793.33	1429.83	469.148	301.694	566.399	394.753	0.682368	0.257777	0.683879	0.377768	1.00221	2.65299	N	Y	Y	Y	N	Y	0.20463	3.21973e-08	0.000151356	3.21973e-08	0.993633	0.000151356
gi|659093320|ref|XM_008449259.1|	caffeoylshikimate esterase (LOC103489918), mRNA	XM_023669766.1 PREDICTED: Cucurbita pepo subsp. pepo caffeoylshikimate esterase (LOC111789120), mRNA	AT1G52760	lysophospholipase 2	1329.83	144.4	3792	575.167	1262.49	36.5691	1576.58	394.791	9.20937	0.350694	2.31208	0.0380802	0.251058	6.59287	N	Y	Y	Y	Y	Y	0.00583271	4.44089e-16	5.93891e-09	4.44089e-16	0.00555074	5.93891e-09
gi|659084579|ref|XM_008444740.1|	E3 ubiquitin-protein ligase RHF2A-like (LOC103486708), transcript variant X1, mRNA	XM_023672663.1 PREDICTED: Cucurbita pepo subsp. pepo E3 ubiquitin-protein ligase RHF2A-like (LOC111791365), transcript variant X1, mRNA	AT5G22000	RING-H2 group F2A	1393.33	1698.4	3781.17	2055.17	390.912	197.14	601.178	348.173	0.82038	0.368493	0.677966	0.449174	0.826405	1.83983	N	Y	Y	Y	N	Y	0.507505	4.47036e-06	0.0162629	4.47036e-06	0.485988	0.0162629
gi|659101199|ref|XM_008453258.1|	cytochrome c oxidase subunit 5C-like (LOC103492755), mRNA	XM_023693165.1 PREDICTED: Cucurbita pepo subsp. pepo cytochrome c oxidase subunit 5C-like (LOC111807432), mRNA	AT3G62400	unknown protein; Has 4 Blast hits to 4 proteins in 1 species: Archae - 0; Bacteria - 0; Metazoa - 0; Fungi - 0; Plants - 4; Viruses - 0; Other Eukaryotes - 0 (source: NCBI BLink).	4711.83	7179.4	3775	2229.17	1502.24	1660.19	793.654	394.556	0.656299	1.24817	2.11372	1.90183	3.22067	1.69346	N	Y	N	Y	Y	N	0.148739	0.000131086	0.0373539	0.000131086	1.18351e-05	0.0373539
gi|659085084|ref|XM_008445013.1|	V-type proton ATPase subunit H (LOC103486875), transcript variant X1, mRNA	XM_023671019.1 PREDICTED: Cucurbita pepo subsp. pepo V-type proton ATPase subunit H-like (LOC111790180), mRNA	AT3G42050	vacuolar ATP synthase subunit H family protein	6818	7901.4	3772.33	2032.83	1066.78	759.092	843.875	335.224	0.862885	1.80737	3.35394	2.09457	3.88689	1.8557	N	Y	Y	Y	Y	Y	0.612803	1.10104e-05	0.0148544	1.10104e-05	4.23301e-07	0.0148544
gi|659069019|ref|XM_008449531.1|	putative E3 ubiquitin-protein ligase XBAT31 (LOC103490148), transcript variant X1, mRNA	XM_023688857.1 PREDICTED: Cucurbita pepo subsp. pepo putative E3 ubiquitin-protein ligase XBAT31 (LOC111804151), transcript variant X1, mRNA	AT2G28840	XB3 ortholog 1 in Arabidopsis thaliana	3649.5	4972.8	3771.5	2722.5	715.044	554.939	1009.88	530.575	0.733892	0.967652	1.3405	1.31852	1.82656	1.38531	N	N	N	N	N	N	0.290294	0.100473	0.195187	0.100473	0.0230563	0.195187
gi|659066634|ref|XM_008455467.1|	truncated transcription factor CAULIFLOWER A (LOC103494248), transcript variant X2, mRNA	XM_023663283.1 PREDICTED: Cucurbita pepo subsp. pepo truncated transcription factor CAULIFLOWER A-like (LOC111782520), mRNA	AT5G60910	AGAMOUS-like 8	1175.33	1227.2	3765.67	3634.33	870.083	574.509	1520.5	1049.69	0.957736	0.312118	0.323397	0.325892	0.337669	1.03614	N	Y	N	Y	Y	N	0.909563	0.000103621	0.887194	0.000103621	0.000103249	0.887194
gi|659120409|ref|XM_008461957.1|	NAD-dependent malic enzyme 2, mitochondrial (LOC103499065), transcript variant X1, mRNA	XM_023659046.1 PREDICTED: Cucurbita pepo subsp. pepo NAD-dependent malic enzyme 59 kDa isoform, mitochondrial (LOC111779018), transcript variant X1, mRNA	AT4G00570	NAD-dependent malic enzyme 2	2498.33	4333.4	3761.17	1459	659.59	397.187	549.547	347.485	0.57653	0.664244	1.71236	1.15214	2.97012	2.57791	N	N	Y	N	Y	Y	0.0607855	0.401144	0.00023213	0.401144	5.61514e-05	0.00023213
gi|659115728|ref|XM_008459484.1|	kinesin-related protein 4-like (LOC103497340), transcript variant X1, mRNA	XM_023657309.1 PREDICTED: Cucurbita pepo subsp. pepo uncharacterized LOC111777629 (LOC111777629), transcript variant X1, mRNA			218.167	261.4	3748.67	294	88.4747	78.2835	879.311	212.711	0.834609	0.0581985	0.742063	0.0697315	0.889116	12.7506	N	Y	Y	Y	N	Y	0.601093	0	0	0	0.745968	0
gi|659067075|ref|XM_008439330.1|	probable aldehyde dehydrogenase (LOC103482928), transcript variant X1, mRNA	XM_023663370.1 PREDICTED: Cucurbita pepo subsp. pepo probable aldehyde dehydrogenase (LOC111782591), mRNA	AT5G62530	aldehyde dehydrogenase 12A1	2849.83	5378.6	3740.67	2570.17	1946.23	568.613	829.626	1125.18	0.529847	0.761852	1.10881	1.43787	2.0927	1.45542	N	Y	N	Y	Y	N	0.0302965	0.0308552	0.136378	0.0308552	0.00538721	0.136378
gi|659102710|ref|XM_008454052.1|	NAC transcription factor 25-like (LOC103493347), mRNA	XM_023697395.1 PREDICTED: Cucurbita pepo subsp. pepo NAC transcription factor 56 (LOC111810653), mRNA	AT3G15510;AT1G52880	NAC (No Apical Meristem) domain transcriptional regulator superfamily protein;NAC domain containing protein 2	90.1667	261.4	3736.83	3597.5	78.1292	74.8285	1486.59	2403.36	0.344938	0.0241292	0.0250637	0.0699523	0.0726616	1.03873	N	Y	N	Y	Y	N	0.0040582	1.36446e-13	0.903864	1.36446e-13	1.23766e-05	0.903864
gi|659106404|ref|XM_008455096.1|	ankyrin repeat and SAM domain-containing protein 6-like (LOC103494071), mRNA	XM_023661168.1 PREDICTED: Cucurbita pepo subsp. pepo uncharacterized LOC111780695 (LOC111780695), mRNA	AT5G52882	P-loop containing nucleoside triphosphate hydrolases superfamily protein	556.333	353.2	3732.17	1149.17	130.849	53.7094	462.199	871.378	1.57512	0.149064	0.484119	0.0946367	0.307353	3.24772	N	Y	Y	Y	N	Y	0.160538	0	5.99798e-06	0	0.0239846	5.99798e-06
gi|659131460|ref|XM_008467475.1|	protein GDAP2 homolog (LOC103503322), transcript variant X1, mRNA	XM_023690376.1 PREDICTED: Cucurbita pepo subsp. pepo protein GDAP2 homolog (LOC111805342), mRNA	AT1G69340	appr-1-p processing enzyme family protein	1550.5	1970	3730.83	1967.83	261.646	158.816	595.403	434.061	0.787056	0.415591	0.787922	0.528032	1.0011	1.89591	N	Y	Y	Y	N	Y	0.42096	0.000224991	0.011815	0.000224991	0.996773	0.011815
gi|659087740|ref|XM_008446391.1|	ABSCISIC ACID-INSENSITIVE 5-like protein 5 (LOC103487883), mRNA	XM_023690096.1 PREDICTED: Cucurbita pepo subsp. pepo ABSCISIC ACID-INSENSITIVE 5-like protein 5 (LOC111805170), transcript variant X1, mRNA	AT1G45249	abscisic acid responsive elements-binding factor 2	1163.83	907.4	3718	2234.67	328.602	156.475	536.507	409.725	1.2826	0.313027	0.520808	0.244056	0.406056	1.66378	N	Y	N	Y	Y	N	0.414835	6.55032e-15	0.0441915	6.55032e-15	0.00145801	0.0441915
gi|659079100|ref|XM_008441854.1|	U-box domain-containing protein 4 (LOC103484662), mRNA	XM_023662862.1 PREDICTED: Cucurbita pepo subsp. pepo U-box domain-containing protein 4-like (LOC111782080), mRNA	AT4G16490	ARM repeat superfamily protein	297.333	130.2	3704	491.667	39.7777	19.98	1126.73	262.67	2.28367	0.0802736	0.604746	0.0351512	0.264814	7.53356	N	Y	Y	Y	Y	Y	0.0217018	0	1.66533e-13	0	0.000518727	1.66533e-13
gi|659080249|ref|XM_008442469.1|	G-box-binding factor 1 (LOC103485031), transcript variant X1, mRNA	XM_023688209.1 PREDICTED: Cucurbita pepo subsp. pepo G-box-binding factor 1-like (LOC111803690), transcript variant X1, mRNA	AT4G36730	G-box binding factor 1	3173.83	2902	3698.5	2173.5	1968.27	260.492	449.274	529.128	1.09367	0.858141	1.46024	0.784642	1.33517	1.70163	N	N	N	N	N	N	0.76162	0.154645	0.0357851	0.154645	0.281589	0.0357851
gi|659079223|ref|XM_008441919.1|	ABC transporter F family member 5 (LOC103484697), mRNA	XM_023688347.1 PREDICTED: Cucurbita pepo subsp. pepo ABC transporter F family member 5 (LOC111803793), transcript variant X1, mRNA	AT5G64840;AT5G09930	general control non-repressible 5;ABC transporter family protein	484	21	3697.83	1169.33	211.516	16.14	1236.17	821.124	23.0476	0.130887	0.413911	0.005679	0.017959	3.16234	Y	Y	Y	Y	Y	Y	1.09246e-13	0	9.47645e-06	0	3.93171e-08	9.47645e-06
gi|659084061|ref|XM_008444465.1|	adenosine kinase 2-like (LOC103486486), mRNA	XM_023671464.1 PREDICTED: Cucurbita pepo subsp. pepo adenosine kinase 2-like (LOC111790529), mRNA	AT3G09820	adenosine kinase 1	10240.2	8988.4	3697.33	1517.67	823.954	1737.63	521.655	817.099	1.13926	2.76961	6.74731	2.43105	5.92251	2.4362	N	Y	Y	Y	Y	Y	0.65535	1.34458e-07	0.000523726	1.34458e-07	7.22638e-11	0.000523726
gi|659097306|ref|XM_008451333.1|	vacuole membrane protein 1 (LOC103491404), mRNA	XM_023692944.1 PREDICTED: Cucurbita pepo subsp. pepo vacuole membrane protein KMS1-like (LOC111807285), transcript variant X1, mRNA	AT4G14950;AT1G05360	SNARE associated Golgi protein family;BEST Arabidopsis thaliana protein match is: SNARE associated Golgi protein family (TAIR:AT4G14950.1); Has 332 Blast hits to 326 proteins in 115 species: Archae - 0; Bacteria - 11; Metazoa - 174; Fungi - 0; Plants - 74	3967.83	4061.6	3692.67	4240.83	1558.69	472.306	612.637	994.117	0.976914	1.07452	0.935626	1.09991	0.957736	0.870741	N	N	N	N	N	N	0.936565	0.572842	0.579755	0.572842	0.870536	0.579755
gi|659084765|ref|XM_008444840.1|	omega-6 fatty acid desaturase, endoplasmic reticulum isozyme 2 (LOC103486770), mRNA	XM_023670655.1 PREDICTED: Cucurbita pepo subsp. pepo delta(12)-fatty-acid desaturase FAD2-like (LOC111789928), mRNA	AT3G12120	fatty acid desaturase 2	6235	6763.2	3689.83	2510.17	1658.92	2169.39	1823.64	1094.28	0.921901	1.68978	2.4839	1.83293	2.69432	1.46996	N	Y	N	Y	Y	N	0.780542	0.0102124	0.170312	0.0102124	0.000191457	0.170312
gi|659132748|ref|XM_008468142.1|	nucleolar protein 58-like (LOC103503794), mRNA	XM_023679994.1 PREDICTED: Cucurbita pepo subsp. pepo nucleolin (LOC111797098), mRNA	AT2G25670	BEST Arabidopsis thaliana protein match is: copper ion binding (TAIR:AT4G32610.1); Has 43784 Blast hits to 26928 proteins in 1799 species: Archae - 86; Bacteria - 6347; Metazoa - 15971; Fungi - 5398; Plants - 1931; Viruses - 259; Other Eukaryotes - 13792	3508.83	3728.2	3687.83	4529.33	434.649	571.041	446.795	756.661	0.94116	0.951462	0.774691	1.01095	0.823123	0.814211	N	N	N	N	N	N	0.836436	0.948697	0.410788	0.948697	0.463904	0.410788
gi|659120474|ref|XM_008461990.1|	probable aldo-keto reductase 1 (LOC103499096), mRNA	XM_023681334.1 PREDICTED: Cucurbita pepo subsp. pepo probable aldo-keto reductase 1 (LOC111798282), mRNA	AT1G60710;AT1G60750	NAD(P)-linked oxidoreductase superfamily protein	521.333	418.6	3687.5	2067.5	219.07	115.95	1958.63	981.232	1.24542	0.141379	0.252156	0.113519	0.202467	1.78356	N	Y	N	Y	Y	N	0.494048	1.19e-06	0.0644785	1.19e-06	1.02439e-05	0.0644785
gi|659121973|ref|XM_008462689.1|	actin-7 (LOC103499652), mRNA	XM_023656591.1 PREDICTED: Cucurbita pepo subsp. pepo actin-7 (LOC111777130), mRNA	AT3G18780;AT2G37620;AT5G09810	actin 7;actin 2;actin 1	7436.33	5217.4	3683.5	1558	3150.1	641.702	588.39	595.109	1.42529	2.01882	4.773	1.41642	3.34878	2.36425	N	N	Y	N	Y	Y	0.228886	0.0385619	0.000792072	0.0385619	7.46652e-06	0.000792072
gi|659088576|ref|XM_008446835.1|	basic leucine zipper 9 (LOC103488210), mRNA	XM_023690035.1 PREDICTED: Cucurbita pepo subsp. pepo basic leucine zipper 9-like (LOC111805129), mRNA	AT5G24800;AT5G28770	basic leucine zipper 9;bZIP transcription factor family protein	2688.83	8040.2	3675.5	567.833	2018.7	1081.85	317.949	367.619	0.334424	0.731556	4.73525	2.18751	14.1594	6.47285	Y	Y	Y	Y	Y	Y	0.00020593	3.29806e-06	5.75218e-12	3.29806e-06	0	5.75218e-12
gi|659090895|ref|XM_008448039.1|	uncharacterized LOC103489044 (LOC103489044), mRNA	XM_023693931.1 PREDICTED: Cucurbita pepo subsp. pepo uncharacterized LOC111808117 (LOC111808117), mRNA	AT1G70160;AT5G54870;AT4G27020	unknown protein; FUNCTIONS IN: molecular_function unknown; LOCATED IN: vacuole; BEST Arabidopsis thaliana protein match is: unknown protein (TAIR:AT5G54870.1); Has 1807 Blast hits to 1807 proteins in 277 species: Archae - 0; Bacteria - 0; Metazoa - 736; F	1745.5	1394.6	3674.17	3958.83	187.507	110.378	634.019	928.355	1.25161	0.475074	0.440913	0.379569	0.352276	0.928093	N	Y	N	Y	Y	N	0.455016	3.8183e-08	0.765415	3.8183e-08	0.000174433	0.765415
gi|659111399|ref|XM_008457507.1|	uncharacterized oxidoreductase C922.06-like (LOC103495831), mRNA	XM_023664957.1 PREDICTED: Cucurbita pepo subsp. pepo 3-oxoacyl-[acyl-carrier-protein] reductase FabG-like (LOC111784146), mRNA	AT3G55290	NAD(P)-binding Rossmann-fold superfamily protein	4083.83	14991	3669	379.833	3908.32	3211.57	1134.69	116.223	0.272419	1.11306	10.7516	4.08585	39.4673	9.6595	Y	Y	Y	Y	Y	Y	1.09898e-05	1.11022e-16	4.44089e-16	1.11022e-16	0	4.44089e-16
gi|659102391|ref|XM_008453882.1|	mitogen-activated protein kinase 7 (LOC103493211), transcript variant X1, mRNA	XM_023697470.1 PREDICTED: Cucurbita pepo subsp. pepo mitogen-activated protein kinase 7-like (LOC111810714), mRNA	AT2G18170	MAP kinase 7	3889.67	26859.6	3665	836.667	3773.06	3808.35	2408.45	306.241	0.144815	1.0613	4.649	7.32868	32.1031	4.38048	Y	Y	Y	Y	Y	Y	1.89968e-10	0	0.00129126	0	0	0.00129126
gi|659102024|ref|XM_008453690.1|	serine/threonine-protein phosphatase 6 regulatory ankyrin repeat subunit B-like (LOC103493066), mRNA	XM_023656370.1 PREDICTED: Cucurbita pepo subsp. pepo phytochrome-interacting ankyrin-repeat protein 2-like (LOC111776946), mRNA	AT5G61228	conserved peptide upstream open reading frame 15	2079.33	3487.8	3663.83	2864.83	935.163	531.416	560.821	1712.7	0.596173	0.567529	0.725813	0.951954	1.21745	1.2789	N	N	N	N	N	N	0.0791689	0.771387	0.32768	0.771387	0.460053	0.32768
gi|659114825|ref|XM_008459026.1|	26S proteasome non-ATPase regulatory subunit 1 homolog A (LOC103496972), mRNA	XM_023692211.1 PREDICTED: Cucurbita pepo subsp. pepo 26S proteasome non-ATPase regulatory subunit 1 homolog A (LOC111806764), mRNA	AT2G32730	26S proteasome regulatory complex, non-ATPase subcomplex, Rpn2/Psmd1 subunit	2723	1856.2	3659.33	1296.67	908.095	247.511	545.804	233.258	1.46698	0.744125	2.1	0.507251	1.43152	2.82211	N	Y	Y	Y	N	Y	0.199679	9.15942e-05	6.0144e-05	9.15942e-05	0.192154	6.0144e-05
gi|659125237|ref|XM_008464361.1|	uncharacterized LOC103500908 (LOC103500908), mRNA	XM_023689043.1 PREDICTED: Cucurbita pepo subsp. pepo protein ORANGE-LIKE, chloroplastic-like (LOC111804294), transcript variant X1, mRNA	AT5G61670;AT5G06130	Encodes a close homolog of the Cauliflower OR (Orange) protein. The function of OR is to induce the differentiation of proplastids or other noncolored plastids into chromoplasts for carotenoid accumulation. Both proteins contain a Cysteine-rich zinc fin	2009.67	2866.4	3653	964.333	675.618	418.873	693.052	267.246	0.701112	0.550141	2.084	0.78467	2.97242	3.78811	N	N	Y	N	Y	Y	0.229012	0.154809	3.94095e-07	0.154809	7.60513e-05	3.94095e-07
gi|659125781|ref|XM_008464636.1|	probable protein phosphatase 2C 9 (LOC103501141), transcript variant X1, mRNA	XM_023670439.1 PREDICTED: Cucurbita pepo subsp. pepo probable protein phosphatase 2C 9 (LOC111789756), transcript variant X1, mRNA	AT1G22280;AT1G34750	Protein phosphatase 2C family protein;phytochrome-associated protein phosphatase type 2C	2170	3054.2	3641	5773.5	1806.02	353.843	505.291	1311.11	0.710497	0.59599	0.375855	0.838835	0.529003	0.63064	N	N	N	N	Y	N	0.286798	0.301492	0.0652836	0.301492	0.0178941	0.0652836
gi|659131582|ref|XM_008467537.1|	uncharacterized LOC103503364 (LOC103503364), mRNA	XM_023668566.1 PREDICTED: Cucurbita pepo subsp. pepo uncharacterized LOC111788260 (LOC111788260), mRNA	AT1G13990	unknown protein; FUNCTIONS IN: molecular_function unknown; INVOLVED IN: biological_process unknown; LOCATED IN: chloroplast; EXPRESSED IN: 23 plant structures; EXPRESSED DURING: 13 growth stages; CONTAINS InterPro DOMAIN/s: Protein of unknown function DUF	1493.67	2621	3640.5	7317.17	1469.39	588.673	920.238	4470.01	0.569884	0.410292	0.204132	0.719956	0.358199	0.497529	N	N	N	N	Y	N	0.108626	0.0546251	0.0420988	0.0546251	0.011469	0.0420988
gi|659099060|ref|XM_008452190.1|	NAD(H) kinase 1 (LOC103492023), mRNA	XM_023661117.1 PREDICTED: Cucurbita pepo subsp. pepo NAD(H) kinase 1-like (LOC111780653), transcript variant X1, mRNA	AT3G21070	NAD kinase 1	1168.17	1460.6	3640.33	1825	537.96	242.749	893.099	433.597	0.799785	0.320896	0.640091	0.401227	0.800329	1.9947	N	Y	Y	Y	N	Y	0.45697	2.00442e-07	0.0067197	2.00442e-07	0.419491	0.0067197
gi|659125178|ref|XM_008464329.1|	monodehydroascorbate reductase, seedling isozyme (LOC103500882), mRNA	XM_023662346.1 PREDICTED: Cucurbita pepo subsp. pepo monodehydroascorbate reductase, seedling isozyme (LOC111781660), mRNA	AT5G03630	Pyridine nucleotide-disulphide oxidoreductase family protein	2655	2856.2	3639.83	1664.17	642.926	634.233	867.052	710.174	0.929557	0.729429	1.59539	0.784706	1.71629	2.18718	N	N	Y	N	N	Y	0.804397	0.154917	0.00220715	0.154917	0.0454929	0.00220715
gi|288310299|gb|FJ896816.1|	Cucumis melo aromatic amino acid transaminase (ArAT1) mRNA, complete cds	XM_023670047.1 PREDICTED: Cucurbita pepo subsp. pepo probable aminotransferase TAT2 (LOC111789322), mRNA	AT5G36160;AT5G53970	Tyrosine transaminase family protein	965.667	1134.4	3634.33	7760.67	548.419	340.408	1484.85	4458.79	0.851258	0.265707	0.124431	0.312134	0.146173	0.468302	N	Y	N	Y	Y	N	0.595298	4.64264e-05	0.025968	4.64264e-05	3.52049e-05	0.025968
gi|659078301|ref|XM_008441432.1|	transcription factor bHLH144 (LOC103484384), transcript variant X1, mRNA	XM_023688410.1 PREDICTED: Cucurbita pepo subsp. pepo transcription factor bHLH144 (LOC111803829), mRNA			6992.17	8294.2	3634	2602.83	3828.66	1077.78	571.305	517.553	0.843019	1.9241	2.68637	2.28239	3.1866	1.39617	N	Y	N	Y	Y	N	0.557695	9.54118e-07	0.185216	9.54118e-07	1.32261e-05	0.185216
gi|659094713|ref|XM_008449984.1|	uncharacterized LOC103490467 (LOC103490467), mRNA	XM_023677104.1 PREDICTED: Cucurbita pepo subsp. pepo uncharacterized LOC111794912 (LOC111794912), mRNA			5729.67	6406.4	3631.83	1547.17	901.414	2138.81	570.89	256.453	0.894366	1.57762	3.70333	1.76396	4.14073	2.34741	N	Y	Y	Y	Y	Y	0.70215	0.00201558	0.000877263	0.00201558	1.50916e-07	0.000877263
gi|659073376|ref|XM_008438805.1|	deSI-like protein At4g17486 (LOC103482580), transcript variant X1, mRNA	XM_023694645.1 PREDICTED: Cucurbita pepo subsp. pepo deSI-like protein At4g17486 (LOC111808564), mRNA	AT5G47310	PPPDE putative thiol peptidase family protein	1878.83	2375.6	3624.33	1524	1043.98	377.844	639.604	446.481	0.790888	0.518394	1.23283	0.655458	1.55879	2.37817	N	Y	Y	Y	N	Y	0.428241	0.0138263	0.000735961	0.0138263	0.10246	0.000735961
gi|659109965|ref|XM_008456754.1|	low-temperature-induced cysteine proteinase-like (LOC103495259), mRNA	XM_023675313.1 PREDICTED: Cucurbita pepo subsp. pepo low-temperature-induced cysteine proteinase-like (LOC111793442), mRNA	AT5G43060	Granulin repeat cysteine protease family protein	885.833	1123.8	3617.83	3971.5	402.004	172.637	688.107	1962.09	0.788248	0.244852	0.223048	0.310628	0.282966	0.910949	N	Y	N	Y	Y	N	0.433308	5.52708e-11	0.709254	5.52708e-11	0.000288907	0.709254
gi|659126064|ref|XM_008464774.1|	uncharacterized LOC103501243 (LOC103501243), mRNA	XM_023680515.1 PREDICTED: Cucurbita pepo subsp. pepo uncharacterized LOC111797504 (LOC111797504), mRNA	AT5G55640	unknown protein; Has 30201 Blast hits to 17322 proteins in 780 species: Archae - 12; Bacteria - 1396; Metazoa - 17338; Fungi - 3422; Plants - 5037; Viruses - 0; Other Eukaryotes - 2996 (source: NCBI BLink).	1708.5	2692.4	3615	1072.5	907.397	336.469	781.335	235.918	0.634564	0.472614	1.59301	0.744786	2.5104	3.37063	N	N	Y	N	Y	Y	0.124304	0.0844624	3.24132e-06	0.0844624	0.000792817	3.24132e-06
gi|659066911|ref|XM_008468767.1|	uncharacterized LOC103504355 (LOC103504355), mRNA	XM_023664424.1 PREDICTED: Cucurbita pepo subsp. pepo UV-B-induced protein At3g17800, chloroplastic-like (LOC111783494), partial mRNA	AT1G48450	Protein of unknown function (DUF760)	1299.33	1133	3614	9473.17	516.374	155.169	1897.83	7770.57	1.14681	0.359528	0.137159	0.313503	0.119601	0.381499	N	Y	N	Y	Y	N	0.650659	0.00129113	0.0580362	0.00129113	0.00193305	0.0580362
gi|659077274|ref|XM_008440897.1|	probable aminotransferase ACS12 (LOC103484009), mRNA	XM_023686231.1 PREDICTED: Cucurbita pepo subsp. pepo probable aminotransferase ACS12 (LOC111801978), mRNA	AT5G51690	1-amino-cyclopropane-1-carboxylate synthase 12	621.333	955.8	3607.33	868.667	61.4155	139.092	476.93	125.414	0.650066	0.172242	0.715272	0.26496	1.10031	4.15272	N	Y	Y	Y	N	Y	0.161487	1.67422e-13	7.00533e-08	1.67422e-13	0.739433	7.00533e-08
gi|659130695|ref|XM_008467078.1|	CBL-interacting serine/threonine-protein kinase 10-like (LOC103502955), mRNA	XM_023678322.1 PREDICTED: Cucurbita pepo subsp. pepo CBL-interacting serine/threonine-protein kinase 10-like (LOC111795756), transcript variant X1, mRNA	AT5G58380	SOS3-interacting protein 1	204.5	329.6	3600.67	456	159.807	115.749	592.935	62.9063	0.620449	0.056795	0.448465	0.0915386	0.722807	7.8962	N	Y	Y	Y	N	Y	0.161557	0	5.80647e-14	0	0.316622	5.80647e-14
gi|659066341|ref|XM_008441607.1|	UPF0426 protein At1g28150, chloroplastic (LOC103484480), mRNA	XM_023663208.1 PREDICTED: Cucurbita pepo subsp. pepo UPF0426 protein At1g28150, chloroplastic (LOC111782458), mRNA			2226.33	2731.8	3598.5	1865.5	450.059	533.062	353.577	801.817	0.814969	0.618684	1.19342	0.75915	1.46438	1.92897	N	N	Y	N	N	Y	0.488254	0.106435	0.0098451	0.106435	0.15714	0.0098451
gi|659084101|ref|XM_008444487.1|	uncharacterized LOC103486501 (LOC103486501), mRNA	XM_023670428.1 PREDICTED: Cucurbita pepo subsp. pepo uncharacterized LOC111789748 (LOC111789748), mRNA	AT2G36895	unknown protein; FUNCTIONS IN: molecular_function unknown; INVOLVED IN: biological_process unknown; LOCATED IN: chloroplast; Has 32 Blast hits to 32 proteins in 14 species: Archae - 0; Bacteria - 0; Metazoa - 0; Fungi - 0; Plants - 32; Viruses - 0; Other	281.167	444	3596.5	896.667	164.051	76.7626	811.44	440.941	0.633258	0.0781779	0.313569	0.123453	0.495167	4.01097	N	Y	Y	Y	N	Y	0.16372	0	1.36846e-07	0	0.020219	1.36846e-07
gi|659115425|ref|XM_008459329.1|	actin-depolymerizing factor 2 (LOC103497215), mRNA	XM_023663656.1 PREDICTED: Cucurbita pepo subsp. pepo actin-depolymerizing factor 2-like (LOC111782838), mRNA	AT5G59890	actin depolymerizing factor 4	8246	8857.8	3596.5	6828.17	3795.84	829.195	794.91	1762.29	0.930931	2.29278	1.20764	2.46289	1.29724	0.526715	N	Y	Y	Y	N	Y	0.805957	8.92933e-08	0.0105417	8.92933e-08	0.318701	0.0105417
gi|659068450|ref|XM_008446269.1|	ornithine aminotransferase, mitochondrial (LOC103487792), transcript variant X1, mRNA	XM_023664284.1 PREDICTED: Cucurbita pepo subsp. pepo ornithine aminotransferase, mitochondrial-like (LOC111783359), mRNA	AT5G46180	ornithine-delta-aminotransferase	1706.17	2050.8	3585.17	1116.67	731.945	997.525	1309.39	352.385	0.831952	0.475896	1.52791	0.572024	1.83654	3.2106	N	Y	Y	Y	N	Y	0.535772	0.0262396	7.51049e-06	0.0262396	0.0302161	7.51049e-06
gi|659074057|ref|XM_008439177.1|	luminal-binding protein 5 (LOC103482828), mRNA	XM_023694854.1 PREDICTED: Cucurbita pepo subsp. pepo luminal-binding protein 5 (LOC111808706), mRNA	AT5G42020;AT5G28540	heat shock protein 70 (Hsp 70) family protein;Heat shock protein 70 (Hsp 70) family protein	6001	7198.2	3584.83	9436	5635.45	7569.03	925.603	7702.2	0.833681	1.674	0.635969	2.00796	0.762844	0.37991	N	N	N	N	N	N	0.764103	0.237125	0.0508666	0.237125	0.624371	0.0508666
gi|659079728|ref|XM_008442189.1|	adiponectin receptor protein 2-like (LOC103484866), transcript variant X1, mRNA	XM_023687983.1 PREDICTED: Cucurbita pepo subsp. pepo heptahelical transmembrane protein 4-like (LOC111803532), transcript variant X1, mRNA	AT4G37680	heptahelical protein 4	867.333	772.4	3584	3413.83	292.706	145.015	405.23	812.196	1.12291	0.242001	0.254064	0.215513	0.226256	1.04985	N	Y	N	Y	Y	N	0.706595	0	0.846082	0	2.44191e-07	0.846082
gi|659093762|ref|XM_008449483.1|	V-type proton ATPase subunit e (LOC103490117), mRNA	XM_023679586.1 PREDICTED: Cucurbita pepo subsp. pepo V-type proton ATPase subunit e1-like (LOC111796820), transcript variant X1, mRNA	AT5G55290	ATPase, V0 complex, subunit E	2936.33	4069.8	3582.33	1243.83	1007.86	675.141	1166.54	259.62	0.721493	0.819671	2.36071	1.13608	3.27198	2.88008	N	N	Y	N	Y	Y	0.265821	0.449954	4.4297e-05	0.449954	1.308e-05	4.4297e-05
gi|659093610|ref|XM_008449399.1|	eukaryotic initiation factor 4A-8 (LOC103490034), mRNA	XM_023670054.1 PREDICTED: Cucurbita pepo subsp. pepo eukaryotic initiation factor 4A-8-like (LOC111789329), mRNA	AT1G54270;AT1G72730;AT3G13920	eukaryotic translation initiation factor 4A1;DEA(D/H)-box RNA helicase family protein;eif4a-2	8776.83	5383	3581.83	3042.17	3867.07	808.512	682.462	930.745	1.63047	2.45037	2.88506	1.50286	1.76946	1.1774	N	Y	N	Y	N	N	0.0980791	0.0154812	0.51539	0.0154812	0.0308777	0.51539
gi|659074544|ref|XM_008439439.1|	uncharacterized LOC103483001 (LOC103483001), mRNA	XM_023695031.1 PREDICTED: Cucurbita pepo subsp. pepo uncharacterized LOC111808831 (LOC111808831), mRNA	AT5G24460	unknown protein; INVOLVED IN: biological_process unknown; LOCATED IN: cell wall; EXPRESSED IN: 24 plant structures; EXPRESSED DURING: 15 growth stages; Has 1807 Blast hits to 1807 proteins in 277 species: Archae - 0; Bacteria - 0; Metazoa - 736; Fungi - 3	1138.5	1535.8	3574.33	1402.17	597.153	264.327	628.414	426.168	0.741307	0.318521	0.811958	0.429675	1.0953	2.54915	N	Y	Y	Y	N	Y	0.31854	1.40265e-06	0.000279735	1.40265e-06	0.741994	0.000279735
gi|659092172|ref|XM_008448713.1|	uncharacterized LOC103489500 (LOC103489500), transcript variant X1, mRNA	XM_023685811.1 PREDICTED: Cucurbita pepo subsp. pepo protein LNK2-like (LOC111801703), transcript variant X1, mRNA	AT3G54500	FUNCTIONS IN: molecular_function unknown; INVOLVED IN: biological_process unknown; LOCATED IN: cellular_component unknown; EXPRESSED IN: 22 plant structures; EXPRESSED DURING: 13 growth stages; BEST Arabidopsis thaliana protein match is: dentin sialophosp	7428.33	5088.2	3573.67	1566.5	4420.8	1008.41	980.654	370.999	1.45991	2.07863	4.74199	1.4238	3.24813	2.28131	N	N	Y	N	Y	Y	0.24101	0.0358343	0.00129057	0.0358343	1.25022e-05	0.00129057
gi|659110880|ref|XM_008457237.1|	uncharacterized LOC103495617 (LOC103495617), mRNA	XM_023698671.1 PREDICTED: Cucurbita pepo subsp. pepo uncharacterized LOC111811676 (LOC111811676), transcript variant X1, mRNA	AT4G15420	Ubiquitin fusion degradation UFD1 family protein	1017.33	1080.6	3568	2583.33	551.546	126.889	946.137	2045.79	0.941452	0.285127	0.393806	0.302859	0.418297	1.38116	N	Y	N	Y	N	N	0.842406	9.66676e-11	0.281472	9.66676e-11	0.0815365	0.281472
gi|659114515|ref|XM_008458867.1|	heavy metal-associated isoprenylated plant protein 26 (LOC103496853), mRNA	XM_023666854.1 PREDICTED: Cucurbita pepo subsp. pepo heavy metal-associated isoprenylated plant protein 21-like (LOC111786617), mRNA	AT5G17450	Heavy metal transport/detoxification superfamily protein	49.3333	3140.6	3567.33	168.5	52.8646	1380.77	2891.12	126.552	0.0157083	0.0138292	0.292779	0.880377	18.6386	21.1711	Y	N	Y	N	Y	Y	0	0.762495	2.76717e-05	0.762495	7.32747e-13	2.76717e-05
gi|659132582|ref|XM_008468054.1|	L-arabinokinase-like (LOC103503733), transcript variant X1, mRNA	XM_023680320.1 PREDICTED: Cucurbita pepo subsp. pepo L-arabinokinase-like (LOC111797339), mRNA	AT4G16130	arabinose kinase	52	10.4	3563	452.5	28.1496	7.73305	1985.94	373.387	5	0.0145944	0.114917	0.00291889	0.0229834	7.87403	N	Y	Y	Y	Y	Y	0.0108466	0	3.19109e-06	0	7.60441e-06	3.19109e-06
gi|659090783|ref|XM_008447978.1|	ADP-ribosylation factor 2 (LOC103489004), mRNA	XM_023687654.1 PREDICTED: Cucurbita pepo subsp. pepo ADP-ribosylation factor 2 (LOC111803309), transcript variant X1, mRNA	AT1G60480	pseudogene, putative ADP-ribosylation factor, similar to ADP-ribosylation factor GI:166586 from (Arabidopsis thaliana); blastp match of 100% identity and 7.4e-53 P-value to GP	1503.33	2565.6	3562.67	1416	304.523	612.637	766.126	389.832	0.585958	0.421969	1.06168	0.720135	1.81186	2.51601	N	N	Y	N	N	Y	0.0715464	0.0549188	0.000337968	0.0549188	0.0288178	0.000337968
gi|659119069|ref|XM_008461238.1|	uncharacterized LOC103498589 (LOC103498589), mRNA	XM_023668721.1 PREDICTED: Cucurbita pepo subsp. pepo thylakoid membrane protein slr0575-like (LOC111788387), mRNA	AT5G38660	acclimation of photosynthesis to environment	288.667	37.4	3557.33	410	306.206	39.6522	1063.58	247.501	7.71836	0.0811469	0.704065	0.0105135	0.0912195	8.67642	N	Y	Y	Y	Y	Y	0.0203466	0	6.10623e-15	0	6.84721e-06	6.10623e-15
gi|659071822|ref|XM_008463871.1|	serine carboxypeptidase-like 51 (LOC103500527), mRNA	XM_023682261.1 PREDICTED: Cucurbita pepo subsp. pepo serine carboxypeptidase-like 51 (LOC111798911), mRNA	AT2G27920	serine carboxypeptidase-like 51	1824.33	2761	3556.67	647.5	911.774	962.108	970.131	469.574	0.660751	0.512933	2.8175	0.776289	4.26409	5.49292	N	N	Y	N	Y	Y	0.160976	0.169061	2.31975e-10	0.169061	2.41699e-07	2.31975e-10
gi|659088442|ref|XM_008446761.1|	uncharacterized LOC103488163 (LOC103488163), mRNA	XM_023689925.1 PREDICTED: Cucurbita pepo subsp. pepo uncharacterized LOC111805058 (LOC111805058), mRNA	AT5G11700	BEST Arabidopsis thaliana protein match is: glycine-rich protein (TAIR:AT4G32920.3); Has 8203 Blast hits to 3102 proteins in 389 species: Archae - 3; Bacteria - 5624; Metazoa - 852; Fungi - 139; Plants - 704; Viruses - 77; Other Eukaryotes - 804 (source:	2067	2832.6	3553.33	2330.67	482.683	283.464	559.619	403.068	0.729718	0.581707	0.886871	0.797167	1.21536	1.5246	N	N	N	N	N	N	0.285735	0.183527	0.0950793	0.183527	0.467344	0.0950793
gi|659129603|ref|XM_008466529.1|	aarF domain-containing protein kinase 4 (LOC103502560), transcript variant X1, mRNA	XM_023674672.1 PREDICTED: Cucurbita pepo subsp. pepo protein ABC transporter 1, mitochondrial (LOC111793006), transcript variant X1, mRNA	AT4G01660	ABC transporter 1	872.667	1408.8	3547.83	358.5	496.111	228.766	259.346	162.863	0.61944	0.245972	2.43422	0.397087	3.92971	9.89633	N	Y	Y	Y	Y	Y	0.112896	1.50919e-07	2.22045e-16	1.50919e-07	3.56889e-06	2.22045e-16
gi|659093860|ref|XM_008449535.1|	putative 1-phosphatidylinositol-3-phosphate 5-kinase FAB1D (LOC103490153), mRNA	XM_023679605.1 PREDICTED: Cucurbita pepo subsp. pepo putative 1-phosphatidylinositol-3-phosphate 5-kinase FAB1D (LOC111796834), transcript variant X1, mRNA	AT1G34260	FORMS APLOID AND BINUCLEATE CELLS 1A	527.333	759.4	3544.33	1866.33	180.35	185.216	765.017	328.914	0.694408	0.148782	0.28255	0.214258	0.406894	1.89909	N	Y	Y	Y	Y	Y	0.241737	0	0.0117306	0	0.00169459	0.0117306
gi|659074916|ref|XM_008439643.1|	ORM1-like protein 3 (LOC103483168), mRNA	XM_023671623.1 PREDICTED: Cucurbita pepo subsp. pepo ORM1-like protein 3 (LOC111790635), mRNA	AT1G01230	ORMDL family protein	1290.33	1601.4	3544.17	1427.83	480.863	207.891	324.248	216.351	0.805753	0.364072	0.9037	0.451841	1.12156	2.4822	N	Y	Y	Y	N	Y	0.470629	5.40551e-06	0.000410399	5.40551e-06	0.67757	0.000410399
gi|659092193|ref|XM_008448724.1|	uncharacterized protein At3g28850 (LOC103489504), mRNA	XM_023678320.1 PREDICTED: Cucurbita pepo subsp. pepo uncharacterized protein At5g39865-like (LOC111795751), transcript variant X1, mRNA	AT3G33004;AT5G13810	pseudogene, DNA-directed RNA polymerase beta-chain;Glutaredoxin family protein	1507.83	1923	3542.17	2308.5	433.123	181.134	326.799	146.825	0.784105	0.425681	0.653166	0.542888	0.833008	1.5344	N	Y	N	Y	N	N	0.41404	0.000416937	0.0902479	0.000416937	0.501761	0.0902479
gi|659112057|ref|XM_008457822.1|	magnesium transporter MRS2-4 (LOC103496094), transcript variant X1, mRNA	XM_023696460.1 PREDICTED: Cucurbita pepo subsp. pepo magnesium transporter MRS2-4-like (LOC111809963), transcript variant X1, mRNA	AT3G58970	magnesium transporter 6	4297.67	6758.2	3538.17	709	2996.48	1158.54	348.166	337.684	0.635919	1.21466	6.06159	1.91009	9.53202	4.99036	N	Y	Y	Y	Y	Y	0.120904	0.000119673	1.78762e-09	0.000119673	1.44329e-15	1.78762e-09
gi|659132521|ref|XM_008468021.1|	signal peptide peptidase (LOC103503715), transcript variant X1, mRNA	XM_023668509.1 PREDICTED: Cucurbita pepo subsp. pepo signal peptide peptidase-like (LOC111788228), mRNA	AT2G03120	signal peptide peptidase	1894	2322.8	3536.67	1929.17	576.386	658.462	545.062	540.006	0.815395	0.535533	0.981771	0.656777	1.20404	1.83326	N	Y	Y	Y	N	Y	0.490881	0.0143297	0.0171071	0.0143297	0.492665	0.0171071
gi|659090603|ref|XM_008447880.1|	RING-H2 finger protein ATL47 (LOC103488929), mRNA	XM_023661606.1 PREDICTED: Cucurbita pepo subsp. pepo RING-H2 finger protein ATL47-like (LOC111781154), mRNA	AT1G24440	RING/U-box superfamily protein	697.5	1016	3533	1911.67	356.76	248.452	1097.17	537.204	0.686516	0.197424	0.364865	0.287574	0.531473	1.84813	N	Y	Y	Y	N	Y	0.219175	1.92971e-08	0.0157181	1.92971e-08	0.0246026	0.0157181
gi|659132282|ref|XM_008467896.1|	probable phosphatase SPBPB21E7.02c (LOC103503635), transcript variant X4, mRNA	XM_023697476.1 PREDICTED: Cucurbita pepo subsp. pepo phosphoglycerate mutase-like protein 1 (LOC111810720), transcript variant X1, mRNA	AT5G64460	Phosphoglycerate mutase family protein	1940.83	4694.4	3528.83	1288	1478.21	359.62	852.221	216.124	0.413436	0.549993	1.50686	1.3303	3.64472	2.73978	N	N	Y	N	Y	Y	0.00278118	0.0903161	9.68034e-05	0.0903161	1.94182e-06	9.68034e-05
gi|659079391|ref|XM_008442011.1|	salicylic acid-binding protein 2-like (LOC103484748), mRNA	XM_023662448.1 PREDICTED: Cucurbita pepo subsp. pepo salicylic acid-binding protein 2-like (LOC111781756), mRNA	AT2G23620	methyl esterase 1	285.833	357.8	3527.83	14376.7	362.995	334.125	1560.74	13107.4	0.798863	0.0810223	0.0198818	0.101422	0.0248875	0.245386	N	Y	N	Y	Y	N	0.735451	3.06892e-09	0.0246204	3.06892e-09	5.90881e-05	0.0246204
gi|659088279|ref|XM_008446675.1|	E3 ubiquitin-protein ligase UPL1-like (LOC103488111), transcript variant X1, mRNA	XM_023690107.1 PREDICTED: Cucurbita pepo subsp. pepo E3 ubiquitin-protein ligase UPL2-like (LOC111805178), transcript variant X1, mRNA	AT1G55860;AT1G70320	ubiquitin-protein ligase 2;ubiquitin-protein ligase 1	3255.17	2951	3526.33	3556.17	422.381	240.135	417.896	259.084	1.10307	0.923102	0.915358	0.836847	0.829826	0.991611	N	N	N	N	N	N	0.739577	0.29536	0.973172	0.29536	0.485606	0.973172
gi|659067862|ref|XM_008443431.1|	uncharacterized LOC103485732 (LOC103485732), mRNA	XM_023663841.1 PREDICTED: Cucurbita pepo subsp. pepo uncharacterized LOC111782975 (LOC111782975), mRNA	AT1G11480	eukaryotic translation initiation factor-related	1587.17	1582.4	3525.5	1966.67	210.652	133.185	299.693	195.144	1.00301	0.450196	0.807034	0.448844	0.80461	1.79263	N	Y	Y	Y	N	N	0.991977	4.55528e-06	0.021573	4.55528e-06	0.428636	0.021573
gi|659109260|ref|XM_008456403.1|	vesicle-associated protein 4-1 (LOC103494990), mRNA	XM_023667586.1 PREDICTED: Cucurbita pepo subsp. pepo vesicle-associated protein 4-1-like (LOC111787572), transcript variant X1, mRNA	AT5G54110	membrane-associated mannitol-induced	810.833	624.4	3517.67	531.5	286.072	156.775	1314.28	341.908	1.29858	0.230503	1.52556	0.177504	1.17479	6.61838	N	Y	Y	Y	N	Y	0.401253	3.49219e-09	9.98377e-11	3.49219e-09	0.595209	9.98377e-11
gi|659081708|ref|XM_008443251.1|	clathrin heavy chain 1 (LOC103485582), transcript variant X1, mRNA	XM_023695863.1 PREDICTED: Cucurbita pepo subsp. pepo clathrin heavy chain 1-like (LOC111809413), transcript variant X1, mRNA	AT3G11130;AT3G08530	Clathrin, heavy chain	4225.33	4641	3517.5	2111.17	408.307	1084.44	593.047	107.96	0.910436	1.20123	2.00142	1.3194	2.19831	1.66614	N	N	N	N	Y	N	0.748681	0.100037	0.0439548	0.100037	0.00316067	0.0439548
gi|659131804|ref|XM_008467643.1|	remorin (LOC103503454), mRNA	XM_023698422.1 PREDICTED: Cucurbita pepo subsp. pepo remorin-like (LOC111811531), mRNA	AT5G23750	Remorin family protein	304.833	146.6	3508.5	2975.5	136.569	72.6863	1945.87	1695.75	2.07935	0.0868842	0.102448	0.0417842	0.049269	1.17913	N	Y	N	Y	Y	N	0.0394049	2.38594e-09	0.612378	2.38594e-09	2.05403e-08	0.612378
gi|659125223|ref|XM_008464352.1|	cytochrome b-c1 complex subunit 9-like (LOC103500901), mRNA	XM_023663087.1 PREDICTED: Cucurbita pepo subsp. pepo cytochrome b-c1 complex subunit 9-like (LOC111782251), mRNA	AT3G52730	ubiquinol-cytochrome C reductase UQCRX/QCR9-like family protein	4308.83	5589.8	3508.33	1239.33	1193.44	1783.76	688.505	127.898	0.770839	1.22817	3.47673	1.59329	4.51033	2.83082	N	Y	Y	Y	Y	Y	0.373024	0.00799302	5.87624e-05	0.00799302	3.34074e-08	5.87624e-05
gi|659130091|ref|XM_008466773.1|	26S protease regulatory subunit 8 homolog A (LOC103502723), mRNA	XM_023661009.1 PREDICTED: Cucurbita pepo subsp. pepo 26S proteasome regulatory subunit 8 homolog A-like (LOC111780575), mRNA	AT5G19990;AT5G20000	AAA-type ATPase family protein;regulatory particle triple-A ATPase 6A	2569.17	2388.2	3492.5	1888	562.925	470.802	300.107	524.14	1.07578	0.735624	1.36079	0.683808	1.26494	1.84984	N	Y	Y	Y	N	Y	0.805192	0.0266345	0.0156018	0.0266345	0.384966	0.0156018
gi|659125980|ref|XM_008464729.1|	uncharacterized LOC103501212 (LOC103501212), mRNA	XM_023669019.1 PREDICTED: Cucurbita pepo subsp. pepo uncharacterized LOC111788618 (LOC111788618), mRNA	AT2G24100	unknown protein; BEST Arabidopsis thaliana protein match is: unknown protein (TAIR:AT4G30780.1); Has 101 Blast hits to 101 proteins in 16 species: Archae - 0; Bacteria - 0; Metazoa - 0; Fungi - 0; Plants - 95; Viruses - 0; Other Eukaryotes - 6 (source: NC	1154.17	1296	3479.5	5652	380.667	194.053	963.117	2128.42	0.890561	0.331705	0.204205	0.372467	0.229299	0.615623	N	Y	N	Y	Y	N	0.700519	7.60736e-08	0.0526637	7.60736e-08	1.82929e-07	0.0526637
gi|659127906|ref|XM_008465730.1|	auxin response factor 18 (LOC103501953), mRNA	XM_023678621.1 PREDICTED: Cucurbita pepo subsp. pepo auxin response factor 18-like (LOC111795965), mRNA	AT4G30080	auxin response factor 16	1900.67	3879.8	3478.17	542.5	1196.09	480.983	983.529	308.208	0.489888	0.546456	3.50353	1.11547	7.15171	6.41137	N	N	Y	N	Y	Y	0.0155917	0.517928	7.94909e-12	0.517928	4.13414e-12	7.94909e-12
gi|659073717|ref|XM_008438993.1|	inactive rhomboid protein 1 (LOC103482712), mRNA	XM_023677544.1 PREDICTED: Cucurbita pepo subsp. pepo RHOMBOID-like protein 2 (LOC111795242), mRNA	AT5G07250;AT1G63120	RHOMBOID-like protein 3;RHOMBOID-like 2	223	253.4	3474.5	2230.83	73.0342	153.202	1734.76	1356	0.880032	0.0641819	0.0999626	0.0729314	0.11359	1.55749	N	Y	N	Y	Y	N	0.712001	5.71001e-09	0.161396	5.71001e-09	2.36177e-05	0.161396
gi|659124294|ref|XM_008463861.1|	pentatricopeptide repeat-containing protein At5g48910-like (LOC103500522), mRNA	XM_023698654.1 PREDICTED: Cucurbita pepo subsp. pepo pentatricopeptide repeat-containing protein At1g08070, chloroplastic-like (LOC111811664), mRNA	AT3G47342	snoRNA	2514.83	2138	3470.5	3269.67	1554.85	499.813	1003.69	3990.31	1.17626	0.724631	0.769141	0.61605	0.653889	1.06142	N	Y	N	Y	N	N	0.603444	0.00569509	0.904811	0.00569509	0.522551	0.904811
gi|659095432|ref|XM_008450356.1|	neutral alpha-glucosidase C (LOC103490714), transcript variant X1, mRNA	XM_023696502.1 PREDICTED: Cucurbita pepo subsp. pepo alpha-glucosidase 2 (LOC111809987), transcript variant X1, mRNA	AT3G23640	heteroglycan glucosidase 1	14045.8	18073.4	3457.83	785.667	6701.41	4597.85	1245.52	273.72	0.777155	4.06203	17.8776	5.2268	23.0039	4.40115	N	Y	Y	Y	Y	Y	0.384837	1.11022e-16	2.36474e-08	1.11022e-16	0	2.36474e-08
gi|659117780|ref|XM_008460562.1|	glutaredoxin-C6 (LOC103498089), mRNA	XM_023695921.1 PREDICTED: Cucurbita pepo subsp. pepo glutaredoxin (LOC111809456), mRNA	AT5G40370	Glutaredoxin family protein	3950.67	5992.8	3456.33	1686.5	1532.47	1700.41	1068.4	431.429	0.659236	1.14302	2.34252	1.73386	3.55339	2.04941	N	Y	Y	Y	Y	Y	0.153778	0.00244478	0.00496846	0.00244478	2.49894e-06	0.00496846
gi|659100618|ref|XM_008452964.1|	brefeldin A-inhibited guanine nucleotide-exchange protein 1 (LOC103492558), transcript variant X1, mRNA	XM_023698569.1 PREDICTED: Cucurbita pepo subsp. pepo brefeldin A-inhibited guanine nucleotide-exchange protein 1-like (LOC111811630), transcript variant X1, mRNA	AT4G38200	SEC7-like guanine nucleotide exchange family protein	1539.67	2271	3444.17	1952.83	336.829	529.835	622.825	275.667	0.677969	0.447036	0.788427	0.659376	1.16293	1.76368	N	Y	N	Y	N	N	0.190496	0.0153171	0.0255256	0.0153171	0.577253	0.0255256
gi|659100998|ref|XM_008453154.1|	uncharacterized LOC103492685 (LOC103492685), mRNA	XM_023692459.1 PREDICTED: Cucurbita pepo subsp. pepo uncharacterized LOC111806930 (LOC111806930), transcript variant X1, mRNA	AT1G03250	unknown protein; FUNCTIONS IN: molecular_function unknown; INVOLVED IN: biological_process unknown; LOCATED IN: cellular_component unknown; EXPRESSED IN: 24 plant structures; EXPRESSED DURING: 15 growth stages.	2589	3196.8	3444.17	3971.5	1345.25	349.503	326.565	853.864	0.809872	0.751706	0.651895	0.928178	0.804935	0.867221	N	N	N	N	N	N	0.473737	0.66067	0.569302	0.66067	0.416224	0.569302
gi|659127783|ref|XM_008465666.1|	vacuolar proton ATPase a1 (LOC103501906), mRNA	XM_023656170.1 PREDICTED: Cucurbita pepo subsp. pepo V-type proton ATPase subunit a1-like (LOC111776798), mRNA	AT2G28520;AT4G39080	vacuolar proton ATPase A1;vacuolar proton ATPase A3	781.333	1287.8	3442.5	549.833	382.194	475.534	796.632	269.094	0.606719	0.226967	1.42104	0.374089	2.34216	6.26099	N	Y	Y	Y	Y	Y	0.0996236	2.58674e-08	1.38328e-11	2.58674e-08	0.00324415	1.38328e-11
gi|659131627|ref|XM_008467558.1|	caffeoylshikimate esterase (LOC103503381), mRNA	XM_023694844.1 PREDICTED: Cucurbita pepo subsp. pepo caffeoylshikimate esterase-like (LOC111808701), partial mRNA	AT1G77420;AT5G16120	alpha/beta-Hydrolases superfamily protein	6348.33	11881	3437.17	442	6254.36	921.404	1330.84	191.785	0.534327	1.84697	14.3627	3.45663	26.8801	7.7764	N	Y	Y	Y	Y	Y	0.0507419	2.77556e-13	1.75924e-11	2.77556e-13	0	1.75924e-11
gi|659088432|ref|XM_008446756.1|	inositol-tetrakisphosphate 1-kinase 2 (LOC103488158), transcript variant X1, mRNA	XM_023690488.1 PREDICTED: Cucurbita pepo subsp. pepo inositol-tetrakisphosphate 1-kinase 3-like (LOC111805405), transcript variant X1, mRNA	AT4G08170	Inositol 1,3,4-trisphosphate 5/6-kinase family protein	800.333	366.6	3435.5	1733.17	638.276	177.021	619.627	828.989	2.18312	0.23296	0.461775	0.106709	0.21152	1.98221	N	Y	Y	Y	Y	Y	0.121279	0	0.0073293	0	2.19342e-05	0.0073293
gi|659097062|ref|XM_008451200.1|	ABSCISIC ACID-INSENSITIVE 5-like protein 4 (LOC103491314), transcript variant X1, mRNA	XM_023675483.1 PREDICTED: Cucurbita pepo subsp. pepo bZIP transcription factor 12-like (LOC111793553), transcript variant X1, mRNA	AT1G03970	G-box binding factor 4	907.5	1714.6	3434.17	1420.67	513.998	270.743	552.157	576.825	0.529278	0.264256	0.638785	0.499277	1.2069	2.41729	N	Y	Y	Y	N	Y	0.0344891	6.50209e-05	0.000601963	6.50209e-05	0.494385	0.000601963
gi|659124163|ref|XM_008463793.1|	ankyrin repeat domain-containing protein 2-like (LOC103500487), mRNA	XM_023673982.1 PREDICTED: Cucurbita pepo subsp. pepo ankyrin repeat domain-containing protein 2A-like (LOC111792479), mRNA	AT4G35450;AT2G17390	ankyrin repeat-containing 2B;ankyrin repeat-containing protein 2	2972.17	3812.2	3433.83	1623.17	532.386	1069.03	363.225	550.215	0.779646	0.865554	1.83109	1.11019	2.34862	2.11551	N	N	Y	N	Y	Y	0.396473	0.536418	0.00340054	0.536418	0.00151978	0.00340054
gi|659113361|ref|XM_008458313.1|	uncharacterized protein ycf45 (LOC103496459), transcript variant X1, mRNA	XM_023694778.1 PREDICTED: Cucurbita pepo subsp. pepo uncharacterized protein ycf45 (LOC111808658), mRNA	AT3G10420	P-loop containing nucleoside triphosphate hydrolases superfamily protein	583.167	239.2	3429.5	7717.67	306.861	63.9351	1623.28	1914.08	2.43799	0.170044	0.0755626	0.0697478	0.0309938	0.44437	N	Y	Y	Y	Y	Y	0.00873599	4.72638e-10	0.00126713	4.72638e-10	0	0.00126713
gi|659129206|ref|XM_008466354.1|	developmental protein SEPALLATA 1-like (LOC103502415), mRNA	XM_023671477.1 PREDICTED: Cucurbita pepo subsp. pepo developmental protein SEPALLATA 1 (LOC111790539), transcript variant X2, mRNA	ATMG00580;AT5G15800	K-box region and MADS-box transcription factor family protein;NADH dehydrogenase subunit 4	6683.67	4173.8	3426	4947.17	3242.06	666.043	716.86	1640.79	1.60134	1.95087	1.35101	1.21827	0.843675	0.692518	N	N	N	N	N	N	0.111648	0.242153	0.142082	0.242153	0.521188	0.142082
gi|659119450|ref|XM_008461443.1|	transcription repressor MYB6-like (LOC103498715), mRNA	XM_023679589.1 PREDICTED: Cucurbita pepo subsp. pepo transcription factor MYB8-like (LOC111796823), mRNA	AT1G22640;AT4G09460	myb domain protein 6;myb domain protein 3	619.5	2527.2	3419.5	460.833	541.948	983.704	1299.86	181.6	0.245133	0.181167	1.3443	0.739055	5.48398	7.42025	Y	N	Y	N	Y	Y	1.08517e-05	0.201193	1.44563e-11	0.201193	1.22699e-08	1.44563e-11
gi|659124801|ref|XM_008464133.1|	protein ROOT HAIR DEFECTIVE 3 (LOC103500728), mRNA	XM_023692349.1 PREDICTED: Cucurbita pepo subsp. pepo protein ROOT HAIR DEFECTIVE 3 (LOC111806848), transcript variant X2, mRNA	AT3G13870;AT1G72960	Root hair defective 3 GTP-binding protein (RHD3)	1690.67	1837.2	3418.83	1118.83	78.9118	314.117	558.397	250.275	0.920241	0.494516	1.5111	0.537376	1.64207	3.05571	N	Y	Y	Y	N	Y	0.780208	0.000339347	1.7673e-05	0.000339347	0.0727704	1.7673e-05
gi|659120393|ref|XM_008461949.1|	peroxisomal membrane protein 11C (LOC103499060), mRNA	XM_023659585.1 PREDICTED: Cucurbita pepo subsp. pepo peroxisomal membrane protein 11C-like (LOC111779412), mRNA	AT1G01820;AT3G61070	peroxin 11E;peroxin 11c	3563.17	3310	3412	5070.17	740.664	354.306	332.192	2127.41	1.07649	1.0443	0.702771	0.970106	0.652838	0.672956	N	N	N	N	N	N	0.802405	0.857987	0.113587	0.857987	0.110638	0.113587
gi|659130621|ref|XM_008467041.1|	6-phosphofructo-2-kinase/fructose-2,6-bisphosphatase (LOC103502919), mRNA	XM_023657262.1 PREDICTED: Cucurbita pepo subsp. pepo 6-phosphofructo-2-kinase/fructose-2,6-bisphosphatase-like (LOC111777595), mRNA	AT1G07110	fructose-2,6-bisphosphatase	1462.5	1913	3411.5	1047.5	226.495	328.634	379.914	257.914	0.764506	0.428697	1.39618	0.56075	1.82625	3.2568	N	Y	Y	Y	N	Y	0.367339	0.000825761	6.12663e-06	0.000825761	0.029508	6.12663e-06
gi|659084894|ref|XM_008444908.1|	villin-3 (LOC103486814), transcript variant X1, mRNA	XM_023683124.1 PREDICTED: Cucurbita pepo subsp. pepo villin-3-like (LOC111799686), transcript variant X2, mRNA	AT3G57410;AT2G41740	villin 2;villin 3	2836.33	4603.2	3410.33	2470.33	356.454	1239.29	750.918	933.678	0.616166	0.831688	1.14816	1.34978	1.86339	1.38052	N	N	N	N	Y	N	0.0986476	0.075193	0.20118	0.075193	0.0192049	0.20118
gi|659091965|ref|XM_008448607.1|	glycine-rich RNA-binding protein-like (LOC103489439), transcript variant X1, mRNA	XM_023679920.1 PREDICTED: Cucurbita pepo subsp. pepo glycine-rich RNA-binding protein RZ1C-like (LOC111797047), transcript variant X1, mRNA	AT5G04280	RNA-binding (RRM/RBD/RNP motifs) family protein with retrovirus zinc finger-like domain	7004.17	8209.6	3409	4032.83	1385.51	1434.91	785.02	2758.36	0.853168	2.05461	1.73679	2.40821	2.03569	0.845311	N	Y	N	Y	Y	N	0.585675	1.86567e-07	0.593508	1.86567e-07	0.00681047	0.593508
gi|659096249|ref|XM_008450772.1|	calcineurin B-like protein 3 (LOC103491000), transcript variant X1, mRNA	XM_023697618.1 PREDICTED: Cucurbita pepo subsp. pepo calcineurin B-like protein 3 (LOC111810814), mRNA	AT4G26570;AT4G16350	calcineurin B-like 3;calcineurin B-like protein 6	1681.83	2065.8	3400.83	1100.67	198.106	436.678	644.888	205.164	0.814132	0.494536	1.52801	0.607439	1.87686	3.08979	N	Y	Y	Y	N	Y	0.488851	0.00383144	1.47935e-05	0.00383144	0.0223398	1.47935e-05
gi|659067765|ref|XM_008442963.1|	tobamovirus multiplication protein 1 (LOC103485394), mRNA	XM_023663233.1 PREDICTED: Cucurbita pepo subsp. pepo tobamovirus multiplication protein 1 (LOC111782477), mRNA	AT4G21790	tobamovirus multiplication 1	2384.5	1927.8	3398	2655	375.417	120.122	167.92	879.302	1.2369	0.701736	0.898117	0.567334	0.726102	1.27985	N	Y	N	Y	N	N	0.475351	0.0010456	0.327211	0.0010456	0.239129	0.327211
gi|659087977|ref|XM_008446515.1|	gamma carbonic anhydrase 1, mitochondrial (LOC103487985), mRNA	XM_023690807.1 PREDICTED: Cucurbita pepo subsp. pepo gamma carbonic anhydrase 1, mitochondrial (LOC111805658), mRNA	AT1G19580	gamma carbonic anhydrase 1	8354	7694.6	3395.17	1487.83	1642.96	1500.79	596.144	49.7289	1.0857	2.46056	5.61488	2.26634	5.17168	2.28195	N	Y	Y	Y	Y	Y	0.778373	1.20268e-06	0.00131067	1.20268e-06	1.5528e-09	0.00131067
gi|659085054|ref|XM_008444997.1|	uncharacterized LOC103486864 (LOC103486864), mRNA	XM_023671996.1 PREDICTED: Cucurbita pepo subsp. pepo bZIP transcription factor 17-like (LOC111790886), mRNA	AT2G40950	Basic-leucine zipper (bZIP) transcription factor family protein	477.667	1079.2	3393.67	856.5	265.692	290.772	568.979	324.039	0.442612	0.140752	0.557696	0.318004	1.26001	3.96225	N	Y	Y	Y	N	Y	0.00843579	1.34425e-10	1.83641e-07	1.34425e-10	0.418393	1.83641e-07
gi|659072210|ref|XM_008465716.1|	4-hydroxy-3-methylbut-2-en-1-yl diphosphate synthase, chloroplastic (LOC103501942), transcript variant X1, mRNA	XM_023664000.1 PREDICTED: Cucurbita pepo subsp. pepo 4-hydroxy-3-methylbut-2-en-1-yl diphosphate synthase (ferredoxin), chloroplastic-like (LOC111783112), transcript variant X4, mRNA	AT5G60600	4-hydroxy-3-methylbut-2-enyl diphosphate synthase	5485.83	5550	3389.5	2010.33	4203.44	1602.95	543.485	1270.33	0.988438	1.61848	2.72882	1.63741	2.76074	1.68604	N	Y	N	Y	Y	N	0.974472	0.00339769	0.0395664	0.00339769	0.000145407	0.0395664
gi|659086885|ref|XM_008445939.1|	F-box protein 7 (LOC103487590), mRNA	XM_023680489.1 PREDICTED: Cucurbita pepo subsp. pepo F-box protein 7 (LOC111797481), mRNA	AT1G21760	F-box protein 7	839.5	1156.4	3371.17	1973.83	463.716	260.856	853.543	1366.1	0.72596	0.249024	0.425315	0.343027	0.585865	1.70793	N	Y	N	Y	N	N	0.2917	1.70239e-09	0.0350472	1.70239e-09	0.176755	0.0350472
gi|659081519|ref|XM_008443151.1|	glyceraldehyde-3-phosphate dehydrogenase (LOC103485508), mRNA	XM_023695266.1 PREDICTED: Cucurbita pepo subsp. pepo glyceraldehyde-3-phosphate dehydrogenase 2, cytosolic (LOC111808987), mRNA	AT3G04120	glyceraldehyde-3-phosphate dehydrogenase C subunit 1	22849.5	17816.2	3367.83	1286.17	14562.4	7102.81	1706.9	327.529	1.28251	6.78463	17.7656	5.29011	13.8522	2.6185	N	Y	Y	Y	Y	Y	0.477767	6.1384e-08	0.00194407	6.1384e-08	1.10689e-13	0.00194407
gi|659075984|ref|XM_008440215.1|	ammonium transporter 1 member 1-like (LOC103483533), mRNA	XM_023670782.1 PREDICTED: Cucurbita pepo subsp. pepo ammonium transporter 1 member 1-like (LOC111790020), mRNA	AT4G13505	other RNA	881.5	2056.6	3367.17	487	804.328	533.765	230.513	296.08	0.42862	0.261793	1.81006	0.610781	4.223	6.9141	N	Y	Y	Y	Y	Y	0.00485392	0.00423801	1.52323e-12	0.00423801	4.94114e-07	1.52323e-12
gi|659095744|ref|XM_008450524.1|	regulator of nonsense transcripts 1 homolog (LOC103490818), mRNA	XM_023697368.1 PREDICTED: Cucurbita pepo subsp. pepo regulator of nonsense transcripts 1 homolog (LOC111810634), mRNA	AT5G47010	RNA helicase, putative	2101.17	2022.8	3364.33	1879.67	176.382	280.575	643.093	570.638	1.03874	0.624542	1.11784	0.601248	1.07615	1.78986	N	Y	Y	Y	N	Y	0.898219	0.00318743	0.0221092	0.00318743	0.787327	0.0221092
gi|659075385|ref|XM_008439894.1|	lysophospholipid acyltransferase LPEAT2 (LOC103483320), transcript variant X1, mRNA	XM_023672141.1 PREDICTED: Cucurbita pepo subsp. pepo lysophospholipid acyltransferase LPEAT2-like (LOC111790986), mRNA	AT2G45670	calcineurin B subunit-related	1673.17	2080.2	3363.67	1129.83	787.671	201.941	613.883	280.627	0.80433	0.497423	1.4809	0.618432	1.84116	2.97714	N	Y	Y	Y	N	Y	0.463569	0.0052859	2.72431e-05	0.0052859	0.0266022	2.72431e-05
gi|659078700|ref|XM_008441639.1|	E3 ubiquitin-protein ligase RMA1H1-like (LOC103484523), mRNA	XM_023662125.1 PREDICTED: Cucurbita pepo subsp. pepo E3 ubiquitin-protein ligase RMA1H1-like (LOC111781495), transcript variant X2, mRNA	AT4G27470	RING membrane-anchor 3	1042.17	1712	3358	321	439.759	402.97	1284.85	89.4539	0.608742	0.310353	3.24663	0.509827	5.33333	10.4611	N	Y	Y	Y	Y	Y	0.0979835	0.00418705	7.63833e-14	0.00418705	1.42098e-08	7.63833e-14
gi|659068973|ref|XM_008449322.1|	eukaryotic peptide chain release factor subunit 1-3 (LOC103489959), transcript variant X2, mRNA	XM_023658516.1 PREDICTED: Cucurbita pepo subsp. pepo eukaryotic peptide chain release factor subunit 1-3-like (LOC111778600), transcript variant X1, mRNA	AT3G26618	eukaryotic release factor 1-3	2374.33	1851.4	3357.5	3391.33	487.966	200.031	181.195	1695.75	1.28245	0.707173	0.700118	0.551422	0.545921	0.990024	N	Y	N	Y	N	N	0.404211	0.000588286	0.96811	0.000588286	0.0373236	0.96811
gi|659124685|ref|XM_008464072.1|	subtilisin-like protease (LOC103500685), mRNA	XM_023692666.1 PREDICTED: Cucurbita pepo subsp. pepo subtilisin-like protease SBT1.4 (LOC111807089), mRNA	AT3G14067	Subtilase family protein	2400.83	751.4	3353.5	2188.5	541.898	209.245	588.283	624.388	3.19515	0.715919	1.09702	0.224064	0.34334	1.53233	Y	Y	N	Y	Y	N	0.000194824	2.22045e-16	0.091781	2.22045e-16	0.000191853	0.091781
gi|659119881|ref|XM_008461671.1|	NAC domain-containing protein 18 (LOC103498875), mRNA	XM_023692607.1 PREDICTED: Cucurbita pepo subsp. pepo NAC domain-containing protein 83-like (LOC111807038), mRNA	AT5G13180	NAC domain containing protein 83	349.833	411	3352.33	9236.83	171.89	113.589	1802.75	4538.69	0.851176	0.104355	0.0378737	0.122601	0.0444958	0.362931	N	Y	Y	Y	Y	Y	0.62119	2.80843e-06	0.0017182	2.80843e-06	2.83907e-11	0.0017182
gi|659085008|ref|XM_008444971.1|	translation factor GUF1 homolog, chloroplastic (LOC103486849), mRNA	XM_023683411.1 PREDICTED: Cucurbita pepo subsp. pepo putative elongation factor TypA-like SVR3, chloroplastic (LOC111799903), mRNA	AT5G13650	elongation factor family protein	1377	822.2	3350.67	327.5	800.781	240.869	1058.91	190.144	1.67477	0.410963	4.20458	0.245384	2.51053	10.231	N	Y	Y	Y	Y	Y	0.126136	2.10494e-09	1.11022e-16	2.10494e-09	0.002676	1.11022e-16
gi|659104233|ref|XM_008454636.1|	CBL-interacting serine/threonine-protein kinase 5-like (LOC103493755), mRNA	XM_023680284.1 PREDICTED: Cucurbita pepo subsp. pepo CBL-interacting serine/threonine-protein kinase 5-like (LOC111797305), mRNA	AT5G10930	CBL-interacting protein kinase 5	2639.17	4739.6	3344.17	2136.17	1903.61	601.452	270.877	1063.74	0.556833	0.789185	1.23547	1.41727	2.21874	1.5655	N	N	N	N	Y	N	0.0460455	0.0385341	0.0768275	0.0385341	0.00281245	0.0768275
gi|659112063|ref|XM_008457825.1|	dnaJ homolog subfamily C member 2-like (LOC103496096), transcript variant X1, mRNA	XM_023696457.1 PREDICTED: Cucurbita pepo subsp. pepo dnaJ homolog subfamily C member 2-like (LOC111809962), transcript variant X1, mRNA	AT5G06110	DnaJ domain ;Myb-like DNA-binding domain	1145	3268.8	3338.17	507	887.739	944.202	814	264.754	0.350281	0.343003	2.25838	0.97922	6.44734	6.58416	Y	N	Y	N	Y	Y	0.000447392	0.901492	4.73666e-12	0.901492	5.8248e-11	4.73666e-12
gi|659114403|ref|XM_008458813.1|	U-box domain-containing protein 21-like (LOC103496814), mRNA	XM_023667434.1 PREDICTED: Cucurbita pepo subsp. pepo U-box domain-containing protein 21-like (LOC111787469), mRNA	AT1G66160	CYS, MET, PRO, and GLY protein 1	525	1461	3328.17	4358.17	513.042	443.734	963.05	2138.06	0.359343	0.157745	0.120463	0.43898	0.335233	0.763662	Y	Y	N	Y	Y	N	0.000958343	2.31947e-05	0.281585	2.31947e-05	0.00112482	0.281585
gi|659080268|ref|XM_008442479.1|	U1 small nuclear ribonucleoprotein 70 kDa (LOC103485041), mRNA	XM_023661804.1 PREDICTED: Cucurbita pepo subsp. pepo U1 small nuclear ribonucleoprotein 70 kDa-like (LOC111781292), transcript variant X2, mRNA	AT3G50670	U1 small nuclear ribonucleoprotein-70K	6275.17	6445.8	3328	4371.17	1065.21	934.911	343.734	1249.36	0.973528	1.88557	1.43558	1.93684	1.47462	0.761353	N	Y	N	Y	N	N	0.926823	8.64075e-05	0.276215	8.64075e-05	0.139118	0.276215
gi|659095242|ref|XM_008450255.1|	HMG1/2-like protein (LOC103490649), mRNA	XM_023696483.1 PREDICTED: Cucurbita pepo subsp. pepo HMG1/2-like protein (LOC111809976), mRNA	AT1G20693	high mobility group B2	9458.67	12568	3322.17	5206.5	3130.89	2520.55	860.083	2281.75	0.752599	2.84714	1.8167	3.78307	2.41391	0.638081	N	Y	N	Y	Y	N	0.327886	5.55112e-15	0.072909	5.55112e-15	0.000769874	0.072909
gi|659083968|ref|XM_008444415.1|	nuclear transcription factor Y subunit B-1 (LOC103486448), transcript variant X1, mRNA	XM_023684878.1 PREDICTED: Cucurbita pepo subsp. pepo nuclear transcription factor Y subunit B-1-like (LOC111800948), transcript variant X1, mRNA	AT4G14540	nuclear factor Y, subunit B3	683.5	431	3321.5	1681.83	94.2693	37.2424	587.689	1015.46	1.58585	0.205781	0.406402	0.129761	0.256268	1.97493	N	Y	Y	Y	Y	Y	0.147575	0	0.00771041	0	0.00174253	0.00771041
gi|659076925|ref|XM_008440716.1|	acetate/butyrate--CoA ligase AAE7, peroxisomal (LOC103483883), mRNA	XM_023673217.1 PREDICTED: Cucurbita pepo subsp. pepo acetate/butyrate--CoA ligase AAE7, peroxisomal-like (LOC111791747), transcript variant X1, mRNA	AT3G16910	acyl-activating enzyme 7	349.833	164.8	3316.33	2551	207.493	60.0225	1399.36	1304.52	2.12278	0.105488	0.137136	0.0496934	0.0646021	1.30001	N	Y	N	Y	Y	N	0.0432869	4.19664e-14	0.325061	4.19664e-14	4.33653e-09	0.325061
gi|659103087|ref|XM_008454245.1|	E3 ubiquitin-protein ligase RMA3 (LOC103493490), mRNA	XM_023666082.1 PREDICTED: Cucurbita pepo subsp. pepo E3 ubiquitin-protein ligase RMA3-like (LOC111785697), transcript variant X1, mRNA	AT4G27470	RING membrane-anchor 3	437.5	652.6	3312.67	2224.5	250.228	46.0901	996.499	1310.47	0.670395	0.132069	0.196673	0.197001	0.293369	1.48917	N	Y	N	Y	Y	N	0.204923	1.53688e-12	0.115501	1.53688e-12	0.00281182	0.115501
gi|659107189|ref|XM_008455344.1|	uncharacterized LOC103494240 (LOC103494240), transcript variant X2, mRNA	XM_023675497.1 PREDICTED: Cucurbita pepo subsp. pepo uncharacterized LOC111793559 (LOC111793559), transcript variant X1, mRNA	AT2G19180	unknown protein; BEST Arabidopsis thaliana protein match is: unknown protein (TAIR:AT1G16840.1); Has 64 Blast hits to 64 proteins in 12 species: Archae - 0; Bacteria - 0; Metazoa - 0; Fungi - 0; Plants - 64; Viruses - 0; Other Eukaryotes - 0 (source: NCBI	1992.33	1947.6	3307.33	1989.67	955.907	433.24	415.318	680.295	1.02297	0.602399	1.00134	0.588873	0.978857	1.66225	N	Y	N	Y	N	N	0.939138	0.00217296	0.0453209	0.00217296	0.937428	0.0453209
gi|659091013|ref|XM_008448101.1|	ubiquitin-conjugating enzyme E2 2-like (LOC103489093), mRNA	XM_023678674.1 PREDICTED: Cucurbita pepo subsp. pepo ubiquitin-conjugating enzyme E2 2 (LOC111795998), mRNA	AT1G14400	ubiquitin carrier protein 1	3812.33	3301.8	3302.17	4347	375.949	614.007	320.084	870.077	1.15462	1.15449	0.877003	0.999889	0.759558	0.759643	N	N	N	N	N	N	0.625737	0.999478	0.272355	0.999478	0.302621	0.272355
gi|659108854|ref|XM_008456200.1|	uncharacterized LOC103494832 (LOC103494832), transcript variant X1, mRNA	XM_023696887.1 PREDICTED: Cucurbita pepo subsp. pepo uncharacterized LOC111810239 (LOC111810239), mRNA	AT1G50020	unknown protein; FUNCTIONS IN: molecular_function unknown; INVOLVED IN: biological_process unknown; LOCATED IN: chloroplast thylakoid membrane, chloroplast; EXPRESSED IN: 24 plant structures; EXPRESSED DURING: 15 growth stages; Has 72 Blast hits to 72 pro	1039.67	2273.6	3293.83	1964.67	449.967	611.16	713.507	846.877	0.457278	0.31564	0.529182	0.69026	1.15724	1.67654	N	Y	N	Y	N	N	0.00893131	0.0307795	0.041899	0.0307795	0.58962	0.041899
gi|659075141|ref|XM_008439765.1|	exocyst complex component SEC10 (LOC103483244), transcript variant X1, mRNA	XM_023672075.1 PREDICTED: Cucurbita pepo subsp. pepo exocyst complex component SEC10b-like (LOC111790943), mRNA	AT5G12370	exocyst complex component sec10	1251.33	1579.8	3293.5	1195.33	141.833	126.102	616.284	182.327	0.792083	0.37994	1.04685	0.479672	1.32164	2.7553	N	Y	Y	Y	N	Y	0.4365	2.54174e-05	9.24627e-05	2.54174e-05	0.314671	9.24627e-05
gi|659128112|ref|XM_008465830.1|	uncharacterized LOC103502033 (LOC103502033), mRNA	XM_023676568.1 PREDICTED: Cucurbita pepo subsp. pepo uncharacterized LOC111794525 (LOC111794525), mRNA			52.5	78.2	3283.17	300.667	26.8384	22.5765	596.654	227.996	0.671355	0.0159907	0.174612	0.0238185	0.260089	10.9196	N	Y	Y	Y	Y	Y	0.39167	0	0	0	0.0137234	0
gi|659070958|ref|XM_008459241.1|	methyl-CpG-binding domain-containing protein 11-like (LOC103497143), mRNA	XM_023682015.1 PREDICTED: Cucurbita pepo subsp. pepo methyl-CpG-binding domain-containing protein 10-like (LOC111798710), transcript variant X1, mRNA	AT1G15340	methyl-CPG-binding domain 10	2691.17	3040.4	3282.5	3370.5	679.862	344.813	187.754	667.471	0.885136	0.819853	0.798447	0.926245	0.902062	0.973891	N	N	N	N	N	N	0.678747	0.652142	0.916022	0.652142	0.699682	0.916022
gi|659103843|ref|XM_008454498.1|	ATP-dependent zinc metalloprotease FTSH 4, mitochondrial (LOC103493658), mRNA	XM_023668323.1 PREDICTED: Cucurbita pepo subsp. pepo ATP-dependent zinc metalloprotease FTSH 4, mitochondrial (LOC111788117), mRNA	AT2G26140	FTSH protease 4	2524.17	2250.4	3275.67	2436.83	827.987	266.042	463.993	907.394	1.12165	0.770581	1.03584	0.687005	0.923494	1.34423	N	Y	N	Y	N	N	0.698712	0.0287603	0.241184	0.0287603	0.768358	0.241184
gi|659088997|ref|XM_008447052.1|	probable steroid-binding protein 3 (LOC103488356), mRNA	XM_023691424.1 PREDICTED: Cucurbita pepo subsp. pepo probable steroid-binding protein 3 (LOC111806076), mRNA	AT2G24940	membrane-associated progesterone binding protein 2	4178.83	5585	3271	3185.33	1820.11	1395.29	649.31	1210.11	0.748224	1.27754	1.3119	1.70743	1.75335	1.02689	N	Y	N	Y	N	N	0.320861	0.00149012	0.915824	0.00149012	0.0334726	0.915824
gi|659091812|ref|XM_008448524.1|	uncharacterized LOC103489375 (LOC103489375), mRNA	XM_023673463.1 PREDICTED: Cucurbita pepo subsp. pepo uncharacterized LOC111792126 (LOC111792126), mRNA	AT5G04830	Nuclear transport factor 2 (NTF2) family protein	58.1667	10.6	3270.17	680.333	60.3967	10.3827	863.869	517.247	5.48742	0.0177871	0.0854973	0.00324143	0.0155806	4.80671	N	Y	Y	Y	Y	Y	0.037177	0	4.34661e-09	0	2.23268e-07	4.34661e-09
gi|659078784|ref|XM_008441684.1|	secretory carrier-associated membrane protein 5-like (LOC103484552), mRNA	XM_023662059.1 PREDICTED: Cucurbita pepo subsp. pepo secretory carrier-associated membrane protein 3-like (LOC111781462), mRNA	AT1G11180;AT1G61250	secretory carrier 3;Secretory carrier membrane protein (SCAMP) family protein	1671.83	2036.6	3267.33	2103	112.824	317.06	390.339	187.99	0.820894	0.511681	0.794975	0.623322	0.968426	1.55365	N	Y	N	Y	N	N	0.506639	0.00610054	0.0821114	0.00610054	0.905959	0.0821114
gi|659124399|ref|XM_008463919.1|	probable sulfate transporter 3.4 (LOC103500568), mRNA	XM_023691674.1 PREDICTED: Cucurbita pepo subsp. pepo probable sulfate transporter 3.4 (LOC111806383), mRNA	AT3G15990	sulfate transporter 3;4	4560.83	962.6	3260.5	1282.5	3731.44	186.322	373.324	1166.59	4.73804	1.39881	3.55621	0.295231	0.750565	2.5423	N	Y	Y	Y	N	Y	0.0114981	1.05439e-11	0.000304178	1.05439e-11	0.542032	0.000304178
gi|659104404|ref|XM_008454716.1|	NADH dehydrogenase [ubiquinone] 1 beta subcomplex subunit 2 (LOC103493798), transcript variant X2, mRNA	XM_023679220.1 PREDICTED: Cucurbita pepo subsp. pepo NADH dehydrogenase [ubiquinone] 1 beta subcomplex subunit 2 (LOC111796548), transcript variant X2, mRNA	AT1G76200	unknown protein; Has 96 Blast hits to 96 proteins in 48 species: Archae - 0; Bacteria - 0; Metazoa - 0; Fungi - 47; Plants - 38; Viruses - 0; Other Eukaryotes - 11 (source: NCBI BLink).	3973.33	4701.6	3254.67	1623.33	721.188	1554.61	352.553	240.177	0.845102	1.22081	2.44764	1.44457	2.89626	2.00493	N	Y	Y	Y	Y	Y	0.565369	0.029132	0.00652714	0.029132	7.79826e-05	0.00652714
gi|659096225|ref|XM_008450759.1|	uncharacterized LOC103490991 (LOC103490991), mRNA	XM_023696947.1 PREDICTED: Cucurbita pepo subsp. pepo plant UBX domain-containing protein 8-like (LOC111810278), mRNA	AT4G11740;AT4G23040	Ubiquitin-like superfamily protein	1131.5	1293.8	3250.33	2623	101.09	210.836	418.352	740.337	0.874556	0.348118	0.431376	0.398051	0.493252	1.23917	N	Y	N	Y	Y	N	0.656543	1.73417e-07	0.39476	1.73417e-07	0.0108526	0.39476
gi|659084447|ref|XM_008444670.1|	ubiquitin-conjugating enzyme E2 variant 1C (LOC103486656), mRNA	XM_023672503.1 PREDICTED: Cucurbita pepo subsp. pepo ubiquitin-conjugating enzyme E2 variant 1C (LOC111791240), mRNA	AT2G36060;AT3G52560	ubiquitin E2 variant 1D-4;MMS ZWEI homologue 3	4869.17	5047	3246.67	2470	728.597	348.847	439.973	621.371	0.964765	1.49974	1.97132	1.55452	2.04332	1.31444	N	Y	N	Y	Y	N	0.902472	0.00884048	0.278564	0.00884048	0.00715085	0.278564
gi|659099554|ref|XM_008452438.1|	nuclear transcription factor Y subunit C-9 (LOC103492182), mRNA	XM_023674510.1 PREDICTED: Cucurbita pepo subsp. pepo nuclear transcription factor Y subunit C-9 (LOC111792891), transcript variant X1, mRNA	AT1G54830	nuclear factor Y, subunit C3	1764.5	2408.8	3235.67	993.667	1099.89	311.542	249.074	229.418	0.732522	0.545328	1.77575	0.744452	2.42415	3.25629	N	N	Y	N	Y	Y	0.293337	0.0847669	6.41381e-06	0.0847669	0.00131857	6.41381e-06
gi|659121810|ref|XM_008462604.1|	probable glucan 1,3-alpha-glucosidase (LOC103499585), transcript variant X1, mRNA	XM_023676644.1 PREDICTED: Cucurbita pepo subsp. pepo probable glucan 1,3-alpha-glucosidase (LOC111794593), mRNA	AT5G63840	Glycosyl hydrolases family 31 protein	1768.83	1943.4	3232.17	2035	294.22	391.591	553.748	694.462	0.910175	0.547259	0.869206	0.601268	0.954988	1.58829	N	Y	N	Y	N	N	0.751668	0.00321996	0.0681979	0.00321996	0.865619	0.0681979
gi|659090035|ref|XM_008447581.1|	serine/arginine-rich splicing factor RS2Z32-like (LOC103488725), transcript variant X1, mRNA	XM_023684234.1 PREDICTED: Cucurbita pepo subsp. pepo serine/arginine-rich splicing factor RS2Z32-like (LOC111800490), transcript variant X4, mRNA	AT3G53500	RNA-binding (RRM/RBD/RNP motifs) family protein with retrovirus zinc finger-like domain	3697.33	3036.2	3231.17	3582.5	1291.13	260.238	289.962	962.011	1.21775	1.14427	1.03205	0.939661	0.847509	0.901931	N	N	N	N	N	N	0.504751	0.714213	0.68066	0.714213	0.535851	0.68066
gi|659128605|ref|XM_008466061.1|	ras-related protein RABB1c (LOC103502211), mRNA	XM_023689404.1 PREDICTED: Cucurbita pepo subsp. pepo ras-related protein RABB1c-like (LOC111804554), mRNA	AT4G17170	RAB GTPase homolog B1C	988.333	1126.8	3222.83	2033.33	234.904	119.94	580.416	548.233	0.877115	0.306666	0.486066	0.34963	0.554164	1.585	N	Y	N	Y	N	N	0.665363	3.30826e-09	0.0694504	3.30826e-09	0.0346745	0.0694504
gi|659086387|ref|XM_008445686.1|	E3 ubiquitin-protein ligase RNF12-A-like (LOC103487388), transcript variant X1, mRNA	XM_023659653.1 PREDICTED: Cucurbita pepo subsp. pepo uncharacterized LOC111779586 (LOC111779586), transcript variant X1, mRNA	AT5G45290	RING/U-box superfamily protein	218.667	207.6	3220.67	363.5	70.5086	47.051	851.59	247.969	1.05331	0.0678948	0.601559	0.0644587	0.571114	8.86016	N	Y	Y	Y	N	Y	0.882917	0	4.88498e-15	0	0.154839	4.88498e-15
gi|659069909|ref|XM_008454149.1|	cytochrome c oxidase subunit 6b-2 (LOC103493433), mRNA	XM_023681013.1 PREDICTED: Cucurbita pepo subsp. pepo cytochrome c oxidase subunit 6b-2 (LOC111798059), mRNA	AT5G57815	Cytochrome c oxidase, subunit Vib family protein	3471.33	4070	3208.83	1636	980.105	1223.12	687.746	350.211	0.852907	1.08181	2.12184	1.26837	2.48778	1.96139	N	N	Y	N	Y	Y	0.587473	0.159263	0.0084093	0.159263	0.000707645	0.0084093
gi|659088478|ref|XM_008446781.1|	monoglyceride lipase (LOC103488173), mRNA	XM_023691531.1 PREDICTED: Cucurbita pepo subsp. pepo monoacylglycerol lipase-like (LOC111806160), mRNA	AT5G11650	alpha/beta-Hydrolases superfamily protein	1191.5	2392.4	3205.5	1697.83	1013.23	844.489	419.582	232.114	0.498035	0.371705	0.701777	0.746342	1.40909	1.88799	N	N	Y	N	N	Y	0.0336502	0.0875171	0.0127916	0.0875171	0.205828	0.0127916
gi|659095908|ref|XM_008450606.1|	uncharacterized LOC103490876 (LOC103490876), transcript variant X1, mRNA	XM_023684448.1 PREDICTED: Cucurbita pepo subsp. pepo uncharacterized LOC111800653 (LOC111800653), transcript variant X6, mRNA	AT4G17330	G2484-1 protein	2759	2412.4	3198.5	2909	376.122	372.704	500.557	605.044	1.14367	0.862592	0.948436	0.754229	0.829288	1.09952	N	N	N	N	N	N	0.65044	0.0993948	0.706014	0.0993948	0.487153	0.706014
gi|659098282|ref|XM_008451841.1|	lysine histidine transporter 1-like (LOC103491767), transcript variant X1, mRNA	XM_023670489.1 PREDICTED: Cucurbita pepo subsp. pepo lysine histidine transporter 1-like (LOC111789798), mRNA	AT5G40780	lysine histidine transporter 1	9507.67	17942.8	3196.67	8509.83	10339.4	5789.52	1812.66	4812.36	0.529888	2.97424	1.11726	5.61297	2.10848	0.375644	N	Y	Y	Y	Y	Y	0.104042	2.37934e-11	0.0074062	2.37934e-11	0.00415559	0.0074062
gi|659113942|ref|XM_008458612.1|	uncharacterized LOC103496669 (LOC103496669), mRNA	XM_023669844.1 PREDICTED: Cucurbita pepo subsp. pepo uncharacterized LOC111789180 (LOC111789180), mRNA	AT3G19900	unknown protein; FUNCTIONS IN: molecular_function unknown; INVOLVED IN: biological_process unknown; LOCATED IN: chloroplast; EXPRESSED IN: 23 plant structures; EXPRESSED DURING: 13 growth stages; CONTAINS InterPro DOMAIN/s: Protein of unknown function DUF	198.167	297.2	3192.67	2187.17	138.908	123.328	1886.03	621.998	0.666779	0.0620693	0.0906043	0.0930883	0.135884	1.45973	N	Y	N	Y	Y	N	0.239323	3.76621e-06	0.210854	3.76621e-06	7.77203e-11	0.210854
gi|659132112|ref|XM_008467803.1|	transcription factor IWS1 (LOC103503579), mRNA	XM_023698438.1 PREDICTED: Cucurbita pepo subsp. pepo protein IWS1 homolog 1-like (LOC111811541), mRNA	AT1G32130	Transcription elongation factor (TFIIS) family protein	1995.83	1752.2	3189	2210	226.678	144.706	372.212	732.751	1.13904	0.625849	0.903092	0.549451	0.792851	1.44299	N	Y	N	Y	N	N	0.662562	0.000555517	0.147334	0.000555517	0.395463	0.147334
gi|659114576|ref|XM_008458902.1|	NADH dehydrogenase [ubiquinone] iron-sulfur protein 1, mitochondrial (LOC103496870), mRNA	XM_023671371.1 PREDICTED: Cucurbita pepo subsp. pepo NADH dehydrogenase [ubiquinone] iron-sulfur protein 1, mitochondrial-like (LOC111790466), mRNA	AT5G37510	NADH-ubiquinone dehydrogenase, mitochondrial, putative	6227	6419	3183.33	1482.17	790.403	1345.48	357.191	241.194	0.970089	1.95613	4.20128	2.01644	4.33082	2.14776	N	Y	Y	Y	Y	Y	0.917203	3.15865e-05	0.00289657	3.15865e-05	6.42465e-08	0.00289657
gi|659088759|ref|XM_008446925.1|	V-type proton ATPase subunit c'' (LOC103488269), mRNA	XM_023691505.1 PREDICTED: Cucurbita pepo subsp. pepo V-type proton ATPase subunit c''1-like (LOC111806142), mRNA	AT2G25610	ATPase, F0/V0 complex, subunit C protein	2535	2340	3177	1358.67	608.176	464.149	185.549	247.856	1.08333	0.797923	1.8658	0.736544	1.72228	2.33832	N	N	Y	N	N	Y	0.787045	0.0743295	0.000975874	0.0743295	0.0462875	0.000975874
gi|659089138|ref|XM_008447126.1|	ethylene-responsive transcription factor RAP2-4-like (LOC103488407), mRNA	XM_023690946.1 PREDICTED: Cucurbita pepo subsp. pepo ethylene-responsive transcription factor RAP2-4-like (LOC111805729), mRNA	AT1G78080	related to AP2 4	3246.33	2827	3174.67	10262.3	569.139	773.92	475.424	6893.23	1.14833	1.02257	0.316335	0.890487	0.275473	0.309351	N	N	Y	N	Y	Y	0.639682	0.495765	0.00653008	0.495765	0.00693127	0.00653008
gi|659108163|ref|XM_008455829.1|	uncharacterized LOC103494590 (LOC103494590), transcript variant X2, mRNA	XM_023683020.1 PREDICTED: Cucurbita pepo subsp. pepo uncharacterized LOC111799610 (LOC111799610), transcript variant X2, mRNA	AT1G27290	unknown protein; Has 44 Blast hits to 44 proteins in 12 species: Archae - 0; Bacteria - 0; Metazoa - 0; Fungi - 0; Plants - 44; Viruses - 0; Other Eukaryotes - 0 (source: NCBI BLink).	546.667	901.2	3173.33	1933	359.768	174.51	457.131	481.407	0.606599	0.172269	0.282807	0.283992	0.466218	1.64166	N	Y	N	Y	Y	N	0.106119	2.71139e-12	0.0510857	2.71139e-12	0.00706458	0.0510857
gi|659071290|ref|XM_008460846.1|	putative dual specificity protein phosphatase DSP8 (LOC103498285), mRNA	XM_023665744.1 PREDICTED: Cucurbita pepo subsp. pepo putative dual specificity protein phosphatase DSP8 (LOC111785337), mRNA	AT5G56610	Phosphotyrosine protein phosphatases superfamily protein	2612.67	4275.2	3165.83	6207.33	1549.96	456.295	434.252	2056.78	0.611122	0.82527	0.4209	1.35042	0.688734	0.510015	N	N	Y	N	N	Y	0.0934314	0.0751201	0.00738871	0.0751201	0.160226	0.00738871
gi|659123476|ref|XM_008463462.1|	telomere repeat-binding protein 4 (LOC103500226), transcript variant X3, mRNA	XM_023674280.1 PREDICTED: Cucurbita pepo subsp. pepo telomere repeat-binding protein 4-like (LOC111792712), transcript variant X2, mRNA	AT3G53790;AT5G13820	telomeric DNA binding protein 1;TRF-like 4	176.833	470	3163.83	1047.17	78.9517	285.71	440.903	693.722	0.376241	0.0558921	0.168868	0.148554	0.44883	3.02133	N	Y	Y	Y	N	Y	0.012485	0	2.24605e-05	0	0.0660092	2.24605e-05
gi|659080519|ref|XM_008442613.1|	26S proteasome non-ATPase regulatory subunit 4 homolog (LOC103485141), mRNA	XM_023689247.1 PREDICTED: Cucurbita pepo subsp. pepo 26S proteasome non-ATPase regulatory subunit 4 homolog (LOC111804439), mRNA	AT4G38630	regulatory particle non-ATPase 10	1662.67	1963.4	3152.67	1732.33	289.542	404.746	206.998	542.005	0.84683	0.527384	0.959784	0.622774	1.13338	1.8199	N	Y	Y	Y	N	Y	0.576182	0.00605407	0.0189013	0.00605407	0.64611	0.0189013
gi|659101227|ref|XM_008453274.1|	uncharacterized LOC103492768 (LOC103492768), mRNA	XM_023692764.1 PREDICTED: Cucurbita pepo subsp. pepo uncharacterized LOC111807173 (LOC111807173), mRNA	AT3G62590;AT1G02660	alpha/beta-Hydrolases superfamily protein	195	228.6	3151	4760.33	38.3823	24.3372	1891.9	2459.93	0.853018	0.0618851	0.0409635	0.0725484	0.0480218	0.661928	N	Y	N	Y	Y	N	0.652077	1.13909e-06	0.199247	1.13909e-06	4.83197e-10	0.199247
gi|659074106|ref|XM_008439203.1|	uncharacterized LOC103482843 (LOC103482843), transcript variant X2, mRNA	XM_023664801.1 PREDICTED: Cucurbita pepo subsp. pepo uncharacterized LOC111783981 (LOC111783981), mRNA			1301	2272.6	3147.5	1574.5	437.702	326.358	733.914	577.421	0.572472	0.413344	0.826294	0.722033	1.44338	1.99905	N	N	Y	N	N	Y	0.0609617	0.0575821	0.00681538	0.0575821	0.177168	0.00681538
gi|659122202|ref|XM_008462797.1|	NADH dehydrogenase [ubiquinone] 1 beta subcomplex subunit 9 (LOC103499726), mRNA	XM_023656029.1 PREDICTED: Cucurbita pepo subsp. pepo NADH dehydrogenase [ubiquinone] 1 beta subcomplex subunit 9-like (LOC111776706), mRNA	AT4G34700	LYR family of Fe/S cluster biogenesis protein	5157	6944.8	3145.17	1094.17	1592.13	2003.41	641.032	181.151	0.74257	1.63966	4.71318	2.20809	6.34711	2.87449	N	Y	Y	Y	Y	Y	0.307388	7.16676e-06	4.96517e-05	7.16676e-06	2.05922e-11	4.96517e-05
gi|659075151|ref|XM_008439771.1|	uncharacterized protein At1g01500 (LOC103483247), mRNA	XM_023666062.1 PREDICTED: Cucurbita pepo subsp. pepo uncharacterized protein At1g01500-like (LOC111785680), transcript variant X1, mRNA	AT1G01500	Erythronate-4-phosphate dehydrogenase family protein	682	565.4	3139.83	432.5	284.979	67.3446	480.307	159.891	1.20623	0.217209	1.57688	0.180073	1.30728	7.25973	N	Y	Y	Y	N	Y	0.549973	0	5.81979e-13	0	0.387146	5.81979e-13
gi|659088971|ref|XM_008447037.1|	probable CCR4-associated factor 1 homolog 7 (LOC103488344), mRNA	XM_023689889.1 PREDICTED: Cucurbita pepo subsp. pepo probable CCR4-associated factor 1 homolog 7 (LOC111805029), transcript variant X1, mRNA	AT5G10960	Polynucleotidyl transferase, ribonuclease H-like superfamily protein	3141.83	1581.4	3137	2993.83	579.213	95.3509	289.499	1111.67	1.98674	1.00154	1.04943	0.504112	0.528219	1.04782	N	Y	N	Y	N	N	0.0229288	8.46601e-05	0.852621	8.46601e-05	0.0201609	0.852621
gi|659111963|ref|XM_008457777.1|	uncharacterized LOC103496056 (LOC103496056), mRNA	XM_023697661.1 PREDICTED: Cucurbita pepo subsp. pepo uncharacterized LOC111810852 (LOC111810852), mRNA			473.167	335.4	3135.17	1221.67	445.356	28.3954	491.807	253.294	1.41075	0.150922	0.387312	0.10698	0.274543	2.5663	N	Y	Y	Y	Y	Y	0.486194	0	0.000271422	0	2.38622e-05	0.000271422
gi|659072714|ref|XM_008468655.1|	putative phagocytic receptor 1b (LOC103504191), mRNA	XM_023695566.1 PREDICTED: Cucurbita pepo subsp. pepo transmembrane 9 superfamily member 2 (LOC111809184), mRNA	AT1G14670;AT2G01970;AT5G37310	Endomembrane protein 70 protein family	618.5	1606.8	3135	965.667	330.243	794.402	471.688	322.611	0.384927	0.197289	0.64049	0.512536	1.66393	3.24646	N	Y	Y	Y	N	Y	0.00410584	0.000123643	6.93119e-06	0.000123643	0.0685153	6.93119e-06
gi|659131953|ref|XM_008467719.1|	ribose-phosphate pyrophosphokinase 1-like (LOC103503511), transcript variant X2, mRNA	XM_023677615.1 PREDICTED: Cucurbita pepo subsp. pepo ribose-phosphate pyrophosphokinase 1-like (LOC111795285), transcript variant X1, mRNA	AT2G35390	Phosphoribosyltransferase family protein	71.8333	56.2	3128.83	549.333	52.0631	25.9557	1069.61	537.387	1.27817	0.0229585	0.130765	0.017962	0.102306	5.69569	N	Y	Y	Y	Y	Y	0.599657	0	6.04489e-10	0	0.00653713	6.04489e-10
gi|659121531|ref|XM_008462486.1|	uncharacterized LOC103499474 (LOC103499474), transcript variant X1, mRNA	XM_023692655.1 PREDICTED: Cucurbita pepo subsp. pepo uncharacterized LOC111807078 (LOC111807078), transcript variant X1, mRNA	AT5G43930;AT1G04140	Transducin family protein / WD-40 repeat family protein	1335.67	1505.6	3124	2510	80.7284	187.161	478.984	688.663	0.887132	0.42755	0.532138	0.481946	0.599841	1.24462	N	Y	N	Y	N	N	0.68948	2.92938e-05	0.385745	2.92938e-05	0.0632041	0.385745
gi|659080887|ref|XM_008442811.1|	zinc finger CCCH domain-containing protein 38 (LOC103485269), transcript variant X1, mRNA	XM_023661867.1 PREDICTED: Cucurbita pepo subsp. pepo zinc finger CCCH domain-containing protein 55-like (LOC111781336), transcript variant X1, mRNA			1207.17	963.4	3123.5	910.167	141.57	112.609	1409.17	103.306	1.25303	0.386479	1.32631	0.308436	1.05849	3.43179	N	Y	Y	Y	N	N	0.458761	0.000155395	2.85829e-05	0.000155395	0.842864	2.85829e-05
gi|659117770|ref|XM_008460559.1|	ADP-ribosylation factor 1 (LOC103498083), mRNA	XM_023695918.1 PREDICTED: Cucurbita pepo subsp. pepo ADP-ribosylation factor 1 (LOC111809455), transcript variant X1, mRNA	AT3G62290	ADP-ribosylation factor A1E	3210.67	3263.8	3122.83	1687.83	867.418	884.407	297.919	282.28	0.98372	1.02813	1.90224	1.04514	1.93372	1.8502	N	N	Y	N	Y	Y	0.955535	0.794633	0.015954	0.794633	0.0143605	0.015954
gi|659096693|ref|XM_008451014.1|	phenylalanine ammonia-lyase-like (LOC103491171), mRNA	XM_023688281.1 PREDICTED: Cucurbita pepo subsp. pepo phenylalanine ammonia-lyase-like (LOC111803746), mRNA	AT3G53260;AT2G37040	phenylalanine ammonia-lyase 2;PHE ammonia lyase 1	493.5	4395.6	3120.17	323.5	293.042	3862.31	1448.32	287.127	0.112271	0.158165	1.5255	1.40877	13.5876	9.64503	N	N	Y	N	Y	Y	0.00272051	0.451995	3.09794e-09	0.451995	0.000815677	3.09794e-09
gi|659073449|ref|XM_008438844.1|	probable aquaporin TIP2-2 (LOC103482603), mRNA	XM_023666110.1 PREDICTED: Cucurbita pepo subsp. pepo probable aquaporin TIP2-2 (LOC111785728), mRNA	AT4G17340	tonoplast intrinsic protein 2;2	3	3.4	3120	545.167	1.67332	1.51658	2109.08	820.698	0.882353	0.000961538	0.0055029	0.00108974	0.00623662	5.72302	N	Y	Y	Y	Y	Y	0.940026	2.44249e-15	0.00107006	2.44249e-15	0.00286272	0.00107006
gi|659072693|ref|XM_008468556.1|	protein NRT1/ PTR FAMILY 8.3 (LOC103504109), transcript variant X1, mRNA	XM_023695808.1 PREDICTED: Cucurbita pepo subsp. pepo protein NRT1/ PTR FAMILY 8.3-like (LOC111809362), mRNA	AT2G02040	peptide transporter 2	5054.67	5226.4	3119.33	4030.5	4360.55	679.076	1024.15	2704.85	0.967141	1.62043	1.2541	1.67549	1.29671	0.773932	N	Y	N	Y	N	N	0.931193	0.00219911	0.438434	0.00219911	0.340943	0.438434
gi|659119635|ref|XM_008461540.1|	uncharacterized LOC103498799 (LOC103498799), mRNA	XM_023691937.1 PREDICTED: Cucurbita pepo subsp. pepo uncharacterized LOC111806568 (LOC111806568), mRNA	AT2G46540	unknown protein; FUNCTIONS IN: molecular_function unknown; INVOLVED IN: biological_process unknown; LOCATED IN: mitochondrion, membrane; EXPRESSED IN: 25 plant structures; EXPRESSED DURING: 16 growth stages; Has 42 Blast hits to 42 proteins in 11 species:	4760.17	6156.8	3116.83	1499.83	1417.35	1577.08	1155.18	297.773	0.773156	1.52724	3.1738	1.97534	4.10499	2.07812	N	Y	Y	Y	Y	Y	0.378113	0.00019608	0.0043471	0.00019608	1.83301e-07	0.0043471
gi|659096377|ref|XM_008450840.1|	uncharacterized WD repeat-containing protein C2A9.03 (LOC103491044), mRNA	XM_023697587.1 PREDICTED: Cucurbita pepo subsp. pepo uncharacterized WD repeat-containing protein C2A9.03-like (LOC111810795), mRNA	AT5G56190;AT1G55680	Transducin/WD40 repeat-like superfamily protein	1564.33	1817.6	3115.33	2157	414.46	125.606	266.741	458.28	0.860659	0.50214	0.725236	0.583437	0.842652	1.44429	N	Y	N	Y	N	N	0.614628	0.00185134	0.146647	0.00185134	0.530236	0.146647
gi|659099704|ref|XM_008452514.1|	superoxide dismutase [Cu-Zn] (LOC103492226), transcript variant X1, mRNA	XM_023689566.1 PREDICTED: Cucurbita pepo subsp. pepo superoxide dismutase [Cu-Zn] (LOC111804775), transcript variant X1, mRNA	AT1G08830	copper/zinc superoxide dismutase 1	5620.5	3925.8	3102.67	7911.17	1437.39	1046.79	888.568	2209.7	1.43168	1.81151	0.710451	1.2653	0.496235	0.392188	N	N	Y	N	Y	Y	0.2243	0.163852	0.000212882	0.163852	0.00893578	0.000212882
gi|659107673|ref|XM_008455576.1|	acyl-coenzyme A oxidase, peroxisomal (LOC103494416), mRNA	XM_023696435.1 PREDICTED: Cucurbita pepo subsp. pepo acyl-coenzyme A oxidase, peroxisomal (LOC111809947), transcript variant X1, mRNA	AT5G65110	acyl-CoA oxidase 2	381.333	1110.6	3097.17	6301	271.456	268.939	392.85	2857.29	0.343358	0.123123	0.0605195	0.358586	0.176258	0.491536	Y	Y	Y	Y	Y	Y	0.000618595	7.70066e-09	0.00502648	7.70066e-09	9.99027e-07	0.00502648
gi|659109945|ref|XM_008456743.1|	polyadenylate-binding protein 2 (LOC103495248), mRNA	XM_023698021.1 PREDICTED: Cucurbita pepo subsp. pepo polyadenylate-binding protein 2-like (LOC111811258), transcript variant X1, mRNA	AT1G49760;AT4G34110;AT1G71770	poly(A) binding protein 2;poly(A) binding protein 8;poly(A)-binding protein 5	16548	5750.2	3091.33	2458	14795.6	452.932	573.278	442.719	2.87781	5.35303	6.7323	1.8601	2.33938	1.25766	N	Y	N	Y	Y	N	0.0759031	0.000231409	0.363789	0.000231409	0.00137891	0.363789
gi|659087905|ref|XM_008446477.1|	uncharacterized membrane protein At1g75140-like (LOC103487958), mRNA	XM_023690473.1 PREDICTED: Cucurbita pepo subsp. pepo uncharacterized membrane protein At1g75140-like (LOC111805396), mRNA	AT1G19370	unknown protein; LOCATED IN: endoplasmic reticulum; EXPRESSED IN: 22 plant structures; EXPRESSED DURING: 13 growth stages; BEST Arabidopsis thaliana protein match is: unknown protein (TAIR:AT1G75140.1); Has 45 Blast hits to 43 proteins in 15 species: Arch	1475.33	1138.4	3087.67	1624.83	232.857	65.1214	572.683	485.367	1.29597	0.477815	0.907991	0.368693	0.700626	1.9003	N	Y	Y	Y	N	Y	0.391387	1.83319e-08	0.0120361	1.83319e-08	0.203599	0.0120361
gi|659093427|ref|XM_008449310.1|	VHS domain-containing protein At3g16270 (LOC103489958), transcript variant X1, mRNA	XM_023671186.1 PREDICTED: Cucurbita pepo subsp. pepo VHS domain-containing protein At3g16270-like (LOC111790324), mRNA	AT3G16270	ENTH/VHS family protein	951.5	1335	3087.33	897.333	256.732	227.951	647.956	112.14	0.712734	0.308195	1.06036	0.432412	1.48774	3.44056	N	Y	Y	Y	N	Y	0.262017	1.83506e-06	2.60512e-06	1.83506e-06	0.159075	2.60512e-06
gi|659090624|ref|XM_008447892.1|	ultraviolet-B receptor UVR8 (LOC103488938), transcript variant X1, mRNA	XM_023678213.1 PREDICTED: Cucurbita pepo subsp. pepo ultraviolet-B receptor UVR8-like (LOC111795660), transcript variant X2, mRNA	AT3G26100	Regulator of chromosome condensation (RCC1) family protein	1417.83	1949.8	3085.83	9600.5	540.122	224.595	219.513	3313.83	0.727169	0.459465	0.147683	0.631855	0.203094	0.321424	N	Y	Y	Y	Y	Y	0.284809	0.00778862	8.01814e-06	0.00778862	1.44191e-08	8.01814e-06
gi|659103064|ref|XM_008454233.1|	proton pump-interactor 1 (LOC103493484), transcript variant X3, mRNA	XM_023679301.1 PREDICTED: Cucurbita pepo subsp. pepo proton pump-interactor 1-like (LOC111796604), mRNA	AT1G11910	aspartic proteinase A1	7800	7450.8	3082.83	18879.8	2868.58	2083.8	547.758	6969.74	1.04687	2.53014	0.413139	2.41687	0.394643	0.163287	N	Y	Y	Y	Y	Y	0.875381	3.63447e-07	5.13716e-11	3.63447e-07	0.000525482	5.13716e-11
gi|659125606|ref|XM_008464550.1|	uncharacterized LOC103501059 (LOC103501059), partial mRNA	XM_023675236.1 PREDICTED: Cucurbita pepo subsp. pepo uncharacterized LOC111793389 (LOC111793389), mRNA	AT1G54520	unknown protein; FUNCTIONS IN: molecular_function unknown; INVOLVED IN: biological_process unknown; LOCATED IN: chloroplast; EXPRESSED IN: 24 plant structures; EXPRESSED DURING: 15 growth stages; CONTAINS InterPro DOMAIN/s: Protein of unknown function DUF	179.833	203.6	3082.67	765	48.0808	26.9685	787.746	473.862	0.883268	0.0583369	0.235076	0.0660467	0.266144	4.02963	N	Y	Y	Y	Y	Y	0.729222	0	1.49477e-07	0	0.00278273	1.49477e-07
gi|659073419|ref|XM_008438828.1|	peroxisomal acyl-coenzyme A oxidase 1 (LOC103482592), mRNA	XM_023666028.1 PREDICTED: Cucurbita pepo subsp. pepo peroxisomal acyl-coenzyme A oxidase 1-like (LOC111785652), mRNA	AT2G35690;AT4G16760	acyl-CoA oxidase 5;acyl-CoA oxidase 1	2812.17	4325.2	3073.67	17466.7	1034.47	413.336	1029.57	16801	0.650182	0.914922	0.161002	1.40718	0.247626	0.175973	N	N	Y	N	N	Y	0.142188	0.0430208	0.0140374	0.0430208	0.0455097	0.0140374
gi|659098829|ref|XM_008452092.1|	uncharacterized LOC103491959 (LOC103491959), mRNA	XM_023659646.1 PREDICTED: Cucurbita pepo subsp. pepo succinate dehydrogenase subunit 6, mitochondrial-like (LOC111779580), mRNA	AT1G08480	unknown protein; FUNCTIONS IN: molecular_function unknown; INVOLVED IN: biological_process unknown; LOCATED IN: mitochondrion, plasma membrane, plastid, vacuole; EXPRESSED IN: 27 plant structures; EXPRESSED DURING: 15 growth stages; Has 39 Blast hits to 3	5333	5706.8	3063.67	1550	754.852	1915.77	567.071	275.321	0.934499	1.74072	3.44065	1.86274	3.68181	1.97656	N	Y	Y	Y	Y	Y	0.81673	0.00110902	0.00781006	0.00110902	1.39415e-06	0.00781006
gi|659090083|ref|XM_008447606.1|	CDP-diacylglycerol--glycerol-3-phosphate 3-phosphatidyltransferase 2 (LOC103488733), mRNA	XM_023674293.1 PREDICTED: Cucurbita pepo subsp. pepo CDP-diacylglycerol--glycerol-3-phosphate 3-phosphatidyltransferase 2-like (LOC111792727), mRNA	AT3G55030;AT2G39290	phosphatidylglycerolphosphate synthase 1;phosphatidylglycerolphosphate synthase 2	1080.17	1257.6	3062.17	829.5	283.555	304.572	146.266	148.955	0.858911	0.352746	1.30219	0.41069	1.51609	3.69158	N	Y	Y	Y	N	Y	0.614326	4.45301e-07	7.5601e-07	4.45301e-07	0.142543	7.5601e-07
gi|659070683|ref|XM_008457952.1|	histone H1-like (LOC103496189), mRNA	XM_023665405.1 PREDICTED: Cucurbita pepo subsp. pepo histone H1-like (LOC111784857), mRNA			3250.33	3373.4	3060	6336.5	1205.47	1012.14	982.729	4301.14	0.963519	1.0622	0.512954	1.10242	0.532376	0.482916	N	N	N	N	N	N	0.899475	0.604134	0.0603382	0.604134	0.119167	0.0603382
gi|659066721|ref|XM_008459766.1|	NADH dehydrogenase [ubiquinone] 1 beta subcomplex subunit 10-B (LOC103497523), mRNA	XM_023663990.1 PREDICTED: Cucurbita pepo subsp. pepo NADH dehydrogenase [ubiquinone] 1 beta subcomplex subunit 10-B (LOC111783107), transcript variant X1, mRNA	AT3G18410	Complex I subunit NDUFS6	4926.67	5792.2	3057	1076.33	1121.64	1825.29	1205.22	176.242	0.850569	1.6116	4.57727	1.89473	5.38142	2.8402	N	Y	Y	Y	Y	Y	0.579541	0.00266284	6.09591e-05	0.00266284	9.18737e-10	6.09591e-05
gi|659072973|ref|XM_008468972.1|	chaperone protein dnaJ 15-like (LOC103504602), transcript variant X1, mRNA	XM_023694762.1 PREDICTED: Cucurbita pepo subsp. pepo chaperone protein dnaJ 15-like (LOC111808647), transcript variant X1, mRNA	AT1G68370	Chaperone DnaJ-domain superfamily protein	1324	1969.6	3053.83	1716	345.652	268.521	508.241	463.063	0.672218	0.433553	0.771562	0.64496	1.14779	1.77962	N	Y	Y	Y	N	N	0.182733	0.010971	0.0238779	0.010971	0.613245	0.0238779
gi|659069864|ref|XM_008453943.1|	uncharacterized LOC103493269 (LOC103493269), transcript variant X1, mRNA	XM_023689999.1 PREDICTED: Cucurbita pepo subsp. pepo uncharacterized LOC111805106 (LOC111805106), transcript variant X1, mRNA	AT5G57610	Protein kinase superfamily protein with octicosapeptide/Phox/Bem1p domain	1569.67	1770.2	3053.17	1662.5	306.033	221.663	299.219	365.095	0.886717	0.514111	0.94416	0.579791	1.06478	1.83649	N	Y	Y	Y	N	Y	0.686835	0.00165119	0.0173308	0.00165119	0.81877	0.0173308
gi|659087186|ref|XM_008446096.1|	uncharacterized protein At4g28440 (LOC103487687), transcript variant X1, mRNA	XM_023689983.1 PREDICTED: Cucurbita pepo subsp. pepo uncharacterized protein At4g28440-like (LOC111805090), mRNA	AT1G23750	Nucleic acid-binding, OB-fold-like protein	4808.33	3969.2	3049.83	2014.83	1795.28	332.642	348.296	272.584	1.21141	1.57659	2.38647	1.30145	1.96999	1.51369	N	N	N	N	Y	N	0.514625	0.11899	0.102381	0.11899	0.0112451	0.102381
gi|659110406|ref|XM_008456987.1|	serine/arginine-rich splicing factor 2 (LOC103495427), transcript variant X5, mRNA	XM_023698455.1 PREDICTED: Cucurbita pepo subsp. pepo serine/arginine-rich splicing factor SC35-like (LOC111811552), transcript variant X3, mRNA	AT5G64200	ortholog of human splicing factor SC35	2013	1985.2	3044.33	1682.83	668.715	314.315	703.334	360.056	1.014	0.661229	1.1962	0.652097	1.17968	1.80905	N	Y	Y	Y	N	Y	0.962688	0.0131114	0.0202473	0.0131114	0.544583	0.0202473
[truncated: 8,009 more rows]

## Sheet: F&M all 0.5-2X
C. melo ID	C. melo Description	C.pepo match and description	Athaliana IDS	Athaliana Descriptions	F&M-24h AVG	F&M-15h AVG	F&M 0h AVG	F&M+9h AVG	F&M-24h SD	F&M-15h SD	F&M 0h SD	F&M+9h SD	F&M -24h/-15h	F&M -24h/0h	F&M -24h/+9h	F&M -15h/0h	F&M -15h/+9h	F&M 0h/+9h	F&M -24h vs -15h DE	F&M -24h vs 0h DE	F&M -24h vs +9h DE	F&M -15h vs 0h DE	F&M -15h vs +9h DE	F&M 0h vs +9h DE	F&M -24h vs -15h p-value	F&M -24h vs 0h p-value	F&M -24h vs +9h p-value	F&M -15h vs 0h p-value	F&M -15h vs +9h p-value	F&M 0h vs +9h p-value
[truncated: 1,741 more rows]

[truncated: 9 more sheets: -15, 0 & +9h up 2x over -24h, -24,-15 & 0h up 2x over +9h, -24 & -15h up 2x over 0 & +9h, -15 & 0h up 2x over -24 & +9h, 0&+9h up 2x over -24 & -15h, F&M -24h up 2X over all, F&M -15h up 2X over all, F&M 0h up 2X over all, F&M +9h up 2X over all]
